# Supplementary material for: Dual RNAseq analyses at soma and germline levels reveal evolutionary innovations in the elephantiasis-agent Brugia malayi, and adaptation of its Wolbachia endosymbionts
Source: PLoS Negl Trop Dis. 2021 Jan 6;15(1):e0008935. doi: 10.1371/journal.pntd.0008935 (PMC7787461; doi:10.1371/journal.pntd.0008935)
Supplement: S1 Table — Expression values are color-coded from low expression level (green) to high expression level (red). Fold change values are color-coded in green for a log2 fold change < -2 and in red for a log2 fold change > 2. FDR are color-coded in pink when < 0.01. (XLSX) [file pntd.0008935.s002.xlsx]

## Sheet: wBm_RNAseq
wBm_genes_ID	wBm_old_locus_tag	DESeq2_normalized_count_PZ	DESeq2_normalized_count_MZ	log2FoldChange_PZvsMZ	padj_PZvsMZ	#	DESeq2_normalized_count_PZ	DESeq2_normalized_count_BW	log2FoldChange_PZvsBW	padj_PZvsBW	#	DESeq2_normalized_count_MZ	DESeq2_normalized_count_BW	log2FoldChange_MZvsBW	padj_MZvsBW	#	Pseudogenes	Effectors_(Carpinone_et_al_2018_PlosOne)	Function_NCBI_annotation	#	eggNOG_Seed_ortholog	eggNOG_e-value	eggNOG_score	eggNOG_best_tax_lvl	eggNOG_Preferred_name	eggNOG_GO_terms	eggNOG_EC_number	eggNOG_KEGG_KO	eggNOG_KEGG_pathway	eggNOG_KEGG_module	eggNOG_KEGG_reaction	eggNOG_KEGG_rclass	eggNOG_BRITE	eggNOG_KEGG_TC	eggNOG_CAZy	eggNOG_BiGG_reaction	eggNOG_annot_lvl	eggNOG_matching_OGs	eggNOG_Best_OG	eggNOG_COG_cat	eggNOG_description	#
WBM_RS03020	Wbm0510	15.1219	1.58098	3.72879	0.999506	#	15.1219	22.486	-0.553097	0.993613	#	1.58098	22.486	-4.28188	0.0769469	#	no	no	Name=hypothetical protein CDS	#	/	/	/	/	/	/	/	/	/	/	/	/	/	/	/	/	/	/	/	/	/	#
WBM_RS02930	Wbm0495	4603.16	4233.22	0.121233	0.999506	#	4603.16	53051.5	-3.5267	0.00825103	#	4233.22	53051.5	-3.64793	0.00184174	#	no	no	Name=molecular chaperone DnaK CDS	#	292805.Wbm0495	0.0	1137.1	Rickettsiales	dnaK			ko:K04043	ko03018,ko04212,ko05152,map03018,map04212,map05152				ko00000,ko00001,ko03019,ko03029,ko03110,ko04147	1.A.33.1			Rickettsiales	1MVEN@1224,2TR5H@28211,47EZM@766,COG0443@1,COG0443@2	NA|NA|NA	O	Heat shock 70 kDa protein	#
WBM_RS02055	Wbm0349	2610.76	2411.18	0.115831	0.999506	#	2610.76	19349.8	-2.88977	0.0158489	#	2411.18	19349.8	-3.0056	0.00556041	#	no	no	Name=co-chaperone GroES CDS	#	292805.Wbm0349	8.9e-44	182.6	Rickettsiales	groES			ko:K04078					ko00000,ko03029,ko03110				Rickettsiales	1MZ2X@1224,2U9AQ@28211,47FG0@766,COG0234@1,COG0234@2	NA|NA|NA	O	Binds to Cpn60 in the presence of Mg-ATP and suppresses the ATPase activity of the latter	#
WBM_RS02925	Wbm0494	441.736	395.196	0.163112	0.999506	#	441.736	2899.04	-2.7146	0.0426993	#	395.196	2899.04	-2.87772	0.0176141	#	no	no	Name=BolA family transcriptional regulator CDS	#	292805.Wbm0494	4.3e-43	180.3	Bacteria													Rickettsiales	COG0271@1,COG0271@2	NA|NA|NA	T	Belongs to the BolA IbaG family	#
WBM_RS00845	Wbm0138	1807.73	2044.6	-0.177667	0.999506	#	1807.73	11975.9	-2.72795	0.0158489	#	2044.6	11975.9	-2.55028	0.0190011	#	no	no	Name=molecular chaperone HtpG CDS	#	292805.Wbm0138	0.0	1258.0	Rickettsiales	htpG			ko:K04079	ko04141,ko04151,ko04217,ko04612,ko04621,ko04626,ko04657,ko04659,ko04914,ko04915,ko05200,ko05215,ko05418,map04141,map04151,map04217,map04612,map04621,map04626,map04657,map04659,map04914,map04915,map05200,map05215,map05418				ko00000,ko00001,ko01009,ko03029,ko03051,ko03110,ko04131,ko04147				Rickettsiales	1MUUE@1224,2TQRS@28211,47EVC@766,COG0326@1,COG0326@2	NA|NA|NA	F	Molecular chaperone. Has ATPase activity	#
WBM_RS02060	Wbm0350	12040.8	11690.1	0.0428501	0.999506	#	12040.8	68129.9	-2.50035	0.0510596	#	11690.1	68129.9	-2.5432	0.0262099	#	no	no	Name=chaperonin GroEL CDS	#	292805.Wbm0350	9.8e-297	1025.4	Rickettsiales	groEL			ko:K04077	ko03018,ko04212,ko04940,ko05134,ko05152,map03018,map04212,map04940,map05134,map05152				ko00000,ko00001,ko03019,ko03029,ko03110,ko04147				Rickettsiales	1MURR@1224,2TS07@28211,47EV8@766,COG0459@1,COG0459@2	NA|NA|NA	O	Prevents misfolding and promotes the refolding and proper assembly of unfolded polypeptides generated under stress conditions	#
WBM_RS02355	Wbm0399	3280.44	2039.73	0.686858	0.999506	#	3280.44	10352.4	-1.65783	0.267655	#	2039.73	10352.4	-2.34469	0.0165975	#	no	no	Name=hypothetical protein CDS	#	/	/	/	/	/	/	/	/	/	/	/	/	/	/	/	/	/	/	/	/	/	#
WBM_RS03155	Wbm0533	1013.87	926.436	0.131686	0.999506	#	1013.87	3712.56	-1.87272	0.137283	#	926.436	3712.56	-2.0044	0.0540943	#	no	no	Name=nucleotide exchange factor GrpE CDS	#	292805.Wbm0533	5.2e-93	347.1	Rickettsiales	grpE			ko:K03687					ko00000,ko03029,ko03110				Rickettsiales	1RH8T@1224,2U5V2@28211,47FFU@766,COG0576@1,COG0576@2	NA|NA|NA	O	Participates actively in the response to hyperosmotic and heat shock by preventing the aggregation of stress-denatured proteins, in association with DnaK and GrpE. It is the nucleotide exchange factor for DnaK and may function as a thermosensor. Unfolded proteins bind initially to DnaJ	#
WBM_RS04440	Wbm0722	1946.37	2106.64	-0.113417	0.999506	#	1946.37	8037.69	-2.04606	0.267655	#	2106.64	8037.69	-1.93264	0.218012	#	no	no	Name=ATP-dependent protease subunit HslV CDS	#	163164.WD_1189	2.9e-91	341.3	Rickettsiales	hslV		3.4.25.2	ko:K01419					ko00000,ko01000,ko01002				Rickettsiales	1MVF2@1224,2TRRE@28211,47F57@766,COG5405@1,COG5405@2	NA|NA|NA	O	Protease subunit of a proteasome-like degradation complex believed to be a general protein degrading machinery	#
WBM_RS05265	no	19.1207	8.25035	1.33962	0.999506	#	19.1207	26.2062	-0.481919	0.993613	#	8.25035	26.2062	-1.82154	0.393452	#	no	no	Name=hypothetical protein CDS	#	/	/	/	/	/	/	/	/	/	/	/	/	/	/	/	/	/	/	/	/	/	#
WBM_RS04995	Wbm0137	122.064	112.403	0.133152	0.999506	#	122.064	383.062	-1.65108	0.267655	#	112.403	383.062	-1.78423	0.127471	#	no	no	Name=hypothetical protein CDS	#	1236908.wNo_04330	2e-30	138.3	Bacteria													Rickettsiales	COG0666@1,COG0666@2	NA|NA|NA	G	response to abiotic stimulus	#
WBM_RS03815	Wbm0632	237.829	185.603	0.379493	0.999506	#	237.829	604.918	-1.34602	0.0426993	#	185.603	604.918	-1.72551	0.00245634	#	no	no	Name=50S ribosomal protein L36 CDS	#	292805.Wbm0632	7.6e-16	88.6	Bacteria													Rickettsiales	COG0257@1,COG0257@2	NA|NA|NA	J	Belongs to the bacterial ribosomal protein bL36 family	#
WBM_RS04690	Wbm0767	815.663	703.403	0.212434	0.999506	#	815.663	2187.77	-1.42195	0.0158489	#	703.403	2187.77	-1.63438	0.00184174	#	no	no	Name=hypothetical protein CDS	#	/	/	/	/	/	/	/	/	/	/	/	/	/	/	/	/	/	/	/	/	/	#
WBM_RS04805	Wbm0785	2277.65	2337.67	-0.0374364	0.999506	#	2277.65	7222.5	-1.66508	0.292778	#	2337.67	7222.5	-1.62764	0.214306	#	no	no	Name=molecular chaperone DnaJ CDS	#	292805.Wbm0785	3.9e-212	743.8	Rickettsiales	dnaJ	GO:0006457,GO:0008150,GO:0009987		ko:K03686					ko00000,ko03029,ko03110				Rickettsiales	1MVMS@1224,2TRZ1@28211,47EVB@766,COG0484@1,COG0484@2	NA|NA|NA	A	ATP binding to DnaK triggers the release of the substrate protein, thus completing the reaction cycle. Several rounds of ATP-dependent interactions between DnaJ, DnaK and GrpE are required for fully efficient folding. Also involved, together with DnaK and GrpE, in the DNA replication of plasmids through activation of initiation proteins	#
WBM_RS02065	Wbm0351	228.026	217.008	0.0651308	0.999506	#	228.026	653.087	-1.519	0.120841	#	217.008	653.087	-1.58413	0.05457	#	no	no	Name=hypothetical protein CDS	#	292805.Wbm0351	1.5e-94	352.1	Proteobacteria													Rickettsiales	1NFTX@1224,COG4233@1,COG4233@2	NA|NA|NA	CO	Disulphide bond corrector protein DsbC	#
WBM_RS02920	Wbm0493	1156.02	1201.8	-0.055221	0.999506	#	1156.02	3442.91	-1.5747	0.292778	#	1201.8	3442.91	-1.51948	0.222403	#	no	no	Name=cystathionine beta-lyase CDS	#	292805.Wbm0493	4e-242	843.6	Alphaproteobacteria													Rickettsiales	1MU9E@1224,2TS8Z@28211,COG0626@1,COG0626@2	NA|NA|NA	E	cystathionine	#
WBM_RS01850	no	324.858	231.504	0.496002	0.999506	#	324.858	661.507	-1.02182	0.0366163	#	231.504	661.507	-1.51782	0.000202507	#	no	no	Name=membrane protein CDS	#	/	/	/	/	/	/	/	/	/	/	/	/	/	/	/	/	/	/	/	/	/	#
WBM_RS02300	Wbm0389	184.159	139.981	0.413086	0.999506	#	184.159	367.056	-0.994581	0.309221	#	139.981	367.056	-1.40767	0.0356008	#	no	no	Name=cation:proton antiporter CDS	#	292805.Wbm0389	1.4e-41	175.3	Rickettsiales				ko:K05571					ko00000,ko02000	2.A.63.1,2.A.63.2			Rickettsiales	1N75I@1224,2UETR@28211,47FTX@766,COG1320@1,COG1320@2	NA|NA|NA	P	Na+/H+ antiporter subunit	#
WBM_RS03130	Wbm0528	2754.98	2836.53	-0.0408752	0.999506	#	2754.98	7479.69	-1.44086	0.134086	#	2836.53	7479.69	-1.39998	0.101304	#	no	no	Name=transcription termination factor Rho CDS	#	292805.Wbm0528	1.3e-260	905.2	Rickettsiales	rho			ko:K03628	ko03018,map03018				ko00000,ko00001,ko03019,ko03021				Rickettsiales	1MUCF@1224,2TRB4@28211,47F27@766,COG1158@1,COG1158@2	NA|NA|NA	K	Facilitates transcription termination by a mechanism that involves Rho binding to the nascent RNA, activation of Rho's RNA-dependent ATPase activity, and release of the mRNA from the DNA template	#
WBM_RS01760	no	92.3077	67.6782	0.412013	0.999506	#	92.3077	180.621	-0.963216	0.806671	#	67.6782	180.621	-1.37523	0.328054	#	no	no	Name=hypothetical protein CDS	#	/	/	/	/	/	/	/	/	/	/	/	/	/	/	/	/	/	/	/	/	/	#
WBM_RS04445	Wbm0723	3689.87	3520.45	0.0681733	0.999506	#	3689.87	9040.67	-1.29293	0.684371	#	3520.45	9040.67	-1.3611	0.450147	#	no	no	Name=ATP-dependent protease ATPase subunit HslU CDS	#	292805.Wbm0723	4.2e-270	936.8	Rickettsiales	hslU			ko:K03667					ko00000,ko03110				Rickettsiales	1MVK9@1224,2TRXC@28211,47F04@766,COG1220@1,COG1220@2	NA|NA|NA	O	this subunit has chaperone activity. The binding of ATP and its subsequent hydrolysis by HslU are essential for unfolding of protein substrates subsequently hydrolyzed by HslV. HslU recognizes the N-terminal part of its protein substrates and unfolds these before they are guided to HslV for hydrolysis	#
WBM_RS02730	Wbm0459	321.572	282.338	0.195531	0.999506	#	321.572	668.989	-1.05443	0.62771	#	282.338	668.989	-1.24996	0.313315	#	no	no	Name=F0F1 ATP synthase subunit C CDS	#	292805.Wbm0459	2.2e-29	134.4	Proteobacteria													Rickettsiales	1MZBU@1224,COG0636@1,COG0636@2	NA|NA|NA	C	F(1)F(0) ATP synthase produces ATP from ADP in the presence of a proton or sodium gradient. F-type ATPases consist of two structural domains, F(1) containing the extramembraneous catalytic core and F(0) containing the membrane proton channel, linked together by a central stalk and a peripheral stalk. During catalysis, ATP synthesis in the catalytic domain of F(1) is coupled via a rotary mechanism…	#
WBM_RS04910	Wbm0802	659.725	613.053	0.111347	0.999506	#	659.725	1436.56	-1.12151	0.279593	#	613.053	1436.56	-1.23286	0.127471	#	no	no	Name=zinc-finger domain-containing protein CDS	#	292805.Wbm0802	8.1e-33	145.6	Bacteria													Rickettsiales	COG4391@1,COG4391@2	NA|NA|NA	S	Zinc-finger domain	#
WBM_RS00115	Wbm0020	707.272	500.868	0.506598	0.999506	#	707.272	1167.23	-0.721329	0.806671	#	500.868	1167.23	-1.22793	0.164237	#	no	no	Name=30S ribosomal protein S15 CDS	#	292805.Wbm0020	2.4e-43	181.0	Rickettsiales	rpsO			ko:K02956	ko03010,map03010	M00178,M00179			br01610,ko00000,ko00001,ko00002,ko03011				Rickettsiales	1MZ2W@1224,2UBRZ@28211,47FMP@766,COG0184@1,COG0184@2	NA|NA|NA	J	One of the primary rRNA binding proteins, it binds directly to 16S rRNA where it helps nucleate assembly of the platform of the 30S subunit by binding and bridging several RNA helices of the 16S rRNA	#
WBM_RS05410	no	830.412	694.745	0.254405	0.999506	#	830.412	1628.42	-0.971476	0.467333	#	694.745	1628.42	-1.22588	0.144183	#	pseudo	no	Name=hypothetical protein CDS	#	/	/	/	/	/	/	/	/	/	/	/	/	/	/	/	/	/	/	/	/	/	#
WBM_RS03890	Wbm0646	484.695	383.37	0.346338	0.999506	#	484.695	876.765	-0.852867	0.6752	#	383.37	876.765	-1.1992	0.211126	#	no	no	Name=hypothetical protein CDS	#	292805.Wbm0646	1e-75	289.3	Alphaproteobacteria													Rickettsiales	1N1FE@1224,2U7H9@28211,COG3814@1,COG3814@2	NA|NA|NA	S	Protein conserved in bacteria	#
WBM_RS03160	Wbm0534	325.315	303.531	0.0993799	0.999506	#	325.315	685.932	-1.07763	0.518134	#	303.531	685.932	-1.17701	0.313125	#	no	no	Name=tryptophan--tRNA ligase CDS	#	292805.Wbm0534	2.4e-189	667.9	Rickettsiales	trpS		6.1.1.2	ko:K01867	ko00970,map00970	M00359,M00360	R03664	RC00055,RC00523	ko00000,ko00001,ko00002,ko01000,ko01007,ko03016				Rickettsiales	1MV4T@1224,2TQZX@28211,47EXP@766,COG0180@1,COG0180@2	NA|NA|NA	J	Tryptophanyl-tRNA synthetase	#
WBM_RS02230	Wbm0379	147.968	116.611	0.360942	0.999506	#	147.968	258.338	-0.806135	0.439224	#	116.611	258.338	-1.16708	0.0814248	#	no	no	Name=phospholipase D family protein CDS	#	292805.Wbm0379	6.3e-80	303.5	Rickettsiales	pld		3.1.4.4	ko:K17717	ko00564,ko00565,ko01100,ko01110,map00564,map00565,map01100,map01110		R01310,R02051,R07385	RC00017,RC00425	ko00000,ko00001,ko01000				Rickettsiales	1N31R@1224,2UBQT@28211,47FHI@766,COG1502@1,COG1502@2	NA|NA|NA	I	COG1502 Phosphatidylserine phosphatidylglycerophosphate cardiolipi n synthases and related enzymes	#
WBM_RS05455	no	16.6619	6.86723	1.36418	0.999506	#	16.6619	13.8718	0.208733	0.993613	#	6.86723	13.8718	-1.15545	0.796758	#	pseudo	no	Name=hypothetical protein CDS	#	/	/	/	/	/	/	/	/	/	/	/	/	/	/	/	/	/	/	/	/	/	#
WBM_RS04355	no	111.357	69.2837	0.683679	0.999506	#	111.357	154.365	-0.468426	0.993613	#	69.2837	154.365	-1.15211	0.393452	#	no	no	Name=type IV secretion system protein VirB2 CDS	#	/	/	/	/	/	/	/	/	/	/	/	/	/	/	/	/	/	/	/	/	/	#
WBM_RS04650	Wbm0758	124.253	111.007	0.184277	0.999506	#	124.253	241.486	-0.949622	0.518134	#	111.007	241.486	-1.1339	0.253892	#	no	no	Name=molecular chaperone Hsc20 CDS	#	292805.Wbm0758	1.1e-77	295.8	Bacteria													Rickettsiales	COG1076@1,COG1076@2	NA|NA|NA	O	ATPase activator activity	#
WBM_RS02595	Wbm0437	1197.87	1025.98	0.227425	0.999506	#	1197.87	2223.03	-0.891564	0.62771	#	1025.98	2223.03	-1.11899	0.257986	#	no	no	Name=hypothetical protein CDS	#	/	/	/	/	/	/	/	/	/	/	/	/	/	/	/	/	/	/	/	/	/	#
WBM_RS03810	Wbm0631	292.332	258.874	0.182939	0.999506	#	292.332	554.73	-0.922274	0.352188	#	258.874	554.73	-1.10521	0.138377	#	no	no	Name=dioxygenase CDS	#	292805.Wbm0631	1.8e-121	441.8	Rickettsiales			1.13.11.3	ko:K00449	ko00362,ko00624,ko01100,ko01120,ko01220,map00362,map00624,map01100,map01120,map01220		R01631,R03549	RC00388,RC00953	br01602,ko00000,ko00001,ko01000				Rickettsiales	1MUYX@1224,2TU2C@28211,47FMM@766,COG3485@1,COG3485@2	NA|NA|NA	Q	Protocatechuate 3,4-dioxygenase beta subunit	#
WBM_RS01665	Wbm0284	502.359	296.883	0.767543	0.999506	#	502.359	630.309	-0.327487	0.993613	#	296.883	630.309	-1.09503	0.393452	#	no	Effector	Name=P44/Msp2 family outer membrane protein CDS	#	292805.Wbm0284	6e-157	560.1	Bacteria													Rickettsiales	COG3637@1,COG3637@2	NA|NA|NA	M	Has lipid A 3-O-deacylase activity. Hydrolyzes the ester bond at the 3 position of lipid A, a bioactive component of lipopolysaccharide (LPS), thereby releasing the primary fatty acyl moiety	#
WBM_RS03760	Wbm0624	140.276	95.7034	0.54898	0.999506	#	140.276	203.025	-0.543238	0.673207	#	95.7034	203.025	-1.09222	0.0414782	#	no	no	Name=NADH-quinone oxidoreductase subunit NuoK CDS	#	292805.Wbm0624	1.1e-44	185.7	Rickettsiales	nuoK		1.6.5.3	ko:K00340	ko00190,ko01100,map00190,map01100	M00144	R11945	RC00061	ko00000,ko00001,ko00002,ko01000	3.D.1			Rickettsiales	1RH0S@1224,2U93P@28211,47FFJ@766,COG0713@1,COG0713@2	NA|NA|NA	C	NDH-1 shuttles electrons from NADH, via FMN and iron- sulfur (Fe-S) centers, to quinones in the respiratory chain. The immediate electron acceptor for the enzyme in this species is believed to be ubiquinone. Couples the redox reaction to proton translocation (for every two electrons transferred, four hydrogen ions are translocated across the cytoplasmic membrane), and thus conserves the redox ene…	#
WBM_RS05620	no	141.157	103.099	0.418924	0.999506	#	141.157	221.253	-0.655417	0.769299	#	103.099	221.253	-1.07434	0.187005	#	pseudo	no	Name=hypothetical protein CDS	#	244582.JQAK01000005_gene96	5e-31	141.0	Rickettsiales													Rickettsiales	1R5XN@1224,2U3K7@28211,47FBB@766,COG3173@1,COG3173@2	NA|NA|NA	S	Phosphotransferase enzyme family	#
WBM_RS04645	Wbm0757	480.443	459.405	0.0720161	0.999506	#	480.443	964.06	-1.00216	0.267655	#	459.405	964.06	-1.07418	0.128292	#	no	no	Name=iron-sulfur cluster assembly accessory protein CDS	#	292805.Wbm0757	3.1e-71	274.2	Rickettsiales	iscA2			ko:K13628					ko00000,ko03016				Rickettsiales	1RH6T@1224,2UBWJ@28211,47FGE@766,COG0316@1,COG0316@2	NA|NA|NA	S	Belongs to the HesB IscA family	#
WBM_RS02910	Wbm0491	176.477	159.072	0.162979	0.999506	#	176.477	330.437	-0.898327	0.132414	#	159.072	330.437	-1.06131	0.0356008	#	no	Effector	Name=cytochrome c oxidase assembly protein CDS	#	292805.Wbm0491	1.1e-95	355.9	Rickettsiales	ctaG			ko:K02258	ko00190,ko01100,ko04714,map00190,map01100,map04714	M00154			ko00000,ko00001,ko00002,ko03029	3.D.4.8			Rickettsiales	1RDTU@1224,2U6ZT@28211,47FDI@766,COG3175@1,COG3175@2	NA|NA|NA	O	Exerts its effect at some terminal stage of cytochrome c oxidase synthesis, probably by being involved in the insertion of the copper B into subunit I	#
WBM_RS01590	no	246.579	179.107	0.482854	0.999506	#	246.579	367.461	-0.567992	0.439224	#	179.107	367.461	-1.05085	0.0165975	#	no	no	Name=membrane protein CDS	#	163164.WD_0914	5.4e-52	210.7	Rickettsiales													Rickettsiales	1P6CD@1224,291WZ@1,2UYCM@28211,2ZPGK@2,47FUJ@766	NA|NA|NA			#
WBM_RS02725	Wbm0458	833.907	777.199	0.107347	0.999506	#	833.907	1600.32	-0.939406	0.439224	#	777.199	1600.32	-1.04675	0.218012	#	no	no	Name=ATP synthase F0 subunit B CDS	#	292805.Wbm0458	3.6e-74	284.3	Bacteria													Rickettsiales	COG0711@1,COG0711@2	NA|NA|NA	C	ATP synthesis coupled proton transport	#
WBM_RS02680	Wbm0450	120.298	88.9837	0.423989	0.999506	#	120.298	184.022	-0.618089	0.909905	#	88.9837	184.022	-1.04208	0.281138	#	no	no	Name=DUF2610 domain-containing protein CDS	#	391036.EHF_0669	2.2e-28	131.3	Alphaproteobacteria													Rickettsiales	1NF64@1224,2E34P@1,2UGC0@28211,32Y4S@2	NA|NA|NA	S	Domain of unknown function (DUF2610)	#
WBM_RS04610	Wbm0751	378.732	361.761	0.0730818	0.999506	#	378.732	740.797	-0.966389	0.62771	#	361.761	740.797	-1.03947	0.393452	#	no	Effector	Name=hypothetical protein CDS	#	/	/	/	/	/	/	/	/	/	/	/	/	/	/	/	/	/	/	/	/	/	#
WBM_RS02905	Wbm0490	2817.67	2277.66	0.308046	0.999506	#	2817.67	4573.19	-0.698204	0.967486	#	2277.66	4573.19	-1.00625	0.498276	#	no	no	Name=BAX inhibitor (BI)-1/YccA family protein CDS	#	292805.Wbm0490	4.5e-121	440.7	Rickettsiales				ko:K06890					ko00000				Rickettsiales	1MU69@1224,2TRSF@28211,47F5J@766,COG0670@1,COG0670@2	NA|NA|NA	S	Belongs to the BI1 family	#
WBM_RS05630	Wbm0766	295.547	215.555	0.473755	0.999506	#	295.547	423.579	-0.517565	0.909905	#	215.555	423.579	-0.991321	0.185245	#	no	no	Name=divalent-cation tolerance protein CutA CDS	#	292805.Wbm0766	5.4e-53	213.4	Bacteria													Rickettsiales	COG1324@1,COG1324@2	NA|NA|NA	P	tolerance protein	#
WBM_RS01070	Wbm0180	1150	1369.75	-0.249998	0.999506	#	1150	2676.72	-1.21808	0.309221	#	1369.75	2676.72	-0.968081	0.428977	#	no	no	Name=hypothetical protein CDS	#	/	/	/	/	/	/	/	/	/	/	/	/	/	/	/	/	/	/	/	/	/	#
WBM_RS03965	Wbm0657	640.575	591.578	0.120214	0.999506	#	640.575	1152.8	-0.846756	0.75898	#	591.578	1152.8	-0.96697	0.437592	#	no	no	Name=50S ribosomal protein L20 CDS	#	292805.Wbm0657	5e-60	236.9	Rickettsiales	rplT			ko:K02887	ko03010,map03010	M00178			br01610,ko00000,ko00001,ko00002,ko03011				Rickettsiales	1RGU2@1224,2U756@28211,47FE9@766,COG0292@1,COG0292@2	NA|NA|NA	J	Binds directly to 23S ribosomal RNA and is necessary for the in vitro assembly process of the 50S ribosomal subunit. It is not involved in the protein synthesizing functions of that subunit	#
WBM_RS03370	Wbm0564	100.575	78.5099	0.359893	0.999506	#	100.575	150.52	-0.590726	0.841854	#	78.5099	150.52	-0.950619	0.283306	#	no	no	Name=hypothetical protein CDS	#	/	/	/	/	/	/	/	/	/	/	/	/	/	/	/	/	/	/	/	/	/	#
WBM_RS00335	Wbm0056	30.653	13.6474	1.07768	0.999506	#	30.653	27.183	0.14745	0.993613	#	13.6474	27.183	-0.930234	0.759069	#	no	no	Name=succinate dehydrogenase assembly factor 2 CDS	#	292805.Wbm0056	1.4e-46	191.8	Rickettsiales				ko:K09159					ko00000,ko02048				Rickettsiales	1Q75I@1224,2VD9X@28211,47FRC@766,COG2938@1,COG2938@2	NA|NA|NA	S	Flavinator of succinate dehydrogenase	#
WBM_RS01970	Wbm0334	329.702	245.241	0.437275	0.999506	#	329.702	461.306	-0.481903	0.993613	#	245.241	461.306	-0.919178	0.492323	#	no	no	Name=50S ribosomal protein L16 CDS	#	292805.Wbm0334	8.4e-72	276.2	Rickettsiales	rplP			ko:K02878	ko03010,map03010	M00178			br01610,ko00000,ko00001,ko00002,ko03011				Rickettsiales	1RA0Z@1224,2U710@28211,47FB1@766,COG0197@1,COG0197@2	NA|NA|NA	J	Binds 23S rRNA and is also seen to make contacts with the A and possibly P site tRNAs	#
WBM_RS01265	Wbm0211	624.402	612.536	0.0356833	0.999506	#	624.402	1149.57	-0.879616	0.467333	#	612.536	1149.57	-0.915299	0.313125	#	no	no	Name=single-stranded DNA-binding protein CDS	#	292805.Wbm0211	1.5e-83	315.5	Rickettsiales	ssb			ko:K03111	ko03030,ko03430,ko03440,map03030,map03430,map03440				ko00000,ko00001,ko03029,ko03032,ko03400				Rickettsiales	1RCWT@1224,2U5BZ@28211,47FEH@766,COG0629@1,COG0629@2	NA|NA|NA	L	Plays an important role in DNA replication, recombination and repair. Binds to ssDNA and to an array of partner proteins to recruit them to their sites of action during DNA metabolism	#
WBM_RS03705	Wbm0613	2607.17	2452.73	0.0899112	0.999506	#	2607.17	4604.55	-0.82021	0.713015	#	2452.73	4604.55	-0.910122	0.429635	#	no	no	Name=hypothetical protein CDS	#	/	/	/	/	/	/	/	/	/	/	/	/	/	/	/	/	/	/	/	/	/	#
WBM_RS02295	Wbm0388	236.542	163.446	0.551482	0.999506	#	236.542	302.442	-0.349344	0.993613	#	163.446	302.442	-0.900826	0.469483	#	no	no	Name=hypothetical protein CDS	#	292805.Wbm0388	5.1e-29	133.3	Bacteria													Rickettsiales	COG2212@1,COG2212@2	NA|NA|NA	P	antiporter activity	#
WBM_RS03675	Wbm0608	1441.85	1569.63	-0.120709	0.999506	#	1441.85	2923.25	-1.01904	0.437931	#	1569.63	2923.25	-0.898334	0.418528	#	no	no	Name=thioredoxin CDS	#	292805.Wbm0608	3e-56	224.2	Rickettsiales	trx			ko:K03671	ko04621,ko05418,map04621,map05418				ko00000,ko00001,ko03110				Rickettsiales	1MZBB@1224,2UCCR@28211,47FN8@766,COG3118@1,COG3118@2	NA|NA|NA	O	Thioredoxin	#
WBM_RS04640	Wbm0756	784.426	814.038	-0.0504544	0.999506	#	784.426	1507.9	-0.941326	0.731129	#	814.038	1507.9	-0.890871	0.565245	#	no	no	Name=Fe-S cluster assembly scaffold IscU CDS	#	292805.Wbm0756	1.7e-66	258.5	Rickettsiales	iscU			ko:K04488					ko00000				Rickettsiales	1RD5K@1224,2TU34@28211,47F8P@766,COG0822@1,COG0822@2	NA|NA|NA	C	A scaffold on which IscS assembles Fe-S clusters. It is likely that Fe-S cluster coordination is flexible as the role of this complex is to build and then hand off Fe-S clusters	#
WBM_RS02720	Wbm0457	361.534	377.868	-0.0503107	0.999506	#	361.534	691.848	-0.934941	0.35623	#	377.868	691.848	-0.88463	0.328054	#	no	no	Name=ATP synthase F0F1 subunit B CDS	#	292805.Wbm0457	1.3e-60	239.2	Bacteria													Rickettsiales	COG0711@1,COG0711@2	NA|NA|NA	C	ATP synthesis coupled proton transport	#
WBM_RS02350	Wbm0398	744.015	641.75	0.218518	0.999506	#	744.015	1178.48	-0.661946	0.62771	#	641.75	1178.48	-0.880464	0.214306	#	no	no	Name=Fe(3+) ABC transporter substrate-binding protein CDS	#	292805.Wbm0398	3.8e-190	670.6	Alphaproteobacteria													Rickettsiales	1MUEG@1224,2TR6P@28211,COG1840@1,COG1840@2	NA|NA|NA	P	ABC-type Fe3 transport system, periplasmic component	#
WBM_RS02805	Wbm0473	588.479	644.536	-0.126998	0.999506	#	588.479	1182.46	-1.00705	0.581046	#	644.536	1182.46	-0.880056	0.515442	#	no	no	Name=translation initiation factor IF-3 CDS	#	292805.Wbm0473	4.6e-88	330.5	Rickettsiales	infC			ko:K02520					ko00000,ko03012,ko03029				Rickettsiales	1RDD2@1224,2U58Z@28211,47FDB@766,COG0290@1,COG0290@2	NA|NA|NA	J	IF-3 binds to the 30S ribosomal subunit and shifts the equilibrum between 70S ribosomes and their 50S and 30S subunits in favor of the free subunits, thus enhancing the availability of 30S subunits on which protein synthesis initiation begins	#
WBM_RS02095	no	189.214	165.889	0.177546	0.999506	#	189.214	306.993	-0.696357	0.137799	#	165.889	306.993	-0.873903	0.0356008	#	no	no	Name=hypothetical protein CDS	#	/	/	/	/	/	/	/	/	/	/	/	/	/	/	/	/	/	/	/	/	/	#
WBM_RS03955	Wbm0655	1478.25	1232.81	0.264379	0.999506	#	1478.25	2228.97	-0.591558	0.989991	#	1232.81	2228.97	-0.855937	0.567688	#	no	no	Name=hypothetical protein CDS	#	/	/	/	/	/	/	/	/	/	/	/	/	/	/	/	/	/	/	/	/	/	#
WBM_RS05300	no	6.99808	6.81692	-0.094731	0.999506	#	6.99808	13.1212	-0.950364	0.993613	#	6.81692	13.1212	-0.855633	0.86755	#	no	no	Name=hypothetical protein CDS	#	/	/	/	/	/	/	/	/	/	/	/	/	/	/	/	/	/	/	/	/	/	#
WBM_RS04460	Wbm0726	3068.45	3019.41	0.0246854	0.999506	#	3068.45	5459.65	-0.830896	0.518134	#	3019.41	5459.65	-0.855581	0.34742	#	no	no	Name=hypothetical protein CDS	#	13249.RPRC006597-PA	8.8e-20	104.8	Metazoa													Rickettsiales	3AQMJ@33154,3C2SX@33208,COG0749@1,KOG0950@2759	NA|NA|NA	L	DNA polymerase family A	#
WBM_RS02570	Wbm0432	3088.13	2152.8	0.522389	0.999506	#	3088.13	3875.56	-0.327153	0.993613	#	2152.8	3875.56	-0.849542	0.299781	#	no	Effector	Name=P44/Msp2 family outer membrane protein CDS	#	292805.Wbm0432	2.2e-131	474.9	Alphaproteobacteria													Rickettsiales	1NGKR@1224,2UGKC@28211,COG3637@1,COG3637@2	NA|NA|NA	M	Outer membrane protein beta-barrel domain	#
WBM_RS04130	Wbm0678	1250.51	1083.61	0.209161	0.999506	#	1250.51	1944.79	-0.635749	0.806671	#	1083.61	1944.79	-0.844911	0.356833	#	no	no	Name=twin-arginine translocase TatA/TatE family subunit CDS	#	1236908.wNo_00470	3.5e-21	106.7	Rickettsiales	tatA			ko:K03116	ko03060,ko03070,map03060,map03070	M00336			ko00000,ko00001,ko00002,ko02044	2.A.64			Rickettsiales	1NGDP@1224,2VDAN@28211,47FTE@766,COG1826@1,COG1826@2	NA|NA|NA	U	Part of the twin-arginine translocation (Tat) system that transports large folded proteins containing a characteristic twin-arginine motif in their signal peptide across membranes. TatA could form the protein-conducting channel of the Tat system	#
WBM_RS03640	no	51.3336	45.5356	0.142153	0.999506	#	51.3336	82.7787	-0.697724	0.77291	#	45.5356	82.7787	-0.839878	0.499021	#	no	no	Name=hypothetical protein CDS	#	/	/	/	/	/	/	/	/	/	/	/	/	/	/	/	/	/	/	/	/	/	#
WBM_RS04990	Wbm0136	243.95	275.482	-0.164421	0.999506	#	243.95	488.746	-1.00317	0.684371	#	275.482	488.746	-0.838749	0.642418	#	no	no	Name=hypothetical protein CDS	#	292805.Wbm0136	1.4e-98	365.5	Bacteria													Rickettsiales	COG0666@1,COG0666@2	NA|NA|NA	G	response to abiotic stimulus	#
WBM_RS02685	Wbm0451	220.494	169.432	0.392164	0.999506	#	220.494	298.186	-0.433888	0.993613	#	169.432	298.186	-0.826052	0.567688	#	no	no	Name=hypothetical protein CDS	#	/	/	/	/	/	/	/	/	/	/	/	/	/	/	/	/	/	/	/	/	/	#
WBM_RS01700	Wbm0291	1936	1749.97	0.148519	0.999506	#	1936	3062.88	-0.661094	0.76964	#	1749.97	3062.88	-0.809613	0.393452	#	no	no	Name=hypothetical protein CDS	#	/	/	/	/	/	/	/	/	/	/	/	/	/	/	/	/	/	/	/	/	/	#
WBM_RS03970	Wbm0658	1044.83	1089.74	-0.0578085	0.999506	#	1044.83	1905.7	-0.866446	0.919606	#	1089.74	1905.7	-0.808638	0.759069	#	no	no	Name=50S ribosomal protein L35 CDS	#	292805.Wbm0658	7.7e-26	122.5	Rickettsiales	rpmI			ko:K02916	ko03010,map03010	M00178			br01610,ko00000,ko00001,ko00002,ko03011				Rickettsiales	1N6V4@1224,2UF6K@28211,47FMY@766,COG0291@1,COG0291@2	NA|NA|NA	J	Belongs to the bacterial ribosomal protein bL35 family	#
WBM_RS05450	no	24.3527	17.981	0.403544	0.999506	#	24.3527	31.5054	-0.401702	0.993613	#	17.981	31.5054	-0.805246	0.827544	#	no	no	Name=DUF2924 domain-containing protein CDS	#	/	/	/	/	/	/	/	/	/	/	/	/	/	/	/	/	/	/	/	/	/	#
WBM_RS04715	no	746.159	833.869	-0.157607	0.999506	#	746.159	1451.29	-0.958905	0.909905	#	833.869	1451.29	-0.801298	0.763573	#	no	no	Name=hypothetical protein CDS	#	/	/	/	/	/	/	/	/	/	/	/	/	/	/	/	/	/	/	/	/	/	#
WBM_RS04200	Wbm0689	3128.13	2655.32	0.237282	0.999506	#	3128.13	4608.49	-0.558538	0.975681	#	2655.32	4608.49	-0.79582	0.523373	#	no	no	Name=F0F1 ATP synthase subunit beta CDS	#	292805.Wbm0689	1.2e-269	935.3	Rickettsiales	atpD		3.6.3.14	ko:K02112	ko00190,ko00195,ko01100,map00190,map00195,map01100	M00157			ko00000,ko00001,ko00002,ko00194,ko01000	3.A.2.1			Rickettsiales	1MUFU@1224,2TRGP@28211,47ETU@766,COG0055@1,COG0055@2	NA|NA|NA	F	Produces ATP from ADP in the presence of a proton gradient across the membrane. The catalytic sites are hosted primarily by the beta subunits	#
WBM_RS01490	Wbm0254	700.826	615.397	0.186054	0.999506	#	700.826	1069.59	-0.607949	0.75898	#	615.397	1069.59	-0.794003	0.330971	#	no	no	Name=3-methyladenine DNA glycosylase CDS	#	292805.Wbm0254	1.3e-95	355.5	Rickettsiales	mpg		3.2.2.21	ko:K03652	ko03410,map03410				ko00000,ko00001,ko01000,ko03400				Rickettsiales	1R9Y4@1224,2VGRN@28211,47F9Y@766,COG2094@1,COG2094@2	NA|NA|NA	L	Belongs to the DNA glycosylase MPG family	#
WBM_RS00080	no	606.95	569.461	0.0972901	0.999506	#	606.95	984.404	-0.69566	0.75898	#	569.461	984.404	-0.79295	0.44248	#	no	no	Name=hypothetical protein CDS	#	/	/	/	/	/	/	/	/	/	/	/	/	/	/	/	/	/	/	/	/	/	#
WBM_RS03620	no	47.3135	28.7263	0.672322	0.999506	#	47.3135	50.0799	-0.113549	0.993613	#	28.7263	50.0799	-0.785872	0.626971	#	pseudo	no	Name=ubiquinol-cytochrome C reductase CDS	#	570417.WP0578	3e-31	141.4	Rickettsiales													Rickettsiales	1RHRU@1224,2U71N@28211,47FH5@766,COG2947@1,COG2947@2	NA|NA|NA	S	EVE domain	#
WBM_RS05225	no	5943.97	5312.04	0.162765	0.999506	#	5943.97	9120.37	-0.61746	0.993613	#	5312.04	9120.37	-0.780224	0.686691	#	no	no	Name=hypothetical protein CDS	#	/	/	/	/	/	/	/	/	/	/	/	/	/	/	/	/	/	/	/	/	/	#
WBM_RS05595	no	156.175	107.941	0.510313	0.999506	#	156.175	187.302	-0.263849	0.993613	#	107.941	187.302	-0.774162	0.222369	#	no	no	Name=hypothetical protein CDS	#	/	/	/	/	/	/	/	/	/	/	/	/	/	/	/	/	/	/	/	/	/	#
WBM_RS03050	Wbm0515	177.529	147.649	0.254631	0.999506	#	177.529	252.93	-0.518036	0.909905	#	147.649	252.93	-0.772667	0.427233	#	no	no	Name=hypothetical protein CDS	#	/	/	/	/	/	/	/	/	/	/	/	/	/	/	/	/	/	/	/	/	/	#
WBM_RS04250	Wbm0698	606.023	469.985	0.361559	0.999506	#	606.023	800.379	-0.39777	0.673207	#	469.985	800.379	-0.759329	0.0373063	#	no	no	Name=cytochrome c oxidase subunit 3 CDS	#	292805.Wbm0698	1.9e-152	545.0	Rickettsiales	coxC	GO:0005575,GO:0005623,GO:0005886,GO:0016020,GO:0044464,GO:0071944	1.9.3.1	ko:K02276	ko00190,ko01100,map00190,map01100	M00155	R00081	RC00016	ko00000,ko00001,ko00002,ko01000	3.D.4.4,3.D.4.6			Rickettsiales	1MUCK@1224,2TQWA@28211,47F0J@766,COG1845@1,COG1845@2	NA|NA|NA	C	COG1845 Heme copper-type cytochrome quinol oxidase, subunit 3	#
WBM_RS00375	Wbm0062	783.942	704.817	0.161381	0.999506	#	783.942	1185.38	-0.595757	0.62771	#	704.817	1185.38	-0.757137	0.249889	#	pseudo	no	Name=transposase CDS	#	292805.Wbm0062	5.7e-125	453.8	Rickettsiales													Rickettsiales	1R8FS@1224,2UMP3@28211,47FF8@766,COG5464@1,COG5464@2	NA|NA|NA	S	to TIGR01784	#
WBM_RS02560	Wbm0430	1283.16	1261.66	0.0262981	0.999506	#	1283.16	2129.18	-0.730806	0.909905	#	1261.66	2129.18	-0.757104	0.672862	#	no	Effector	Name=hypothetical protein CDS	#	292805.Wbm0430	1.2e-88	332.4	Rickettsiales													Rickettsiales	1PVT7@1224,2VA6G@28211,47GKP@766,COG5342@1,COG5342@2	NA|NA|NA	S	invasion associated locus B	#
WBM_RS02565	Wbm0431	3162.59	3440.6	-0.120565	0.999506	#	3162.59	5799.45	-0.874715	0.693239	#	3440.6	5799.45	-0.75415	0.602052	#	no	no	Name=sigma-70 family RNA polymerase sigma factor CDS	#	292805.Wbm0431	4.2e-161	573.9	Rickettsiales	rpoH			ko:K03089					ko00000,ko03021				Rickettsiales	1MVWR@1224,2TR9Q@28211,47F1S@766,COG0568@1,COG0568@2	NA|NA|NA	K	Sigma factors are initiation factors that promote the attachment of RNA polymerase to specific initiation sites and are then released	#
WBM_RS01790	Wbm0302	314.03	258.995	0.295201	0.999506	#	314.03	431.495	-0.456903	0.993613	#	258.995	431.495	-0.752104	0.56388	#	no	no	Name=50S ribosomal protein L28 CDS	#	292805.Wbm0302	5.4e-47	193.4	Rickettsiales	rpmB			ko:K02902	ko03010,map03010	M00178			br01610,ko00000,ko00001,ko00002,ko03011				Rickettsiales	1MZ57@1224,2UBQU@28211,47FNA@766,COG0227@1,COG0227@2	NA|NA|NA	J	Belongs to the bacterial ribosomal protein bL28 family	#
WBM_RS04090	Wbm0672	1355.69	1237.76	0.134264	0.999506	#	1355.69	2069.91	-0.609433	0.909905	#	1237.76	2069.91	-0.743697	0.56388	#	no	Effector	Name=hypothetical protein CDS	#	/	/	/	/	/	/	/	/	/	/	/	/	/	/	/	/	/	/	/	/	/	#
WBM_RS05185	no	26.1756	15.0557	0.778732	0.999506	#	26.1756	24.9841	0.0377	0.996152	#	15.0557	24.9841	-0.741032	0.776301	#	no	no	Name=hypothetical protein CDS	#	/	/	/	/	/	/	/	/	/	/	/	/	/	/	/	/	/	/	/	/	/	#
WBM_RS02365	Wbm0401	368.61	352.04	0.0779812	0.999506	#	368.61	583.769	-0.660991	0.806671	#	352.04	583.769	-0.738973	0.515442	#	no	no	Name=50S ribosomal protein L31 CDS	#	292805.Wbm0401	1.4e-33	148.3	Rickettsiales	rpmE			ko:K02909	ko03010,map03010	M00178			br01610,ko00000,ko00001,ko00002,ko03011				Rickettsiales	1MZ69@1224,2UBSC@28211,47FRK@766,COG0254@1,COG0254@2	NA|NA|NA	J	Ribosomal protein L31	#
WBM_RS04105	Wbm0675	243.201	196.473	0.323426	0.999506	#	243.201	324.84	-0.413946	0.993613	#	196.473	324.84	-0.737372	0.492323	#	no	no	Name=cell division protein BolA CDS	#	292805.Wbm0675	1.3e-31	141.7	Bacteria													Rickettsiales	COG0271@1,COG0271@2	NA|NA|NA	T	Belongs to the BolA IbaG family	#
WBM_RS03465	Wbm0579	158.544	160.976	-0.0310109	0.999506	#	158.544	267.165	-0.757507	0.329017	#	160.976	267.165	-0.726496	0.328054	#	no	no	Name=TraR/DksA family transcriptional regulator CDS	#	292805.Wbm0579	1.1e-62	245.7	Proteobacteria													Rickettsiales	1NH80@1224,COG1734@1,COG1734@2	NA|NA|NA	T	dnak suppressor protein	#
WBM_RS00180	Wbm0029	87.9537	83.5465	0.0280613	0.999506	#	87.9537	142.701	-0.698382	0.680964	#	83.5465	142.701	-0.726444	0.515442	#	no	no	Name=hypothetical protein CDS	#	292805.Wbm0029	7.3e-39	166.0	Bacteria													Rickettsiales	COG1520@1,COG1520@2	NA|NA|NA	S	amino acid activation for nonribosomal peptide biosynthetic process	#
WBM_RS02880	Wbm0486	193.901	142.645	0.434927	0.999506	#	193.901	236.55	-0.286972	0.989991	#	142.645	236.55	-0.721899	0.185245	#	no	no	Name=succinate dehydrogenase%2C cytochrome b556 subunit CDS	#	292805.Wbm0486	7.5e-59	233.0	Rickettsiales	sdhC	GO:0005575,GO:0005623,GO:0005886,GO:0016020,GO:0044464,GO:0071944		ko:K00241	ko00020,ko00190,ko00650,ko00720,ko01100,ko01110,ko01120,ko01130,ko01200,map00020,map00190,map00650,map00720,map01100,map01110,map01120,map01130,map01200	M00009,M00011,M00149,M00173,M00374,M00376	R02164	RC00045	ko00000,ko00001,ko00002				Rickettsiales	1N02N@1224,2UC47@28211,47FMW@766,COG2009@1,COG2009@2	NA|NA|NA	C	Succinate dehydrogenase, cytochrome b556 subunit	#
WBM_RS05030	Wbm0239	5032.9	5005.66	0.00830359	0.999506	#	5032.9	8237.16	-0.710513	0.975681	#	5005.66	8237.16	-0.718816	0.759069	#	no	no	Name=hypothetical protein CDS	#	/	/	/	/	/	/	/	/	/	/	/	/	/	/	/	/	/	/	/	/	/	#
WBM_RS02605	no	89.1938	85.8333	0.0320447	0.999506	#	89.1938	142.42	-0.668047	0.467402	#	85.8333	142.42	-0.700092	0.393452	#	no	no	Name=type II toxin-antitoxin system RatA family toxin CDS	#	292805.Wbm0439	1.3e-81	308.9	Rickettsiales	ratA			ko:K18588					ko00000				Rickettsiales	1RGUH@1224,2U7D8@28211,47FPD@766,COG2867@1,COG2867@2	NA|NA|NA	I	COG2867 oligoketide cyclase lipid transport protein	#
WBM_RS03510	no	1457.21	1823.01	-0.321712	0.999506	#	1457.21	2943.69	-1.01398	0.909905	#	1823.01	2943.69	-0.692264	0.82293	#	pseudo	no	Name=hypothetical protein CDS	#	/	/	/	/	/	/	/	/	/	/	/	/	/	/	/	/	/	/	/	/	/	#
WBM_RS01485	Wbm0253	16853.5	17608.4	-0.0630255	0.999506	#	16853.5	28448.9	-0.755256	0.919606	#	17608.4	28448.9	-0.692231	0.759069	#	no	no	Name=hypothetical protein CDS	#	292805.Wbm0253	1.6e-163	582.0	Bacteria													Rickettsiales	COG1196@1,COG1196@2	NA|NA|NA	D	nuclear chromosome segregation	#
WBM_RS03515	no	2547.29	2568.48	-0.0107537	0.999506	#	2547.29	4143.41	-0.701433	0.909905	#	2568.48	4143.41	-0.690679	0.668639	#	no	no	Name=hypothetical protein CDS	#	/	/	/	/	/	/	/	/	/	/	/	/	/	/	/	/	/	/	/	/	/	#
WBM_RS03190	Wbm0538	2458.94	2373.19	0.0523674	0.999506	#	2458.94	3812.71	-0.632078	0.75898	#	2373.19	3812.71	-0.684445	0.492834	#	no	no	Name=transcription termination/antitermination protein NusA CDS	#	292805.Wbm0538	6.5e-282	976.1	Rickettsiales	nusA			ko:K02600					ko00000,ko03009,ko03021				Rickettsiales	1MWT7@1224,2TRQN@28211,47EVY@766,COG0195@1,COG0195@2	NA|NA|NA	K	Participates in both transcription termination and antitermination	#
WBM_RS00360	Wbm0060	522.284	522.219	0.004996	0.999506	#	522.284	830.276	-0.667311	0.561135	#	522.219	830.276	-0.672307	0.40125	#	no	no	Name=hypothetical protein CDS	#	/	/	/	/	/	/	/	/	/	/	/	/	/	/	/	/	/	/	/	/	/	#
WBM_RS04515	Wbm0734	73.1428	67.8319	0.158105	0.999506	#	73.1428	104.962	-0.511459	0.993613	#	67.8319	104.962	-0.669563	0.811148	#	no	no	Name=30S ribosomal protein S20 CDS	#	292805.Wbm0734	5.2e-38	163.3	Rickettsiales	rpsT			ko:K02968	ko03010,map03010	M00178			br01610,ko00000,ko00001,ko00002,ko03011				Rickettsiales	1MZ94@1224,2UC42@28211,47FS8@766,COG0268@1,COG0268@2	NA|NA|NA	J	Binds directly to 16S ribosomal RNA	#
WBM_RS00110	Wbm0019	5720.1	5353.81	0.0961305	0.999506	#	5720.1	8506.34	-0.572354	0.863115	#	5353.81	8506.34	-0.668484	0.498276	#	pseudo	no	Name=polyribonucleotide nucleotidyltransferase CDS	#	292805.Wbm0019	0.0	1458.4	Rickettsiales	pnp	GO:0003674,GO:0003676,GO:0003723,GO:0003729,GO:0003824,GO:0004654,GO:0005488,GO:0006139,GO:0006401,GO:0006402,GO:0006725,GO:0006807,GO:0008150,GO:0008152,GO:0009056,GO:0009057,GO:0009892,GO:0009987,GO:0010468,GO:0010605,GO:0010629,GO:0016070,GO:0016071,GO:0016740,GO:0016772,GO:0016779,GO:0019222,GO:0019439,GO:0034641,GO:0034655,GO:0043170,GO:0044237,GO:0044238,GO:0044248,GO:0044260,GO:0044265,GO:…	2.7.7.8	ko:K00962	ko00230,ko00240,ko03018,map00230,map00240,map03018	M00394	R00437,R00438,R00439,R00440	RC02795	ko00000,ko00001,ko00002,ko01000,ko03016,ko03019				Rickettsiales	1MVB9@1224,2TRH3@28211,47EVH@766,COG1185@1,COG1185@2	NA|NA|NA	J	Involved in mRNA degradation. Catalyzes the phosphorolysis of single-stranded polyribonucleotides processively in the 3'- to 5'-direction	#
WBM_RS03385	Wbm0567	1160.82	1117.15	0.0577934	0.999506	#	1160.82	1773.45	-0.610099	0.919606	#	1117.15	1773.45	-0.667892	0.668639	#	no	no	Name=peroxiredoxin CDS	#	292805.Wbm0567	6e-111	406.8	Rickettsiales	tdpX1		1.11.1.15	ko:K03386	ko04214,map04214				ko00000,ko00001,ko01000,ko04147				Rickettsiales	1MX2B@1224,2TT09@28211,47F5T@766,COG0450@1,COG0450@2	NA|NA|NA	O	C-terminal domain of 1-Cys peroxiredoxin	#
WBM_RS03865	no	394.627	321.482	0.3069	0.999506	#	394.627	506.914	-0.359063	0.993613	#	321.482	506.914	-0.665962	0.418528	#	pseudo	no	Name=hypothetical protein CDS	#	/	/	/	/	/	/	/	/	/	/	/	/	/	/	/	/	/	/	/	/	/	#
WBM_RS00250	Wbm0042	676.797	608.511	0.156462	0.999506	#	676.797	957.11	-0.496318	0.160827	#	608.511	957.11	-0.652781	0.0190011	#	no	no	Name=aspartate-semialdehyde dehydrogenase CDS	#	292805.Wbm0042	9.9e-194	682.6	Rickettsiales	asd		1.2.1.11	ko:K00133	ko00260,ko00261,ko00270,ko00300,ko01100,ko01110,ko01120,ko01130,ko01210,ko01230,map00260,map00261,map00270,map00300,map01100,map01110,map01120,map01130,map01210,map01230	M00016,M00017,M00018,M00033,M00525,M00526,M00527	R02291	RC00684	ko00000,ko00001,ko00002,ko01000				Rickettsiales	1MUHG@1224,2TSRD@28211,47EUG@766,COG0136@1,COG0136@2	NA|NA|NA	E	Catalyzes the NADPH-dependent formation of L-aspartate- semialdehyde (L-ASA) by the reductive dephosphorylation of L- aspartyl-4-phosphate	#
WBM_RS04430	Wbm0720	301.794	298.96	-0.00296726	0.999506	#	301.794	476.017	-0.65407	0.472012	#	298.96	476.017	-0.651103	0.385655	#	no	no	Name=hypothetical protein CDS	#	/	/	/	/	/	/	/	/	/	/	/	/	/	/	/	/	/	/	/	/	/	#
WBM_RS00565	Wbm0097	949.979	973.157	-0.0321422	0.999506	#	949.979	1525.36	-0.682433	0.460115	#	973.157	1525.36	-0.65029	0.385655	#	no	no	Name=class I fructose-bisphosphate aldolase CDS	#	292805.Wbm0097	9.1e-164	582.8	Rickettsiales	fbaB		4.1.2.13	ko:K11645	ko00010,ko00030,ko00051,ko00680,ko00710,ko01100,ko01110,ko01120,ko01130,ko01200,ko01230,map00010,map00030,map00051,map00680,map00710,map01100,map01110,map01120,map01130,map01200,map01230	M00001,M00003	R01068,R01070,R01829,R02568	RC00438,RC00439,RC00603,RC00604	ko00000,ko00001,ko00002,ko01000				Rickettsiales	1MW9N@1224,2TSQD@28211,47EZ5@766,COG1830@1,COG1830@2	NA|NA|NA	G	fructose-bisphosphate aldolase	#
WBM_RS03340	no	352.34	312.856	0.16186	0.999506	#	352.34	490.856	-0.482264	0.975681	#	312.856	490.856	-0.644124	0.569014	#	pseudo	no	Name=hypothetical protein CDS	#	/	/	/	/	/	/	/	/	/	/	/	/	/	/	/	/	/	/	/	/	/	#
WBM_RS03180	Wbm0536	132.641	109.775	0.30692	0.999506	#	132.641	167.279	-0.336609	0.993613	#	109.775	167.279	-0.643529	0.757936	#	no	no	Name=ribosome-binding factor A CDS	#	292805.Wbm0536	1.2e-52	212.2	Rickettsiales	rbfA			ko:K02834					ko00000,ko03009				Rickettsiales	1PRXZ@1224,2V45H@28211,47FSW@766,COG0858@1,COG0858@2	NA|NA|NA	J	One of several proteins that assist in the late maturation steps of the functional core of the 30S ribosomal subunit. Associates with free 30S ribosomal subunits (but not with 30S subunits that are part of 70S ribosomes or polysomes). Required for efficient processing of 16S rRNA. May interact with the 5'-terminal helix region of 16S rRNA	#
WBM_RS02995	Wbm0505	50.9269	40.8662	0.2943	0.999506	#	50.9269	64.1412	-0.347986	0.993613	#	40.8662	64.1412	-0.642286	0.759069	#	no	no	Name=cytochrome c biogenesis protein CcmH CDS	#	292805.Wbm0505	2.7e-61	241.1	Rickettsiales				ko:K02200					ko00000				Rickettsiales	1MZZ5@1224,2U96P@28211,47FRQ@766,COG3088@1,COG3088@2	NA|NA|NA	P	subunit of a heme lyase	#
WBM_RS01325	Wbm0222	835.526	831.418	0.0143988	0.999506	#	835.526	1290.56	-0.626725	0.267655	#	831.418	1290.56	-0.641124	0.180746	#	no	Effector	Name=preprotein translocase subunit YajC CDS	#	292805.Wbm0222	3.1e-48	198.0	Rickettsiales	yajC			ko:K03210	ko02024,ko03060,ko03070,map02024,map03060,map03070	M00335			ko00000,ko00001,ko00002,ko02044	3.A.5.1,3.A.5.2			Rickettsiales	1MZT2@1224,2UBZ6@28211,47FKT@766,COG1862@1,COG1862@2	NA|NA|NA	U	The SecYEG-SecDF-YajC-YidC holo-translocon (HTL) protein secretase insertase is a supercomplex required for protein secretion, insertion of proteins into membranes, and assembly of membrane protein complexes. While the SecYEG complex is essential for assembly of a number of proteins and complexes, the SecDF- YajC-YidC subcomplex facilitates these functions	#
WBM_RS04710	Wbm0771	6561.18	6205.28	0.0810552	0.999506	#	6561.18	9642.05	-0.555194	0.993613	#	6205.28	9642.05	-0.636249	0.759069	#	no	no	Name=hypothetical protein CDS	#	/	/	/	/	/	/	/	/	/	/	/	/	/	/	/	/	/	/	/	/	/	#
WBM_RS00100	Wbm0017	300.472	260.088	0.226897	0.999506	#	300.472	397.895	-0.401864	0.806671	#	260.088	397.895	-0.628761	0.260676	#	no	no	Name=NADH:ubiquinone oxidoreductase subunit CDS	#	292805.Wbm0017	1.9e-55	221.5	Rickettsiales													Rickettsiales	1RHS3@1224,2U95G@28211,47FSF@766,COG3761@1,COG3761@2	NA|NA|NA	C	NADH ubiquinone oxidoreductase 17.2 kD subunit	#
WBM_RS04970	Wbm0006	1560.7	897.6	0.799636	0.999506	#	1560.7	1385.66	0.171192	0.993613	#	897.6	1385.66	-0.628444	0.820292	#	no	no	Name=hypothetical protein CDS	#	/	/	/	/	/	/	/	/	/	/	/	/	/	/	/	/	/	/	/	/	/	#
WBM_RS00550	Wbm0095	30.3236	20.6718	0.490897	0.999506	#	30.3236	32.7135	-0.131673	0.993613	#	20.6718	32.7135	-0.622571	0.895906	#	no	no	Name=hypothetical protein CDS	#	/	/	/	/	/	/	/	/	/	/	/	/	/	/	/	/	/	/	/	/	/	#
WBM_RS00140	Wbm0022	2280.82	3053.45	-0.420084	0.999506	#	2280.82	4686.19	-1.03853	0.806671	#	3053.45	4686.19	-0.618442	0.827544	#	no	no	Name=alpha/beta hydrolase CDS	#	292805.Wbm0022	9.7e-129	466.1	Rickettsiales				ko:K07018					ko00000				Rickettsiales	1MUDY@1224,2TRMI@28211,47F70@766,COG2945@1,COG2945@2	NA|NA|NA	S	hydrolase of the alpha beta superfamily	#
WBM_RS04035	Wbm0666	832.333	779.778	0.0926575	0.999506	#	832.333	1198.84	-0.525212	0.112022	#	779.778	1198.84	-0.61787	0.0216437	#	no	Effector	Name=pyruvate dehydrogenase complex E1 component subunit beta CDS	#	292805.Wbm0666	7.7e-188	662.9	Rickettsiales	pdhB		1.2.4.1	ko:K00162	ko00010,ko00020,ko00620,ko01100,ko01110,ko01120,ko01130,ko01200,ko04066,ko04922,ko05230,map00010,map00020,map00620,map01100,map01110,map01120,map01130,map01200,map04066,map04922,map05230	M00307	R00014,R00209,R01699,R03270	RC00004,RC00027,RC00627,RC02742,RC02744,RC02882	br01601,ko00000,ko00001,ko00002,ko01000				Rickettsiales	1R8KB@1224,2TRMR@28211,47F43@766,COG0022@1,COG0022@2	NA|NA|NA	C	The pyruvate dehydrogenase complex catalyzes the overall conversion of pyruvate to acetyl-CoA and CO(2)	#
WBM_RS01785	Wbm0301	196.323	158.366	0.309056	0.999506	#	196.323	242.005	-0.308152	0.993613	#	158.366	242.005	-0.617208	0.40125	#	no	no	Name=DUF721 domain-containing protein CDS	#	292805.Wbm0301	1.6e-55	221.9	Rickettsiales													Rickettsiales	1N82D@1224,2UAUA@28211,47FSR@766,COG5389@1,COG5389@2	NA|NA|NA	S	Protein of unknown function (DUF721)	#
WBM_RS01310	Wbm0219	293.062	368.552	-0.343216	0.999506	#	293.062	568.267	-0.9541	0.518134	#	368.552	568.267	-0.610884	0.720191	#	no	no	Name=hypothetical protein CDS	#	/	/	/	/	/	/	/	/	/	/	/	/	/	/	/	/	/	/	/	/	/	#
WBM_RS00395	Wbm0065	33.7591	25.737	0.311304	0.999506	#	33.7591	40.6659	-0.291084	0.993613	#	25.737	40.6659	-0.602388	0.844962	#	no	no	Name=hypothetical protein CDS	#	/	/	/	/	/	/	/	/	/	/	/	/	/	/	/	/	/	/	/	/	/	#
WBM_RS00835	no	37.3852	38.0884	-0.0603994	0.999506	#	37.3852	58.4641	-0.660592	0.975681	#	38.0884	58.4641	-0.600193	0.82293	#	no	no	Name=hypothetical protein CDS	#	/	/	/	/	/	/	/	/	/	/	/	/	/	/	/	/	/	/	/	/	/	#
WBM_RS05215	no	102.55	110.614	-0.102186	0.999506	#	102.55	165.922	-0.699002	0.581046	#	110.614	165.922	-0.596816	0.569014	#	pseudo	no	Name=transposase CDS	#	163164.WD_0694	6.1e-10	70.1	Rickettsiales													Rickettsiales	1R8FS@1224,2UMP3@28211,47FF8@766,COG5464@1,COG5464@2	NA|NA|NA	S	to TIGR01784	#
WBM_RS00065	no	415.149	430.209	-0.0516354	0.999506	#	415.149	651.139	-0.647256	0.309221	#	430.209	651.139	-0.595621	0.328054	#	pseudo	no	Name=cell filamentation protein Fic CDS	#	163164.WD_0346	1.9e-40	173.3	Rickettsiales													Rickettsiales	1MV69@1224,2TT3J@28211,47G1Y@766,COG3177@1,COG3177@2	NA|NA|NA	S	Fic/DOC family	#
WBM_RS05460	no	157.144	129.488	0.260651	0.999506	#	157.144	196.676	-0.329035	0.993613	#	129.488	196.676	-0.589686	0.850228	#	pseudo	no	Name=amidophosphoribosyltransferase CDS	#	1236908.wNo_10910	1.2e-49	203.0	Rickettsiales	comF												Rickettsiales	1RHAV@1224,2TV7G@28211,47FBZ@766,COG1040@1,COG1040@2	NA|NA|NA	S	Phosphoribosyl transferase domain	#
WBM_RS00020	Wbm0004	802.448	615.229	0.386011	0.999506	#	802.448	921.922	-0.20062	0.993613	#	615.229	921.922	-0.586631	0.191437	#	no	no	Name=MFS transporter CDS	#	292805.Wbm0004	1.6e-224	785.0	Rickettsiales													Rickettsiales	1PND6@1224,2TS48@28211,47FF0@766,COG2271@1,COG2271@2	NA|NA|NA	G	Major Facilitator Superfamily	#
WBM_RS04695	Wbm0768	2155.36	2097.98	0.0406585	0.999506	#	2155.36	3146.46	-0.545129	0.980764	#	2097.98	3146.46	-0.585788	0.759069	#	no	no	Name=FtsH protease activity modulator HflK CDS	#	292805.Wbm0768	4e-179	634.0	Rickettsiales	hflK			ko:K04088		M00742			ko00000,ko00002,ko01000				Rickettsiales	1MUM2@1224,2TRTP@28211,47EUY@766,COG0330@1,COG0330@2	NA|NA|NA	O	HflC and HflK could encode or regulate a protease	#
WBM_RS05525	Wbm0645	74.4499	53.0196	0.479624	0.999506	#	74.4499	79.6384	-0.102684	0.993613	#	53.0196	79.6384	-0.582308	0.769397	#	no	no	Name=YggT family protein CDS	#	292805.Wbm0645	4.7e-42	176.8	Rickettsiales				ko:K02221					ko00000,ko02044				Rickettsiales	1Q76I@1224,2VDAZ@28211,47FU9@766,COG0762@1,COG0762@2	NA|NA|NA	S	YGGT family	#
WBM_RS02600	Wbm0438	482.765	513.352	-0.0839401	0.999506	#	482.765	768.243	-0.666193	0.62771	#	513.352	768.243	-0.582252	0.565245	#	no	no	Name=DsbA family protein CDS	#	292805.Wbm0438	4.4e-129	467.2	Rickettsiales	dsbG												Rickettsiales	1RFF4@1224,2U5BN@28211,47FGN@766,COG1651@1,COG1651@2	NA|NA|NA	O	May be required for disulfide bond formation in some proteins	#
WBM_RS01965	Wbm0333	245.875	219.887	0.173526	0.999506	#	245.875	325.892	-0.403037	0.993613	#	219.887	325.892	-0.576563	0.82293	#	no	no	Name=50S ribosomal protein L29 CDS	#	292805.Wbm0333	9e-27	125.6	Bacteria													Rickettsiales	COG0255@1,COG0255@2	NA|NA|NA	J	Belongs to the universal ribosomal protein uL29 family	#
WBM_RS04205	no	265.558	241.222	0.124721	0.999506	#	265.558	362.015	-0.446034	0.909905	#	241.222	362.015	-0.570755	0.529966	#	no	no	Name=phosphate ABC transporter permease subunit PstC CDS	#	1236908.wNo_08130	1.4e-142	512.7	Rickettsiales	pstC			ko:K02037	ko02010,map02010	M00222			ko00000,ko00001,ko00002,ko02000	3.A.1.7			Rickettsiales	1MVKP@1224,2TQU1@28211,47FYG@766,COG0573@1,COG0573@2	NA|NA|NA	P	probably responsible for the translocation of the substrate across the membrane	#
WBM_RS05430	Wbm5051	28.1083	26.1212	0.054486	0.999506	#	28.1083	39.5698	-0.512293	0.993613	#	26.1212	39.5698	-0.566779	0.903999	#	pseudo	no	Name=molecular chaperone DnaJ CDS	#	163164.WD_1074	1.3e-20	105.1	Rickettsiales													Rickettsiales	1PUS9@1224,2TT35@28211,47GI3@766,COG2214@1,COG2214@2	NA|NA|NA	O	DnaJ molecular chaperone homology domain	#
WBM_RS02250	no	335.415	389.463	-0.22602	0.999506	#	335.415	581.196	-0.789963	0.330317	#	389.463	581.196	-0.563944	0.54463	#	pseudo	no	Name=hypothetical protein CDS	#	/	/	/	/	/	/	/	/	/	/	/	/	/	/	/	/	/	/	/	/	/	#
WBM_RS04275	Wbm0701	655.277	808.145	-0.29908	0.999506	#	655.277	1192.17	-0.86202	0.643057	#	808.145	1192.17	-0.56294	0.759069	#	no	no	Name=50S ribosomal protein L21 CDS	#	292805.Wbm0701	5.2e-47	193.4	Rickettsiales	rplU			ko:K02888	ko03010,map03010	M00178			br01610,ko00000,ko00001,ko00002,ko03011				Rickettsiales	1MZEW@1224,2UBT3@28211,47FQJ@766,COG0261@1,COG0261@2	NA|NA|NA	J	This protein binds to 23S rRNA in the presence of protein L20	#
WBM_RS03720	Wbm0616	513.959	518.583	-0.00539031	0.999506	#	513.959	760.902	-0.564416	0.993613	#	518.583	760.902	-0.559026	0.811077	#	no	no	Name=50S ribosomal protein L32 CDS	#	292805.Wbm0616	8.9e-26	122.1	Bacteria													Rickettsiales	COG0333@1,COG0333@2	NA|NA|NA	J	Belongs to the bacterial ribosomal protein bL32 family	#
WBM_RS05645	no	10.9415	12.2895	-0.206385	0.999506	#	10.9415	18.3737	-0.765384	0.993613	#	12.2895	18.3737	-0.558999	0.945044	#	pseudo	no	Name=hypothetical protein CDS	#	/	/	/	/	/	/	/	/	/	/	/	/	/	/	/	/	/	/	/	/	/	#
WBM_RS02485	Wbm0417	554.945	458.087	0.277417	0.999506	#	554.945	676.291	-0.28088	0.993613	#	458.087	676.291	-0.558297	0.429635	#	no	no	Name=signal peptidase II CDS	#	292805.Wbm0417	1.1e-80	305.8	Rickettsiales	lspA		3.4.23.36	ko:K03101	ko03060,map03060				ko00000,ko00001,ko01000,ko01002				Rickettsiales	1RGV9@1224,2UBUC@28211,47FQG@766,COG0597@1,COG0597@2	NA|NA|NA	M	This protein specifically catalyzes the removal of signal peptides from prolipoproteins	#
WBM_RS03145	Wbm0531	798.396	838.514	-0.0661295	0.999506	#	798.396	1226.32	-0.617958	0.989991	#	838.514	1226.32	-0.551828	0.82293	#	no	no	Name=30S ribosomal protein S16 CDS	#	292805.Wbm0531	1.4e-45	188.7	Rickettsiales	rpsP			ko:K02959	ko03010,map03010	M00178			br01610,ko00000,ko00001,ko00002,ko03011,ko03029				Rickettsiales	1MZCT@1224,2U94X@28211,47FHR@766,COG0228@1,COG0228@2	NA|NA|NA	J	Belongs to the bacterial ribosomal protein bS16 family	#
WBM_RS02140	Wbm0362	3624.24	3841.89	-0.0830853	0.999506	#	3624.24	5624.17	-0.633527	0.62771	#	3841.89	5624.17	-0.550442	0.557019	#	no	no	Name=hypothetical protein CDS	#	/	/	/	/	/	/	/	/	/	/	/	/	/	/	/	/	/	/	/	/	/	#
WBM_RS05575	no	960.204	785.123	0.295429	0.999506	#	960.204	1142.32	-0.250081	0.993613	#	785.123	1142.32	-0.54551	0.767784	#	pseudo	no	Name=hypothetical protein CDS	#	/	/	/	/	/	/	/	/	/	/	/	/	/	/	/	/	/	/	/	/	/	#
WBM_RS03310	Wbm0553	875.976	789.219	0.156613	0.999506	#	875.976	1141.87	-0.381724	0.993613	#	789.219	1141.87	-0.538337	0.668639	#	no	no	Name=ATP-dependent Clp protease proteolytic subunit CDS	#	292805.Wbm0553	2.8e-111	407.9	Rickettsiales	clpP		3.4.21.92	ko:K01358	ko04112,ko04212,map04112,map04212				ko00000,ko00001,ko01000,ko01002				Rickettsiales	1MV46@1224,2TR5M@28211,47F4C@766,COG0740@1,COG0740@2	NA|NA|NA	O	Cleaves peptides in various proteins in a process that requires ATP hydrolysis. Has a chymotrypsin-like activity. Plays a major role in the degradation of misfolded proteins	#
WBM_RS00430	Wbm0071	324.112	308.733	0.0756574	0.999506	#	324.112	445.929	-0.462611	0.909905	#	308.733	445.929	-0.538269	0.565245	#	no	no	Name=DUF2312 domain-containing protein CDS	#	292805.Wbm0071	1.2e-39	168.7	Rickettsiales													Rickettsiales	1N77J@1224,2UFX6@28211,47FMB@766,COG3750@1,COG3750@2	NA|NA|NA	S	Uncharacterized protein conserved in bacteria (DUF2312)	#
WBM_RS02045	no	78.5727	83.4106	-0.121884	0.999506	#	78.5727	122.913	-0.656981	0.77291	#	83.4106	122.913	-0.535097	0.759069	#	pseudo	no	Name=phage head-tail connector protein CDS	#	570417.WP0011	6e-40	170.6	Rickettsiales													Rickettsiales	1Q39Q@1224,2AJ3M@1,2UKWC@28211,319N0@2,47FRA@766	NA|NA|NA	S	Phage gp6-like head-tail connector protein	#
WBM_RS00895	Wbm0149	70.4241	56.6978	0.277937	0.999506	#	70.4241	83.2893	-0.256957	0.993613	#	56.6978	83.2893	-0.534894	0.686691	#	no	no	Name=hypothetical protein CDS	#	/	/	/	/	/	/	/	/	/	/	/	/	/	/	/	/	/	/	/	/	/	#
WBM_RS03935	Wbm0653	4385.38	4722.44	-0.1067	0.999506	#	4385.38	6827.68	-0.638395	0.975681	#	4722.44	6827.68	-0.531695	0.82293	#	no	no	Name=elongation factor Tu CDS	#	292805.Wbm0653	9.6e-222	775.8	Rickettsiales	tuf			ko:K02358					ko00000,ko03012,ko03029,ko04147				Rickettsiales	1MVC0@1224,2TQP8@28211,47EUU@766,COG0050@1,COG0050@2	NA|NA|NA	J	This protein promotes the GTP-dependent binding of aminoacyl-tRNA to the A-site of ribosomes during protein biosynthesis	#
WBM_RS02770	Wbm0467	22.4021	18.6971	0.168645	0.999506	#	22.4021	28.3365	-0.360647	0.993613	#	18.6971	28.3365	-0.529292	0.903999	#	no	no	Name=hypothetical protein CDS	#	/	/	/	/	/	/	/	/	/	/	/	/	/	/	/	/	/	/	/	/	/	#
WBM_RS00520	Wbm0089	502.703	567.156	-0.175996	0.999506	#	502.703	819.716	-0.701772	0.62771	#	567.156	819.716	-0.525776	0.668639	#	no	no	Name=hypothetical protein CDS	#	/	/	/	/	/	/	/	/	/	/	/	/	/	/	/	/	/	/	/	/	/	#
WBM_RS05610	no	46.3395	35.0855	0.3318	0.999506	#	46.3395	53.2385	-0.19282	0.993613	#	35.0855	53.2385	-0.52462	0.876892	#	pseudo	no	Name=hypothetical protein CDS	#	/	/	/	/	/	/	/	/	/	/	/	/	/	/	/	/	/	/	/	/	/	#
WBM_RS02225	no	980.938	1135.22	-0.207866	0.999506	#	980.938	1629.1	-0.731087	0.980764	#	1135.22	1629.1	-0.523221	0.870669	#	pseudo	no	Name=hypothetical protein CDS	#	/	/	/	/	/	/	/	/	/	/	/	/	/	/	/	/	/	/	/	/	/	#
WBM_RS02530	no	635.403	608.391	0.0649674	0.999506	#	635.403	873.564	-0.456984	0.972538	#	608.391	873.564	-0.521952	0.683386	#	pseudo	no	Name=hypothetical protein CDS	#	163164.WD_1047	3.8e-43	182.6	Rickettsiales				ko:K03310					ko00000	2.A.25			Rickettsiales	1MUI3@1224,2TQVA@28211,47GE0@766,COG1115@1,COG1115@2	NA|NA|NA	U	Sodium:alanine symporter family	#
WBM_RS05555	no	111.407	152.01	-0.425094	0.999506	#	111.407	214.297	-0.946536	0.308324	#	152.01	214.297	-0.521441	0.720191	#	no	no	Name=hypothetical protein CDS	#	/	/	/	/	/	/	/	/	/	/	/	/	/	/	/	/	/	/	/	/	/	#
WBM_RS00155	Wbm0024	1672.17	1657.86	0.0148917	0.999506	#	1672.17	2375.6	-0.506179	0.993613	#	1657.86	2375.6	-0.521071	0.827544	#	no	no	Name=heme biosynthesis protein HemY CDS	#	292805.Wbm0024	3.7e-57	227.6	Rickettsiales	iscA1			ko:K15724					ko00000				Rickettsiales	1RHCW@1224,2UBR8@28211,47FNC@766,COG0316@1,COG0316@2	NA|NA|NA	S	Belongs to the HesB IscA family	#
WBM_RS04135	Wbm0679	702.157	592.804	0.246241	0.999506	#	702.157	849.729	-0.271888	0.907437	#	592.804	849.729	-0.51813	0.163854	#	no	no	Name=exopolysaccharide biosynthesis protein CDS	#	292805.Wbm0679	6.6e-111	406.8	Alphaproteobacteria													Rickettsiales	1MZD5@1224,2UD5A@28211,COG3932@1,COG3932@2	NA|NA|NA	S	exopolysaccharide synthesis	#
WBM_RS05470	Wbm5062	121.926	120.843	-0.0231323	0.999506	#	121.926	176.086	-0.537906	0.909905	#	120.843	176.086	-0.514773	0.759069	#	pseudo	no	Name=hypothetical protein CDS	#	1236908.wNo_05720	4.8e-10	70.9	Rickettsiales				ko:K09706					ko00000				Rickettsiales	1RI03@1224,2U9SV@28211,47FNG@766,COG3543@1,COG3543@2	NA|NA|NA	S	Protein of unknown function (DUF1284)	#
WBM_RS01355	Wbm0228	1341.04	1308.24	0.038781	0.999506	#	1341.04	1852.25	-0.465039	0.993613	#	1308.24	1852.25	-0.50382	0.776301	#	no	no	Name=tRNA (guanosine(37)-N1)-methyltransferase TrmD CDS	#	292805.Wbm0228	7e-135	486.5	Rickettsiales	trmD		2.1.1.228	ko:K00554			R00597	RC00003,RC00334	ko00000,ko01000,ko03016				Rickettsiales	1MUN1@1224,2TSIZ@28211,47F7F@766,COG0336@1,COG0336@2	NA|NA|NA	J	Belongs to the RNA methyltransferase TrmD family	#
WBM_RS00120	no	74.8448	52.4043	0.582561	0.999506	#	74.8448	70.817	0.0837948	0.993613	#	52.4043	70.817	-0.498766	0.782179	#	pseudo	no	Name=hypothetical protein CDS	#	/	/	/	/	/	/	/	/	/	/	/	/	/	/	/	/	/	/	/	/	/	#
WBM_RS01865	Wbm0313	1038.64	877.546	0.247393	0.999506	#	1038.64	1237.12	-0.25111	0.993613	#	877.546	1237.12	-0.498503	0.759069	#	no	no	Name=transcription elongation factor GreA CDS	#	292805.Wbm0313	1.3e-82	312.4	Rickettsiales	greA			ko:K03624					ko00000,ko03021				Rickettsiales	1RCXW@1224,2U5JU@28211,47FBI@766,COG0782@1,COG0782@2	NA|NA|NA	K	Necessary for efficient RNA polymerase transcription elongation past template-encoded arresting sites. The arresting sites in DNA have the property of trapping a certain fraction of elongating RNA polymerases that pass through, resulting in locked ternary complexes. Cleavage of the nascent transcript by cleavage factors such as GreA or GreB allows the resumption of elongation from the new 3'termi…	#
WBM_RS03015	Wbm0509	220.42	141.629	0.609033	0.999506	#	220.42	203.644	0.110858	0.993613	#	141.629	203.644	-0.498174	0.686691	#	no	no	Name=COQ9 family protein CDS	#	292805.Wbm0509	4.8e-108	397.1	Rickettsiales				ko:K18587					ko00000				Rickettsiales	1MW25@1224,2U9ST@28211,47FK8@766,COG5590@1,COG5590@2	NA|NA|NA	S	COQ9	#
WBM_RS01160	no	121.783	99.7778	0.249963	0.999506	#	121.783	144.092	-0.247364	0.993613	#	99.7778	144.092	-0.497327	0.759069	#	no	no	Name=hypothetical protein CDS	#	/	/	/	/	/	/	/	/	/	/	/	/	/	/	/	/	/	/	/	/	/	#
WBM_RS05490	no	182.284	115.103	0.638525	0.999506	#	182.284	164.851	0.141858	0.993613	#	115.103	164.851	-0.496667	0.730512	#	pseudo	no	Name=hypothetical protein CDS	#	/	/	/	/	/	/	/	/	/	/	/	/	/	/	/	/	/	/	/	/	/	#
WBM_RS05570	no	21.9074	22.9722	0.0254795	0.999506	#	21.9074	30.2793	-0.470935	0.993613	#	22.9722	30.2793	-0.496415	0.850228	#	pseudo	no	Name=hypothetical protein CDS	#	292805.Wbm0669	3.1e-32	143.7	Bacteria													Rickettsiales	COG0769@1,COG0769@2	NA|NA|NA	M	UDP-N-acetylmuramoylalanyl-D-glutamate-2,6-diaminopimelate ligase activity	#
WBM_RS03715	Wbm0615	359.087	367.784	-0.02526	0.999506	#	359.087	517.184	-0.521411	0.666444	#	367.784	517.184	-0.496151	0.529966	#	no	no	Name=phosphate acyltransferase PlsX CDS	#	292805.Wbm0615	6.2e-188	663.3	Rickettsiales	plsX		2.3.1.15	ko:K03621	ko00561,ko00564,ko01100,ko01110,map00561,map00564,map01100,map01110	M00089	R00851,R09380	RC00004,RC00039,RC00041	ko00000,ko00001,ko00002,ko01000,ko01004				Rickettsiales	1MVM3@1224,2TR53@28211,47EYB@766,COG0416@1,COG0416@2	NA|NA|NA	I	Catalyzes the reversible formation of acyl-phosphate (acyl-PO(4)) from acyl- acyl-carrier-protein (acyl-ACP). This enzyme utilizes acyl-ACP as fatty acyl donor, but not acyl-CoA	#
WBM_RS01125	Wbm0191	553.446	456.658	0.287694	0.999506	#	553.446	638.145	-0.207808	0.993613	#	456.658	638.145	-0.495502	0.591972	#	no	no	Name=translation initiation factor IF-1 CDS	#	292805.Wbm0191	1.2e-39	168.7	Rickettsiales	infA			ko:K02518					ko00000,ko03012				Rickettsiales	1MZFU@1224,2UBRU@28211,47FN6@766,COG0361@1,COG0361@2	NA|NA|NA	J	One of the essential components for the initiation of protein synthesis. Stabilizes the binding of IF-2 and IF-3 on the 30S subunit to which N-formylmethionyl-tRNA(fMet) subsequently binds. Helps modulate mRNA selection, yielding the 30S pre- initiation complex (PIC). Upon addition of the 50S ribosomal subunit IF-1, IF-2 and IF-3 are released leaving the mature 70S translation initation complex	#
WBM_RS00810	Wbm0133	869.733	851.601	0.033232	0.999506	#	869.733	1194.87	-0.456256	0.926012	#	851.601	1194.87	-0.489488	0.686691	#	no	no	Name=5-aminolevulinate synthase CDS	#	292805.Wbm0133	9.5e-225	785.8	Rickettsiales	hemA		2.3.1.37	ko:K00643	ko00260,ko00860,ko01100,ko01110,map00260,map00860,map01100,map01110		R00830	RC00004,RC02815	ko00000,ko00001,ko01000,ko01007				Rickettsiales	1MVVH@1224,2TQXI@28211,47EY2@766,COG0156@1,COG0156@2	NA|NA|NA	H	5-aminolevulinic acid synthase	#
WBM_RS03460	Wbm0578	155.446	114.547	0.41983	0.999506	#	155.446	162.259	-0.0674652	0.995832	#	114.547	162.259	-0.487295	0.877521	#	no	no	Name=transcriptional regulator CDS	#	292805.Wbm0578	2.2e-106	391.7	Bacteria													Rickettsiales	COG2386@1,COG2386@2	NA|NA|NA	O	Required for the export of heme to the periplasm for the biogenesis of c-type cytochromes	#
WBM_RS04270	Wbm0700	2706.43	2971.54	-0.134247	0.999506	#	2706.43	4163.47	-0.620935	0.993613	#	2971.54	4163.47	-0.486689	0.86755	#	no	no	Name=50S ribosomal protein L27 CDS	#	292805.Wbm0700	1.5e-42	178.3	Rickettsiales	rpmA			ko:K02899	ko03010,map03010	M00178			br01610,ko00000,ko00001,ko00002,ko03011				Rickettsiales	1MZGH@1224,2UBUX@28211,47FKP@766,COG0211@1,COG0211@2	NA|NA|NA	J	Belongs to the bacterial ribosomal protein bL27 family	#
WBM_RS05605	no	90.5216	64.058	0.433582	0.999506	#	90.5216	93.9317	-0.0507795	0.993613	#	64.058	93.9317	-0.484361	0.686691	#	pseudo	no	Name=hypothetical protein CDS	#	163164.WD_1212	2e-14	85.5	Rickettsiales	rsmE		2.1.1.193	ko:K09761					ko00000,ko01000,ko03009				Rickettsiales	1MXCU@1224,2TS0N@28211,47FII@766,COG1385@1,COG1385@2	NA|NA|NA	J	Specifically methylates the N3 position of the uracil ring of uridine 1498 (m3U1498) in 16S rRNA. Acts on the fully assembled 30S ribosomal subunit	#
WBM_RS02290	Wbm0387	2557.86	2422.59	0.0802206	0.999506	#	2557.86	3382.91	-0.402809	0.993613	#	2422.59	3382.91	-0.48303	0.820292	#	no	no	Name=DNA-directed RNA polymerase subunit omega CDS	#	292805.Wbm0387	1.2e-57	229.2	Rickettsiales	rpoZ		2.7.7.6	ko:K03060	ko00230,ko00240,ko01100,ko03020,map00230,map00240,map01100,map03020	M00183	R00435,R00441,R00442,R00443	RC02795	br01611,ko00000,ko00001,ko00002,ko01000,ko03021,ko03400				Rickettsiales	1N6TX@1224,2U9BQ@28211,47FV2@766,COG1758@1,COG1758@2	NA|NA|NA	K	Promotes RNA polymerase assembly. Latches the N- and C- terminal regions of the beta' subunit thereby facilitating its interaction with the beta and alpha subunits	#
WBM_RS04040	no	316.765	274.462	0.217554	0.999506	#	316.765	379.115	-0.25847	0.993613	#	274.462	379.115	-0.476024	0.82293	#	pseudo	no	Name=hypothetical protein CDS	#	/	/	/	/	/	/	/	/	/	/	/	/	/	/	/	/	/	/	/	/	/	#
WBM_RS04110	Wbm0676	113.555	116.504	-0.000856436	0.999506	#	113.555	158.034	-0.476014	0.993613	#	116.504	158.034	-0.475158	0.843316	#	no	no	Name=Grx4 family monothiol glutaredoxin CDS	#	292805.Wbm0676	4.7e-54	216.9	Rickettsiales	grxC2			ko:K07390					ko00000,ko03029,ko03110				Rickettsiales	1MZ4V@1224,2U9QB@28211,47FGK@766,COG0278@1,COG0278@2	NA|NA|NA	C	Belongs to the glutaredoxin family. Monothiol subfamily	#
WBM_RS05110	no	59.8427	56.5372	0.0462134	0.999506	#	59.8427	79.998	-0.427038	0.993613	#	56.5372	79.998	-0.473251	0.903999	#	no	no	Name=hypothetical protein CDS	#	/	/	/	/	/	/	/	/	/	/	/	/	/	/	/	/	/	/	/	/	/	#
WBM_RS00385	Wbm0064	362.46	344.3	0.0733553	0.999506	#	362.46	479.733	-0.399755	0.831143	#	344.3	479.733	-0.473111	0.502519	#	no	Effector	Name=2-octaprenyl-6-methoxyphenyl hydroxylase CDS	#	292805.Wbm0064	7.8e-216	756.1	Rickettsiales	ubiH			ko:K03185	ko00130,ko01100,ko01110,map00130,map01100,map01110	M00117	R04989,R08773	RC02670	ko00000,ko00001,ko00002,ko01000				Rickettsiales	1MU6I@1224,2TRZU@28211,47F81@766,COG0654@1,COG0654@2	NA|NA|NA	CH	Ubiquinone biosynthesis hydroxylase, UbiH UbiF VisC COQ6	#
WBM_RS01835	Wbm0308	1172.02	1245.06	-0.0840509	0.999506	#	1172.02	1725.68	-0.556757	0.909905	#	1245.06	1725.68	-0.472706	0.759069	#	no	no	Name=cytochrome c oxidase subunit II CDS	#	292805.Wbm0308	2.9e-142	511.1	Rickettsiales	coxB		1.9.3.1	ko:K02275	ko00190,ko01100,map00190,map01100	M00155	R00081	RC00016	ko00000,ko00001,ko00002,ko01000	3.D.4.2,3.D.4.4,3.D.4.6			Rickettsiales	1MWHZ@1224,2TRK6@28211,47EZD@766,COG1622@1,COG1622@2	NA|NA|NA	C	Subunits I and II form the functional core of the enzyme complex. Electrons originating in cytochrome c are transferred via heme a and Cu(A) to the binuclear center formed by heme a3 and Cu(B)	#
WBM_RS04315	Wbm0707	1398.15	1731.94	-0.30685	0.999506	#	1398.15	2392.08	-0.774328	0.919606	#	1731.94	2392.08	-0.467478	0.881186	#	no	no	Name=cold shock domain-containing protein CDS	#	292805.Wbm0707	4.7e-41	173.3	Bacteria													Rickettsiales	COG1278@1,COG1278@2	NA|NA|NA	K	Cold shock	#
WBM_RS04940	Wbm0808	1385.97	1497.18	-0.110474	0.999506	#	1385.97	2067.89	-0.576217	0.941242	#	1497.18	2067.89	-0.465743	0.820292	#	no	no	Name=30S ribosomal protein S2 CDS	#	292805.Wbm0808	3.3e-155	554.3	Rickettsiales	rpsB			ko:K02967	ko03010,map03010	M00178,M00179			br01610,ko00000,ko00001,ko00002,ko03011				Rickettsiales	1MU33@1224,2TRXE@28211,47ET1@766,COG0052@1,COG0052@2	NA|NA|NA	J	Belongs to the universal ribosomal protein uS2 family	#
WBM_RS01415	Wbm0240	1161.04	1026.59	0.181664	0.999506	#	1161.04	1412.06	-0.281679	0.993613	#	1026.59	1412.06	-0.463343	0.844962	#	no	no	Name=HIT domain-containing protein CDS	#	292805.Wbm0240	2.1e-66	258.1	Rickettsiales	pkcI												Rickettsiales	1RDCJ@1224,2U956@28211,47FGB@766,COG0537@1,COG0537@2	NA|NA|NA	FG	Protein kinase C inhibitor 1	#
WBM_RS02535	Wbm0425	415.902	331.098	0.326255	0.999506	#	415.902	456.699	-0.136259	0.993613	#	331.098	456.699	-0.462514	0.640025	#	no	no	Name=CDP-diacylglycerol--serine O-phosphatidyltransferase CDS	#	292805.Wbm0425	3.7e-137	494.2	Rickettsiales	pssA		2.7.8.8	ko:K17103	ko00260,ko00564,ko01100,ko01110,map00260,map00564,map01100,map01110	M00093	R01800	RC00002,RC00017,RC02795	ko00000,ko00001,ko00002,ko01000				Rickettsiales	1MWD9@1224,2TUF7@28211,47F9G@766,COG1183@1,COG1183@2	NA|NA|NA	I	Belongs to the CDP-alcohol phosphatidyltransferase class-I family	#
WBM_RS04415	Wbm0717	609.089	665.715	-0.125489	0.999506	#	609.089	915.596	-0.586034	0.581046	#	665.715	915.596	-0.460545	0.596439	#	no	no	Name=nucleoside-diphosphate kinase CDS	#	292805.Wbm0717	1.1e-71	275.8	Rickettsiales	ndk		2.7.4.6	ko:K00940	ko00230,ko00240,ko00983,ko01100,ko01110,ko01130,ko04016,map00230,map00240,map00983,map01100,map01110,map01130,map04016	M00049,M00050,M00052,M00053	R00124,R00139,R00156,R00330,R00570,R00722,R01137,R01857,R02093,R02326,R02331,R03530,R11894,R11895	RC00002	ko00000,ko00001,ko00002,ko01000,ko04131				Rickettsiales	1R9ZA@1224,2U5CS@28211,47FEK@766,COG0105@1,COG0105@2	NA|NA|NA	F	Major role in the synthesis of nucleoside triphosphates other than ATP. The ATP gamma phosphate is transferred to the NDP beta phosphate via a ping-pong mechanism, using a phosphorylated active-site intermediate	#
WBM_RS00175	Wbm0028	4242.94	4809.49	-0.180199	0.999506	#	4242.94	6610.89	-0.639675	0.909905	#	4809.49	6610.89	-0.459476	0.820292	#	no	no	Name=IscS subfamily cysteine desulfurase CDS	#	292805.Wbm0028	3.3e-236	823.9	Rickettsiales	iscS		2.8.1.7	ko:K04487	ko00730,ko01100,ko04122,map00730,map01100,map04122		R07460,R11528,R11529	RC01789,RC02313	ko00000,ko00001,ko01000,ko02048,ko03016,ko03029				Rickettsiales	1MU1C@1224,2TSQE@28211,47EYU@766,COG1104@1,COG1104@2	NA|NA|NA	H	Master enzyme that delivers sulfur to a number of partners involved in Fe-S cluster assembly, tRNA modification or cofactor biosynthesis. Catalyzes the removal of elemental sulfur atoms from cysteine to produce alanine. Functions as a sulfur delivery protein for Fe-S cluster synthesis onto IscU, an Fe-S scaffold assembly protein, as well as other S acceptor proteins	#
WBM_RS01420	Wbm0241	148.765	130.299	0.212903	0.999506	#	148.765	177.437	-0.245482	0.993613	#	130.299	177.437	-0.458385	0.848158	#	no	no	Name=NADH:ubiquinone oxidoreductase subunit A CDS	#	292805.Wbm0241	7.7e-58	229.6	Rickettsiales	nuoA		1.6.5.3	ko:K00330	ko00190,ko01100,map00190,map01100	M00144	R11945	RC00061	ko00000,ko00001,ko00002,ko01000	3.D.1			Rickettsiales	1RGUT@1224,2U72Q@28211,47FH2@766,COG0838@1,COG0838@2	NA|NA|NA	C	NDH-1 shuttles electrons from NADH, via FMN and iron- sulfur (Fe-S) centers, to quinones in the respiratory chain. The immediate electron acceptor for the enzyme in this species is believed to be ubiquinone. Couples the redox reaction to proton translocation (for every two electrons transferred, four hydrogen ions are translocated across the cytoplasmic membrane), and thus conserves the redox ene…	#
WBM_RS02165	Wbm0367	2024.08	2020.52	0.00408315	0.999506	#	2024.08	2773.29	-0.4535	0.967486	#	2020.52	2773.29	-0.457583	0.759069	#	no	no	Name=isocitrate dehydrogenase CDS	#	292805.Wbm0367	9.5e-272	942.2	Rickettsiales	icd		1.1.1.42	ko:K00031	ko00020,ko00480,ko00720,ko01100,ko01110,ko01120,ko01130,ko01200,ko01210,ko01230,ko04146,map00020,map00480,map00720,map01100,map01110,map01120,map01130,map01200,map01210,map01230,map04146	M00009,M00010,M00173,M00740	R00267,R00268,R01899	RC00001,RC00084,RC00114,RC00626,RC02801	br01601,ko00000,ko00001,ko00002,ko01000				Rickettsiales	1MUH4@1224,2TQKG@28211,47F3K@766,COG0473@1,COG0473@2	NA|NA|NA	C	isocitrate	#
WBM_RS02360	Wbm0400	497.439	555.383	-0.16794	0.999506	#	497.439	766.185	-0.622469	0.75898	#	555.383	766.185	-0.454529	0.759069	#	no	no	Name=NAD kinase CDS	#	292805.Wbm0400	2.2e-145	521.5	Rickettsiales	nadK		2.7.1.23	ko:K00858	ko00760,ko01100,map00760,map01100		R00104	RC00002,RC00078	ko00000,ko00001,ko01000				Rickettsiales	1MUBC@1224,2TSKN@28211,47F5E@766,COG0061@1,COG0061@2	NA|NA|NA	F	Involved in the regulation of the intracellular balance of NAD and NADP, and is a key enzyme in the biosynthesis of NADP. Catalyzes specifically the phosphorylation on 2'-hydroxyl of the adenosine moiety of NAD to yield NADP	#
WBM_RS00710	Wbm0115	681.54	556.888	0.296358	0.999506	#	681.54	761.027	-0.156879	0.993613	#	556.888	761.027	-0.453237	0.543748	#	no	no	Name=uracil-DNA glycosylase CDS	#	292805.Wbm0115	2e-149	535.0	Rickettsiales			3.2.2.27	ko:K21929	ko03410,map03410				ko00000,ko00001,ko01000,ko03400				Rickettsiales	1MWX1@1224,2TT4Q@28211,47F56@766,COG1573@1,COG1573@2	NA|NA|NA	L	Uracil-DNA glycosylase	#
WBM_RS01830	Wbm0307	1178.98	917.305	0.364387	0.999506	#	1178.98	1253.81	-0.0860786	0.993613	#	917.305	1253.81	-0.450466	0.498276	#	no	Effector	Name=cytochrome c oxidase subunit I CDS	#	292805.Wbm0307	2.3e-300	1037.3	Rickettsiales	coxA	GO:0005575,GO:0005623,GO:0005886,GO:0016020,GO:0044464,GO:0071944	1.9.3.1	ko:K02274	ko00190,ko01100,map00190,map01100	M00155	R00081	RC00016	ko00000,ko00001,ko00002,ko01000	3.D.4.2,3.D.4.3,3.D.4.4,3.D.4.6			Rickettsiales	1MU7S@1224,2TQP1@28211,47EY0@766,COG0843@1,COG0843@2	NA|NA|NA	C	Cytochrome c oxidase is the component of the respiratory chain that catalyzes the reduction of oxygen to water. Subunits 1- 3 form the functional core of the enzyme complex. CO I is the catalytic subunit of the enzyme. Electrons originating in cytochrome c are transferred via the copper A center of subunit 2 and heme A of subunit 1 to the bimetallic center formed by heme A3 and copper B	#
WBM_RS00055	no	720.234	813.97	-0.172971	0.999506	#	720.234	1109.47	-0.62262	0.926012	#	813.97	1109.47	-0.449649	0.84059	#	pseudo	no	Name=hypothetical protein CDS	#	163164.WD_0748	7.8e-23	114.4	Rickettsiales													Rickettsiales	1MXK2@1224,2TTWS@28211,47FMC@766,COG5449@1,COG5449@2	NA|NA|NA	S	Phage conserved hypothetical protein BR0599	#
WBM_RS05515	no	329.114	278.442	0.253725	0.999506	#	329.114	377.667	-0.193442	0.993613	#	278.442	377.667	-0.447167	0.591972	#	no	no	Name=hypothetical protein CDS	#	163164.WD_0126	1.6e-13	82.0	Alphaproteobacteria													Rickettsiales	1NP1I@1224,2UVY2@28211,COG2026@1,COG2026@2	NA|NA|NA	DJ	ParE toxin of type II toxin-antitoxin system, parDE	#
WBM_RS03080	Wbm0521	425.932	458.094	-0.0962288	0.999506	#	425.932	620.39	-0.541389	0.967486	#	458.094	620.39	-0.44516	0.82293	#	no	no	Name=30S ribosomal protein S21 CDS	#	/	/	/	/	/	/	/	/	/	/	/	/	/	/	/	/	/	/	/	/	/	#
WBM_RS05130	no	37.0487	30.0746	0.269129	0.999506	#	37.0487	41.2427	-0.171848	0.993613	#	30.0746	41.2427	-0.440977	0.917415	#	no	no	Name=hypothetical protein CDS	#	/	/	/	/	/	/	/	/	/	/	/	/	/	/	/	/	/	/	/	/	/	#
WBM_RS05260	no	65.7537	54.0457	0.294816	0.999506	#	65.7537	71.2437	-0.143942	0.993613	#	54.0457	71.2437	-0.438758	0.810637	#	pseudo	no	Name=hypothetical protein CDS	#	163164.WD_0171	2.3e-07	61.2	Bacteria													Rickettsiales	COG5462@1,COG5462@2	NA|NA|NA			#
WBM_RS03690	Wbm0610	750.492	746.132	0.0112139	0.999506	#	750.492	1010.84	-0.427345	0.993613	#	746.132	1010.84	-0.438559	0.881186	#	pseudo	no	Name=hypothetical protein CDS	#	/	/	/	/	/	/	/	/	/	/	/	/	/	/	/	/	/	/	/	/	/	#
WBM_RS01120	Wbm0190	182.702	147.601	0.33587	0.999506	#	182.702	196.081	-0.10102	0.993613	#	147.601	196.081	-0.436889	0.82293	#	no	no	Name=transcription antitermination factor NusB CDS	#	292805.Wbm0190	1.2e-85	322.4	Rickettsiales	nusB			ko:K03625					ko00000,ko03009,ko03021				Rickettsiales	1PRNA@1224,2VAAJ@28211,47FSA@766,COG0781@1,COG0781@2	NA|NA|NA	K	Involved in transcription antitermination. Required for transcription of ribosomal RNA (rRNA) genes. Binds specifically to the boxA antiterminator sequence of the ribosomal RNA (rrn) operons	#
WBM_RS05125	Wbm0595	101.83	84.6854	0.245137	0.999506	#	101.83	115.63	-0.190684	0.993613	#	84.6854	115.63	-0.435821	0.917415	#	no	no	Name=hypothetical protein CDS	#	292805.Wbm0595	1.8e-56	224.9	Bacteria													Rickettsiales	2DJHP@1,30663@2	NA|NA|NA			#
WBM_RS04195	Wbm0688	375.415	349.432	0.111742	0.999506	#	375.415	470.747	-0.323605	0.993613	#	349.432	470.747	-0.435347	0.820292	#	no	no	Name=hypothetical protein CDS	#	292805.Wbm0688	2.9e-54	217.6	Bacteria													Rickettsiales	COG0355@1,COG0355@2	NA|NA|NA	C	proton-transporting ATP synthase activity, rotational mechanism	#
WBM_RS03900	Wbm0648	607.082	423.231	0.525883	0.999506	#	607.082	569.92	0.0906434	0.993613	#	423.231	569.92	-0.43524	0.82293	#	no	no	Name=50S ribosomal protein L7/L12 CDS	#	292805.Wbm0648	2.5e-60	238.0	Rickettsiales	rplL			ko:K02935	ko03010,map03010	M00178			br01610,ko00000,ko00001,ko00002,ko03011				Rickettsiales	1RGU4@1224,2U9FX@28211,47FGY@766,COG0222@1,COG0222@2	NA|NA|NA	J	Forms part of the ribosomal stalk which helps the ribosome interact with GTP-bound translation factors. Is thus essential for accurate translation	#
WBM_RS03560	Wbm0591	602.337	582.155	0.0476743	0.999506	#	602.337	788.717	-0.384404	0.926012	#	582.155	788.717	-0.432078	0.668639	#	no	no	Name=P-type conjugative transfer protein VirB9 CDS	#	292805.Wbm0591	5.1e-150	537.0	Rickettsiales	trbG			ko:K03204	ko03070,map03070	M00333			ko00000,ko00001,ko00002,ko02044	3.A.7			Rickettsiales	1MVEF@1224,2U90J@28211,47F7Y@766,COG3504@1,COG3504@2	NA|NA|NA	U	Type IV secretory pathway, VirB9 components	#
WBM_RS01635	Wbm0278	1141.45	1194.63	-0.0622335	0.999506	#	1141.45	1605.06	-0.490511	0.989991	#	1194.63	1605.06	-0.428278	0.827544	#	no	no	Name=GTP cyclohydrolase II CDS	#	292805.Wbm0278	6.8e-206	723.0	Rickettsiales	ribA		3.5.4.25	ko:K01497	ko00740,ko00790,ko01100,ko01110,ko02024,map00740,map00790,map01100,map01110,map02024	M00125	R00425	RC00293,RC02504	ko00000,ko00001,ko00002,ko01000				Rickettsiales	1MWZR@1224,2TR82@28211,47G5S@766,COG0807@1,COG0807@2	NA|NA|NA	F	GTP cyclohydrolase II	#
WBM_RS02795	Wbm0471	852.071	963.538	-0.173096	0.999506	#	852.071	1293.78	-0.601175	0.926012	#	963.538	1293.78	-0.428079	0.844962	#	no	no	Name=NADH-quinone oxidoreductase subunit NuoI CDS	#	292805.Wbm0471	1.8e-65	255.4	Rickettsiales	nuoI	GO:0003674,GO:0003824,GO:0003954,GO:0008150,GO:0008152,GO:0016491,GO:0016651,GO:0016655,GO:0050136,GO:0055114	1.6.5.3,1.6.99.3	ko:K00338,ko:K03941	ko00190,ko01100,ko04714,ko04723,ko04932,ko05010,ko05012,ko05016,map00190,map01100,map04714,map04723,map04932,map05010,map05012,map05016	M00143,M00144	R11945	RC00061	ko00000,ko00001,ko00002,ko01000	3.D.1,3.D.1.6			Rickettsiales	1MV90@1224,2TRFE@28211,47F77@766,COG1143@1,COG1143@2	NA|NA|NA	C	NDH-1 shuttles electrons from NADH, via FMN and iron- sulfur (Fe-S) centers, to quinones in the respiratory chain. The immediate electron acceptor for the enzyme in this species is believed to be ubiquinone. Couples the redox reaction to proton translocation (for every two electrons transferred, four hydrogen ions are translocated across the cytoplasmic membrane), and thus conserves the redox ene…	#
WBM_RS01340	Wbm0225	207.638	142.968	0.527422	0.999506	#	207.638	192.923	0.099362	0.993613	#	142.968	192.923	-0.42806	0.759069	#	no	no	Name=hypothetical protein CDS	#	292805.Wbm0225	1.6e-45	188.3	Bacteria													Rickettsiales	COG5385@1,COG5385@2	NA|NA|NA	S	Histidine phosphotransferase C-terminal domain	#
WBM_RS02015	Wbm0343	4083.05	4394.85	-0.106117	0.999506	#	4083.05	5887.3	-0.527618	0.993613	#	4394.85	5887.3	-0.4215	0.881186	#	no	no	Name=elongation factor Tu CDS	#	292805.Wbm0343	7.8e-227	792.7	Rickettsiales	tuf			ko:K02358					ko00000,ko03012,ko03029,ko04147				Rickettsiales	1MVC0@1224,2TQP8@28211,47EUU@766,COG0050@1,COG0050@2	NA|NA|NA	J	This protein promotes the GTP-dependent binding of aminoacyl-tRNA to the A-site of ribosomes during protein biosynthesis	#
WBM_RS01690	Wbm0289	446.058	476.765	-0.0990054	0.999506	#	446.058	639.959	-0.520301	0.329017	#	476.765	639.959	-0.421296	0.450147	#	no	no	Name=gamma carbonic anhydrase family protein CDS	#	292805.Wbm0289	2.7e-78	298.1	Rickettsiales													Rickettsiales	1RD76@1224,2U5GR@28211,47FCX@766,COG0663@1,COG0663@2	NA|NA|NA	S	Bacterial transferase hexapeptide (six repeats)	#
WBM_RS02940	Wbm0497	348.734	412.314	-0.231439	0.999506	#	348.734	549.169	-0.650933	0.596828	#	412.314	549.169	-0.419493	0.759069	#	no	no	Name=50S ribosomal protein L33 CDS	#	292805.Wbm0497	1.5e-26	124.8	Rickettsiales	rpmG			ko:K02913	ko03010,map03010	M00178			br01610,ko00000,ko00001,ko00002,ko03011				Rickettsiales	1N6QV@1224,2UF4D@28211,47FT5@766,COG0267@1,COG0267@2	NA|NA|NA	J	Belongs to the bacterial ribosomal protein bL33 family	#
WBM_RS00945	Wbm0158	3031.5	3495.33	-0.204636	0.999506	#	3031.5	4674.04	-0.624122	0.837025	#	3495.33	4674.04	-0.419486	0.820292	#	no	no	Name=class II fructose-bisphosphatase CDS	#	292805.Wbm0158	1.6e-166	592.0	Rickettsiales	glpX		3.1.3.11,3.1.3.37	ko:K02446,ko:K11532	ko00010,ko00030,ko00051,ko00680,ko00710,ko01100,ko01110,ko01120,ko01130,ko01200,map00010,map00030,map00051,map00680,map00710,map01100,map01110,map01120,map01130,map01200	M00003,M00165,M00167	R00762,R01845,R04780	RC00017	ko00000,ko00001,ko00002,ko01000				Rickettsiales	1MUB1@1224,2TSPE@28211,47F3S@766,COG1494@1,COG1494@2	NA|NA|NA	G	fructose-1,6-bisphosphatase	#
WBM_RS03295	no	149.336	136.186	0.115285	0.999506	#	149.336	183.769	-0.304087	0.993613	#	136.186	183.769	-0.419372	0.827544	#	pseudo	no	Name=hypothetical protein CDS	#	/	/	/	/	/	/	/	/	/	/	/	/	/	/	/	/	/	/	/	/	/	#
WBM_RS02860	Wbm0483	358.231	303.825	0.228707	0.999506	#	358.231	409.332	-0.190306	0.993613	#	303.825	409.332	-0.419013	0.529966	#	no	no	Name=lipoprotein-releasing ABC transporter permease subunit CDS	#	292805.Wbm0483	2.3e-202	711.4	Rickettsiales	lolC			ko:K09808	ko02010,map02010	M00255			ko00000,ko00001,ko00002,ko02000	3.A.1.125			Rickettsiales	1MVV7@1224,2TRBX@28211,47EU5@766,COG4591@1,COG4591@2	NA|NA|NA	M	Lipoprotein releasing system transmembrane protein	#
WBM_RS00665	Wbm0108	2525.89	2718.48	-0.105145	0.999506	#	2525.89	3630.43	-0.522652	0.975681	#	2718.48	3630.43	-0.417507	0.827544	#	no	no	Name=2-oxoglutarate dehydrogenase complex dihydrolipoyllysine-residue succinyltransferase CDS	#	292805.Wbm0108	1e-207	729.2	Rickettsiales	sucB		2.3.1.61	ko:K00658	ko00020,ko00310,ko01100,ko01110,ko01120,ko01130,ko01200,map00020,map00310,map01100,map01110,map01120,map01130,map01200	M00009,M00011,M00032	R02570,R02571,R08549	RC00004,RC02727,RC02833	br01601,ko00000,ko00001,ko00002,ko01000				Rickettsiales	1MUJD@1224,2TS5N@28211,47EV0@766,COG0508@1,COG0508@2	NA|NA|NA	C	The 2-oxoglutarate dehydrogenase complex catalyzes the overall conversion of 2-oxoglutarate to succinyl-CoA and CO(2)	#
WBM_RS04255	no	186.746	166.705	0.174984	0.999506	#	186.746	219.303	-0.240548	0.993613	#	166.705	219.303	-0.415531	0.759069	#	pseudo	no	Name=hypothetical protein CDS	#	/	/	/	/	/	/	/	/	/	/	/	/	/	/	/	/	/	/	/	/	/	#
WBM_RS00410	Wbm0068	80.7193	82.67	-0.062688	0.999506	#	80.7193	111.679	-0.476666	0.993613	#	82.67	111.679	-0.413978	0.919426	#	no	no	Name=hypothetical protein CDS	#	/	/	/	/	/	/	/	/	/	/	/	/	/	/	/	/	/	/	/	/	/	#
WBM_RS04030	Wbm0665	175.599	209.586	-0.267246	0.999506	#	175.599	280.475	-0.679712	0.601301	#	209.586	280.475	-0.412466	0.780023	#	no	Effector	Name=hypothetical protein CDS	#	/	/	/	/	/	/	/	/	/	/	/	/	/	/	/	/	/	/	/	/	/	#
WBM_RS01985	Wbm0337	776.787	723.685	0.106379	0.999506	#	776.787	958.644	-0.303231	0.993613	#	723.685	958.644	-0.40961	0.796758	#	no	no	Name=30S ribosomal protein S19 CDS	#	292805.Wbm0337	1.2e-48	198.7	Alphaproteobacteria													Rickettsiales	1RGYX@1224,2U95S@28211,COG0185@1,COG0185@2	NA|NA|NA	J	Protein S19 forms a complex with S13 that binds strongly to the 16S ribosomal RNA	#
WBM_RS01640	Wbm0279	317.779	261.631	0.28856	0.999506	#	317.779	347.205	-0.119713	0.993613	#	261.631	347.205	-0.408273	0.515442	#	no	no	Name=type IV secretion system protein CDS	#	292805.Wbm0279	2.1e-120	438.3	Rickettsiales				ko:K03203	ko03070,map03070	M00333			ko00000,ko00001,ko00002,ko02044	3.A.7			Rickettsiales	1MXRC@1224,2U2AZ@28211,47FGS@766,COG3736@1,COG3736@2	NA|NA|NA	U	VirB8 protein	#
WBM_RS01680	Wbm0287	700.27	791.754	-0.175897	0.999506	#	700.27	1047.06	-0.578951	0.909905	#	791.754	1047.06	-0.403054	0.827544	#	no	Effector	Name=ankyrin repeat domain-containing protein CDS	#	292805.Wbm0287	7.7e-41	172.6	Bacteria													Rickettsiales	COG0666@1,COG0666@2	NA|NA|NA	G	response to abiotic stimulus	#
WBM_RS03500	Wbm0585	460.178	476.882	-0.0396468	0.999506	#	460.178	626.237	-0.442613	0.975681	#	476.882	626.237	-0.402966	0.811077	#	no	no	Name=disulfide bond formation protein B CDS	#	292805.Wbm0585	1.6e-85	322.0	Rickettsiales	dsbB			ko:K03611					ko00000,ko03110	5.A.2.1			Rickettsiales	1Q429@1224,2VAE2@28211,47FRB@766,COG1495@1,COG1495@2	NA|NA|NA	C	Disulfide bond formation protein, DsbB	#
WBM_RS05280	no	1167.45	1143.53	0.0331326	0.999506	#	1167.45	1509.46	-0.369371	0.993613	#	1143.53	1509.46	-0.402503	0.881186	#	pseudo	no	Name=hypothetical protein CDS	#	/	/	/	/	/	/	/	/	/	/	/	/	/	/	/	/	/	/	/	/	/	#
WBM_RS05365	no	141.261	148.409	-0.0388809	0.999506	#	141.261	192.465	-0.441189	0.993613	#	148.409	192.465	-0.402308	0.881186	#	pseudo	no	Name=hypothetical protein CDS	#	/	/	/	/	/	/	/	/	/	/	/	/	/	/	/	/	/	/	/	/	/	#
WBM_RS01350	Wbm0227	778.41	751.99	0.0570123	0.999506	#	778.41	987.119	-0.340579	0.993613	#	751.99	987.119	-0.397591	0.800419	#	no	no	Name=phosphoribosylaminoimidazolesuccinocarboxamide synthase CDS	#	292805.Wbm0227	1.5e-132	478.8	Rickettsiales	purC		6.3.2.6	ko:K01923	ko00230,ko01100,ko01110,ko01130,map00230,map01100,map01110,map01130	M00048	R04591	RC00064,RC00162	ko00000,ko00001,ko00002,ko01000				Rickettsiales	1MUR9@1224,2TR8D@28211,47FF5@766,COG0152@1,COG0152@2	NA|NA|NA	F	Belongs to the SAICAR synthetase family	#
WBM_RS01610	Wbm0274	179.583	185.63	-0.058922	0.999506	#	179.583	245.665	-0.455533	0.993613	#	185.63	245.665	-0.396611	0.940732	#	no	no	Name=hypothetical protein CDS	#	/	/	/	/	/	/	/	/	/	/	/	/	/	/	/	/	/	/	/	/	/	#
WBM_RS01035	Wbm0174	86.3007	79.4842	0.0731638	0.999506	#	86.3007	107.337	-0.320745	0.993613	#	79.4842	107.337	-0.393909	0.820292	#	no	no	Name=membrane protein CDS	#	292805.Wbm0174	1.6e-61	241.9	Rickettsiales													Rickettsiales	1N083@1224,2U95K@28211,47GJB@766,COG3737@1,COG3737@2	NA|NA|NA	S	Protein of unknown function (DUF498/DUF598)	#
WBM_RS05240	no	290.89	317.017	-0.13886	0.999506	#	290.89	420.369	-0.532568	0.887891	#	317.017	420.369	-0.393707	0.811077	#	no	no	Name=hypothetical protein CDS	#	/	/	/	/	/	/	/	/	/	/	/	/	/	/	/	/	/	/	/	/	/	#
WBM_RS03480	Wbm0582	1268.84	1401.28	-0.143743	0.999506	#	1268.84	1842.28	-0.537157	0.120841	#	1401.28	1842.28	-0.393414	0.328054	#	no	Effector	Name=ankyrin repeat domain-containing protein CDS	#	292805.Wbm0582	3.9e-195	687.6	Bacteria													Rickettsiales	COG0666@1,COG0666@2	NA|NA|NA	G	response to abiotic stimulus	#
WBM_RS02715	no	788.094	658.801	0.264356	0.999506	#	788.094	861.717	-0.128609	0.993613	#	658.801	861.717	-0.392965	0.776301	#	pseudo	no	Name=glycosyl transferase family 2 CDS	#	/	/	/	/	/	/	/	/	/	/	/	/	/	/	/	/	/	/	/	/	/	#
WBM_RS00025	Wbm0005	2638.25	2530.35	0.0619552	0.999506	#	2638.25	3310.48	-0.327117	0.993613	#	2530.35	3310.48	-0.389072	0.84059	#	no	no	Name=glyA CDS	#	292805.Wbm0005	2.7e-241	840.9	Rickettsiales	glyA		2.1.2.1	ko:K00600	ko00260,ko00460,ko00630,ko00670,ko00680,ko01100,ko01110,ko01120,ko01130,ko01200,ko01230,ko01523,map00260,map00460,map00630,map00670,map00680,map01100,map01110,map01120,map01130,map01200,map01230,map01523	M00140,M00141,M00346,M00532	R00945,R09099	RC00022,RC00112,RC01583,RC02958	ko00000,ko00001,ko00002,ko01000				Rickettsiales	1MUIS@1224,2TQKT@28211,47F0T@766,COG0112@1,COG0112@2	NA|NA|NA	E	Catalyzes the reversible interconversion of serine and glycine with tetrahydrofolate (THF) serving as the one-carbon carrier. This reaction serves as the major source of one-carbon groups required for the biosynthesis of purines, thymidylate, methionine, and other important biomolecules. Also exhibits THF- independent aldolase activity toward beta-hydroxyamino acids, producing glycine and aldehyd…	#
WBM_RS00880	Wbm0147	1034.29	959.435	0.113036	0.999506	#	1034.29	1253.11	-0.275682	0.993613	#	959.435	1253.11	-0.388719	0.759069	#	no	no	Name=thioredoxin family protein CDS	#	292805.Wbm0147	1.7e-107	395.2	Rickettsiales													Rickettsiales	1R9YF@1224,2U5T9@28211,47G73@766,COG1225@1,COG1225@2	NA|NA|NA	O	Redoxin	#
WBM_RS03805	Wbm0630	1915.44	2135.17	-0.154974	0.999506	#	1915.44	2791.47	-0.542665	0.704539	#	2135.17	2791.47	-0.387691	0.759069	#	no	no	Name=leucyl aminopeptidase CDS	#	292805.Wbm0630	6.9e-278	962.6	Rickettsiales	pepA	GO:0005575,GO:0005622,GO:0005623,GO:0005737,GO:0044424,GO:0044464	3.4.11.1	ko:K01255	ko00480,ko01100,map00480,map01100		R00899,R04951	RC00096,RC00141	ko00000,ko00001,ko01000,ko01002				Rickettsiales	1MUF9@1224,2TQU9@28211,47F0A@766,COG0260@1,COG0260@2	NA|NA|NA	E	Presumably involved in the processing and regular turnover of intracellular proteins. Catalyzes the removal of unsubstituted N-terminal amino acids from various peptides	#
WBM_RS04185	Wbm0686	492.92	474.807	0.0587121	0.999506	#	492.92	618.6	-0.325605	0.993613	#	474.807	618.6	-0.384317	0.861077	#	no	no	Name=fructose-6-phosphate aldolase CDS	#	292805.Wbm0686	3e-116	424.5	Rickettsiales	tal		2.2.1.2	ko:K00616	ko00030,ko01100,ko01110,ko01120,ko01130,ko01200,ko01230,map00030,map01100,map01110,map01120,map01130,map01200,map01230	M00004,M00007	R01827	RC00439,RC00604	ko00000,ko00001,ko00002,ko01000				Rickettsiales	1MWQ8@1224,2TQJB@28211,47F5W@766,COG0176@1,COG0176@2	NA|NA|NA	H	Transaldolase is important for the balance of metabolites in the pentose-phosphate pathway	#
WBM_RS02915	Wbm0492	1140.8	1056.69	0.106805	0.999506	#	1140.8	1380.08	-0.275865	0.993613	#	1056.69	1380.08	-0.38267	0.811077	#	no	no	Name=UDP-N-acetylmuramoyl-L-alanyl-D-glutamate--2%2C 6-diaminopimelate ligase CDS	#	292805.Wbm0492	1.1e-291	1008.4	Rickettsiales	murE		6.3.2.13	ko:K01928	ko00300,ko00550,map00300,map00550		R02788	RC00064,RC00090	ko00000,ko00001,ko01000,ko01011				Rickettsiales	1MU6P@1224,2TVXI@28211,47ESZ@766,COG0769@1,COG0769@2	NA|NA|NA	M	Catalyzes the addition of meso-diaminopimelic acid to the nucleotide precursor UDP-N-acetylmuramoyl-L-alanyl-D-glutamate (UMAG) in the biosynthesis of bacterial cell-wall peptidoglycan	#
WBM_RS00255	Wbm0043	543.896	483.564	0.179588	0.999506	#	543.896	627.171	-0.202627	0.993613	#	483.564	627.171	-0.382215	0.796758	#	no	no	Name=hypothetical protein CDS	#	/	/	/	/	/	/	/	/	/	/	/	/	/	/	/	/	/	/	/	/	/	#
WBM_RS03595	no	313.898	389.717	-0.308403	0.999506	#	313.898	507.939	-0.69032	0.993613	#	389.717	507.939	-0.381917	0.919426	#	no	no	Name=phosphatidylglycerophosphatase A CDS	#	163164.WD_0730	1.2e-66	259.2	Rickettsiales	pgpA		3.1.3.27	ko:K01095	ko00564,ko01100,map00564,map01100		R02029	RC00017	ko00000,ko00001,ko01000				Rickettsiales	1MZJA@1224,2UGK6@28211,47FKW@766,COG1267@1,COG1267@2	NA|NA|NA	I	Lipid phosphatase which dephosphorylates phosphatidylglycerophosphate (PGP) to phosphatidylglycerol (PG)	#
WBM_RS00400	Wbm0066	54.3752	38.4454	0.460006	0.999506	#	54.3752	50.6715	0.0807737	0.995832	#	38.4454	50.6715	-0.379232	0.940732	#	no	no	Name=hypothetical protein CDS	#	/	/	/	/	/	/	/	/	/	/	/	/	/	/	/	/	/	/	/	/	/	#
WBM_RS04905	Wbm0801	1031.81	976.546	0.0838916	0.999506	#	1031.81	1266.94	-0.294947	0.993613	#	976.546	1266.94	-0.378838	0.850228	#	no	no	Name=pantetheine-phosphate adenylyltransferase CDS	#	292805.Wbm0801	5.1e-87	327.0	Rickettsiales	coaD		2.7.7.3	ko:K00954	ko00770,ko01100,map00770,map01100	M00120	R03035	RC00002	ko00000,ko00001,ko00002,ko01000				Rickettsiales	1RD9F@1224,2U74H@28211,47FFV@766,COG0669@1,COG0669@2	NA|NA|NA	F	Reversibly transfers an adenylyl group from ATP to 4'- phosphopantetheine, yielding dephospho-CoA (dPCoA) and pyrophosphate	#
WBM_RS01345	Wbm0226	1660.67	1740.9	-0.0667829	0.999506	#	1660.67	2262.85	-0.445372	0.909905	#	1740.9	2262.85	-0.378589	0.782179	#	no	no	Name=phosphoribosylformylglycinamidine cyclo-ligase CDS	#	292805.Wbm0226	1.7e-198	698.4	Rickettsiales	purM		6.3.3.1	ko:K01933	ko00230,ko01100,ko01110,ko01130,map00230,map01100,map01110,map01130	M00048	R04208	RC01100	ko00000,ko00001,ko00002,ko01000				Rickettsiales	1MURG@1224,2TR6G@28211,47G2P@766,COG0150@1,COG0150@2	NA|NA|NA	F	AIR synthase related protein, N-terminal domain	#
WBM_RS00475	Wbm0080	436.775	392.259	0.149417	0.999506	#	436.775	510.254	-0.22521	0.993613	#	392.259	510.254	-0.374627	0.67938	#	no	no	Name=SsrA-binding protein SmpB CDS	#	292805.Wbm0080	5.7e-74	283.5	Rickettsiales	smpB			ko:K03664					ko00000				Rickettsiales	1RDFP@1224,2U71I@28211,47FD9@766,COG0691@1,COG0691@2	NA|NA|NA	J	Required for rescue of stalled ribosomes mediated by trans-translation. Binds to transfer-messenger RNA (tmRNA), required for stable association of tmRNA with ribosomes. tmRNA and SmpB together mimic tRNA shape, replacing the anticodon stem-loop with SmpB. tmRNA is encoded by the ssrA gene	#
WBM_RS03075	Wbm0520	1760.02	1745.4	0.0140194	0.999506	#	1760.02	2260.47	-0.360327	0.993613	#	1745.4	2260.47	-0.374347	0.850228	#	no	no	Name=ADP-forming succinate--CoA ligase subunit beta CDS	#	292805.Wbm0520	8.1e-213	746.1	Rickettsiales	sucC	GO:0003674,GO:0003824,GO:0004774,GO:0004775,GO:0006082,GO:0006091,GO:0006099,GO:0006101,GO:0008150,GO:0008152,GO:0009060,GO:0009987,GO:0015980,GO:0016874,GO:0016877,GO:0016878,GO:0016999,GO:0017144,GO:0019752,GO:0043436,GO:0044237,GO:0044238,GO:0044281,GO:0045333,GO:0055114,GO:0071704,GO:0072350	6.2.1.5	ko:K01903	ko00020,ko00640,ko00660,ko00720,ko01100,ko01110,ko01120,ko01130,ko01200,map00020,map00640,map00660,map00720,map01100,map01110,map01120,map01130,map01200	M00009,M00011,M00173,M00374,M00620	R00405,R02404	RC00004,RC00014	ko00000,ko00001,ko00002,ko01000				Rickettsiales	1MVCE@1224,2TRXK@28211,47EYN@766,COG0045@1,COG0045@2	NA|NA|NA	F	Succinyl-CoA synthetase functions in the citric acid cycle (TCA), coupling the hydrolysis of succinyl-CoA to the synthesis of either ATP or GTP and thus represents the only step of substrate-level phosphorylation in the TCA. The beta subunit provides nucleotide specificity of the enzyme and binds the substrate succinate, while the binding sites for coenzyme A and phosphate are found in the alpha …	#
WBM_RS02030	Wbm0346	1634.83	1773.76	-0.115007	0.999506	#	1634.83	2295.18	-0.489087	0.993613	#	1773.76	2295.18	-0.37408	0.881186	#	no	no	Name=30S ribosomal protein S12 CDS	#	292805.Wbm0346	2.2e-63	248.1	Rickettsiales	rpsL			ko:K02950	ko03010,map03010	M00178,M00179			br01610,ko00000,ko00001,ko00002,ko03011				Rickettsiales	1RCWY@1224,2U70K@28211,47FAT@766,COG0048@1,COG0048@2	NA|NA|NA	J	Interacts with and stabilizes bases of the 16S rRNA that are involved in tRNA selection in the A site and with the mRNA backbone. Located at the interface of the 30S and 50S subunits, it traverses the body of the 30S subunit contacting proteins on the other side and probably holding the rRNA structure together. The combined cluster of proteins S8, S12 and S17 appears to hold together the shoulder…	#
WBM_RS02100	Wbm0355	1250.5	1291.4	-0.0456427	0.999506	#	1250.5	1674.15	-0.419242	0.989991	#	1291.4	1674.15	-0.3736	0.827544	#	no	no	Name=dUTP diphosphatase CDS	#	292805.Wbm0355	1e-81	309.3	Rickettsiales	dut		3.6.1.23	ko:K01520	ko00240,ko00983,ko01100,map00240,map00983,map01100	M00053	R02100,R11896	RC00002	ko00000,ko00001,ko00002,ko01000,ko03400				Rickettsiales	1RA7P@1224,2U7B5@28211,47FCY@766,COG0756@1,COG0756@2	NA|NA|NA	F	This enzyme is involved in nucleotide metabolism it produces dUMP, the immediate precursor of thymidine nucleotides and it decreases the intracellular concentration of dUTP so that uracil cannot be incorporated into DNA	#
WBM_RS02540	Wbm0426	1966.84	1978.16	-0.00639584	0.999506	#	1966.84	2560.29	-0.379699	0.993613	#	1978.16	2560.29	-0.373303	0.850228	#	no	no	Name=phosphatidylserine decarboxylase CDS	#	292805.Wbm0426	1.8e-114	418.7	Rickettsiales	psd		4.1.1.65	ko:K01613	ko00564,ko01100,ko01110,map00564,map01100,map01110	M00093	R02055	RC00299	ko00000,ko00001,ko00002,ko01000				Rickettsiales	1MW45@1224,2TRMG@28211,47F58@766,COG0688@1,COG0688@2	NA|NA|NA	I	Catalyzes the formation of phosphatidylethanolamine (PtdEtn) from phosphatidylserine (PtdSer)	#
WBM_RS03150	Wbm0532	605.492	553.734	0.135512	0.999506	#	605.492	715.244	-0.236949	0.993613	#	553.734	715.244	-0.372461	0.825853	#	no	no	Name=polyprenyl synthetase family protein CDS	#	292805.Wbm0532	1.8e-152	545.4	Rickettsiales	ispB		2.5.1.90	ko:K02523	ko00900,ko01110,map00900,map01110		R09248	RC00279	ko00000,ko00001,ko01000,ko01006				Rickettsiales	1MUK6@1224,2TSDZ@28211,47F6Z@766,COG0142@1,COG0142@2	NA|NA|NA	H	Belongs to the FPP GGPP synthase family	#
WBM_RS04100	Wbm0674	1675.02	1694.63	-0.0150263	0.999506	#	1675.02	2188.23	-0.384563	0.977294	#	1694.63	2188.23	-0.369537	0.797266	#	no	no	Name=malate dehydrogenase CDS	#	292805.Wbm0674	5e-251	873.2	Rickettsiales	maeB		1.1.1.40	ko:K00029	ko00620,ko00710,ko01100,ko01120,ko01200,map00620,map00710,map01100,map01120,map01200	M00169,M00172	R00216	RC00105	ko00000,ko00001,ko00002,ko01000				Rickettsiales	1MU0A@1224,2TQJT@28211,47EXX@766,COG0281@1,COG0281@2	NA|NA|NA	C	Malic enzyme	#
WBM_RS03315	Wbm0554	2214.98	2241.13	-0.0152478	0.999506	#	2214.98	2892.19	-0.384174	0.993613	#	2241.13	2892.19	-0.368926	0.850228	#	no	no	Name=trigger factor CDS	#	292805.Wbm0554	1.3e-251	875.2	Rickettsiales	tig	GO:0005575,GO:0005622,GO:0005623,GO:0005737,GO:0044424,GO:0044464		ko:K03545					ko00000				Rickettsiales	1MUJP@1224,2TS8W@28211,47F6I@766,COG0544@1,COG0544@2	NA|NA|NA	D	Involved in protein export. Acts as a chaperone by maintaining the newly synthesized protein in an open conformation. Functions as a peptidyl-prolyl cis-trans isomerase	#
WBM_RS02580	Wbm0434	1668.74	1755.1	-0.0708241	0.999506	#	1668.74	2264.93	-0.439501	0.919606	#	1755.1	2264.93	-0.368677	0.810637	#	no	no	Name=DNA polymerase III subunit gamma/tau CDS	#	292805.Wbm0434	2.8e-274	950.7	Rickettsiales	dnaX		2.7.7.7	ko:K02343	ko00230,ko00240,ko01100,ko03030,ko03430,ko03440,map00230,map00240,map01100,map03030,map03430,map03440	M00260	R00375,R00376,R00377,R00378	RC02795	ko00000,ko00001,ko00002,ko01000,ko03032,ko03400				Rickettsiales	1MVCK@1224,2TRPB@28211,47EXT@766,COG2812@1,COG2812@2	NA|NA|NA	H	DNA polymerase III is a complex, multichain enzyme responsible for most of the replicative synthesis in bacteria. This DNA polymerase also exhibits 3' to 5' exonuclease activity	#
WBM_RS02655	Wbm0446	636.958	600.721	0.0871346	0.999506	#	636.958	775.516	-0.280115	0.909905	#	600.721	775.516	-0.36725	0.523373	#	no	no	Name=dihydroorotase CDS	#	292805.Wbm0446	1.7e-251	874.8	Rickettsiales	pyrC		3.5.2.3	ko:K01465	ko00240,ko01100,map00240,map01100	M00051	R01993	RC00632	ko00000,ko00001,ko00002,ko01000				Rickettsiales	1MVXY@1224,2TSTM@28211,47FX0@766,COG0044@1,COG0044@2	NA|NA|NA	F	Belongs to the metallo-dependent hydrolases superfamily. DHOase family. Class I DHOase subfamily	#
WBM_RS01065	Wbm0179	657.309	685.377	-0.0655022	0.999506	#	657.309	887.967	-0.43126	0.330317	#	685.377	887.967	-0.365758	0.428977	#	no	no	Name=1-deoxy-D-xylulose-5-phosphate reductoisomerase CDS	#	292805.Wbm0179	1.3e-210	738.8	Rickettsiales	dxr		1.1.1.267	ko:K00099	ko00900,ko01100,ko01110,ko01130,map00900,map01100,map01110,map01130	M00096	R05688	RC01452	ko00000,ko00001,ko00002,ko01000				Rickettsiales	1MU4G@1224,2TSD1@28211,47F53@766,COG0743@1,COG0743@2	NA|NA|NA	I	Catalyzes the NADP-dependent rearrangement and reduction of 1-deoxy-D-xylulose-5-phosphate (DXP) to 2-C-methyl-D-erythritol 4-phosphate (MEP)	#
WBM_RS04420	Wbm0718	537.543	492.662	0.135044	0.999506	#	537.543	631.435	-0.229609	0.993613	#	492.662	631.435	-0.364653	0.782179	#	no	no	Name=hypothetical protein CDS	#	/	/	/	/	/	/	/	/	/	/	/	/	/	/	/	/	/	/	/	/	/	#
WBM_RS02220	Wbm0377	529.251	659.482	-0.31207	0.999506	#	529.251	847.111	-0.676338	0.74166	#	659.482	847.111	-0.364267	0.844962	#	no	no	Name=hypothetical protein CDS	#	292805.Wbm0377	2.8e-31	140.6	Rickettsiales													Rickettsiales	1NQ8R@1224,2EV1K@1,2UKZ4@28211,33NGP@2,47FTC@766	NA|NA|NA			#
WBM_RS02280	Wbm0385	745.389	827.226	-0.147009	0.999506	#	745.389	1063.31	-0.509856	0.871235	#	827.226	1063.31	-0.362847	0.811077	#	no	no	Name=aspartate carbamoyltransferase CDS	#	292805.Wbm0385	2e-155	555.1	Rickettsiales	pyrB		2.1.3.2	ko:K00609	ko00240,ko00250,ko01100,map00240,map00250,map01100	M00051	R01397	RC00064,RC02850	ko00000,ko00001,ko00002,ko01000				Rickettsiales	1MWAB@1224,2TRHP@28211,47G4A@766,COG0540@1,COG0540@2	NA|NA|NA	F	nucleobase biosynthetic process	#
WBM_RS01620	Wbm0276	4901.43	4934.15	-0.00863681	0.999506	#	4901.43	6335.57	-0.370054	0.993613	#	4934.15	6335.57	-0.361417	0.844962	#	no	no	Name=chromosomal replication initiator protein DnaA CDS	#	292805.Wbm0276	8.9e-259	899.0	Rickettsiales	dnaA			ko:K02313	ko02020,ko04112,map02020,map04112				ko00000,ko00001,ko03032,ko03036				Rickettsiales	1MU5H@1224,2TT03@28211,47EXY@766,COG0593@1,COG0593@2	NA|NA|NA	L	it binds specifically double-stranded DNA at a 9 bp consensus (dnaA box) 5'-TTATC CA A CA A-3'. DnaA binds to ATP and to acidic phospholipids	#
WBM_RS04885	Wbm0798	130.126	86.4405	0.576254	0.999506	#	130.126	112.229	0.218856	0.993613	#	86.4405	112.229	-0.357398	0.84059	#	no	no	Name=type VI secretion protein CDS	#	292805.Wbm0798	2.3e-47	194.5	Rickettsiales	virB3			ko:K03198	ko03070,map03070	M00333			ko00000,ko00001,ko00002,ko02044	3.A.7			Rickettsiales	1NFFQ@1224,2UFJU@28211,47FKA@766,COG3702@1,COG3702@2	NA|NA|NA	U	Type IV secretory pathway, VirB3 components	#
WBM_RS02750	no	1829.71	2010.56	-0.134689	0.999506	#	1829.71	2575	-0.491704	0.909905	#	2010.56	2575	-0.357015	0.82293	#	no	no	Name=hypothetical protein CDS	#	570417.WP0552	6.2e-15	89.0	Bacteria													Rickettsiales	COG0666@1,COG0666@2	NA|NA|NA	G	response to abiotic stimulus	#
WBM_RS05510	no	110.454	114.904	-0.0571838	0.999506	#	110.454	148.209	-0.412872	0.993613	#	114.904	148.209	-0.355689	0.898769	#	pseudo	no	Name=hypothetical protein CDS	#	/	/	/	/	/	/	/	/	/	/	/	/	/	/	/	/	/	/	/	/	/	#
WBM_RS04085	Wbm0671	514.124	455.351	0.184425	0.999506	#	514.124	579.272	-0.169494	0.993613	#	455.351	579.272	-0.35392	0.693321	#	no	Effector	Name=outer membrane protein assembly factor BamD CDS	#	292805.Wbm0671	1.1e-127	462.6	Rickettsiales	bamD			ko:K05807					ko00000,ko02000	1.B.33.1			Rickettsiales	1MVS5@1224,2TRZ5@28211,47FAX@766,COG4105@1,COG4105@2	NA|NA|NA	M	Part of the outer membrane protein assembly complex, which is involved in assembly and insertion of beta-barrel proteins into the outer membrane	#
WBM_RS02520	Wbm0423	180.927	199.754	-0.133653	0.999506	#	180.927	252.812	-0.487538	0.673207	#	199.754	252.812	-0.353885	0.759069	#	no	no	Name=glycerol-3-phosphate acyltransferase CDS	#	292805.Wbm0423	3.7e-94	350.9	Rickettsiales	plsY		2.3.1.15	ko:K08591	ko00561,ko00564,ko01100,ko01110,map00561,map00564,map01100,map01110	M00089	R00851,R09380	RC00004,RC00039,RC00041	ko00000,ko00001,ko00002,ko01000,ko01004				Rickettsiales	1RD4Z@1224,2U7BZ@28211,47FFZ@766,COG0344@1,COG0344@2	NA|NA|NA	I	Catalyzes the transfer of an acyl group from acyl- phosphate (acyl-PO(4)) to glycerol-3-phosphate (G3P) to form lysophosphatidic acid (LPA). This enzyme utilizes acyl-phosphate as fatty acyl donor, but not acyl-CoA or acyl-ACP	#
WBM_RS00910	Wbm0152	1773.8	1641.36	0.113594	0.999506	#	1773.8	2095.42	-0.239384	0.993613	#	1641.36	2095.42	-0.352978	0.898769	#	no	Effector	Name=OmpA family protein CDS	#	292805.Wbm0152	6.5e-84	316.6	Rickettsiales				ko:K03640					ko00000,ko02000	2.C.1.2			Rickettsiales	1MZTV@1224,2U758@28211,47FQC@766,COG2885@1,COG2885@2	NA|NA|NA	M	OmpA family	#
WBM_RS05020	Wbm0193	2628.93	2828.11	-0.105262	0.999506	#	2628.93	3613.78	-0.458007	0.806671	#	2828.11	3613.78	-0.352744	0.759069	#	no	Effector	Name=hypothetical protein CDS	#	292805.Wbm0193	0.0	1699.1	Bacteria													Rickettsiales	COG1196@1,COG1196@2	NA|NA|NA	D	nuclear chromosome segregation	#
WBM_RS02325	Wbm0394	100.569	91.8574	0.0934274	0.999506	#	100.569	119.394	-0.254641	0.993613	#	91.8574	119.394	-0.348069	0.903999	#	no	Effector	Name=ankyrin repeat domain-containing protein CDS	#	292805.Wbm0394	1.6e-58	232.3	Bacteria													Rickettsiales	COG0666@1,COG0666@2	NA|NA|NA	G	response to abiotic stimulus	#
WBM_RS00800	Wbm0131	1318.05	1428.03	-0.113963	0.999506	#	1318.05	1814.89	-0.459913	0.937396	#	1428.03	1814.89	-0.345949	0.827544	#	no	no	Name=elongation factor P CDS	#	292805.Wbm0131	2.4e-101	374.8	Rickettsiales	efp			ko:K02356					ko00000,ko03012				Rickettsiales	1MW2J@1224,2TUWE@28211,47F73@766,COG0231@1,COG0231@2	NA|NA|NA	J	Involved in peptide bond synthesis. Stimulates efficient translation and peptide-bond synthesis on native or reconstituted 70S ribosomes in vitro. Probably functions indirectly by altering the affinity of the ribosome for aminoacyl-tRNA, thus increasing their reactivity as acceptors for peptidyl transferase	#
WBM_RS00505	Wbm0087	1838.19	2005.98	-0.123992	0.999506	#	1838.19	2540.86	-0.466134	0.909905	#	2005.98	2540.86	-0.342143	0.82293	#	no	no	Name=phenylalanine--tRNA ligase subunit alpha CDS	#	292805.Wbm0087	3e-198	697.6	Rickettsiales	pheS		6.1.1.20	ko:K01889	ko00970,map00970	M00359,M00360	R03660	RC00055,RC00523	ko00000,ko00001,ko00002,ko01000,ko01007,ko03016				Rickettsiales	1MVD7@1224,2TS2T@28211,47EY7@766,COG0016@1,COG0016@2	NA|NA|NA	J	Belongs to the class-II aminoacyl-tRNA synthetase family. Phe-tRNA synthetase alpha subunit type 1 subfamily	#
WBM_RS04510	Wbm0733	308.473	216.669	0.498688	0.999506	#	308.473	275.073	0.156838	0.993613	#	216.669	275.073	-0.34185	0.827544	#	no	no	Name=1-acyl-sn-glycerol-3-phosphate acyltransferase CDS	#	163164.WD_1149	3e-101	374.8	Rickettsiales	plsC		2.3.1.51	ko:K00655	ko00561,ko00564,ko01100,ko01110,map00561,map00564,map01100,map01110	M00089	R02241,R09381	RC00004,RC00037,RC00039	ko00000,ko00001,ko00002,ko01000,ko01004				Rickettsiales	1MY51@1224,2TT3P@28211,47FBV@766,COG0204@1,COG0204@2	NA|NA|NA	I	Phosphate acyltransferases	#
WBM_RS05520	no	131.066	120.818	0.0936857	0.999506	#	131.066	154.891	-0.247716	0.993613	#	120.818	154.891	-0.341401	0.905273	#	no	no	Name=hypothetical protein CDS	#	/	/	/	/	/	/	/	/	/	/	/	/	/	/	/	/	/	/	/	/	/	#
WBM_RS00925	Wbm0155	915.926	950.231	-0.0518536	0.999506	#	915.926	1201.47	-0.392935	0.800625	#	950.231	1201.47	-0.341081	0.683386	#	no	no	Name=tRNA 2-thiouridine(34) synthase MnmA CDS	#	292805.Wbm0155	1.4e-214	751.9	Rickettsiales	trmU		2.8.1.13	ko:K00566	ko04122,map04122		R08700	RC02313,RC02315	ko00000,ko00001,ko01000,ko03016				Rickettsiales	1MUT1@1224,2TQU7@28211,47F3C@766,COG0482@1,COG0482@2	NA|NA|NA	J	Catalyzes the 2-thiolation of uridine at the wobble position (U34) of tRNA, leading to the formation of s(2)U34	#
WBM_RS01335	Wbm0224	240.986	168.999	0.499609	0.999506	#	240.986	213.845	0.159459	0.993613	#	168.999	213.845	-0.34015	0.811077	#	no	no	Name=hypothetical protein CDS	#	/	/	/	/	/	/	/	/	/	/	/	/	/	/	/	/	/	/	/	/	/	#
WBM_RS02665	Wbm0448	2230.3	2323.32	-0.05896	0.999506	#	2230.3	2942.72	-0.39904	0.967486	#	2323.32	2942.72	-0.34008	0.820292	#	no	no	Name=succinate dehydrogenase flavoprotein subunit CDS	#	292805.Wbm0448	0.0	1219.1	Rickettsiales	sdhA		1.3.5.1,1.3.5.4	ko:K00239	ko00020,ko00190,ko00650,ko00720,ko01100,ko01110,ko01120,ko01130,ko01200,ko05134,map00020,map00190,map00650,map00720,map01100,map01110,map01120,map01130,map01200,map05134	M00009,M00011,M00149,M00173,M00374,M00376	R02164	RC00045	ko00000,ko00001,ko00002,ko01000				Rickettsiales	1MU5M@1224,2TQJA@28211,47EUN@766,COG1053@1,COG1053@2	NA|NA|NA	C	Belongs to the FAD-dependent oxidoreductase 2 family. FRD SDH subfamily	#
WBM_RS03475	Wbm0581	582.494	457.741	0.354693	0.999506	#	582.494	574.508	0.0169765	0.996152	#	457.741	574.508	-0.337717	0.668639	#	no	no	Name=pentapeptide repeat-containing protein CDS	#	/	/	/	/	/	/	/	/	/	/	/	/	/	/	/	/	/	/	/	/	/	#
WBM_RS05315	no	209.814	201.841	0.0566111	0.999506	#	209.814	253.002	-0.280479	0.993613	#	201.841	253.002	-0.33709	0.811148	#	pseudo	no	Name=hypothetical protein CDS	#	163164.WD_1118	3.1e-16	92.0	Rickettsiales													Rickettsiales	1QWJ3@1224,2TWYW@28211,47GFE@766,COG0703@1,COG0703@2	NA|NA|NA	E	AAA domain	#
WBM_RS04280	no	260.52	227.851	0.204338	0.999506	#	260.52	286.176	-0.131578	0.993613	#	227.851	286.176	-0.335916	0.888227	#	no	no	Name=ankyrin repeat domain-containing protein CDS	#	/	/	/	/	/	/	/	/	/	/	/	/	/	/	/	/	/	/	/	/	/	#
WBM_RS00230	Wbm0038	906.054	794.036	0.191345	0.999506	#	906.054	1003.23	-0.14336	0.993613	#	794.036	1003.23	-0.334704	0.686691	#	no	no	Name=rhodanese-related sulfurtransferase CDS	#	292805.Wbm0038	7.5e-157	559.7	Rickettsiales				ko:K07146					ko00000				Rickettsiales	1MUFV@1224,2TUB5@28211,47F5M@766,COG1054@1,COG1054@2	NA|NA|NA	S	Rhodanese Homology Domain	#
WBM_RS01360	Wbm0229	1005.77	975.794	0.0473793	0.999506	#	1005.77	1225.86	-0.284023	0.993613	#	975.794	1225.86	-0.331403	0.898769	#	no	no	Name=50S ribosomal protein L19 CDS	#	292805.Wbm0229	2.5e-62	244.6	Rickettsiales	rplS			ko:K02884	ko03010,map03010	M00178			br01610,ko00000,ko00001,ko00002,ko03011				Rickettsiales	1RH3A@1224,2U9DF@28211,47FHD@766,COG0335@1,COG0335@2	NA|NA|NA	J	This protein is located at the 30S-50S ribosomal subunit interface and may play a role in the structure and function of the aminoacyl-tRNA binding site	#
WBM_RS01435	Wbm0244	746.763	732.223	0.0333873	0.999506	#	746.763	915.324	-0.293472	0.993613	#	732.223	915.324	-0.32686	0.881186	#	no	no	Name=malate dehydrogenase CDS	#	292805.Wbm0244	1.9e-172	611.7	Rickettsiales	mdh	GO:0003674,GO:0003824,GO:0006082,GO:0006091,GO:0006099,GO:0006101,GO:0008150,GO:0008152,GO:0009060,GO:0009987,GO:0015980,GO:0016491,GO:0016614,GO:0016615,GO:0016616,GO:0016999,GO:0017144,GO:0019752,GO:0030060,GO:0043436,GO:0044237,GO:0044238,GO:0044281,GO:0045333,GO:0055114,GO:0071704,GO:0072350	1.1.1.37	ko:K00024	ko00020,ko00270,ko00620,ko00630,ko00680,ko00710,ko00720,ko01100,ko01110,ko01120,ko01130,ko01200,map00020,map00270,map00620,map00630,map00680,map00710,map00720,map01100,map01110,map01120,map01130,map01200	M00009,M00011,M00012,M00168,M00173,M00346,M00374,M00620,M00740	R00342,R07136	RC00031	ko00000,ko00001,ko00002,ko01000				Rickettsiales	1MV57@1224,2TSV6@28211,47EYA@766,COG0039@1,COG0039@2	NA|NA|NA	C	Catalyzes the reversible oxidation of malate to oxaloacetate	#
WBM_RS03055	Wbm0516	197.668	164.991	0.284621	0.999506	#	197.668	204.141	-0.0414915	0.993613	#	164.991	204.141	-0.326112	0.759069	#	no	no	Name=biotin transporter BioY CDS	#	292805.Wbm0516	8.9e-90	336.3	Rickettsiales	bioY2			ko:K03523	ko02010,map02010	M00581,M00582			ko00000,ko00001,ko00002,ko02000	2.A.88.1,2.A.88.2			Rickettsiales	1RH78@1224,2UE05@28211,47FIJ@766,COG1268@1,COG1268@2	NA|NA|NA	S	BioY family	#
WBM_RS04755	no	163.165	176.482	-0.136541	0.999506	#	163.165	223.739	-0.461461	0.989991	#	176.482	223.739	-0.32492	0.884773	#	no	no	Name=hypothetical protein CDS	#	570417.WP0285	2.8e-27	127.9	Alphaproteobacteria													Rickettsiales	1RB1C@1224,2U367@28211,COG3335@1,COG3335@2	NA|NA|NA	L	DDE superfamily endonuclease	#
WBM_RS00715	no	286.529	374.336	-0.389407	0.999506	#	286.529	471.019	-0.713269	0.112022	#	374.336	471.019	-0.323862	0.686691	#	pseudo	no	Name=ATPase CDS	#	570417.WP0261	3.5e-75	288.9	Rickettsiales				ko:K06921					ko00000				Rickettsiales	1MWJX@1224,2V4HQ@28211,47FYU@766,COG1672@1,COG1672@2	NA|NA|NA	S	ATPase domain predominantly from Archaea	#
WBM_RS02085	Wbm0352	353.776	327.008	0.101552	0.999506	#	353.776	412.358	-0.221968	0.993613	#	327.008	412.358	-0.32352	0.869635	#	no	no	Name=porin CDS	#	292805.Wbm0352	4e-220	770.4	Bacteria													Rickettsiales	COG3203@1,COG3203@2	NA|NA|NA	M	Forms passive diffusion pores that allow small molecular weight hydrophilic materials across the outer membrane	#
WBM_RS04020	Wbm0663	1827.27	2227.62	-0.284195	0.999506	#	1827.27	2780.33	-0.604824	0.975681	#	2227.62	2780.33	-0.320629	0.907296	#	no	no	Name=30S ribosomal protein S4 CDS	#	292805.Wbm0663	6.8e-110	403.3	Rickettsiales	rpsD			ko:K02986	ko03010,map03010	M00178,M00179			br01610,ko00000,ko00001,ko00002,ko03011				Rickettsiales	1MW0U@1224,2TRQH@28211,47F8N@766,COG0522@1,COG0522@2	NA|NA|NA	J	One of the primary rRNA binding proteins, it binds directly to 16S rRNA where it nucleates assembly of the body of the 30S subunit	#
WBM_RS01075	Wbm0181	4591.49	4881.38	-0.0873819	0.999506	#	4591.49	6076.07	-0.403999	0.993613	#	4881.38	6076.07	-0.316617	0.881186	#	no	Effector	Name=ATP-dependent chaperone ClpB CDS	#	292805.Wbm0181	0.0	1482.6	Rickettsiales	clpB			ko:K03695	ko04213,map04213				ko00000,ko00001,ko03110				Rickettsiales	1MURH@1224,2TRKI@28211,47EVZ@766,COG0542@1,COG0542@2	NA|NA|NA	O	Part of a stress-induced multi-chaperone system, it is involved in the recovery of the cell from heat-induced damage, in cooperation with DnaK, DnaJ and GrpE	#
WBM_RS02090	no	300.172	254.22	0.225975	0.999506	#	300.172	319.888	-0.0901988	0.993613	#	254.22	319.888	-0.316174	0.759069	#	pseudo	no	Name=hypothetical protein CDS	#	/	/	/	/	/	/	/	/	/	/	/	/	/	/	/	/	/	/	/	/	/	#
WBM_RS04320	Wbm0708	1544.43	1669.14	-0.110737	0.999506	#	1544.43	2074.06	-0.424993	0.909905	#	1669.14	2074.06	-0.314257	0.82293	#	no	no	Name=DEAD/DEAH box helicase CDS	#	292805.Wbm0708	4.1e-223	780.4	Rickettsiales	rhlE												Rickettsiales	1MU49@1224,2TR6Q@28211,47EVP@766,COG0513@1,COG0513@2	NA|NA|NA	L	COG0513 Superfamily II DNA and RNA helicases	#
WBM_RS04595	Wbm0748	106.143	102.009	0.023104	0.999506	#	106.143	129.158	-0.290724	0.993613	#	102.009	129.158	-0.313828	0.919426	#	pseudo	Effector	Name=hypothetical protein CDS	#	/	/	/	/	/	/	/	/	/	/	/	/	/	/	/	/	/	/	/	/	/	#
WBM_RS05590	no	333.967	364.269	-0.11024	0.999506	#	333.967	447.463	-0.420705	0.989991	#	364.269	447.463	-0.310465	0.876892	#	pseudo	no	Name=TenA family transcriptional regulator CDS	#	163164.WD_0140	6.8e-17	94.4	Rickettsiales			3.5.99.2	ko:K03707	ko00730,ko01100,map00730,map01100		R02133,R09993	RC00224,RC00652,RC02832	ko00000,ko00001,ko01000,ko03000				Rickettsiales	1PW65@1224,2VB7F@28211,47GKS@766,COG0819@1,COG0819@2	NA|NA|NA	K	TENA/THI-4/PQQC family	#
WBM_RS00280	Wbm0047	669.6	520.181	0.370308	0.999506	#	669.6	642.904	0.0610066	0.995832	#	520.181	642.904	-0.309302	0.93497	#	no	no	Name=hypothetical protein CDS	#	/	/	/	/	/	/	/	/	/	/	/	/	/	/	/	/	/	/	/	/	/	#
WBM_RS02575	Wbm0433	584.115	636.293	-0.119173	0.999506	#	584.115	784.902	-0.424357	0.966292	#	636.293	784.902	-0.305184	0.850228	#	no	no	Name=YbaB/EbfC family nucleoid-associated protein CDS	#	292805.Wbm0433	1e-51	209.1	Rickettsiales				ko:K09747					ko00000				Rickettsiales	1RGZD@1224,2UBQB@28211,47FQK@766,COG0718@1,COG0718@2	NA|NA|NA	S	Binds to DNA and alters its conformation. May be involved in regulation of gene expression, nucleoid organization and DNA protection	#
WBM_RS02455	Wbm0411	1820.84	1720.65	0.0845961	0.999506	#	1820.84	2119.91	-0.217866	0.993613	#	1720.65	2119.91	-0.302462	0.759069	#	no	no	Name=bifunctional phosphoribosylaminoimidazolecarboxamide formyltransferase/IMP cyclohydrolase PurH CDS	#	292805.Wbm0411	1.1e-283	981.9	Rickettsiales	purH		2.1.2.3,3.5.4.10	ko:K00602	ko00230,ko00670,ko01100,ko01110,ko01130,ko01523,map00230,map00670,map01100,map01110,map01130,map01523	M00048	R01127,R04560	RC00026,RC00263,RC00456	ko00000,ko00001,ko00002,ko01000,ko04147				Rickettsiales	1MUDQ@1224,2TRMY@28211,47G15@766,COG0138@1,COG0138@2	NA|NA|NA	F	bifunctional purine biosynthesis protein PurH	#
WBM_RS00190	Wbm0031	726.892	796.155	-0.130266	0.999506	#	726.892	983.67	-0.432543	0.610281	#	796.155	983.67	-0.302277	0.717285	#	no	no	Name=peptidylprolyl isomerase CDS	#	292805.Wbm0031	2.1e-205	721.5	Bacteria													Rickettsiales	COG0760@1,COG0760@2	NA|NA|NA	O	peptidyl-prolyl cis-trans isomerase activity	#
WBM_RS01315	Wbm0220	1357.08	1423.73	-0.0667707	0.999506	#	1357.08	1751.23	-0.367077	0.993613	#	1423.73	1751.23	-0.300306	0.93497	#	no	no	Name=superoxide dismutase CDS	#	292805.Wbm0220	6.1e-119	433.3	Rickettsiales	sodB		1.15.1.1	ko:K04564	ko04013,ko04068,ko04146,ko04211,ko04212,ko04213,ko05016,map04013,map04068,map04146,map04211,map04212,map04213,map05016				ko00000,ko00001,ko01000				Rickettsiales	1MVW2@1224,2TU3T@28211,47F6P@766,COG0605@1,COG0605@2	NA|NA|NA	C	radicals which are normally produced within the cells and which are toxic to biological systems	#
WBM_RS05565	no	474.703	435.185	0.116404	0.999506	#	474.703	537.276	-0.182527	0.993613	#	435.185	537.276	-0.298931	0.827544	#	pseudo	no	Name=peptidase M23 CDS	#	163164.WD_0483	1.5e-19	103.6	Rickettsiales	nlpD2												Rickettsiales	1MVTF@1224,2TT3Z@28211,47F65@766,COG0739@1,COG0739@2	NA|NA|NA	M	COG0739 Membrane proteins related to metalloendopeptidases	#
WBM_RS01705	Wbm0292	354.401	353.409	0.0109138	0.999506	#	354.401	434.496	-0.287537	0.993613	#	353.409	434.496	-0.298451	0.895906	#	no	no	Name=dCTP deaminase CDS	#	292805.Wbm0292	6e-105	386.7	Rickettsiales	dcd	GO:0003674,GO:0003824,GO:0006139,GO:0006220,GO:0006244,GO:0006253,GO:0006725,GO:0006753,GO:0006793,GO:0006796,GO:0006807,GO:0008150,GO:0008152,GO:0008829,GO:0009056,GO:0009058,GO:0009117,GO:0009141,GO:0009143,GO:0009147,GO:0009149,GO:0009166,GO:0009200,GO:0009204,GO:0009211,GO:0009213,GO:0009219,GO:0009223,GO:0009262,GO:0009264,GO:0009394,GO:0009987,GO:0016787,GO:0016810,GO:0016814,GO:0018130,GO:…	3.5.4.13	ko:K01494	ko00240,ko01100,map00240,map01100	M00053	R00568,R02325	RC00074	ko00000,ko00001,ko00002,ko01000				Rickettsiales	1MV2J@1224,2TSDM@28211,47F3H@766,COG0717@1,COG0717@2	NA|NA|NA	F	Belongs to the dCTP deaminase family	#
WBM_RS04305	Wbm0705	702.722	780.928	-0.148398	0.999506	#	702.722	956.837	-0.442903	0.975681	#	780.928	956.837	-0.294505	0.881773	#	no	no	Name=F0F1 ATP synthase subunit gamma CDS	#	292805.Wbm0705	4.7e-149	533.9	Rickettsiales	atpG			ko:K02115	ko00190,ko00195,ko01100,map00190,map00195,map01100	M00157			ko00000,ko00001,ko00002,ko00194	3.A.2.1			Rickettsiales	1MU28@1224,2TR11@28211,47F6G@766,COG0224@1,COG0224@2	NA|NA|NA	C	Produces ATP from ADP in the presence of a proton gradient across the membrane. The gamma chain is believed to be important in regulating ATPase activity and the flow of protons through the CF(0) complex	#
WBM_RS04535	Wbm0738	2026.17	2096.4	-0.0472136	0.999506	#	2026.17	2568.02	-0.341461	0.993613	#	2096.4	2568.02	-0.294247	0.919426	#	no	no	Name=acyl carrier protein CDS	#	292805.Wbm0738	5.1e-38	163.3	Rickettsiales	acpP			ko:K02078					ko00000,ko00001				Rickettsiales	1MZ4P@1224,2UBWW@28211,47FV0@766,COG0236@1,COG0236@2	NA|NA|NA	IQ	Carrier of the growing fatty acid chain in fatty acid biosynthesis	#
WBM_RS03790	no	71.369	68.4086	0.0939011	0.999506	#	71.369	81.7203	-0.199795	0.993613	#	68.4086	81.7203	-0.293697	0.884714	#	no	no	Name=hypothetical protein CDS	#	/	/	/	/	/	/	/	/	/	/	/	/	/	/	/	/	/	/	/	/	/	#
WBM_RS03660	no	62.4656	57.7632	0.0889171	0.999506	#	62.4656	71.568	-0.204103	0.993613	#	57.7632	71.568	-0.29302	0.96006	#	no	no	Name=hypothetical protein CDS	#	163164.WD_0548	4.7e-12	76.6	Bacteria													Rickettsiales	COG1256@1,COG1256@2	NA|NA|NA	N	flagellar hook-associated protein	#
WBM_RS04735	Wbm0775	1275.46	1239.1	0.0446496	0.999506	#	1275.46	1513.15	-0.244799	0.993613	#	1239.1	1513.15	-0.289449	0.881186	#	no	no	Name=cytochrome b/b6 CDS	#	292805.Wbm0775	8.2e-240	835.9	Rickettsiales	petB			ko:K00412	ko00190,ko01100,ko02020,ko04260,ko04714,ko04932,ko05010,ko05012,ko05016,map00190,map01100,map02020,map04260,map04714,map04932,map05010,map05012,map05016	M00151,M00152			ko00000,ko00001,ko00002,ko03029				Rickettsiales	1MV97@1224,2TSZ3@28211,47EXV@766,COG1290@1,COG1290@2	NA|NA|NA	C	Component of the ubiquinol-cytochrome c reductase complex (complex III or cytochrome b-c1 complex), which is a respiratory chain that generates an electrochemical potential coupled to ATP synthesis	#
WBM_RS01425	Wbm0242	599.937	569.239	0.0822753	0.999506	#	599.937	693.041	-0.206632	0.993613	#	569.239	693.041	-0.288907	0.881773	#	no	no	Name=NADH-quinone oxidoreductase subunit B CDS	#	292805.Wbm0242	1e-95	355.9	Rickettsiales	nuoB		1.6.5.3,1.6.99.3	ko:K00331,ko:K03940	ko00190,ko01100,ko04714,ko04723,ko04932,ko05010,ko05012,ko05016,map00190,map01100,map04714,map04723,map04932,map05010,map05012,map05016	M00143,M00144	R11945	RC00061	ko00000,ko00001,ko00002,ko01000	3.D.1,3.D.1.6			Rickettsiales	1MUI2@1224,2TQK3@28211,47EZV@766,COG0377@1,COG0377@2	NA|NA|NA	C	Couples the redox reaction to proton translocation (for every two electrons transferred, four hydrogen ions are translocated across the cytoplasmic membrane), and thus conserves the redox energy in a proton gradient	#
WBM_RS01030	Wbm0173	544.336	656.853	-0.268195	0.999506	#	544.336	802.664	-0.55707	0.871235	#	656.853	802.664	-0.288874	0.881186	#	no	no	Name=4-(cytidine 5'-diphospho)-2-C-methyl-D-erythritol kinase CDS	#	292805.Wbm0173	1.7e-159	568.5	Rickettsiales	ispE		2.7.1.148	ko:K00919	ko00900,ko01100,ko01110,ko01130,map00900,map01100,map01110,map01130	M00096	R05634	RC00002,RC01439	ko00000,ko00001,ko00002,ko01000				Rickettsiales	1MVU3@1224,2TUFV@28211,47FHY@766,COG1947@1,COG1947@2	NA|NA|NA	F	Catalyzes the phosphorylation of the position 2 hydroxy group of 4-diphosphocytidyl-2C-methyl-D-erythritol	#
WBM_RS04540	Wbm0739	2014.18	1848.02	0.126781	0.999506	#	2014.18	2253.69	-0.161735	0.993613	#	1848.02	2253.69	-0.288516	0.84059	#	no	no	Name=beta-ketoacyl-[acyl-carrier-protein] synthase II CDS	#	292805.Wbm0739	2e-241	841.3	Rickettsiales	fabF		2.3.1.179	ko:K09458	ko00061,ko00780,ko01100,ko01212,map00061,map00780,map01100,map01212	M00083,M00572	R04355,R04726,R04952,R04957,R04960,R04963,R04968,R07762,R10115,R10119	RC00039,RC02728,RC02729,RC02888	ko00000,ko00001,ko00002,ko01000,ko01004				Rickettsiales	1MU1X@1224,2TR32@28211,47F0E@766,COG0304@1,COG0304@2	NA|NA|NA	I	Catalyzes the condensation reaction of fatty acid synthesis by the addition to an acyl acceptor of two carbons from malonyl-ACP	#
WBM_RS01220	Wbm0204	119.661	116.78	0.0181026	0.999506	#	119.661	143.84	-0.269652	0.993613	#	116.78	143.84	-0.287755	0.96006	#	no	no	Name=hypothetical protein CDS	#	/	/	/	/	/	/	/	/	/	/	/	/	/	/	/	/	/	/	/	/	/	#
WBM_RS05205	no	36.4037	29.479	0.233887	0.999506	#	36.4037	36.8832	-0.0491037	0.995832	#	29.479	36.8832	-0.282991	0.93497	#	pseudo	no	Name=QacE family quaternary ammonium compound efflux SMR transporter CDS	#	1236908.wNo_04970	3.7e-16	90.9	Rickettsiales	sugE			ko:K11741					ko00000,ko02000	2.A.7.1			Rickettsiales	1MZ6P@1224,2UBR4@28211,47FNT@766,COG2076@1,COG2076@2	NA|NA|NA	U	Small Multidrug Resistance protein	#
WBM_RS02260	no	441.833	449.599	-0.0319553	0.999506	#	441.833	548.949	-0.313683	0.806671	#	449.599	548.949	-0.281728	0.693581	#	no	no	Name=hypothetical protein CDS	#	292805.Wbm0395	9.3e-124	449.5	Rickettsiales	sucA		1.2.4.2	ko:K00164	ko00020,ko00310,ko00380,ko01100,ko01110,ko01120,ko01130,ko01200,map00020,map00310,map00380,map01100,map01110,map01120,map01130,map01200	M00009,M00011,M00032	R00621,R01933,R01940,R03316,R08549	RC00004,RC00027,RC00627,RC02743,RC02833,RC02883	br01601,ko00000,ko00001,ko00002,ko01000				Rickettsiales	1MVBF@1224,2TRBQ@28211,47F2F@766,COG0567@1,COG0567@2	NA|NA|NA	C	Dehydrogenase E1 component	#
WBM_RS00035	Wbm0007	1134.92	1166.8	-0.0351105	0.999506	#	1134.92	1414.23	-0.315732	0.909905	#	1166.8	1414.23	-0.280621	0.759069	#	no	no	Name=GTPase Era CDS	#	292805.Wbm0007	3.3e-158	564.3	Rickettsiales	era			ko:K03595					ko00000,ko03009,ko03029				Rickettsiales	1MUKT@1224,2TSHM@28211,47F6T@766,COG1159@1,COG1159@2	NA|NA|NA	S	An essential GTPase that binds both GDP and GTP, with rapid nucleotide exchange. Plays a role in 16S rRNA processing and 30S ribosomal subunit biogenesis and possibly also in cell cycle regulation and energy metabolism	#
WBM_RS00675	Wbm0109	611.906	630.091	-0.041465	0.999506	#	611.906	765.016	-0.318793	0.610281	#	630.091	765.016	-0.277328	0.567688	#	no	no	Name=hypothetical protein CDS	#	292805.Wbm0109	3.2e-107	394.4	Bacteria													Rickettsiales	COG0703@1,COG0703@2	NA|NA|NA	F	shikimate kinase activity	#
WBM_RS03030	Wbm0511	64.0776	66.7024	-0.0916273	0.999506	#	64.0776	81.6586	-0.362285	0.993613	#	66.7024	81.6586	-0.270658	0.957545	#	no	no	Name=hypothetical protein CDS	#	/	/	/	/	/	/	/	/	/	/	/	/	/	/	/	/	/	/	/	/	/	#
WBM_RS04080	Wbm0670	804.097	805.281	0.00216392	0.999506	#	804.097	967.067	-0.267485	0.975681	#	805.281	967.067	-0.269649	0.780023	#	no	no	Name=YebC/PmpR family DNA-binding transcriptional regulator CDS	#	292805.Wbm0670	8e-137	493.0	Rickettsiales													Rickettsiales	1MW3X@1224,2TRSK@28211,47ET9@766,COG0217@1,COG0217@2	NA|NA|NA	K	transcriptional regulatory protein	#
WBM_RS03280	no	254.825	337.568	-0.413127	0.999506	#	254.825	408.231	-0.682044	0.989991	#	337.568	408.231	-0.268917	0.946639	#	pseudo	no	Name=alpha/beta hydrolase CDS	#	1236908.wNo_03640	2e-25	123.2	Proteobacteria													Rickettsiales	1P0IP@1224,COG0596@1,COG0596@2	NA|NA|NA	S	Alpha beta hydrolase	#
WBM_RS03585	Wbm0596	1003.75	981.944	0.0353765	0.999506	#	1003.75	1180.46	-0.233247	0.993613	#	981.944	1180.46	-0.268623	0.93497	#	no	no	Name=DNA-binding response regulator CDS	#	292805.Wbm0596	1.1e-141	509.2	Rickettsiales	ctrA			ko:K02483,ko:K13584	ko02020,ko04112,map02020,map04112	M00512			ko00000,ko00001,ko00002,ko02022				Rickettsiales	1MWVI@1224,2TRSP@28211,47EUZ@766,COG0745@1,COG0745@2	NA|NA|NA	K	COG0745 Response regulators consisting of a CheY-like receiver domain and a winged-helix DNA-binding domain	#
WBM_RS00535	Wbm0092	761.741	868.836	-0.186261	0.999506	#	761.741	1043.58	-0.452401	0.975681	#	868.836	1043.58	-0.26614	0.898769	#	no	no	Name=50S ribosomal protein L25 CDS	#	292805.Wbm0092	6.4e-108	396.7	Rickettsiales	ctc			ko:K02897	ko03010,map03010	M00178			ko00000,ko00001,ko00002,ko03011				Rickettsiales	1RDH0@1224,2U5P0@28211,47FJV@766,COG1825@1,COG1825@2	NA|NA|NA	J	This is one of the proteins that binds to the 5S RNA in the ribosome where it forms part of the central protuberance	#
WBM_RS04070	no	90.0315	94.8268	-0.0855372	0.999506	#	90.0315	113.72	-0.351658	0.993613	#	94.8268	113.72	-0.266121	0.942661	#	pseudo	no	Name=spfh domain/band 7 family protein CDS	#	570417.WP1216	3.6e-57	228.4	Alphaproteobacteria													Rickettsiales	1P8ZI@1224,2TTBE@28211,COG0330@1,COG0330@2	NA|NA|NA	O	membrane	#
WBM_RS03025	no	222.974	227.575	-0.0423619	0.999506	#	222.974	274.398	-0.30841	0.993613	#	227.575	274.398	-0.266048	0.881186	#	no	no	Name=hypothetical protein CDS	#	/	/	/	/	/	/	/	/	/	/	/	/	/	/	/	/	/	/	/	/	/	#
WBM_RS01230	no	332.996	300.76	0.135941	0.999506	#	332.996	363.55	-0.129385	0.993613	#	300.76	363.55	-0.265325	0.940732	#	pseudo	no	Name=sodium:proton antiporter CDS	#	1236908.wNo_10030	3.4e-54	219.2	Alphaproteobacteria													Rickettsiales	1MX0T@1224,2UNJJ@28211,COG1757@1,COG1757@2	NA|NA|NA	C	Na+/H+ antiporter family	#
WBM_RS00050	Wbm0010	10749.7	11435.2	-0.0889237	0.999506	#	10749.7	13725.6	-0.352463	0.993613	#	11435.2	13725.6	-0.263539	0.945044	#	no	no	Name=porin CDS	#	292805.Wbm0010	0.0	1138.3	Proteobacteria													Rickettsiales	1QW24@1224,COG3064@1,COG3064@2	NA|NA|NA	M	Membrane	#
WBM_RS03445	Wbm0575	1265.5	1343.5	-0.0844869	0.999506	#	1265.5	1612.1	-0.347847	0.993613	#	1343.5	1612.1	-0.26336	0.942661	#	no	no	Name=membrane protein CDS	#	292805.Wbm0575	8.6e-221	772.7	Rickettsiales				ko:K12340	ko01501,ko01503,ko02020,ko03070,ko04626,ko05133,map01501,map01503,map02020,map03070,map04626,map05133	M00325,M00326,M00339,M00571,M00575,M00646,M00647,M00696,M00697,M00709,M00720,M00821			ko00000,ko00001,ko00002,ko01504,ko02000,ko02044	1.B.17,2.A.6.2			Rickettsiales	1MWCJ@1224,2TR3S@28211,47FC3@766,COG1538@1,COG1538@2	NA|NA|NA	MU	Outer membrane efflux protein	#
WBM_RS03915	Wbm0651	662.236	719.646	-0.115898	0.999506	#	662.236	861.078	-0.377703	0.993613	#	719.646	861.078	-0.261806	0.957545	#	no	no	Name=50S ribosomal protein L11 CDS	#	292805.Wbm0651	8.1e-73	279.6	Proteobacteria													Rickettsiales	1RA2M@1224,COG0080@1,COG0080@2	NA|NA|NA	J	Forms part of the ribosomal stalk which helps the ribosome interact with GTP-bound translation factors	#
WBM_RS05275	no	35.388	49.6598	-0.521814	0.999506	#	35.388	59.6212	-0.782612	0.561135	#	49.6598	59.6212	-0.260797	0.918832	#	no	no	Name=hypothetical protein CDS	#	/	/	/	/	/	/	/	/	/	/	/	/	/	/	/	/	/	/	/	/	/	#
WBM_RS00145	no	89.3687	86.9832	0.0520714	0.999506	#	89.3687	104.75	-0.205608	0.993613	#	86.9832	104.75	-0.257679	0.919426	#	no	no	Name=hypothetical protein CDS	#	/	/	/	/	/	/	/	/	/	/	/	/	/	/	/	/	/	/	/	/	/	#
WBM_RS03925	no	285.823	301.343	-0.0622294	0.999506	#	285.823	357.91	-0.318457	0.993613	#	301.343	357.91	-0.256227	0.903999	#	no	no	Name=preprotein translocase subunit SecE CDS	#	1236908.wNo_02635	1.5e-24	118.2	Bacteria													Rickettsiales	COG0690@1,COG0690@2	NA|NA|NA	U	P-P-bond-hydrolysis-driven protein transmembrane transporter activity	#
WBM_RS00705	Wbm0114	374.62	356.629	0.0814205	0.999506	#	374.62	423.246	-0.174544	0.993613	#	356.629	423.246	-0.255965	0.844962	#	no	Effector	Name=peptide deformylase CDS	#	292805.Wbm0114	7.6e-97	359.8	Rickettsiales	def		3.5.1.88	ko:K01462					ko00000,ko01000				Rickettsiales	1RA2P@1224,2U797@28211,47FCE@766,COG0242@1,COG0242@2	NA|NA|NA	J	Removes the formyl group from the N-terminal Met of newly synthesized proteins. Requires at least a dipeptide for an efficient rate of reaction. N-terminal L-methionine is a prerequisite for activity but the enzyme has broad specificity at other positions	#
WBM_RS00890	no	126.27	124.836	-0.00787557	0.999506	#	126.27	150.264	-0.262372	0.993613	#	124.836	150.264	-0.254496	0.918832	#	no	no	Name=P44/Msp2 family outer membrane protein CDS	#	163164.WD_0009	5.7e-17	94.0	Bacteria													Rickettsiales	COG3637@1,COG3637@2	NA|NA|NA	M	Has lipid A 3-O-deacylase activity. Hydrolyzes the ester bond at the 3 position of lipid A, a bioactive component of lipopolysaccharide (LPS), thereby releasing the primary fatty acyl moiety	#
WBM_RS00010	Wbm0002	1257.37	1057.95	0.249802	0.999506	#	1257.37	1259.52	-0.00150368	0.999041	#	1057.95	1259.52	-0.251305	0.811148	#	no	no	Name=pyridoxal phosphate-dependent aminotransferase CDS	#	292805.Wbm0002	1.6e-224	785.0	Rickettsiales	aatA		2.6.1.1	ko:K00812	ko00220,ko00250,ko00270,ko00330,ko00350,ko00360,ko00400,ko00401,ko00950,ko00960,ko01100,ko01110,ko01130,ko01210,ko01230,map00220,map00250,map00270,map00330,map00350,map00360,map00400,map00401,map00950,map00960,map01100,map01110,map01130,map01210,map01230		R00355,R00694,R00734,R00896,R02433,R02619,R05052	RC00006	ko00000,ko00001,ko01000,ko01007				Rickettsiales	1MW0Z@1224,2TRPK@28211,47EVG@766,COG0436@1,COG0436@2	NA|NA|NA	E	Aminotransferase	#
WBM_RS03220	Wbm0541	1211.27	1224.27	-0.0126954	0.999506	#	1211.27	1451.43	-0.259564	0.993613	#	1224.27	1451.43	-0.246869	0.942661	#	no	no	Name=protein-export chaperone SecB CDS	#	292805.Wbm0541	4.6e-88	330.5	Rickettsiales	secB			ko:K03071	ko02024,ko03060,ko03070,map02024,map03060,map03070	M00335			ko00000,ko00001,ko00002,ko02044,ko03110	3.A.5			Rickettsiales	1RI75@1224,2UBTB@28211,47FP0@766,COG1952@1,COG1952@2	NA|NA|NA	U	One of the proteins required for the normal export of preproteins out of the cell cytoplasm. It is a molecular chaperone that binds to a subset of precursor proteins, maintaining them in a translocation-competent state. It also specifically binds to its receptor SecA	#
WBM_RS03070	Wbm0519	1039.6	1070.21	-0.0385547	0.999506	#	1039.6	1265.89	-0.282804	0.993613	#	1070.21	1265.89	-0.244249	0.888846	#	no	no	Name=succinate--CoA ligase subunit alpha CDS	#	292805.Wbm0519	5.9e-163	580.1	Rickettsiales	sucD		6.2.1.5	ko:K01902	ko00020,ko00640,ko00660,ko00720,ko01100,ko01110,ko01120,ko01130,ko01200,map00020,map00640,map00660,map00720,map01100,map01110,map01120,map01130,map01200	M00009,M00011,M00173,M00374,M00620	R00405,R02404	RC00004,RC00014	ko00000,ko00001,ko00002,ko01000				Rickettsiales	1MUGA@1224,2TQKB@28211,47EV4@766,COG0074@1,COG0074@2	NA|NA|NA	C	Succinyl-CoA synthetase functions in the citric acid cycle (TCA), coupling the hydrolysis of succinyl-CoA to the synthesis of either ATP or GTP and thus represents the only step of substrate-level phosphorylation in the TCA. The alpha subunit of the enzyme binds the substrates coenzyme A and phosphate, while succinate binding and nucleotide specificity is provided by the beta subunit	#
WBM_RS04725	Wbm0773	990.054	882.058	0.166938	0.999506	#	990.054	1041.64	-0.0763004	0.993613	#	882.058	1041.64	-0.243239	0.759069	#	no	no	Name=excinuclease ABC subunit UvrB CDS	#	292805.Wbm0773	0.0	1263.8	Rickettsiales	uvrB			ko:K03702	ko03420,map03420				ko00000,ko00001,ko03400				Rickettsiales	1MUFK@1224,2TQSP@28211,47F1Q@766,COG0556@1,COG0556@2	NA|NA|NA	L	damaged site, the DNA wraps around one UvrB monomer. DNA wrap is dependent on ATP binding by UvrB and probably causes local melting of the DNA helix, facilitating insertion of UvrB beta-hairpin between the DNA strands. Then UvrB probes one DNA strand for the presence of a lesion. If a lesion is found the UvrA subunits dissociate and the UvrB-DNA preincision complex is formed. This complex is subs…	#
WBM_RS03125	no	26.6803	18.34	0.458637	0.999506	#	26.6803	22.2831	0.21819	0.993613	#	18.34	22.2831	-0.240447	0.96006	#	no	no	Name=hypothetical protein CDS	#	/	/	/	/	/	/	/	/	/	/	/	/	/	/	/	/	/	/	/	/	/	#
WBM_RS00575	no	248.951	213.597	0.223449	0.999506	#	248.951	251.239	-0.0121404	0.997445	#	213.597	251.239	-0.23559	0.884773	#	pseudo	no	Name=nuclease CDS	#	570417.WP0271	8.7e-16	90.1	Rickettsiales													Rickettsiales	1RG6H@1224,2UBNE@28211,47GS4@766,COG1502@1,COG1502@2	NA|NA|NA	I	PLD-like domain	#
WBM_RS01175	Wbm0199	317.733	327.834	-0.0519067	0.999506	#	317.733	386.923	-0.286041	0.993613	#	327.834	386.923	-0.234135	0.962002	#	no	no	Name=hypothetical protein CDS	#	/	/	/	/	/	/	/	/	/	/	/	/	/	/	/	/	/	/	/	/	/	#
WBM_RS05055	Wbm0262	41.3393	36.3598	0.157084	0.999506	#	41.3393	42.8826	-0.0762304	0.993613	#	36.3598	42.8826	-0.233314	0.942661	#	no	no	Name=hypothetical protein CDS	#	/	/	/	/	/	/	/	/	/	/	/	/	/	/	/	/	/	/	/	/	/	#
WBM_RS05380	no	13.3961	9.94214	0.351497	0.999506	#	13.3961	11.8903	0.119096	0.995499	#	9.94214	11.8903	-0.232401	0.972738	#	no	no	Name=hypothetical protein CDS	#	/	/	/	/	/	/	/	/	/	/	/	/	/	/	/	/	/	/	/	/	/	#
WBM_RS03225	Wbm0542	505.622	464.629	0.136557	0.999506	#	505.622	540.694	-0.0953768	0.993613	#	464.629	540.694	-0.231934	0.844962	#	no	no	Name=Tim44 domain-containing protein CDS	#	292805.Wbm0542	3.5e-112	411.0	Rickettsiales													Rickettsiales	1NCIX@1224,2TTDQ@28211,47FN2@766,COG4395@1,COG4395@2	NA|NA|NA	S	protein conserved in bacteria	#
WBM_RS03870	Wbm0641	260.844	295.681	-0.183465	0.999506	#	260.844	347.06	-0.414773	0.707563	#	295.681	347.06	-0.231308	0.84059	#	no	no	Name=conjugal transfer protein TraJ CDS	#	292805.Wbm0641	3.3e-118	431.0	Bacteria													Rickettsiales	COG3736@1,COG3736@2	NA|NA|NA	U	protein secretion by the type IV secretion system	#
WBM_RS00725	Wbm0118	670.234	583.58	0.193574	0.999506	#	670.234	686.529	-0.03677	0.995832	#	583.58	686.529	-0.230344	0.888846	#	no	no	Name=UDP-N-acetylmuramate--L-alanine ligase CDS	#	292805.Wbm0118	6.4e-293	1012.7	Rickettsiales	murC		6.3.2.8	ko:K01924	ko00471,ko00550,ko01100,map00471,map00550,map01100		R03193	RC00064,RC00141	ko00000,ko00001,ko01000,ko01011				Rickettsiales	1MV68@1224,2TRT0@28211,47EYW@766,COG0773@1,COG0773@2	NA|NA|NA	M	Belongs to the MurCDEF family	#
WBM_RS01645	Wbm0280	1006.05	908.034	0.154542	0.999506	#	1006.05	1060.96	-0.0750336	0.993613	#	908.034	1060.96	-0.229576	0.820292	#	no	no	Name=P-type conjugative transfer protein VirB9 CDS	#	292805.Wbm0280	5.7e-149	533.5	Alphaproteobacteria													Rickettsiales	1RASB@1224,2U5SW@28211,COG3504@1,COG3504@2	NA|NA|NA	U	Conjugal transfer protein	#
WBM_RS05390	no	34.9566	21.7115	0.668987	0.999506	#	34.9566	25.9431	0.439454	0.993613	#	21.7115	25.9431	-0.229533	0.962002	#	no	no	Name=hypothetical protein CDS	#	/	/	/	/	/	/	/	/	/	/	/	/	/	/	/	/	/	/	/	/	/	#
WBM_RS01455	Wbm0248	1086.44	1106.4	-0.0236388	0.999506	#	1086.44	1294.42	-0.252349	0.993613	#	1106.4	1294.42	-0.22871	0.891673	#	no	no	Name=tyrosine--tRNA ligase CDS	#	292805.Wbm0248	1.1e-239	835.5	Rickettsiales	tyrS		6.1.1.1	ko:K01866	ko00970,map00970	M00359,M00360	R02918	RC00055,RC00523	ko00000,ko00001,ko00002,ko01000,ko01007,ko03016,ko03029				Rickettsiales	1MVUQ@1224,2TQPA@28211,47EVX@766,COG0162@1,COG0162@2	NA|NA|NA	J	Catalyzes the attachment of tyrosine to tRNA(Tyr) in a two-step reaction tyrosine is first activated by ATP to form Tyr- AMP and then transferred to the acceptor end of tRNA(Tyr)	#
WBM_RS02310	Wbm0391	353.697	258.95	0.448737	0.999506	#	353.697	302.603	0.221558	0.993613	#	258.95	302.603	-0.227179	0.836905	#	no	no	Name=Na(+)/H(+) antiporter subunit B CDS	#	292805.Wbm0391	2.2e-67	261.5	Rickettsiales				ko:K05566					ko00000,ko02000	2.A.63.1,2.A.63.2			Rickettsiales	1N1CK@1224,2UCMV@28211,47GDW@766,COG2111@1,COG2111@2	NA|NA|NA	P	Domain related to MnhB subunit of Na+/H+ antiporter	#
WBM_RS04770	no	335.852	357.793	-0.0999419	0.999506	#	335.852	420.246	-0.326412	0.993613	#	357.793	420.246	-0.22647	0.947632	#	pseudo	no	Name=hypothetical protein CDS	#	1236908.wNo_08580	2.2e-21	110.2	Proteobacteria													Rickettsiales	1NNBE@1224,2DRPA@1,33CGB@2	NA|NA|NA			#
WBM_RS02125	no	74.4596	79.0634	-0.134958	0.999506	#	74.4596	95.4793	-0.359368	0.993613	#	79.0634	95.4793	-0.22441	0.93497	#	pseudo	no	Name=GDSL family lipase CDS	#	292805.Wbm0360	5.7e-17	92.4	Bacteria													Rickettsiales	COG3240@1,COG3240@2	NA|NA|NA	I	lipase activity	#
WBM_RS01795	Wbm0303	456.478	430.08	0.0798483	0.999506	#	456.478	503.955	-0.144228	0.993613	#	430.08	503.955	-0.224077	0.881186	#	no	no	Name=lipoyl synthase CDS	#	292805.Wbm0303	1.5e-166	592.0	Rickettsiales	lipA		2.8.1.8	ko:K03644	ko00785,ko01100,map00785,map01100		R07767,R07768	RC01978	ko00000,ko00001,ko01000				Rickettsiales	1MVRD@1224,2TRP3@28211,47EY3@766,COG0320@1,COG0320@2	NA|NA|NA	H	Catalyzes the radical-mediated insertion of two sulfur atoms into the C-6 and C-8 positions of the octanoyl moiety bound to the lipoyl domains of lipoate-dependent enzymes, thereby converting the octanoylated domains into lipoylated derivatives	#
WBM_RS02470	Wbm0414	635.513	512.096	0.320486	0.999506	#	635.513	595.142	0.096901	0.993613	#	512.096	595.142	-0.223585	0.942661	#	no	no	Name=hypothetical protein CDS	#	/	/	/	/	/	/	/	/	/	/	/	/	/	/	/	/	/	/	/	/	/	#
WBM_RS04670	Wbm0763	1565.89	1912.9	-0.287534	0.999506	#	1565.89	2232.88	-0.510943	0.975681	#	1912.9	2232.88	-0.223409	0.940732	#	no	no	Name=gatA CDS	#	292805.Wbm0763	4.4e-272	943.3	Rickettsiales	gatA		6.3.5.6,6.3.5.7	ko:K02433	ko00970,ko01100,map00970,map01100		R03905,R04212	RC00010	ko00000,ko00001,ko01000,ko03029				Rickettsiales	1MUVQ@1224,2TRFY@28211,47F34@766,COG0154@1,COG0154@2	NA|NA|NA	J	Allows the formation of correctly charged Gln-tRNA(Gln) through the transamidation of misacylated Glu-tRNA(Gln) in organisms which lack glutaminyl-tRNA synthetase. The reaction takes place in the presence of glutamine and ATP through an activated gamma-phospho-Glu-tRNA(Gln)	#
WBM_RS04190	no	605.854	574.803	0.0843226	0.999506	#	605.854	668.607	-0.13897	0.993613	#	574.803	668.607	-0.223293	0.891673	#	no	no	Name=hypothetical protein CDS	#	/	/	/	/	/	/	/	/	/	/	/	/	/	/	/	/	/	/	/	/	/	#
WBM_RS00455	Wbm0076	2718.27	2993.14	-0.137638	0.999506	#	2718.27	3492.07	-0.360747	0.993613	#	2993.14	3492.07	-0.223109	0.93497	#	no	Effector	Name=WAS family protein CDS	#	292805.Wbm0076	3.9e-138	498.0	Rickettsiales	rickA												Rickettsiales	1P54B@1224,2UWUA@28211,47GJR@766,COG1196@1,COG1196@2	NA|NA|NA	D	Recruits and activates the Arp2 3 complex, which in turn leads to actin polymerization, promoting Rickettsia motility during infection	#
WBM_RS03565	Wbm0592	325.752	259.392	0.318305	0.999506	#	325.752	303.741	0.0954355	0.993613	#	259.392	303.741	-0.22287	0.919426	#	no	no	Name=cation:proton antiporter CDS	#	292805.Wbm0592	3.4e-272	943.7	Rickettsiales	nuoL2		1.6.5.3	ko:K00341,ko:K05568	ko00190,ko01100,map00190,map01100	M00144	R11945	RC00061	ko00000,ko00001,ko00002,ko01000,ko02000	2.A.63.1,2.A.63.2,3.D.1			Rickettsiales	1MW2M@1224,2TWMA@28211,47GT4@766,COG1009@1,COG1009@2	NA|NA|NA	CP	Proton-conducting membrane transporter	#
WBM_RS02175	Wbm0369	331.998	337.113	-0.0339381	0.999506	#	331.998	397.406	-0.255807	0.993613	#	337.113	397.406	-0.221869	0.931825	#	no	no	Name=hypothetical protein CDS	#	434131.NRI_0218	9.2e-24	117.5	Bacteria													Rickettsiales	COG1267@1,COG1267@2	NA|NA|NA	I	phosphatidylglycerophosphatase activity	#
WBM_RS02340	Wbm0396	2523.87	2775.26	-0.135563	0.999506	#	2523.87	3233.75	-0.357235	0.989991	#	2775.26	3233.75	-0.221672	0.895906	#	no	no	Name=DNA mismatch repair endonuclease MutL CDS	#	292805.Wbm0396	0.0	1212.2	Rickettsiales	mutL			ko:K03572	ko03430,map03430				ko00000,ko00001,ko03400				Rickettsiales	1MV61@1224,2TR2M@28211,47F25@766,COG0323@1,COG0323@2	NA|NA|NA	L	This protein is involved in the repair of mismatches in DNA. It is required for dam-dependent methyl-directed DNA mismatch repair. May act as a molecular matchmaker , a protein that promotes the formation of a stable complex between two or more DNA-binding proteins in an ATP-dependent manner without itself being part of a final effector complex	#
WBM_RS00240	Wbm0040	431.148	458.156	-0.082985	0.999506	#	431.148	534.226	-0.304004	0.993613	#	458.156	534.226	-0.221019	0.895906	#	no	no	Name=Co2+/Mg2+ efflux protein ApaG CDS	#	292805.Wbm0040	1.4e-71	275.4	Rickettsiales	apaG			ko:K06195					ko00000				Rickettsiales	1MZ2Z@1224,2U9JM@28211,47FFR@766,COG2967@1,COG2967@2	NA|NA|NA	P	ApaG domain	#
WBM_RS01255	no	790.873	881.721	-0.161846	0.999506	#	790.873	1030.64	-0.382499	0.993613	#	881.721	1030.64	-0.220653	0.942661	#	pseudo	no	Name=transposase CDS	#	570417.WP0262	1.5e-20	107.5	Proteobacteria													Rickettsiales	1RE5Q@1224,COG2433@1,COG2433@2	NA|NA|NA	S	Transposase IS66 family	#
WBM_RS00815	Wbm0134	35.429	53.0468	-0.576675	0.999506	#	35.429	61.1354	-0.796935	0.673207	#	53.0468	61.1354	-0.22026	0.945044	#	no	no	Name=hypothetical protein CDS	#	/	/	/	/	/	/	/	/	/	/	/	/	/	/	/	/	/	/	/	/	/	#
WBM_RS05000	Wbm0139	85.4045	76.4718	0.131783	0.999506	#	85.4045	90.198	-0.0883765	0.994838	#	76.4718	90.198	-0.22016	0.962002	#	no	no	Name=hypothetical protein CDS	#	/	/	/	/	/	/	/	/	/	/	/	/	/	/	/	/	/	/	/	/	/	#
WBM_RS04545	Wbm0740	887.881	905.742	-0.0273415	0.999506	#	887.881	1053.52	-0.246126	0.993613	#	905.742	1053.52	-0.218785	0.850228	#	no	no	Name=UDP-N-acetylglucosamine 1-carboxyvinyltransferase CDS	#	292805.Wbm0740	1.7e-235	821.6	Rickettsiales	murA		2.5.1.7	ko:K00790	ko00520,ko00550,ko01100,map00520,map00550,map01100		R00660	RC00350	ko00000,ko00001,ko01000,ko01011				Rickettsiales	1MUH7@1224,2TRPH@28211,47EX5@766,COG0766@1,COG0766@2	NA|NA|NA	M	Cell wall formation. Adds enolpyruvyl to UDP-N- acetylglucosamine	#
WBM_RS01210	no	178.225	161.786	0.118061	0.999506	#	178.225	190.262	-0.098375	0.993613	#	161.786	190.262	-0.216436	0.946637	#	pseudo	no	Name=cell division protein FtsW CDS	#	163164.WD_0394	8.7e-14	84.7	Rickettsiales	ftsW			ko:K03588	ko04112,map04112				ko00000,ko00001,ko02000,ko03036	2.A.103.1			Rickettsiales	1MVDB@1224,2TQSA@28211,47EZX@766,COG0772@1,COG0772@2	NA|NA|NA	D	Belongs to the SEDS family	#
WBM_RS05405	no	355.367	431.654	-0.286939	0.999506	#	355.367	504.26	-0.502641	0.909905	#	431.654	504.26	-0.215701	0.921685	#	no	no	Name=hypothetical protein CDS	#	/	/	/	/	/	/	/	/	/	/	/	/	/	/	/	/	/	/	/	/	/	#
WBM_RS05580	Wbm0691	78.2715	67.7285	0.175896	0.999506	#	78.2715	79.1855	-0.0335482	0.996152	#	67.7285	79.1855	-0.209444	0.96006	#	no	no	Name=50S ribosomal protein L34 CDS	#	292805.Wbm0691	4e-15	86.3	Alphaproteobacteria													Rickettsiales	1NGGS@1224,2UJCE@28211,COG0230@1,COG0230@2	NA|NA|NA	J	Belongs to the bacterial ribosomal protein bL34 family	#
WBM_RS03630	no	3910.79	3953.95	-0.0147219	0.999506	#	3910.79	4567.83	-0.22391	0.993613	#	3953.95	4567.83	-0.209188	0.96006	#	no	no	Name=hypothetical protein CDS	#	/	/	/	/	/	/	/	/	/	/	/	/	/	/	/	/	/	/	/	/	/	#
WBM_RS01605	Wbm0273	1321.73	1563.77	-0.243783	0.999506	#	1321.73	1809.58	-0.451619	0.876253	#	1563.77	1809.58	-0.207836	0.89686	#	no	no	Name=adenylosuccinate synthase CDS	#	292805.Wbm0273	7.1e-250	869.4	Rickettsiales	purA		6.3.4.4	ko:K01939	ko00230,ko00250,ko01100,map00230,map00250,map01100	M00049	R01135	RC00458,RC00459	ko00000,ko00001,ko00002,ko01000				Rickettsiales	1MU5B@1224,2TRKY@28211,47FGX@766,COG0104@1,COG0104@2	NA|NA|NA	F	Plays an important role in the de novo pathway of purine nucleotide biosynthesis. Catalyzes the first committed step in the biosynthesis of AMP from IMP	#
WBM_RS04585	Wbm0747	1739.36	1879.66	-0.111455	0.999506	#	1739.36	2172.22	-0.319198	0.975681	#	1879.66	2172.22	-0.207743	0.884773	#	no	no	Name=pyruvate dehydrogenase complex dihydrolipoamide acetyltransferase CDS	#	292805.Wbm0747	1.2e-228	798.9	Rickettsiales	pdhC		2.3.1.12	ko:K00627	ko00010,ko00020,ko00620,ko01100,ko01110,ko01120,ko01130,ko01200,map00010,map00020,map00620,map01100,map01110,map01120,map01130,map01200	M00307	R00209,R02569	RC00004,RC02742,RC02857	br01601,ko00000,ko00001,ko00002,ko01000				Rickettsiales	1MUGY@1224,2TRXM@28211,47EYZ@766,COG0508@1,COG0508@2	NA|NA|NA	C	The pyruvate dehydrogenase complex catalyzes the overall conversion of pyruvate to acetyl-CoA and CO(2)	#
WBM_RS02640	Wbm0444	64.6906	56.587	0.19575	0.999506	#	64.6906	64.3282	-0.0119109	0.998613	#	56.587	64.3282	-0.207661	0.957545	#	no	no	Name=hypothetical protein CDS	#	/	/	/	/	/	/	/	/	/	/	/	/	/	/	/	/	/	/	/	/	/	#
WBM_RS02935	Wbm0496	2359.3	2288.75	0.0452857	0.999506	#	2359.3	2636.8	-0.159445	0.993613	#	2288.75	2636.8	-0.204731	0.925098	#	no	no	Name=ribonuclease E/G CDS	#	292805.Wbm0496	0.0	1151.3	Rickettsiales	rne		3.1.26.12	ko:K08300	ko03018,map03018	M00394			ko00000,ko00001,ko00002,ko01000,ko03009,ko03019				Rickettsiales	1MV65@1224,2TRX2@28211,47EZK@766,COG1530@1,COG1530@2	NA|NA|NA	J	Ribonucleases G and E	#
WBM_RS05585	Wbm0692	157.027	191.57	-0.266545	0.999506	#	157.027	217.588	-0.469575	0.993613	#	191.57	217.588	-0.20303	0.945044	#	pseudo	no	Name=ribonuclease P protein component CDS	#	292805.Wbm0692	2.4e-54	218.0	Rickettsiales	rnpA		3.1.26.5	ko:K03536					ko00000,ko01000,ko03016				Rickettsiales	1NGQJ@1224,2V4BZ@28211,47FUP@766,COG0594@1,COG0594@2	NA|NA|NA	J	RNaseP catalyzes the removal of the 5'-leader sequence from pre-tRNA to produce the mature 5'-terminus. It can also cleave other RNA substrates such as 4.5S RNA. The protein component plays an auxiliary but essential role in vivo by binding to the 5'-leader sequence and broadening the substrate specificity of the ribozyme	#
WBM_RS01740	no	93.8665	104.073	-0.166656	0.999506	#	93.8665	121.035	-0.369044	0.993613	#	104.073	121.035	-0.202387	0.971216	#	no	no	Name=hypothetical protein CDS	#	/	/	/	/	/	/	/	/	/	/	/	/	/	/	/	/	/	/	/	/	/	#
WBM_RS02370	Wbm0402	731.481	792.336	-0.116473	0.999506	#	731.481	914.491	-0.31871	0.989991	#	792.336	914.491	-0.202237	0.895906	#	no	no	Name=[acyl-carrier-protein] S-malonyltransferase CDS	#	292805.Wbm0402	5.1e-176	623.6	Rickettsiales	fabD		2.3.1.39	ko:K00645	ko00061,ko00333,ko01100,ko01130,ko01212,map00061,map00333,map01100,map01130,map01212	M00082	R01626,R11671	RC00004,RC00039,RC02727	ko00000,ko00001,ko00002,ko01000,ko01004				Rickettsiales	1MV6N@1224,2TRTT@28211,47EZI@766,COG0331@1,COG0331@2	NA|NA|NA	I	malonyl CoA-acyl carrier protein transacylase	#
WBM_RS05320	Wbm5033	335.146	297.737	0.160122	0.999506	#	335.146	344.498	-0.0414977	0.996152	#	297.737	344.498	-0.20162	0.958335	#	pseudo	no	Name=cell filamentation protein Fic CDS	#	570417.WP0431	2.4e-47	196.1	Rickettsiales													Rickettsiales	1MWKW@1224,2TU1T@28211,47FHS@766,COG3943@1,COG3943@2	NA|NA|NA	S	Virulence protein RhuM family	#
WBM_RS05335	no	54.0722	65.2472	-0.304952	0.999506	#	54.0722	75.7182	-0.505982	0.989991	#	65.2472	75.7182	-0.201029	0.956854	#	no	no	Name=hypothetical protein CDS	#	573370.DMR_41320	1.6e-07	61.2	Proteobacteria													Rickettsiales	1NB03@1224,COG3385@1,COG3385@2	NA|NA|NA	L	to GB X71024 GB M96454 SP Q08082 PID 454221	#
WBM_RS00765	Wbm0124	1815.73	1923.16	-0.0808299	0.999506	#	1815.73	2204.26	-0.278366	0.993613	#	1923.16	2204.26	-0.197536	0.903999	#	no	no	Name=single-stranded-DNA-specific exonuclease RecJ CDS	#	292805.Wbm0124	0.0	1140.2	Rickettsiales	recJ			ko:K07462	ko03410,ko03430,ko03440,map03410,map03430,map03440				ko00000,ko00001,ko01000,ko03400				Rickettsiales	1MU1M@1224,2TRZQ@28211,47F2Q@766,COG0608@1,COG0608@2	NA|NA|NA	L	Single-stranded-DNA-specific exonuclease (RecJ)	#
WBM_RS02025	Wbm0345	635.625	620.332	0.0405641	0.999506	#	635.625	708.751	-0.156296	0.993613	#	620.332	708.751	-0.19686	0.96006	#	no	no	Name=30S ribosomal protein S7 CDS	#	292805.Wbm0345	1.2e-80	305.8	Rickettsiales	rpsG			ko:K02992	ko03010,map03010	M00178,M00179			br01610,ko00000,ko00001,ko00002,ko03011				Rickettsiales	1MXC8@1224,2TSI8@28211,47FAM@766,COG0049@1,COG0049@2	NA|NA|NA	J	One of the primary rRNA binding proteins, it binds directly to 16S rRNA where it nucleates assembly of the head domain of the 30S subunit. Is located at the subunit interface close to the decoding center, probably blocks exit of the E-site tRNA	#
WBM_RS03550	no	334.958	338.828	-0.0255617	0.999506	#	334.958	389.187	-0.219301	0.993613	#	338.828	389.187	-0.193739	0.942661	#	pseudo	no	Name=competence protein ComEC CDS	#	570417.WP0906	3.1e-49	203.4	Rickettsiales				ko:K02238		M00429			ko00000,ko00002,ko02044	3.A.11.1,3.A.11.2			Rickettsiales	1MUKF@1224,2TRD5@28211,47F86@766,COG0658@1,COG0658@2	NA|NA|NA	S	Competence protein	#
WBM_RS02735	Wbm0460	338.856	340.726	0.00550902	0.999506	#	338.856	387.901	-0.187996	0.993613	#	340.726	387.901	-0.193505	0.918832	#	no	no	Name=F0F1 ATP synthase subunit A CDS	#	292805.Wbm0460	3.7e-123	447.6	Rickettsiales	atpB			ko:K02108	ko00190,ko00195,ko01100,map00190,map00195,map01100	M00157			ko00000,ko00001,ko00002,ko00194,ko03110	3.A.2.1			Rickettsiales	1MV87@1224,2TRNV@28211,47EYQ@766,COG0356@1,COG0356@2	NA|NA|NA	C	it plays a direct role in the translocation of protons across the membrane	#
WBM_RS04700	Wbm0769	1247.08	1210.75	0.0455833	0.999506	#	1247.08	1380.21	-0.144569	0.993613	#	1210.75	1380.21	-0.190152	0.942895	#	no	no	Name=protease modulator HflC CDS	#	292805.Wbm0769	6e-120	437.2	Rickettsiales	hflC			ko:K04087		M00742			ko00000,ko00002,ko01000				Rickettsiales	1MV7R@1224,2TRP4@28211,47F07@766,COG0330@1,COG0330@2	NA|NA|NA	O	HflC and HflK could regulate a protease	#
WBM_RS04050	Wbm0668	616.558	508.705	0.270153	0.999506	#	616.558	581.003	0.0820121	0.993613	#	508.705	581.003	-0.188141	0.888846	#	no	no	Name=malonyl-CoA decarboxylase CDS	#	292805.Wbm0668	5.5e-256	889.8	Alphaproteobacteria													Rickettsiales	1MUQE@1224,2TSSE@28211,COG1593@1,COG1593@2	NA|NA|NA	G	Malonyl-CoA decarboxylase	#
WBM_RS02525	Wbm0424	1313.97	1283.61	0.0338	0.999506	#	1313.97	1463.64	-0.153633	0.993613	#	1283.61	1463.64	-0.187433	0.945044	#	no	no	Name=amino acid carrier protein CDS	#	292805.Wbm0424	9.8e-248	862.4	Alphaproteobacteria													Rickettsiales	1MUI3@1224,2TQVA@28211,COG1115@1,COG1115@2	NA|NA|NA	E	alanine symporter	#
WBM_RS05435	no	184.164	179.245	0.0490545	0.999506	#	184.164	204.077	-0.137489	0.993613	#	179.245	204.077	-0.186543	0.942895	#	pseudo	no	Name=hypothetical protein CDS	#	/	/	/	/	/	/	/	/	/	/	/	/	/	/	/	/	/	/	/	/	/	#
WBM_RS03980	Wbm0660	170.847	202.324	-0.226661	0.999506	#	170.847	227.029	-0.413163	0.95955	#	202.324	227.029	-0.186502	0.93497	#	no	no	Name=MerR family transcriptional regulator CDS	#	292805.Wbm0660	3.6e-57	227.3	Rickettsiales													Rickettsiales	1RGYB@1224,2U9A5@28211,47GP9@766,COG0789@1,COG0789@2	NA|NA|NA	K	MerR HTH family regulatory protein	#
WBM_RS02760	Wbm0465	2014.96	1977.63	0.0291253	0.999506	#	2014.96	2248.23	-0.156922	0.993613	#	1977.63	2248.23	-0.186048	0.93497	#	no	no	Name=phosphoribosylamine--glycine ligase CDS	#	292805.Wbm0465	1.6e-241	841.6	Rickettsiales	purD		6.3.4.13	ko:K01945	ko00230,ko01100,ko01110,ko01130,map00230,map01100,map01110,map01130	M00048	R04144	RC00090,RC00166	ko00000,ko00001,ko00002,ko01000				Rickettsiales	1MUAH@1224,2TQR5@28211,47G1Z@766,COG0151@1,COG0151@2	NA|NA|NA	F	Phosphoribosylglycinamide synthetase, C domain	#
WBM_RS05505	no	651.343	675.413	-0.0468851	0.999506	#	651.343	765.514	-0.231891	0.993613	#	675.413	765.514	-0.185006	0.965275	#	pseudo	no	Name=septum formation initiator family protein CDS	#	163164.WD_0343	2.4e-09	68.2	Bacteria													Rickettsiales	COG2919@1,COG2919@2	NA|NA|NA	D	cell cycle	#
WBM_RS02645	Wbm0445	652.128	609.634	0.091655	0.999506	#	652.128	694.611	-0.0928167	0.993613	#	609.634	694.611	-0.184472	0.940732	#	no	no	Name=glutamate--tRNA ligase CDS	#	292805.Wbm0445	5.2e-256	889.8	Rickettsiales	gltX1		6.1.1.17	ko:K01885	ko00860,ko00970,ko01100,ko01110,ko01120,map00860,map00970,map01100,map01110,map01120	M00121,M00359,M00360	R05578	RC00055,RC00523	ko00000,ko00001,ko00002,ko01000,ko01007,ko02048,ko03016				Rickettsiales	1MUCR@1224,2TRCI@28211,47F2V@766,COG0008@1,COG0008@2	NA|NA|NA	J	Catalyzes the attachment of glutamate to tRNA(Glu) in a two-step reaction glutamate is first activated by ATP to form Glu-AMP and then transferred to the acceptor end of tRNA(Glu)	#
WBM_RS02635	Wbm0443	1124.44	1175.21	-0.0639125	0.999506	#	1124.44	1337.34	-0.247825	0.993613	#	1175.21	1337.34	-0.183912	0.919426	#	no	no	Name=glutamine-hydrolyzing GMP synthase CDS	#	292805.Wbm0443	4e-300	1036.6	Rickettsiales	guaA		6.3.5.2	ko:K01951	ko00230,ko00983,ko01100,map00230,map00983,map01100	M00050	R01230,R01231,R08244	RC00010,RC00204	ko00000,ko00001,ko00002,ko01000,ko01002				Rickettsiales	1MU2A@1224,2TRN0@28211,47FW6@766,COG0518@1,COG0518@2,COG0519@1,COG0519@2	NA|NA|NA	F	Catalyzes the synthesis of GMP from XMP	#
WBM_RS00440	Wbm0073	421.13	381.845	0.144204	0.999506	#	421.13	431.497	-0.0391977	0.993613	#	381.845	431.497	-0.183402	0.898769	#	no	no	Name=bifunctional methylenetetrahydrofolate dehydrogenase/methenyltetrahydrofolate cyclohydrolase CDS	#	292805.Wbm0073	4.5e-163	580.5	Rickettsiales	folD		1.5.1.5,3.5.4.9	ko:K01491	ko00670,ko00720,ko01100,ko01120,ko01200,map00670,map00720,map01100,map01120,map01200	M00140,M00377	R01220,R01655	RC00202,RC00578	ko00000,ko00001,ko00002,ko01000				Rickettsiales	1MWU4@1224,2TRZZ@28211,47EXQ@766,COG0190@1,COG0190@2	NA|NA|NA	F	Catalyzes the oxidation of 5,10- methylenetetrahydrofolate to 5,10-methenyltetrahydrofolate and then the hydrolysis of 5,10-methenyltetrahydrofolate to 10- formyltetrahydrofolate	#
WBM_RS03600	Wbm0598	543.598	549.927	-0.0177741	0.999506	#	543.598	625.72	-0.200927	0.993613	#	549.927	625.72	-0.183153	0.895906	#	no	no	Name=N-acetyltransferase CDS	#	292805.Wbm0598	4.9e-129	467.2	Proteobacteria													Rickettsiales	1NGUX@1224,COG0454@1,COG0456@2	NA|NA|NA	K	Acetyltransferase (GNAT) family	#
WBM_RS02830	Wbm0475	986.074	967.336	0.029667	0.999506	#	986.074	1096.26	-0.150231	0.993613	#	967.336	1096.26	-0.179898	0.935069	#	no	no	Name=SDR family oxidoreductase CDS	#	292805.Wbm0475	1.7e-137	495.4	Rickettsiales													Rickettsiales	1MWBC@1224,2TTQS@28211,47FAS@766,COG1028@1,COG1028@2	NA|NA|NA	IQ	Dehydrogenase	#
WBM_RS04375	Wbm0712	28.6598	25.1821	0.125002	0.999506	#	28.6598	29.3921	-0.0509802	0.995832	#	25.1821	29.3921	-0.175983	0.965275	#	no	no	Name=hypothetical protein CDS	#	/	/	/	/	/	/	/	/	/	/	/	/	/	/	/	/	/	/	/	/	/	#
WBM_RS01110	Wbm0188	902.059	723.404	0.3192	0.999506	#	902.059	818.036	0.144377	0.993613	#	723.404	818.036	-0.174823	0.932083	#	no	no	Name=membrane protein insertase YidC CDS	#	292805.Wbm0188	0.0	1120.9	Rickettsiales	yidC			ko:K03217	ko02024,ko03060,ko03070,map02024,map03060,map03070	M00335			ko00000,ko00001,ko00002,ko02044,ko03029	2.A.9			Rickettsiales	1MV5M@1224,2TSTJ@28211,47EXM@766,COG0706@1,COG0706@2	NA|NA|NA	U	Required for the insertion and or proper folding and or complex formation of integral membrane proteins into the membrane. Involved in integration of membrane proteins that insert both dependently and independently of the Sec translocase complex, as well as at least some lipoproteins. Aids folding of multispanning membrane proteins	#
WBM_RS04530	Wbm0737	532.104	542.927	-0.0277309	0.999506	#	532.104	611.294	-0.202287	0.993613	#	542.927	611.294	-0.174556	0.917415	#	no	no	Name=polyprenyl synthetase family protein CDS	#	292805.Wbm0737	8.2e-168	596.3	Rickettsiales	ispA		2.5.1.1,2.5.1.10	ko:K00795	ko00900,ko01100,ko01110,ko01130,map00900,map01100,map01110,map01130	M00364	R01658,R02003	RC00279	ko00000,ko00001,ko00002,ko01000,ko01006				Rickettsiales	1MWNG@1224,2TR79@28211,47FG6@766,COG0142@1,COG0142@2	NA|NA|NA	H	Polyprenyl synthetase	#
WBM_RS01505	Wbm0256	140.354	117.398	0.230884	0.999506	#	140.354	133.904	0.0568588	0.994727	#	117.398	133.904	-0.174025	0.958979	#	no	no	Name=5-formyltetrahydrofolate cyclo-ligase CDS	#	292805.Wbm0256	2.8e-99	367.9	Rickettsiales	ygfA		6.3.3.2	ko:K01934	ko00670,ko01100,map00670,map01100		R02301	RC00183	ko00000,ko00001,ko01000				Rickettsiales	1MZG0@1224,2UBY4@28211,47FMV@766,COG0212@1,COG0212@2	NA|NA|NA	H	Belongs to the 5-formyltetrahydrofolate cyclo-ligase family	#
WBM_RS03655	Wbm0606	521.174	634.564	-0.28218	0.999506	#	521.174	716.688	-0.456137	0.909905	#	634.564	716.688	-0.173957	0.940732	#	no	no	Name=M23 family peptidase CDS	#	292805.Wbm0606	2.7e-114	417.9	Rickettsiales	nlpD			ko:K06194					ko00000	1.A.34.1.2			Rickettsiales	1RD24@1224,2TUNI@28211,47GT2@766,COG4942@1,COG4942@2	NA|NA|NA	D	Peptidase family M23	#
WBM_RS03330	Wbm0556	187.953	151.833	0.292408	0.999506	#	187.953	170.988	0.125673	0.993613	#	151.833	170.988	-0.166734	0.96006	#	no	no	Name=glutathione synthase CDS	#	292805.Wbm0556	4.3e-172	610.5	Rickettsiales	gshB		6.3.2.3	ko:K01920	ko00270,ko00480,ko01100,map00270,map00480,map01100	M00118	R00497,R10994	RC00096,RC00141	ko00000,ko00001,ko00002,ko01000				Rickettsiales	1MVUA@1224,2TQNE@28211,47F6N@766,COG0189@1,COG0189@2	NA|NA|NA	H	Belongs to the prokaryotic GSH synthase family	#
WBM_RS00390	no	400.038	407.374	-0.0342856	0.999506	#	400.038	459.196	-0.200732	0.993613	#	407.374	459.196	-0.166446	0.965275	#	pseudo	no	Name=IS66 family transposase CDS	#	570417.WP0262	1.8e-55	223.4	Proteobacteria													Rickettsiales	1RE5Q@1224,COG2433@1,COG2433@2	NA|NA|NA	S	Transposase IS66 family	#
WBM_RS02500	no	180.2	195.674	-0.132588	0.999506	#	180.2	220.801	-0.297508	0.993613	#	195.674	220.801	-0.16492	0.971216	#	pseudo	no	Name=hypothetical protein CDS	#	/	/	/	/	/	/	/	/	/	/	/	/	/	/	/	/	/	/	/	/	/	#
WBM_RS03000	Wbm0506	244.686	227.127	0.0871831	0.999506	#	244.686	258.067	-0.0752643	0.993613	#	227.127	258.067	-0.162447	0.947632	#	no	Effector	Name=membrane protein CDS	#	/	/	/	/	/	/	/	/	/	/	/	/	/	/	/	/	/	/	/	/	/	#
WBM_RS03450	no	1206.6	1451.44	-0.261997	0.999506	#	1206.6	1618.87	-0.423945	0.975681	#	1451.44	1618.87	-0.161948	0.945044	#	pseudo	no	Name=hypothetical protein CDS	#	292805.Wbm0576	7.2e-29	134.0	Alphaproteobacteria													Rickettsiales	1NH58@1224,2UK7U@28211,COG3827@1,COG3827@2	NA|NA|NA	S	Protein conserved in bacteria	#
WBM_RS01855	Wbm0311	356.991	349.261	0.0248713	0.999506	#	356.991	390.789	-0.136156	0.993613	#	349.261	390.789	-0.161027	0.898769	#	no	no	Name=peptidase M48 CDS	#	292805.Wbm0311	1.9e-207	728.4	Rickettsiales													Rickettsiales	1MVFV@1224,2TTV2@28211,47FA5@766,COG4783@1,COG4783@2	NA|NA|NA	S	Peptidase family M48	#
WBM_RS00700	Wbm0113	1267.58	1173	0.115437	0.999506	#	1267.58	1307.97	-0.0452886	0.993613	#	1173	1307.97	-0.160725	0.921685	#	no	no	Name=cell division protein FtsA CDS	#	292805.Wbm0113	4.9e-232	810.1	Rickettsiales	ftsA			ko:K03590	ko04112,map04112				ko00000,ko00001,ko03036,ko04812				Rickettsiales	1MUSR@1224,2TQZB@28211,47F3V@766,COG0849@1,COG0849@2	NA|NA|NA	D	Cell division protein that is involved in the assembly of the Z ring. May serve as a membrane anchor for the Z ring	#
WBM_RS00605	Wbm0101	645.879	580.307	0.159644	0.999506	#	645.879	645.555	-0.000941598	0.999195	#	580.307	645.555	-0.160586	0.899582	#	no	no	Name=tRNA (N(6)-L-threonylcarbamoyladenosine(37)-C(2))- methylthiotransferase MtaB CDS	#	292805.Wbm0101	8.6e-229	799.3	Rickettsiales			2.8.4.5	ko:K18707			R10649	RC00003,RC03221	ko00000,ko01000,ko03016				Rickettsiales	1MUCS@1224,2TRYD@28211,47EV2@766,COG0621@1,COG0621@2	NA|NA|NA	J	Uncharacterized protein family UPF0004	#
WBM_RS03845	Wbm0636	182.201	184.246	-0.031891	0.999506	#	182.201	207.196	-0.191563	0.993613	#	184.246	207.196	-0.159672	0.969504	#	no	no	Name=tRNA (adenosine(37)-N6)-dimethylallyltransferaseMiaA CDS	#	292805.Wbm0636	2e-166	591.7	Rickettsiales	miaA		2.5.1.75	ko:K00791	ko00908,ko01100,ko01110,map00908,map01100,map01110		R01122	RC02820	ko00000,ko00001,ko01000,ko01006,ko03016				Rickettsiales	1MUB2@1224,2TR8Z@28211,47FAP@766,COG0324@1,COG0324@2	NA|NA|NA	J	Catalyzes the transfer of a dimethylallyl group onto the adenine at position 37 in tRNAs that read codons beginning with uridine, leading to the formation of N6-(dimethylallyl)adenosine (i(6)A)	#
WBM_RS04165	no	296.961	290.873	0.0196723	0.999506	#	296.961	326.213	-0.139538	0.993613	#	290.873	326.213	-0.15921	0.96006	#	pseudo	no	Name=hypothetical protein CDS	#	/	/	/	/	/	/	/	/	/	/	/	/	/	/	/	/	/	/	/	/	/	#
WBM_RS03665	Wbm0607	95.7352	125.815	-0.412485	0.999506	#	95.7352	141.828	-0.571026	0.933051	#	125.815	141.828	-0.158541	0.96006	#	no	no	Name=hypothetical protein CDS	#	/	/	/	/	/	/	/	/	/	/	/	/	/	/	/	/	/	/	/	/	/	#
WBM_RS01940	Wbm0328	867.315	861.549	0.0138916	0.999506	#	867.315	957.884	-0.143327	0.993613	#	861.549	957.884	-0.157219	0.971216	#	no	no	Name=30S ribosomal protein S14 CDS	#	292805.Wbm0328	2.1e-51	208.0	Rickettsiales	rpsN			ko:K02954	ko03010,map03010	M00178,M00179			br01610,ko00000,ko00001,ko00002,ko03011				Rickettsiales	1MZDT@1224,2UC01@28211,47FKZ@766,COG0199@1,COG0199@2	NA|NA|NA	J	Binds 16S rRNA, required for the assembly of 30S particles and may also be responsible for determining the conformation of the 16S rRNA at the A site	#
WBM_RS00660	no	753.169	860.28	-0.196689	0.999506	#	753.169	961.843	-0.353351	0.993613	#	860.28	961.843	-0.156662	0.962002	#	pseudo	no	Name=transposase CDS	#	570417.WP0262	1.5e-20	107.5	Proteobacteria													Rickettsiales	1RE5Q@1224,COG2433@1,COG2433@2	NA|NA|NA	S	Transposase IS66 family	#
WBM_RS00685	no	312.987	260.577	0.254382	0.999506	#	312.987	291.921	0.0980368	0.993613	#	260.577	291.921	-0.156345	0.962002	#	pseudo	no	Name=hypothetical protein CDS	#	570417.WP0184	6.5e-44	184.9	Rickettsiales													Rickettsiales	1R3SN@1224,2U5UF@28211,47F6X@766,COG1301@1,COG1301@2	NA|NA|NA	U	Belongs to the dicarboxylate amino acid cation symporter (DAACS) (TC 2.A.23) family	#
WBM_RS03185	Wbm0537	3321.11	3369.92	-0.0194592	0.999506	#	3321.11	3752.23	-0.175745	0.993613	#	3369.92	3752.23	-0.156285	0.945044	#	no	no	Name=translation initiation factor IF-2 CDS	#	292805.Wbm0537	0.0	1370.5	Rickettsiales	infB			ko:K02519					ko00000,ko03012,ko03029				Rickettsiales	1MV26@1224,2TQMY@28211,47F21@766,COG0532@1,COG0532@2	NA|NA|NA	J	One of the essential components for the initiation of protein synthesis. Protects formylmethionyl-tRNA from spontaneous hydrolysis and promotes its binding to the 30S ribosomal subunits. Also involved in the hydrolysis of GTP during the formation of the 70S ribosomal complex	#
WBM_RS03335	Wbm0557	248.68	230.863	0.0992974	0.999506	#	248.68	257.067	-0.0551893	0.993613	#	230.863	257.067	-0.154487	0.93497	#	no	no	Name=UDP-N-acetylglucosamine--N-acetylmuramyl- (pentapeptide) pyrophosphoryl-undecaprenol N-acetylglucosamine transferase CDS	#	292805.Wbm0557	4.5e-191	673.7	Rickettsiales	murG		2.4.1.227	ko:K02563	ko00550,ko01100,ko01502,ko04112,map00550,map01100,map01502,map04112		R05032,R05662	RC00005,RC00049	ko00000,ko00001,ko01000,ko01011		GT28		Rickettsiales	1MVIB@1224,2TSEY@28211,47FAG@766,COG0707@1,COG0707@2	NA|NA|NA	M	Cell wall formation. Catalyzes the transfer of a GlcNAc subunit on undecaprenyl-pyrophosphoryl-MurNAc-pentapeptide (lipid intermediate I) to form undecaprenyl-pyrophosphoryl-MurNAc- (pentapeptide)GlcNAc (lipid intermediate II)	#
WBM_RS02855	Wbm0482	485.205	470.679	0.0408809	0.999506	#	485.205	525.499	-0.113247	0.993613	#	470.679	525.499	-0.154128	0.945044	#	no	Effector	Name=hypothetical protein CDS	#	/	/	/	/	/	/	/	/	/	/	/	/	/	/	/	/	/	/	/	/	/	#
WBM_RS01430	Wbm0243	972.279	950.379	0.0382832	0.999506	#	972.279	1053.53	-0.115416	0.993613	#	950.379	1053.53	-0.153699	0.96006	#	no	no	Name=NADH-quinone oxidoreductase subunit C CDS	#	292805.Wbm0243	7e-109	399.8	Rickettsiales	nuoC		1.6.5.3	ko:K00332	ko00190,ko01100,map00190,map01100	M00144	R11945	RC00061	ko00000,ko00001,ko00002,ko01000	3.D.1			Rickettsiales	1MX4B@1224,2TSMT@28211,47FCH@766,COG0852@1,COG0852@2	NA|NA|NA	C	NDH-1 shuttles electrons from NADH, via FMN and iron- sulfur (Fe-S) centers, to quinones in the respiratory chain. The immediate electron acceptor for the enzyme in this species is believed to be ubiquinone. Couples the redox reaction to proton translocation (for every two electrons transferred, four hydrogen ions are translocated across the cytoplasmic membrane), and thus conserves the redox ene…	#
WBM_RS02835	Wbm0476	246.578	222.933	0.133116	0.999506	#	246.578	248.91	-0.0197539	0.996152	#	222.933	248.91	-0.15287	0.942661	#	no	no	Name=YihY/virulence factor BrkB family protein CDS	#	292805.Wbm0476	8.7e-145	519.6	Rickettsiales	rbn			ko:K07058					ko00000				Rickettsiales	1MXQA@1224,2TTN5@28211,47F7W@766,COG1295@1,COG1295@2	NA|NA|NA	S	Ribonuclease, BN	#
WBM_RS02385	no	80.7398	92.1307	-0.222737	0.999506	#	80.7398	104.206	-0.373755	0.993613	#	92.1307	104.206	-0.151018	0.965275	#	no	no	Name=ankyrin repeat domain-containing protein CDS	#	4155.Migut.J01155.1.p	6.1e-09	67.0	asterids													Rickettsiales	37JT1@33090,3G8A0@35493,44NQ8@71274,COG0464@1,COG0666@1,KOG0730@2759,KOG4177@2759	NA|NA|NA	O	ATPase family associated with various cellular activities (AAA)	#
WBM_RS00780	Wbm0127	594.774	599.555	-0.00480029	0.999506	#	594.774	663.049	-0.155067	0.993613	#	599.555	663.049	-0.150267	0.96006	#	no	no	Name=thioredoxin-dependent thiol peroxidase CDS	#	292805.Wbm0127	4.9e-84	317.0	Rickettsiales	bcp		1.11.1.15	ko:K03564					ko00000,ko01000				Rickettsiales	1RD4R@1224,2U6Z9@28211,47FEP@766,COG1225@1,COG1225@2	NA|NA|NA	O	bacterioferritin comigratory protein	#
WBM_RS02415	Wbm0406	1770.85	1809.78	-0.0294361	0.999506	#	1770.85	2006.48	-0.179201	0.993613	#	1809.78	2006.48	-0.149765	0.96006	#	no	no	Name=ubiquinol-cytochrome c reductase iron-sulfur subunit CDS	#	292805.Wbm0406	9.9e-114	416.0	Rickettsiales	petA		1.10.2.2	ko:K00411	ko00190,ko01100,ko02020,ko04260,ko04714,ko04932,ko05010,ko05012,ko05016,map00190,map01100,map02020,map04260,map04714,map04932,map05010,map05012,map05016	M00151,M00152			ko00000,ko00001,ko00002,ko01000				Rickettsiales	1RAA2@1224,2TTT2@28211,47F5K@766,COG0723@1,COG0723@2	NA|NA|NA	C	Component of the ubiquinol-cytochrome c reductase complex (complex III or cytochrome b-c1 complex), which is a respiratory chain that generates an electrochemical potential coupled to ATP synthesis	#
WBM_RS01715	Wbm0293	785.839	814.809	-0.0451425	0.999506	#	785.839	900.492	-0.194131	0.993613	#	814.809	900.492	-0.148989	0.895906	#	no	no	Name=phosphate ABC transporter substrate-binding protein CDS	#	292805.Wbm0293	4.9e-190	670.2	Rickettsiales	pstS			ko:K02040	ko02010,ko02020,ko05152,map02010,map02020,map05152	M00222			ko00000,ko00001,ko00002,ko02000	3.A.1.7			Rickettsiales	1MUH9@1224,2TR1C@28211,47FPJ@766,COG0226@1,COG0226@2	NA|NA|NA	P	PBP superfamily domain	#
WBM_RS03355	Wbm0561	1181.37	1214.37	-0.0388191	0.999506	#	1181.37	1345.67	-0.18741	0.993613	#	1214.37	1345.67	-0.148591	0.876007	#	no	no	Name=dihydrolipoyl dehydrogenase CDS	#	292805.Wbm0561	1.4e-256	891.7	Rickettsiales	lpdA		1.8.1.4	ko:K00382	ko00010,ko00020,ko00260,ko00280,ko00620,ko00630,ko00640,ko01100,ko01110,ko01120,ko01130,ko01200,map00010,map00020,map00260,map00280,map00620,map00630,map00640,map01100,map01110,map01120,map01130,map01200	M00009,M00011,M00036,M00307,M00532	R00209,R01221,R01698,R03815,R07618,R08549	RC00004,RC00022,RC00583,RC02742,RC02833,RC02834	br01601,ko00000,ko00001,ko00002,ko01000,ko04147				Rickettsiales	1MU2U@1224,2TRN7@28211,47ET6@766,COG1249@1,COG1249@2	NA|NA|NA	C	COG1249 Pyruvate 2-oxoglutarate dehydrogenase complex, dihydrolipoamide dehydrogenase (E3) component, and related enzymes	#
WBM_RS01300	Wbm0217	308.917	304.022	0.0309432	0.999506	#	308.917	333.304	-0.117625	0.993613	#	304.022	333.304	-0.148568	0.942661	#	no	no	Name=tRNA (adenosine(37)-N6)-threonylcarbamoyltransferase complex transferase subunit TsaD CDS	#	292805.Wbm0217	3.9e-187	660.6	Rickettsiales	tsaD		2.3.1.234	ko:K01409			R10648	RC00070,RC00416	ko00000,ko01000,ko03016				Rickettsiales	1MU6S@1224,2TSF7@28211,47ET7@766,COG0533@1,COG0533@2	NA|NA|NA	J	Required for the formation of a threonylcarbamoyl group on adenosine at position 37 (t(6)A37) in tRNAs that read codons beginning with adenine. Is involved in the transfer of the threonylcarbamoyl moiety of threonylcarbamoyl-AMP (TC-AMP) to the N6 group of A37, together with TsaE and TsaB. TsaD likely plays a direct catalytic role in this reaction	#
WBM_RS02120	Wbm0359	274.197	223.046	0.285015	0.999506	#	274.197	248.388	0.137215	0.993613	#	223.046	248.388	-0.1478	0.965275	#	no	no	Name=MFS transporter CDS	#	292805.Wbm0359	9e-204	716.1	Rickettsiales				ko:K07552					ko00000,ko02000	2.A.1.2			Rickettsiales	1MW19@1224,2TRQD@28211,47F3X@766,COG0477@1,COG2814@2	NA|NA|NA	EGP	Major facilitator Superfamily	#
WBM_RS03920	Wbm0652	1516.42	1563.54	-0.0419382	0.999506	#	1516.42	1729.38	-0.189072	0.993613	#	1563.54	1729.38	-0.147134	0.971216	#	no	no	Name=transcription termination/antitermination factorNusG CDS	#	292805.Wbm0652	4.8e-159	567.0	Rickettsiales	nusG			ko:K02601					ko00000,ko03009,ko03021				Rickettsiales	1MU14@1224,2TRID@28211,47F7X@766,COG0250@1,COG0250@2	NA|NA|NA	K	Participates in transcription elongation, termination and antitermination	#
WBM_RS04810	Wbm0786	4189.4	4464.79	-0.0908705	0.999506	#	4189.4	4938.58	-0.237005	0.993613	#	4464.79	4938.58	-0.146135	0.942661	#	no	no	Name=valine--tRNA ligase CDS	#	292805.Wbm0786	0.0	1742.6	Rickettsiales	valS		6.1.1.9	ko:K01873	ko00970,map00970	M00359,M00360	R03665	RC00055,RC00523	ko00000,ko00001,ko00002,ko01000,ko01007,ko03016				Rickettsiales	1MV7B@1224,2TS9E@28211,47ETH@766,COG0525@1,COG0525@2	NA|NA|NA	J	amino acids such as threonine, to avoid such errors, it has a posttransfer editing activity that hydrolyzes mischarged Thr-tRNA(Val) in a tRNA-dependent manner	#
WBM_RS02170	Wbm0368	69.1326	50.8572	0.402271	0.999506	#	69.1326	57.478	0.260402	0.993613	#	50.8572	57.478	-0.141869	0.972738	#	no	no	Name=hypothetical protein CDS	#	/	/	/	/	/	/	/	/	/	/	/	/	/	/	/	/	/	/	/	/	/	#
WBM_RS01725	Wbm0295	1127.79	1135.91	-0.00671251	0.999506	#	1127.79	1250.61	-0.147358	0.993613	#	1135.91	1250.61	-0.140646	0.940732	#	no	no	Name=peptide chain release factor 2 CDS	#	292805.Wbm0295	9.6e-189	666.0	Rickettsiales	prfB			ko:K02836					ko00000,ko03012				Rickettsiales	1MUAW@1224,2TR9V@28211,47EUM@766,COG1186@1,COG1186@2	NA|NA|NA	J	Peptide chain release factor 2 directs the termination of translation in response to the peptide chain termination codons UGA and UAA	#
WBM_RS00265	Wbm0045	363.822	344.029	0.0740251	0.999506	#	363.822	380.616	-0.0661737	0.996152	#	344.029	380.616	-0.140199	0.972738	#	no	no	Name=amino acid permease CDS	#	292805.Wbm0045	5.6e-223	780.0	Rickettsiales	potE			ko:K03294					ko00000	2.A.3.2			Rickettsiales	1MUA2@1224,2TSV9@28211,47EYE@766,COG0531@1,COG0531@2	NA|NA|NA	E	Amino acid permease	#
WBM_RS04245	Wbm0697	261.536	227.149	0.208638	0.999506	#	261.536	248.186	0.0685933	0.993613	#	227.149	248.186	-0.140045	0.958979	#	no	no	Name=crossover junction endodeoxyribonuclease RuvC CDS	#	292805.Wbm0697	7.1e-86	323.2	Rickettsiales	ruvC		3.1.22.4	ko:K01159	ko03440,map03440				ko00000,ko00001,ko01000,ko03400				Rickettsiales	1MUJI@1224,2U70Z@28211,47FFN@766,COG0817@1,COG0817@2	NA|NA|NA	L	Nuclease that resolves Holliday junction intermediates in genetic recombination. Cleaves the cruciform structure in supercoiled DNA by nicking to strands with the same polarity at sites symmetrically opposed at the junction in the homologous arms and leaves a 5'-terminal phosphate and a 3'-terminal hydroxyl group	#
WBM_RS03985	Wbm0661	584.714	605.772	-0.0446689	0.999506	#	584.714	664.685	-0.184681	0.993613	#	605.772	664.685	-0.140012	0.966309	#	no	no	Name=integration host factor subunit alpha CDS	#	292805.Wbm0661	1.7e-45	188.3	Rickettsiales	ihfA			ko:K04764					ko00000,ko03032,ko03036,ko03400				Rickettsiales	1RH5Z@1224,2UCDG@28211,47FU6@766,COG0776@1,COG0776@2	NA|NA|NA	K	This protein is one of the two subunits of integration host factor, a specific DNA-binding protein that functions in genetic recombination as well as in transcriptional and translational control	#
WBM_RS02035	no	389.9	410.533	-0.0841251	0.999506	#	389.9	453.895	-0.22318	0.993613	#	410.533	453.895	-0.139055	0.96006	#	pseudo	no	Name=hypothetical protein CDS	#	/	/	/	/	/	/	/	/	/	/	/	/	/	/	/	/	/	/	/	/	/	#
WBM_RS01825	Wbm0306	611.122	599.112	0.0301134	0.999506	#	611.122	658.856	-0.10868	0.993613	#	599.112	658.856	-0.138794	0.942661	#	no	no	Name=protoheme IX farnesyltransferase CDS	#	292805.Wbm0306	4.6e-160	570.5	Rickettsiales	ctaB		2.5.1.141	ko:K02257	ko00190,ko00860,ko01100,ko01110,ko04714,map00190,map00860,map01100,map01110,map04714	M00154	R07411	RC01786	ko00000,ko00001,ko00002,ko01000,ko01006,ko03029				Rickettsiales	1MW3S@1224,2TRD8@28211,47EXI@766,COG0109@1,COG0109@2	NA|NA|NA	H	Converts heme B (protoheme IX) to heme O by substitution of the vinyl group on carbon 2 of heme B porphyrin ring with a hydroxyethyl farnesyl side group	#
WBM_RS00905	Wbm0151	1153.38	1168.66	-0.0163717	0.999506	#	1153.38	1283.38	-0.15324	0.993613	#	1168.66	1283.38	-0.136869	0.945044	#	no	no	Name=tRNA lysidine(34) synthetase TilS CDS	#	292805.Wbm0151	7.8e-249	865.9	Rickettsiales	tilS		6.3.4.19	ko:K04075			R09597	RC02633,RC02634	ko00000,ko01000,ko03016				Rickettsiales	1MU85@1224,2TRK1@28211,47FA1@766,COG0037@1,COG0037@2	NA|NA|NA	J	Ligates lysine onto the cytidine present at position 34 of the AUA codon-specific tRNA(Ile) that contains the anticodon CAU, in an ATP-dependent manner. Cytidine is converted to lysidine, thus changing the amino acid specificity of the tRNA from methionine to isoleucine	#
WBM_RS00790	Wbm0129	760.808	770.718	-0.0237495	0.999506	#	760.808	851.824	-0.159918	0.993613	#	770.718	851.824	-0.136168	0.881773	#	no	no	Name=argD CDS	#	292805.Wbm0129	8e-232	809.3	Rickettsiales	argD		2.6.1.11,2.6.1.13,2.6.1.17	ko:K00819,ko:K00821	ko00220,ko00300,ko00330,ko01100,ko01110,ko01120,ko01130,ko01210,ko01230,map00220,map00300,map00330,map01100,map01110,map01120,map01130,map01210,map01230	M00016,M00028,M00845	R00667,R02283,R04475	RC00006,RC00062	ko00000,ko00001,ko00002,ko01000,ko01007				Rickettsiales	1MV3C@1224,2TSGT@28211,47F7A@766,COG4992@1,COG4992@2	NA|NA|NA	E	Belongs to the class-III pyridoxal-phosphate-dependent aminotransferase family	#
WBM_RS01470	no	47.4199	43.2019	0.110219	0.999506	#	47.4199	47.5812	-0.0255698	0.996152	#	43.2019	47.5812	-0.135789	0.971216	#	no	no	Name=hypothetical protein CDS	#	292805.Wbm0250	7.7e-30	136.0	Bacteria													Rickettsiales	COG4715@1,COG4715@2	NA|NA|NA	S	zinc ion binding	#
WBM_RS04675	Wbm0764	3064.53	3225.04	-0.0726801	0.999506	#	3064.53	3541.55	-0.207868	0.993613	#	3225.04	3541.55	-0.135187	0.945044	#	no	no	Name=DNA topoisomerase (ATP-hydrolyzing) subunit B CDS	#	292805.Wbm0764	0.0	1545.4	Rickettsiales	gyrB		5.99.1.3	ko:K02470					ko00000,ko01000,ko03032,ko03400				Rickettsiales	1MVKT@1224,2TRBK@28211,47EU2@766,COG0187@1,COG0187@2	NA|NA|NA	L	A type II topoisomerase that negatively supercoils closed circular double-stranded (ds) DNA in an ATP-dependent manner to modulate DNA topology and maintain chromosomes in an underwound state. Negative supercoiling favors strand separation, and DNA replication, transcription, recombination and repair, all of which involve strand separation. Also able to catalyze the interconversion of other topol…	#
WBM_RS03430	Wbm0572	3859.07	3517.53	0.134874	0.999506	#	3859.07	3858.18	0.000518878	0.999195	#	3517.53	3858.18	-0.134355	0.971216	#	no	no	Name=HU family DNA-binding protein CDS	#	292805.Wbm0572	4.9e-48	196.8	Rickettsiales				ko:K03530					ko00000,ko03032,ko03036,ko03400				Rickettsiales	1MZ5B@1224,2UC5G@28211,47FP2@766,COG0776@1,COG0776@2	NA|NA|NA	L	bacterial (prokaryotic) histone like domain	#
WBM_RS00560	no	613.769	551.431	0.148615	0.999506	#	613.769	605.634	0.0154403	0.996152	#	551.431	605.634	-0.133174	0.946637	#	pseudo	no	Name=clpA CDS	#	163164.WD_1237	0.0	1196.4	Rickettsiales	clpA			ko:K03694					ko00000,ko03110				Rickettsiales	1MV8B@1224,2TQUZ@28211,47FZG@766,COG0542@1,COG0542@2	NA|NA|NA	O	ATP-dependent clp protease ATP-binding subunit (ClpA)	#
WBM_RS03605	Wbm0599	282.094	237.558	0.238032	0.999506	#	282.094	260.232	0.107352	0.993613	#	237.558	260.232	-0.130681	0.96006	#	no	no	Name=hypothetical protein CDS	#	292805.Wbm0599	1.1e-211	742.3	Rickettsiales													Rickettsiales	1MVY8@1224,2TS5B@28211,47FH8@766,COG0642@1,COG2205@2	NA|NA|NA	T	PhoQ Sensor	#
WBM_RS01285	Wbm0214	96.5392	114.238	-0.27128	0.999506	#	96.5392	126.527	-0.401903	0.993613	#	114.238	126.527	-0.130623	0.965799	#	no	no	Name=hypothetical protein CDS	#	/	/	/	/	/	/	/	/	/	/	/	/	/	/	/	/	/	/	/	/	/	#
WBM_RS03975	Wbm0659	890.09	770.958	0.212844	0.999506	#	890.09	841.05	0.0828712	0.993613	#	770.958	841.05	-0.129973	0.96006	#	no	no	Name=PAS domain-containing protein CDS	#	292805.Wbm0659	6.9e-80	303.1	Bacteria													Rickettsiales	COG5388@1,COG5388@2	NA|NA|NA	S	PAS domain	#
WBM_RS04680	Wbm0765	420.042	382.998	0.145776	0.999506	#	420.042	415.861	0.0188014	0.996152	#	382.998	415.861	-0.126975	0.945044	#	no	no	Name=hypothetical protein CDS	#	/	/	/	/	/	/	/	/	/	/	/	/	/	/	/	/	/	/	/	/	/	#
WBM_RS02955	no	179.839	132	0.431952	0.999506	#	179.839	145.133	0.307315	0.993613	#	132	145.133	-0.124637	0.972738	#	no	no	Name=hypothetical protein CDS	#	/	/	/	/	/	/	/	/	/	/	/	/	/	/	/	/	/	/	/	/	/	#
WBM_RS03380	Wbm0566	1541.86	1676.63	-0.118193	0.999506	#	1541.86	1823.21	-0.240996	0.993613	#	1676.63	1823.21	-0.122803	0.969033	#	no	no	Name=thioredoxin-disulfide reductase CDS	#	292805.Wbm0566	4.5e-177	627.1	Rickettsiales	trxB		1.8.1.9	ko:K00384	ko00450,map00450		R02016,R03596,R09372	RC00013,RC02518,RC02873	ko00000,ko00001,ko01000				Rickettsiales	1MV15@1224,2TRBW@28211,47EZ4@766,COG0492@1,COG0492@2	NA|NA|NA	C	Belongs to the class-II pyridine nucleotide-disulfide oxidoreductase family	#
WBM_RS01515	Wbm0257	1918.19	1814.09	0.0813071	0.999506	#	1918.19	1975.93	-0.0412272	0.993613	#	1814.09	1975.93	-0.122534	0.946637	#	no	no	Name=DNA mismatch repair protein MutS CDS	#	292805.Wbm0257	0.0	1583.9	Rickettsiales	mutS			ko:K03555	ko03430,map03430				ko00000,ko00001,ko03400				Rickettsiales	1MUGX@1224,2TQRR@28211,47EZJ@766,COG0249@1,COG0249@2	NA|NA|NA	L	This protein is involved in the repair of mismatches in DNA	#
WBM_RS01450	Wbm0247	938.122	939.488	0.00150985	0.999506	#	938.122	1021.26	-0.120943	0.993613	#	939.488	1021.26	-0.122453	0.972738	#	no	no	Name=ribosome silencing factor CDS	#	292805.Wbm0247	4.8e-54	216.9	Rickettsiales	rsfS			ko:K09710					ko00000,ko03009				Rickettsiales	1MZEF@1224,2UBSV@28211,47FNR@766,COG0799@1,COG0799@2	NA|NA|NA	J	Functions as a ribosomal silencing factor. Interacts with ribosomal protein L14 (rplN), blocking formation of intersubunit bridge B8. Prevents association of the 30S and 50S ribosomal subunits and the formation of functional ribosomes, thus repressing translation	#
WBM_RS00930	no	764.01	878.119	-0.205253	0.999506	#	764.01	958.362	-0.327684	0.993613	#	878.119	958.362	-0.122432	0.971216	#	pseudo	no	Name=transposase CDS	#	570417.WP0262	1.5e-20	107.5	Proteobacteria													Rickettsiales	1RE5Q@1224,COG2433@1,COG2433@2	NA|NA|NA	S	Transposase IS66 family	#
WBM_RS03350	no	1589.89	1873.6	-0.235476	0.999506	#	1589.89	2035.74	-0.355393	0.993613	#	1873.6	2035.74	-0.119917	0.971216	#	pseudo	no	Name=dehydrogenase CDS	#	570417.WP0094	1.1e-51	210.7	Rickettsiales													Rickettsiales	1MXIJ@1224,2TUAD@28211,47FF2@766,COG1520@1,COG1520@2	NA|NA|NA	S	COG1520 FOG WD40-like repeat	#
WBM_RS04095	Wbm0673	206.132	206.734	-0.000288614	0.999506	#	206.132	224.214	-0.117704	0.993613	#	206.734	224.214	-0.117415	0.93497	#	no	no	Name=CDP-diacylglycerol--glycerol-3-phosphate 3-phosphatidyltransferase CDS	#	292805.Wbm0673	8.7e-93	346.3	Rickettsiales	pgsA		2.7.8.41,2.7.8.5	ko:K00995,ko:K08744	ko00564,ko01100,map00564,map01100		R01801,R02030	RC00002,RC00017,RC02795	ko00000,ko00001,ko01000				Rickettsiales	1RCZ7@1224,2TUI7@28211,47FA3@766,COG0558@1,COG0558@2	NA|NA|NA	I	Belongs to the CDP-alcohol phosphatidyltransferase class-I family	#
WBM_RS01555	no	783.686	884.094	-0.17848	0.999506	#	783.686	960.862	-0.294688	0.993613	#	884.094	960.862	-0.116209	0.971216	#	pseudo	no	Name=transposase CDS	#	570417.WP0262	1.5e-20	107.5	Proteobacteria													Rickettsiales	1RE5Q@1224,COG2433@1,COG2433@2	NA|NA|NA	S	Transposase IS66 family	#
WBM_RS01520	Wbm0258	991.44	1046.68	-0.0743301	0.999506	#	991.44	1129.61	-0.187876	0.993613	#	1046.68	1129.61	-0.113546	0.959326	#	no	no	Name=ribonuclease D CDS	#	292805.Wbm0258	2e-227	794.7	Rickettsiales	rnd		3.1.13.5	ko:K03684					ko00000,ko01000,ko03016				Rickettsiales	1MURV@1224,2TSQM@28211,47FBG@766,COG0349@1,COG0349@2	NA|NA|NA	J	Ribonuclease D	#
WBM_RS00900	Wbm0150	2318.68	2538.45	-0.129471	0.999506	#	2318.68	2745.72	-0.242731	0.993613	#	2538.45	2745.72	-0.11326	0.96006	#	no	no	Name=ATP-dependent metallopeptidase FtsH/Yme1/Tma family protein CDS	#	292805.Wbm0150	0.0	1174.8	Rickettsiales	ftsH			ko:K03798		M00742			ko00000,ko00002,ko01000,ko01002,ko03110				Rickettsiales	1MU6J@1224,2TSYQ@28211,47F48@766,COG0465@1,COG0465@2	NA|NA|NA	O	Acts as a processive, ATP-dependent zinc metallopeptidase for both cytoplasmic and membrane proteins. Plays a role in the quality control of integral membrane proteins	#
WBM_RS03765	Wbm0625	598.293	578.285	0.0516561	0.999506	#	598.293	625.225	-0.0614456	0.993613	#	578.285	625.225	-0.113102	0.956854	#	no	no	Name=NADH-quinone oxidoreductase subunit J CDS	#	292805.Wbm0625	9.8e-74	283.1	Rickettsiales	nuoJ	GO:0005575,GO:0005623,GO:0005886,GO:0016020,GO:0044464,GO:0071944	1.6.5.3	ko:K00339	ko00190,ko01100,map00190,map01100	M00144	R11945	RC00061	ko00000,ko00001,ko00002,ko01000	3.D.1			Rickettsiales	1MWJV@1224,2TRB2@28211,47FDH@766,COG0839@1,COG0839@2	NA|NA|NA	C	Belongs to the complex I subunit 6 family	#
WBM_RS03010	Wbm0508	742.93	658.299	0.168624	0.999506	#	742.93	713.707	0.0556392	0.994727	#	658.299	713.707	-0.112985	0.971216	#	no	no	Name=UDP-N-acetylmuramoyl-L-alanine--D-glutamate ligase CDS	#	292805.Wbm0508	1.4e-270	938.3	Rickettsiales	murD		6.3.2.9	ko:K01925	ko00471,ko00550,ko01100,map00471,map00550,map01100		R02783	RC00064,RC00141	ko00000,ko00001,ko01000,ko01011				Rickettsiales	1MVYD@1224,2TTE8@28211,47F3Z@766,COG0771@1,COG0771@2	NA|NA|NA	M	Cell wall formation. Catalyzes the addition of glutamate to the nucleotide precursor UDP-N-acetylmuramoyl-L-alanine (UMA)	#
WBM_RS05195	no	226.581	249.7	-0.152186	0.999506	#	226.581	272.074	-0.264864	0.993613	#	249.7	272.074	-0.112678	0.972738	#	no	no	Name=hypothetical protein CDS	#	570417.WP0102	4e-08	63.9	Rickettsiales													Rickettsiales	1MWU1@1224,2TSSY@28211,47EY6@766,COG4653@1,COG4653@2	NA|NA|NA	S	Phage major capsid protein	#
WBM_RS01085	Wbm0183	557.323	510.933	0.132918	0.999506	#	557.323	549.795	0.0226779	0.996152	#	510.933	549.795	-0.11024	0.972738	#	no	no	Name=hypothetical protein CDS	#	292805.Wbm0183	2.7e-46	191.0	Bacteria													Rickettsiales	COG1826@1,COG1826@2	NA|NA|NA	U	protein secretion	#
WBM_RS04765	Wbm0778	695.867	744.005	-0.0947582	0.999506	#	695.867	802.657	-0.204965	0.993613	#	744.005	802.657	-0.110207	0.96006	#	no	no	Name=UDP-N-acetylenolpyruvoylglucosamine reductase CDS	#	292805.Wbm0778	7.4e-166	589.7	Rickettsiales	murB		1.3.1.98	ko:K00075	ko00520,ko00550,ko01100,map00520,map00550,map01100		R03191,R03192	RC02639	ko00000,ko00001,ko01000,ko01011				Rickettsiales	1MXDH@1224,2TRQR@28211,47EXB@766,COG0812@1,COG0812@2	NA|NA|NA	M	Cell wall formation	#
WBM_RS01995	Wbm0339	174.833	181.419	-0.0302492	0.999506	#	174.833	192.84	-0.138349	0.993613	#	181.419	192.84	-0.1081	0.972738	#	no	no	Name=50S ribosomal protein L23 CDS	#	292805.Wbm0339	2.3e-44	184.5	Rickettsiales	rplW			ko:K02892	ko03010,map03010	M00178,M00179			br01610,ko00000,ko00001,ko00002,ko03011				Rickettsiales	1MZXX@1224,2UBQ1@28211,47FMH@766,COG0089@1,COG0089@2	NA|NA|NA	J	One of the early assembly proteins it binds 23S rRNA. One of the proteins that surrounds the polypeptide exit tunnel on the outside of the ribosome. Forms the main docking site for trigger factor binding to the ribosome	#
WBM_RS04660	no	417.457	351.892	0.234413	0.999506	#	417.457	381.341	0.12647	0.993613	#	351.892	381.341	-0.107943	0.942661	#	no	no	Name=signal peptidase I CDS	#	163164.WD_0893	2.8e-126	458.0	Rickettsiales	lepB		3.4.21.89	ko:K03100	ko02024,ko03060,map02024,map03060				ko00000,ko00001,ko01000,ko01002				Rickettsiales	1MXUF@1224,2TR9N@28211,47FF7@766,COG0681@1,COG0681@2	NA|NA|NA	U	Belongs to the peptidase S26 family	#
WBM_RS00300	Wbm0050	591.123	569.288	0.0480732	0.999506	#	591.123	615.047	-0.0591766	0.993613	#	569.288	615.047	-0.10725	0.971216	#	no	no	Name=cation:proton antiporter CDS	#	292805.Wbm0050	1.5e-267	928.3	Rickettsiales	nuoL3			ko:K05568					ko00000,ko02000	2.A.63.1,2.A.63.2			Rickettsiales	1MV6V@1224,2TSJC@28211,47FNZ@766,COG0651@1,COG0651@2	NA|NA|NA	CP	COG0651 Formate hydrogenlyase subunit 3 Multisubunit Na H antiporter, MnhD subunit	#
WBM_RS02875	Wbm0485	433.832	419.378	0.0624443	0.999506	#	433.832	448.541	-0.044566	0.994727	#	419.378	448.541	-0.10701	0.962002	#	no	no	Name=succinate dehydrogenase%2C hydrophobic membrane anchor protein CDS	#	292805.Wbm0485	3.5e-61	240.7	Alphaproteobacteria													Rickettsiales	1MZND@1224,2U86V@28211,COG2142@1,COG2142@2	NA|NA|NA	C	Succinate dehydrogenase/Fumarate reductase transmembrane subunit	#
WBM_RS05475	no	563.42	631.026	-0.167177	0.999506	#	563.42	680.465	-0.273697	0.993613	#	631.026	680.465	-0.10652	0.972738	#	pseudo	no	Name=hypothetical protein CDS	#	/	/	/	/	/	/	/	/	/	/	/	/	/	/	/	/	/	/	/	/	/	#
WBM_RS01840	Wbm0309	841.207	902.105	-0.101711	0.999506	#	841.207	970.759	-0.206199	0.919606	#	902.105	970.759	-0.104488	0.903999	#	no	no	Name=HlyD family type I secretion periplasmic adaptorsubunit CDS	#	292805.Wbm0309	4.5e-261	906.7	Rickettsiales	aprE			ko:K02022,ko:K12542		M00330			ko00000,ko00002,ko02000,ko02044	3.A.1.109.4,8.A.1			Rickettsiales	1MUI8@1224,2TSP0@28211,47EZT@766,COG0845@1,COG0845@2	NA|NA|NA	M	Secretion protein	#
WBM_RS00795	Wbm0130	139.762	116.12	0.28956	0.999506	#	139.762	122.397	0.188035	0.993613	#	116.12	122.397	-0.101525	0.972738	#	no	no	Name=ribosome maturation factor RimM CDS	#	292805.Wbm0130	2.7e-88	331.3	Rickettsiales	rimM			ko:K02860					ko00000,ko03009				Rickettsiales	1MWQR@1224,2U9UT@28211,47FIA@766,COG0806@1,COG0806@2	NA|NA|NA	J	An accessory protein needed during the final step in the assembly of 30S ribosomal subunit, possibly for assembly of the head region. Probably interacts with S19. Essential for efficient processing of 16S rRNA. May be needed both before and after RbfA during the maturation of 16S rRNA. It has affinity for free ribosomal 30S subunits but not for 70S ribosomes	#
WBM_RS04010	Wbm0662	145.573	173.338	-0.241436	0.999506	#	145.573	186.284	-0.342137	0.975681	#	173.338	186.284	-0.1007	0.962002	#	no	no	Name=Fe-S assembly protein IscX CDS	#	292805.Wbm0662	1.6e-28	131.3	Rickettsiales													Rickettsiales	1N7C1@1224,2UFQS@28211,47FKN@766,COG2975@1,COG2975@2	NA|NA|NA	S	Iron-sulphur cluster assembly	#
WBM_RS04625	Wbm0754	242.596	235.932	0.0566784	0.999506	#	242.596	250.706	-0.041964	0.996152	#	235.932	250.706	-0.0986423	0.972738	#	no	no	Name=cytochrome b CDS	#	292805.Wbm0754	4e-79	300.8	Rickettsiales	cybB			ko:K12262					ko00000				Rickettsiales	1MZ7X@1224,2UBYU@28211,47FMQ@766,COG3038@1,COG3038@2	NA|NA|NA	C	Cytochrome b561	#
WBM_RS00760	Wbm0123	575.103	611.602	-0.0833548	0.999506	#	575.103	653.373	-0.181774	0.993613	#	611.602	653.373	-0.0984191	0.972738	#	no	no	Name=cytochrome c family protein CDS	#	292805.Wbm0123	1.1e-92	345.9	Rickettsiales	cycM			ko:K08738	ko00920,ko01100,ko01120,ko01524,ko02020,ko04115,ko04210,ko04214,ko04215,ko04932,ko05010,ko05012,ko05014,ko05016,ko05134,ko05145,ko05152,ko05161,ko05164,ko05167,ko05168,ko05200,ko05210,ko05222,ko05416,map00920,map01100,map01120,map01524,map02020,map04115,map04210,map04214,map04215,map04932,map05010,map05012,map05014,map05016,map05134,map05145,map05152,map05161,map05164,map05167,map05168,map05200,m…	M00595	R10151	RC03151,RC03152	ko00000,ko00001,ko00002	3.D.4.6			Rickettsiales	1RIDN@1224,2U142@28211,47FI1@766,COG3474@1,COG3474@2	NA|NA|NA	C	Cytochrome C	#
WBM_RS05045	no	36.9217	40.3215	-0.173799	0.999506	#	36.9217	44.3813	-0.272106	0.993613	#	40.3215	44.3813	-0.0983072	0.972738	#	no	no	Name=hypothetical protein CDS	#	/	/	/	/	/	/	/	/	/	/	/	/	/	/	/	/	/	/	/	/	/	#
WBM_RS04950	no	460.754	530.338	-0.208802	0.999506	#	460.754	569.471	-0.307095	0.993613	#	530.338	569.471	-0.0982926	0.972738	#	pseudo	no	Name=IS66 family transposase CDS	#	570417.WP0262	1.8e-55	223.4	Proteobacteria													Rickettsiales	1RE5Q@1224,COG2433@1,COG2433@2	NA|NA|NA	S	Transposase IS66 family	#
WBM_RS02970	Wbm0501	359.603	319.345	0.183591	0.999506	#	359.603	339.722	0.0854231	0.993613	#	319.345	339.722	-0.0981682	0.972738	#	no	no	Name=30S ribosomal protein S18 CDS	#	292805.Wbm0501	1.1e-43	182.2	Rickettsiales	rpsR			ko:K02963	ko03010,map03010	M00178			br01610,ko00000,ko00001,ko00002,ko03011				Rickettsiales	1MZ8U@1224,2UWYU@28211,47GRM@766,COG0238@1,COG0238@2	NA|NA|NA	J	Binds as a heterodimer with protein S6 to the central domain of the 16S rRNA, where it helps stabilize the platform of the 30S subunit	#
WBM_RS01385	Wbm0235	320.348	321.129	-0.015512	0.999506	#	320.348	346.028	-0.113117	0.993613	#	321.129	346.028	-0.0976049	0.965683	#	no	no	Name=lipoate-protein ligase B CDS	#	292805.Wbm0235	1.4e-118	432.2	Rickettsiales	lipB		2.3.1.181	ko:K03801	ko00785,ko01100,map00785,map01100		R07766,R07769	RC00039,RC00992,RC02867	ko00000,ko00001,ko01000				Rickettsiales	1MU6A@1224,2TRXJ@28211,47F9N@766,COG0321@1,COG0321@2	NA|NA|NA	H	Catalyzes the transfer of endogenously produced octanoic acid from octanoyl-acyl-carrier-protein onto the lipoyl domains of lipoate-dependent enzymes. Lipoyl-ACP can also act as a substrate although octanoyl-ACP is likely to be the physiological substrate	#
WBM_RS03440	Wbm0574	1225.63	1429.88	-0.22001	0.999506	#	1225.63	1527.28	-0.316535	0.993613	#	1429.88	1527.28	-0.0965247	0.972738	#	no	no	Name=50S ribosomal protein L13 CDS	#	292805.Wbm0574	9.6e-85	319.3	Rickettsiales	rplM			ko:K02871	ko03010,map03010	M00178,M00179			br01610,ko00000,ko00001,ko00002,ko03011				Rickettsiales	1RA11@1224,2U5FM@28211,47FC7@766,COG0102@1,COG0102@2	NA|NA|NA	J	This protein is one of the early assembly proteins of the 50S ribosomal subunit, although it is not seen to bind rRNA by itself. It is important during the early stages of 50S assembly	#
WBM_RS00220	Wbm0036	92.0354	120.981	-0.415741	0.999506	#	92.0354	129.801	-0.509382	0.919606	#	120.981	129.801	-0.0936415	0.972738	#	no	no	Name=hypothetical protein CDS	#	/	/	/	/	/	/	/	/	/	/	/	/	/	/	/	/	/	/	/	/	/	#
WBM_RS01945	Wbm0329	859.31	893.418	-0.0522546	0.999506	#	859.31	950.885	-0.145442	0.993613	#	893.418	950.885	-0.0931876	0.972738	#	no	no	Name=50S ribosomal protein L5 CDS	#	292805.Wbm0329	1.4e-95	355.5	Rickettsiales	rplE			ko:K02931	ko03010,map03010	M00178,M00179			br01610,ko00000,ko00001,ko00002,ko03011				Rickettsiales	1MUU9@1224,2TQPF@28211,47F90@766,COG0094@1,COG0094@2	NA|NA|NA	J	This is 1 of the proteins that binds and probably mediates the attachment of the 5S RNA into the large ribosomal subunit, where it forms part of the central protuberance. In the 70S ribosome it contacts protein S13 of the 30S subunit (bridge B1b), connecting the 2 subunits	#
WBM_RS04740	Wbm0776	410.801	432.531	-0.0811411	0.999506	#	410.801	461.454	-0.17275	0.993613	#	432.531	461.454	-0.0916091	0.971216	#	no	no	Name=hypothetical protein CDS	#	/	/	/	/	/	/	/	/	/	/	/	/	/	/	/	/	/	/	/	/	/	#
WBM_RS05420	no	152.215	138.956	0.12949	0.999506	#	152.215	147.281	0.0385839	0.993613	#	138.956	147.281	-0.0909058	0.96006	#	no	no	Name=ankyrin repeat domain-containing protein CDS	#	/	/	/	/	/	/	/	/	/	/	/	/	/	/	/	/	/	/	/	/	/	#
WBM_RS03250	Wbm0546	848.831	844.458	0.0111125	0.999506	#	848.831	898.365	-0.07803	0.993613	#	844.458	898.365	-0.0891425	0.957545	#	no	no	Name=phospholipase CDS	#	292805.Wbm0546	7.6e-120	436.4	Rickettsiales				ko:K06999					ko00000				Rickettsiales	1RA02@1224,2TTWP@28211,47FDW@766,COG0400@1,COG0400@2	NA|NA|NA	S	Phospholipase/Carboxylesterase	#
WBM_RS04620	Wbm0753	1299.37	1326.47	-0.0270987	0.999506	#	1299.37	1409.61	-0.115838	0.993613	#	1326.47	1409.61	-0.088739	0.96006	#	no	no	Name=2-nitropropane dioxygenase CDS	#	292805.Wbm0753	1.3e-190	672.2	Rickettsiales	fabK		1.3.1.9	ko:K02371	ko00061,ko01100,ko01212,map00061,map01100,map01212	M00083	R04429,R04724,R04955,R04958,R04961,R04966,R04969,R07765	RC00052,RC00076	ko00000,ko00001,ko00002,ko01000,ko01004				Rickettsiales	1MWPC@1224,2TQRT@28211,47EX3@766,COG2070@1,COG2070@2	NA|NA|NA	S	Enoyl-(Acyl-carrier-protein) reductase II	#
WBM_RS03710	Wbm0614	368.012	439.973	-0.243579	0.999506	#	368.012	463.076	-0.330067	0.871235	#	439.973	463.076	-0.086488	0.96006	#	no	no	Name=ketoacyl-ACP synthase III CDS	#	292805.Wbm0614	7.6e-180	636.3	Rickettsiales	fabH		2.3.1.180	ko:K00648	ko00061,ko01100,ko01212,map00061,map01100,map01212	M00082,M00083	R10707	RC00004,RC02729,RC02888	ko00000,ko00001,ko00002,ko01000,ko01004				Rickettsiales	1MU9N@1224,2TR60@28211,47EVU@766,COG0332@1,COG0332@2	NA|NA|NA	I	Catalyzes the condensation reaction of fatty acid synthesis by the addition to an acyl acceptor of two carbons from malonyl-ACP. Catalyzes the first condensation reaction which initiates fatty acid synthesis and may therefore play a role in governing the total rate of fatty acid production. Possesses both acetoacetyl-ACP synthase and acetyl transacylase activities. Its substrate specificity deter…	#
WBM_RS01960	Wbm0332	554.68	680.947	-0.290808	0.999506	#	554.68	719.938	-0.375099	0.993613	#	680.947	719.938	-0.0842906	0.972738	#	no	no	Name=30S ribosomal protein S17 CDS	#	292805.Wbm0332	4.2e-36	156.8	Rickettsiales	rpsQ			ko:K02961	ko03010,map03010	M00178,M00179			br01610,ko00000,ko00001,ko00002,ko03011				Rickettsiales	1MZIK@1224,2UBRF@28211,47FNK@766,COG0186@1,COG0186@2	NA|NA|NA	J	One of the primary rRNA binding proteins, it binds specifically to the 5'-end of 16S ribosomal RNA	#
WBM_RS01330	Wbm0223	1304.96	1190.83	0.12885	0.999506	#	1304.96	1262.81	0.0452009	0.993613	#	1190.83	1262.81	-0.083649	0.945044	#	no	no	Name=glutamine--fructose-6-phosphate transaminase (isomerizing) CDS	#	292805.Wbm0223	0.0	1166.4	Rickettsiales	glmS		2.6.1.16	ko:K00820	ko00250,ko00520,ko01100,ko01130,ko04931,map00250,map00520,map01100,map01130,map04931		R00768	RC00010,RC00163,RC02752	ko00000,ko00001,ko01000,ko01002				Rickettsiales	1MW4K@1224,2TQPM@28211,47EW3@766,COG0449@1,COG0449@2	NA|NA|NA	M	Catalyzes the first step in hexosamine metabolism, converting fructose-6P into glucosamine-6P using glutamine as a nitrogen source	#
WBM_RS03425	no	530.483	615.082	-0.217977	0.999506	#	530.483	653.841	-0.300028	0.993613	#	615.082	653.841	-0.0820512	0.972738	#	pseudo	no	Name=pyridoxine 5'-phosphate synthase CDS	#	1236908.wNo_03100	1.6e-45	189.5	Rickettsiales	pdxJ		2.6.99.2	ko:K03474	ko00750,ko01100,map00750,map01100	M00124	R05838	RC01476	ko00000,ko00001,ko00002,ko01000				Rickettsiales	1MU9W@1224,2TTTF@28211,47G6A@766,COG0854@1,COG0854@2	NA|NA|NA	H	Catalyzes the complicated ring closure reaction between the two acyclic compounds 1-deoxy-D-xylulose-5-phosphate (DXP) and 3-amino-2-oxopropyl phosphate (1-amino-acetone-3-phosphate or AAP) to form pyridoxine 5'-phosphate (PNP) and inorganic phosphate	#
WBM_RS00345	Wbm0058	207.937	213.058	-0.0237369	0.999506	#	207.937	223.809	-0.105062	0.993613	#	213.058	223.809	-0.0813253	0.972738	#	no	no	Name=restriction endonuclease subunit S CDS	#	292805.Wbm0058	1.2e-42	178.7	Bacteria													Rickettsiales	COG0776@1,COG0776@2	NA|NA|NA	L	regulation of translation	#
WBM_RS00875	Wbm0146	1702.09	1755.57	-0.0427877	0.999506	#	1702.09	1856.83	-0.123727	0.993613	#	1755.57	1856.83	-0.0809391	0.971216	#	no	no	Name=potassium transporter CDS	#	292805.Wbm0146	2.6e-300	1037.3	Rickettsiales	kefB			ko:K03455					ko00000	2.A.37			Rickettsiales	1MV34@1224,2TRC5@28211,47EWQ@766,COG0475@1,COG0475@2,COG1226@1,COG1226@2	NA|NA|NA	P	Belongs to the monovalent cation proton antiporter 2 (CPA2) transporter (TC 2.A.37) family	#
WBM_RS04955	no	823.568	915.23	-0.15655	0.999506	#	823.568	970.049	-0.236754	0.993613	#	915.23	970.049	-0.0802044	0.972738	#	pseudo	no	Name=transposase CDS	#	570417.WP0262	4e-12	79.3	Proteobacteria													Rickettsiales	1RE5Q@1224,COG2433@1,COG2433@2	NA|NA|NA	S	Transposase IS66 family	#
WBM_RS00290	no	1310.6	1352.68	-0.0446552	0.999506	#	1310.6	1428.98	-0.124807	0.993613	#	1352.68	1428.98	-0.0801516	0.965275	#	pseudo	no	Name=hypothetical protein CDS	#	/	/	/	/	/	/	/	/	/	/	/	/	/	/	/	/	/	/	/	/	/	#
WBM_RS01440	Wbm0245	232.884	235.062	-0.0280158	0.999506	#	232.884	249.872	-0.108136	0.993613	#	235.062	249.872	-0.0801207	0.972738	#	no	no	Name=TatD family deoxyribonuclease CDS	#	292805.Wbm0245	6.8e-147	526.6	Rickettsiales	tatD			ko:K03424					ko00000,ko01000				Rickettsiales	1MUC0@1224,2TS88@28211,47F6Y@766,COG0084@1,COG0084@2	NA|NA|NA	L	COG0084 Mg-dependent DNase	#
WBM_RS05345	no	365.918	426.576	-0.226635	0.999506	#	365.918	451.146	-0.303773	0.993613	#	426.576	451.146	-0.0771383	0.972738	#	pseudo	no	Name=hypothetical protein CDS	#	/	/	/	/	/	/	/	/	/	/	/	/	/	/	/	/	/	/	/	/	/	#
WBM_RS00935	Wbm0156	99.3207	105.753	-0.108469	0.999506	#	99.3207	112.333	-0.184448	0.993613	#	105.753	112.333	-0.0759793	0.972738	#	no	no	Name=hypothetical protein CDS	#	/	/	/	/	/	/	/	/	/	/	/	/	/	/	/	/	/	/	/	/	/	#
WBM_RS02965	Wbm0500	1658.4	1842.54	-0.149998	0.999506	#	1658.4	1937.15	-0.223458	0.993613	#	1842.54	1937.15	-0.0734599	0.972738	#	no	no	Name=30S ribosomal protein S6 CDS	#	292805.Wbm0500	1.5e-141	508.8	Bacteria													Rickettsiales	COG0360@1,COG0360@2	NA|NA|NA	J	Binds together with S18 to 16S ribosomal RNA	#
WBM_RS00755	no	270.312	253.156	0.0846342	0.999506	#	270.312	268.734	0.0122829	0.996152	#	253.156	268.734	-0.0723513	0.965275	#	pseudo	no	Name=alpha/beta hydrolase CDS	#	100901.wOo_01140	4.4e-09	68.6	Rickettsiales				ko:K06889					ko00000				Rickettsiales	1MX88@1224,2TSRE@28211,47FD1@766,COG1073@1,COG1073@2	NA|NA|NA	S	hydrolases or acyltransferases (alpha beta hydrolase superfamily)	#
WBM_RS04215	Wbm0693	515.167	524.351	-0.0155987	0.999506	#	515.167	547.865	-0.0876802	0.993613	#	524.351	547.865	-0.0720815	0.972738	#	no	no	Name=hypothetical protein CDS	#	/	/	/	/	/	/	/	/	/	/	/	/	/	/	/	/	/	/	/	/	/	#
WBM_RS00150	Wbm0023	950.6	1084.38	-0.186442	0.999506	#	950.6	1136.14	-0.256906	0.993613	#	1084.38	1136.14	-0.0704637	0.972738	#	no	no	Name=ABC transporter ATP-binding protein CDS	#	292805.Wbm0023	1.7e-114	418.7	Rickettsiales	lolD			ko:K09810	ko02010,map02010	M00255			ko00000,ko00001,ko00002,ko01000,ko02000	3.A.1.125			Rickettsiales	1MVSQ@1224,2TSBE@28211,47FA2@766,COG1136@1,COG1136@2	NA|NA|NA	V	Part of the ABC transporter complex LolCDE involved in the translocation of mature outer membrane-directed lipoproteins, from the inner membrane to the periplasmic chaperone, LolA. Responsible for the formation of the LolA-lipoprotein complex in an ATP-dependent manner	#
WBM_RS05350	no	122.772	134.966	-0.151476	0.999506	#	122.772	142.153	-0.219907	0.993613	#	134.966	142.153	-0.0684312	0.972738	#	pseudo	no	Name=hypothetical protein CDS	#	/	/	/	/	/	/	/	/	/	/	/	/	/	/	/	/	/	/	/	/	/	#
WBM_RS00830	no	210.505	292.124	-0.489322	0.999506	#	210.505	309.94	-0.557625	0.732406	#	292.124	309.94	-0.0683027	0.972738	#	no	no	Name=ankyrin repeat domain-containing protein CDS	#	/	/	/	/	/	/	/	/	/	/	/	/	/	/	/	/	/	/	/	/	/	#
WBM_RS00820	Wbm0135	278.478	296.472	-0.0993363	0.999506	#	278.478	311.805	-0.166143	0.993613	#	296.472	311.805	-0.0668072	0.972738	#	no	no	Name=hypothetical protein CDS	#	/	/	/	/	/	/	/	/	/	/	/	/	/	/	/	/	/	/	/	/	/	#
WBM_RS02330	Wbm0395	3221.24	3459.69	-0.101812	0.999506	#	3221.24	3616.12	-0.166107	0.993613	#	3459.69	3616.12	-0.0642951	0.972738	#	no	no	Name=2-oxoglutarate dehydrogenase E1 component CDS	#	292805.Wbm0395	0.0	1776.5	Rickettsiales	sucA		1.2.4.2	ko:K00164	ko00020,ko00310,ko00380,ko01100,ko01110,ko01120,ko01130,ko01200,map00020,map00310,map00380,map01100,map01110,map01120,map01130,map01200	M00009,M00011,M00032	R00621,R01933,R01940,R03316,R08549	RC00004,RC00027,RC00627,RC02743,RC02833,RC02883	br01601,ko00000,ko00001,ko00002,ko01000				Rickettsiales	1MVBF@1224,2TRBQ@28211,47F2F@766,COG0567@1,COG0567@2	NA|NA|NA	C	Dehydrogenase E1 component	#
WBM_RS02305	Wbm0390	114.405	106.473	0.139603	0.999506	#	114.405	108.893	0.0761235	0.993613	#	106.473	108.893	-0.0634796	0.972738	#	no	no	Name=DUF4040 domain-containing protein CDS	#	292805.Wbm0390	1.4e-82	312.4	Rickettsiales				ko:K05566					ko00000,ko02000	2.A.63.1,2.A.63.2			Rickettsiales	1N1CK@1224,2U7UT@28211,47GS2@766,COG2111@1,COG2111@2	NA|NA|NA	P	Domain of unknown function (DUF4040)	#
WBM_RS03490	Wbm0583	662.344	879.185	-0.404185	0.999506	#	662.344	916.806	-0.467042	0.806671	#	879.185	916.806	-0.0628569	0.972738	#	no	no	Name=inorganic diphosphatase CDS	#	292805.Wbm0583	1.6e-91	342.0	Rickettsiales	ppa		3.6.1.1	ko:K01507	ko00190,map00190				ko00000,ko00001,ko01000				Rickettsiales	1RA2F@1224,2TQZM@28211,47FDN@766,COG0221@1,COG0221@2	NA|NA|NA	C	Catalyzes the hydrolysis of inorganic pyrophosphate (PPi) forming two phosphate ions	#
WBM_RS01730	Wbm0296	2231.34	2369.75	-0.0844916	0.999506	#	2231.34	2471.92	-0.146839	0.993613	#	2369.75	2471.92	-0.0623474	0.972738	#	no	no	Name=ankyrin repeat domain-containing protein CDS	#	292805.Wbm0296	5.7e-122	444.5	Alphaproteobacteria													Rickettsiales	1N952@1224,2U5G4@28211,COG0666@1,COG0666@2	NA|NA|NA	S	ankyrin repeat	#
WBM_RS00015	no	382.763	393.634	-0.0481928	0.999506	#	382.763	412.179	-0.110373	0.993613	#	393.634	412.179	-0.0621801	0.972738	#	pseudo	no	Name=hypothetical protein CDS	#	/	/	/	/	/	/	/	/	/	/	/	/	/	/	/	/	/	/	/	/	/	#
WBM_RS04925	Wbm0805	384.726	364.931	0.0845391	0.999506	#	384.726	378.528	0.0234009	0.996152	#	364.931	378.528	-0.0611382	0.972738	#	no	no	Name=ribosome recycling factor CDS	#	292805.Wbm0805	4.7e-94	350.5	Rickettsiales	frr			ko:K02838					ko00000,ko03012				Rickettsiales	1N66T@1224,2U5B2@28211,47FAI@766,COG0233@1,COG0233@2	NA|NA|NA	J	Responsible for the release of ribosomes from messenger RNA at the termination of protein biosynthesis. May increase the efficiency of translation by recycling ribosomes from one round of translation to another	#
WBM_RS03755	Wbm0623	803.766	596.951	0.425144	0.999506	#	803.766	623.644	0.364264	0.74166	#	596.951	623.644	-0.0608807	0.971216	#	no	no	Name=NADH-quinone oxidoreductase subunit L CDS	#	292805.Wbm0623	0.0	1198.3	Rickettsiales	nuoL		1.6.5.3	ko:K00341	ko00190,ko01100,map00190,map01100	M00144	R11945	RC00061	ko00000,ko00001,ko00002,ko01000	3.D.1			Rickettsiales	1MW2M@1224,2TQSS@28211,47EU1@766,COG1009@1,COG1009@2	NA|NA|NA	C	NADH ubiquinone oxidoreductase subunit 5 (chain L) Multisubunit Na H antiporter, MnhA	#
WBM_RS04335	Wbm0709	773.94	767.601	0.0055221	0.999506	#	773.94	803.666	-0.05459	0.993613	#	767.601	803.666	-0.0601121	0.972738	#	no	Effector	Name=oxygen-dependent coproporphyrinogen oxidase CDS	#	292805.Wbm0709	7.9e-162	576.2	Rickettsiales	hemF	GO:0003674,GO:0005488,GO:0005515,GO:0042802,GO:0042803,GO:0046983	1.3.3.3	ko:K00228	ko00860,ko01100,ko01110,map00860,map01100,map01110	M00121	R03220	RC00884	ko00000,ko00001,ko00002,ko01000				Rickettsiales	1MWMF@1224,2TQNC@28211,47F02@766,COG0408@1,COG0408@2	NA|NA|NA	H	Involved in the heme biosynthesis. Catalyzes the aerobic oxidative decarboxylation of propionate groups of rings A and B of coproporphyrinogen-III to yield the vinyl groups in protoporphyrinogen-IX	#
WBM_RS04370	Wbm0711	1144.53	1254.3	-0.128481	0.999506	#	1144.53	1305.94	-0.188278	0.993613	#	1254.3	1305.94	-0.0597972	0.971216	#	no	Effector	Name=DNA recombination protein RmuC CDS	#	292805.Wbm0711	2.7e-244	850.9	Rickettsiales				ko:K09760					ko00000				Rickettsiales	1MWHV@1224,2TTX6@28211,47FAJ@766,COG1322@1,COG1322@2	NA|NA|NA	S	RmuC family	#
WBM_RS02815	Wbm0474	1354.09	1617.19	-0.25578	0.999506	#	1354.09	1686.55	-0.315437	0.993613	#	1617.19	1686.55	-0.0596566	0.972738	#	no	no	Name=NADH-quinone oxidoreductase subunit NuoF CDS	#	292805.Wbm0474	2.2e-251	874.4	Rickettsiales	nuoF		1.6.5.3	ko:K00335	ko00190,ko01100,map00190,map01100	M00144	R11945	RC00061	ko00000,ko00001,ko00002,ko01000	3.D.1			Rickettsiales	1MV8F@1224,2TRAH@28211,47EVE@766,COG1894@1,COG1894@2	NA|NA|NA	C	NDH-1 shuttles electrons from NADH, via FMN and iron- sulfur (Fe-S) centers, to quinones in the respiratory chain	#
WBM_RS02825	no	81.5716	77.434	0.0415824	0.999506	#	81.5716	81.8833	-0.0166551	0.998613	#	77.434	81.8833	-0.0582375	0.972738	#	no	no	Name=hypothetical protein CDS	#	1122176.KB903546_gene966	3.2e-20	104.8	Sphingobacteriia													Rickettsiales	1IS8D@117747,4NG39@976,COG3385@1,COG3385@2	NA|NA|NA	L	PFAM Transposase DDE domain	#
WBM_RS01205	Wbm0202	407.945	405.206	0.0212117	0.999506	#	407.945	419.648	-0.0370241	0.995499	#	405.206	419.648	-0.0582358	0.972738	#	no	no	Name=bifunctional demethylmenaquinone methyltransferase/2-methoxy-6-polyprenyl-1%2C4-benzoquinol methylase UbiE CDS	#	292805.Wbm0202	6.1e-131	473.4	Rickettsiales	ubiE		2.1.1.163,2.1.1.201	ko:K03183	ko00130,ko01100,ko01110,map00130,map01100,map01110	M00116,M00117	R04990,R04993,R06859,R08774,R09736	RC00003,RC01253,RC01662	ko00000,ko00001,ko00002,ko01000				Rickettsiales	1MX8I@1224,2TRWR@28211,47F63@766,COG0500@1,COG2226@2	NA|NA|NA	H	Methyltransferase required for the conversion of demethylmenaquinol (DMKH2) to menaquinol (MKH2) and the conversion of 2-polyprenyl-6-methoxy-1,4-benzoquinol (DDMQH2) to 2- polyprenyl-3-methyl-6-methoxy-1,4-benzoquinol (DMQH2)	#
WBM_RS01145	Wbm0195	1662.93	1744.12	-0.0664278	0.999506	#	1662.93	1813.93	-0.124143	0.993613	#	1744.12	1813.93	-0.057715	0.972738	#	no	no	Name=multifunctional ribose 5-phosphate isomerase B/3-demethylubiquinone-9 3-methyltransferase/2-octaprenyl-6-hydroxy phenol methylase CDS	#	292805.Wbm0195	3e-223	780.8	Rickettsiales	ubiG		2.1.1.222,2.1.1.64	ko:K00568	ko00130,ko01100,ko01110,map00130,map01100,map01110	M00117	R04988,R05614,R08769,R08781	RC00003,RC00392,RC01895	ko00000,ko00001,ko00002,ko01000				Rickettsiales	1MU89@1224,2TRIK@28211,47F68@766,COG0698@1,COG0698@2,COG2227@1,COG2227@2	NA|NA|NA	H	O-methyltransferase that catalyzes the 2 O-methylation steps in the ubiquinone biosynthetic pathway	#
WBM_RS04655	Wbm0759	1628.73	1669.36	-0.0353913	0.999506	#	1628.73	1739.11	-0.0928346	0.993613	#	1669.36	1739.11	-0.0574434	0.972738	#	no	no	Name=Fe-S protein assembly chaperone HscA CDS	#	292805.Wbm0759	0.0	1118.2	Rickettsiales	hscA			ko:K04044					ko00000,ko03110	1.A.33			Rickettsiales	1MVQI@1224,2U258@28211,47F16@766,COG0443@1,COG0443@2	NA|NA|NA	O	Chaperone involved in the maturation of iron-sulfur cluster-containing proteins. Has a low intrinsic ATPase activity which is markedly stimulated by HscB	#
WBM_RS04240	Wbm0696	244.522	317.481	-0.38515	0.999506	#	244.522	330.433	-0.440133	0.993613	#	317.481	330.433	-0.0549833	0.972738	#	no	no	Name=Holliday junction resolvase RuvX CDS	#	292805.Wbm0696	6.6e-81	306.6	Rickettsiales	yqgF			ko:K07447					ko00000,ko01000				Rickettsiales	1RDHZ@1224,2U98Y@28211,47FMU@766,COG0816@1,COG0816@2	NA|NA|NA	J	Could be a nuclease involved in processing of the 5'-end of pre-16S rRNA	#
WBM_RS01585	no	127.225	137.941	-0.12136	0.999506	#	127.225	142.136	-0.175822	0.993613	#	137.941	142.136	-0.0544623	0.972738	#	pseudo	no	Name=hypothetical protein CDS	#	292805.Wbm0269	2.7e-39	168.7	Bacteria													Rickettsiales	2DPWJ@1,333PH@2	NA|NA|NA			#
WBM_RS03880	Wbm0643	230.716	216.252	0.0819537	0.999506	#	230.716	224.858	0.0333129	0.996152	#	216.252	224.858	-0.0486407	0.972738	#	no	no	Name=phospho-N-acetylmuramoyl-pentapeptide- transferase CDS	#	292805.Wbm0643	1.5e-172	612.1	Rickettsiales	mraY		2.7.8.13	ko:K01000	ko00550,ko01100,ko01502,map00550,map01100,map01502		R05629,R05630	RC00002,RC02753	ko00000,ko00001,ko01000,ko01011	9.B.146			Rickettsiales	1MUTK@1224,2TRUG@28211,47EVI@766,COG0472@1,COG0472@2	NA|NA|NA	M	First step of the lipid cycle reactions in the biosynthesis of the cell wall peptidoglycan	#
WBM_RS04465	Wbm0727	929.252	899.255	0.0423157	0.999506	#	929.252	930.442	-0.00272666	0.999041	#	899.255	930.442	-0.0450423	0.972738	#	no	no	Name=metalloprotease TldD CDS	#	292805.Wbm0727	1.7e-265	921.4	Rickettsiales	tldD			ko:K03568					ko00000,ko01002				Rickettsiales	1MUSK@1224,2TRSR@28211,47F4T@766,COG0312@1,COG0312@2	NA|NA|NA	S	TldD protein	#
WBM_RS01365	Wbm0230	452.908	476.58	-0.0686287	0.999506	#	452.908	491.901	-0.11246	0.993613	#	476.58	491.901	-0.0438316	0.972738	#	no	no	Name=hypothetical protein CDS	#	/	/	/	/	/	/	/	/	/	/	/	/	/	/	/	/	/	/	/	/	/	#
WBM_RS00580	no	106.365	102.098	0.0330476	0.999506	#	106.365	106.091	-0.00966205	0.998613	#	102.098	106.091	-0.0427096	0.973873	#	no	no	Name=hypothetical protein CDS	#	1400524.KL370779_gene303	4.9e-15	87.4	unclassified Alphaproteobacteria													Rickettsiales	1MU39@1224,2TRW2@28211,4BPF3@82117,COG0793@1,COG0793@2	NA|NA|NA	M	Belongs to the peptidase S41A family	#
WBM_RS04045	Wbm0667	1423.63	1573.16	-0.146537	0.999506	#	1423.63	1622.26	-0.188695	0.919606	#	1573.16	1622.26	-0.0421577	0.970766	#	no	no	Name=elongation factor 4 CDS	#	292805.Wbm0667	0.0	1185.6	Rickettsiales	lepA			ko:K03596	ko05134,map05134				ko00000,ko00001				Rickettsiales	1MVZA@1224,2TR3H@28211,47EUT@766,COG0481@1,COG0481@2	NA|NA|NA	J	Required for accurate and efficient protein synthesis under certain stress conditions. May act as a fidelity factor of the translation reaction, by catalyzing a one-codon backward translocation of tRNAs on improperly translocated ribosomes. Back- translocation proceeds from a post-translocation (POST) complex to a pre-translocation (PRE) complex, thus giving elongation factor G a second chance to…	#
WBM_RS02000	Wbm0340	757.403	683.072	0.154365	0.999506	#	757.403	700.823	0.112273	0.993613	#	683.072	700.823	-0.0420919	0.973873	#	no	no	Name=50S ribosomal protein L4 CDS	#	292805.Wbm0340	8.9e-110	402.9	Rickettsiales	rplD			ko:K02926	ko03010,map03010	M00178			br01610,ko00000,ko00001,ko00002,ko03011				Rickettsiales	1MXPF@1224,2TRUT@28211,47F8F@766,COG0088@1,COG0088@2	NA|NA|NA	J	One of the primary rRNA binding proteins, this protein initially binds near the 5'-end of the 23S rRNA. It is important during the early stages of 50S assembly. It makes multiple contacts with different domains of the 23S rRNA in the assembled 50S subunit and ribosome	#
WBM_RS01260	Wbm0210	183.321	175.352	0.0857893	0.999506	#	183.321	177.107	0.0454346	0.993613	#	175.352	177.107	-0.0403547	0.972738	#	no	no	Name=4-hydroxy-tetrahydrodipicolinate synthase CDS	#	292805.Wbm0210	2.3e-154	551.6	Rickettsiales	dapA		4.3.3.7	ko:K01714	ko00261,ko00300,ko01100,ko01110,ko01120,ko01130,ko01230,map00261,map00300,map01100,map01110,map01120,map01130,map01230	M00016,M00525,M00526,M00527	R10147	RC03062,RC03063	ko00000,ko00001,ko00002,ko01000				Rickettsiales	1MUCM@1224,2URBC@28211,47G6K@766,COG0329@1,COG0329@2	NA|NA|NA	E	Catalyzes the condensation of (S)-aspartate-beta- semialdehyde (S)-ASA and pyruvate to 4-hydroxy- tetrahydrodipicolinate (HTPA)	#
WBM_RS02990	Wbm0504	1060.45	996.269	0.0941198	0.999506	#	1060.45	1021.68	0.0550096	0.993613	#	996.269	1021.68	-0.0391102	0.972738	#	no	no	Name=class II fumarate hydratase CDS	#	292805.Wbm0504	4.7e-260	903.3	Rickettsiales	fumC		4.2.1.2	ko:K01679	ko00020,ko00620,ko00720,ko01100,ko01110,ko01120,ko01130,ko01200,ko04934,ko05200,ko05211,map00020,map00620,map00720,map01100,map01110,map01120,map01130,map01200,map04934,map05200,map05211	M00009,M00011,M00173,M00376	R01082	RC00443	ko00000,ko00001,ko00002,ko01000				Rickettsiales	1MUQI@1224,2TQM7@28211,47EZ7@766,COG0114@1,COG0114@2	NA|NA|NA	C	Involved in the TCA cycle. Catalyzes the stereospecific interconversion of fumarate to L-malate	#
WBM_RS01225	Wbm0205	1569.28	1698.55	-0.11107	0.999506	#	1569.28	1743.11	-0.149704	0.993613	#	1698.55	1743.11	-0.0386336	0.972738	#	no	no	Name=arginine--tRNA ligase CDS	#	292805.Wbm0205	0.0	1115.5	Rickettsiales	argS		6.1.1.19	ko:K01887	ko00970,map00970	M00359,M00360	R03646	RC00055,RC00523	ko00000,ko00001,ko00002,ko01000,ko01007,ko03016,ko03029				Rickettsiales	1MU4J@1224,2TS3Y@28211,47F2D@766,COG0018@1,COG0018@2	NA|NA|NA	J	Arginyl-tRNA synthetase	#
WBM_RS04025	Wbm0664	1279.31	1351.85	-0.0830214	0.999506	#	1279.31	1390.71	-0.121383	0.993613	#	1351.85	1390.71	-0.0383617	0.972738	#	no	no	Name=transketolase CDS	#	292805.Wbm0664	0.0	1328.2	Rickettsiales	tkt		2.2.1.1	ko:K00615	ko00030,ko00710,ko01051,ko01100,ko01110,ko01120,ko01130,ko01200,ko01230,map00030,map00710,map01051,map01100,map01110,map01120,map01130,map01200,map01230	M00004,M00007,M00165,M00167	R01067,R01641,R01830,R06590	RC00032,RC00226,RC00571,RC01560	ko00000,ko00001,ko00002,ko01000				Rickettsiales	1MUEY@1224,2TQUX@28211,47EWH@766,COG0021@1,COG0021@2	NA|NA|NA	G	Catalyzes the transfer of a two-carbon ketol group from a ketose donor to an aldose acceptor, via a covalent intermediate with the cofactor thiamine pyrophosphate	#
WBM_RS00680	Wbm0110	107.881	88.4269	0.268257	0.999506	#	107.881	90.9715	0.231286	0.993613	#	88.4269	90.9715	-0.0369718	0.972738	#	no	no	Name=tRNA (adenosine(37)-N6)-threonylcarbamoyltransferase complex dimerization subunit type 1 TsaB CDS	#	292805.Wbm0110	2.5e-112	411.4	Rickettsiales													Rickettsiales	1MXPH@1224,2TTM2@28211,47FPG@766,COG1214@1,COG1214@2	NA|NA|NA	O	COG1214 Inactive homolog of metal-dependent proteases	#
WBM_RS03785	Wbm0629	656.796	707.296	-0.114154	0.999506	#	656.796	728.247	-0.150832	0.993613	#	707.296	728.247	-0.0366778	0.972738	#	no	no	Name=quinone oxidoreductase CDS	#	292805.Wbm0629	4.3e-183	647.1	Rickettsiales	qor		1.6.5.5	ko:K00344					ko00000,ko01000				Rickettsiales	1MWBD@1224,2TS3Z@28211,47F83@766,COG0604@1,COG0604@2	NA|NA|NA	C	Quinone oxidoreductase	#
WBM_RS04730	Wbm0774	708.168	743.13	-0.0654291	0.999506	#	708.168	760.751	-0.101847	0.993613	#	743.13	760.751	-0.0364184	0.972738	#	no	no	Name=cytochrome c1 CDS	#	292805.Wbm0774	8.1e-145	519.6	Rickettsiales	petC			ko:K00413	ko00190,ko01100,ko02020,ko04260,ko04714,ko04932,ko05010,ko05012,ko05016,map00190,map01100,map02020,map04260,map04714,map04932,map05010,map05012,map05016	M00151,M00152			ko00000,ko00001,ko00002				Rickettsiales	1QFU2@1224,2TUHX@28211,47EWJ@766,COG2857@1,COG2857@2	NA|NA|NA	C	Cytochrome c1	#
WBM_RS03750	Wbm0622	734.086	621.537	0.233508	0.999506	#	734.086	638.808	0.19991	0.993613	#	621.537	638.808	-0.0335982	0.972738	#	no	no	Name=NADH-quinone oxidoreductase subunit M CDS	#	292805.Wbm0622	3.7e-255	887.1	Rickettsiales	nuoM		1.6.5.3	ko:K00342	ko00190,ko01100,map00190,map01100	M00144	R11945	RC00061	ko00000,ko00001,ko00002,ko01000	3.D.1			Rickettsiales	1MV7V@1224,2TSNK@28211,47EU0@766,COG1008@1,COG1008@2	NA|NA|NA	C	NDH-1 shuttles electrons from NADH, via FMN and iron- sulfur (Fe-S) centers, to quinones in the respiratory chain. Couples the redox reaction to proton translocation (for every two electrons transferred, four hydrogen ions are translocated across the cytoplasmic membrane), and thus conserves the redox energy in a proton gradient (By similarity)	#
WBM_RS03520	Wbm0588	1606.35	1657.72	-0.0431053	0.999506	#	1606.35	1692.78	-0.0757279	0.993613	#	1657.72	1692.78	-0.0326226	0.973873	#	no	no	Name=acyl-CoA carboxylase subunit beta CDS	#	292805.Wbm0588	3.3e-299	1033.5	Rickettsiales	pccB		2.1.3.15,6.4.1.3	ko:K01966	ko00280,ko00630,ko00640,ko01100,ko01120,ko01130,ko01200,map00280,map00630,map00640,map01100,map01120,map01130,map01200	M00373,M00741	R01859	RC00097,RC00609	ko00000,ko00001,ko00002,ko01000				Rickettsiales	1MVAX@1224,2TRI1@28211,47EV6@766,COG4799@1,COG4799@2	NA|NA|NA	I	propionyl-CoA carboxylase beta	#
WBM_RS01015	Wbm0170	295.225	289.058	0.0207253	0.999506	#	295.225	298.507	-0.0116976	0.996152	#	289.058	298.507	-0.0324228	0.972738	#	no	no	Name=preprotein translocase subunit SecG CDS	#	292805.Wbm0170	6.4e-35	153.3	Rickettsiales	secG			ko:K03075	ko02024,ko03060,ko03070,map02024,map03060,map03070	M00335			ko00000,ko00001,ko00002,ko02044	3.A.5.1,3.A.5.2			Rickettsiales	1NJ1D@1224,2UJYU@28211,47FSY@766,COG1314@1,COG1314@2	NA|NA|NA	U	Involved in protein export. Participates in an early event of protein translocation (By similarity)	#
WBM_RS01860	Wbm0312	1578.3	1479.11	0.09637	0.999506	#	1578.3	1508.96	0.0661354	0.993613	#	1479.11	1508.96	-0.0302346	0.973873	#	no	no	Name=3%2C4-dihydroxy-2-butanone-4-phosphate synthase CDS	#	292805.Wbm0312	1.6e-117	428.7	Rickettsiales	ribB		3.5.4.25,4.1.99.12	ko:K02858,ko:K14652	ko00740,ko00790,ko01100,ko01110,map00740,map00790,map01100,map01110	M00125,M00840	R00425,R07281	RC00293,RC01792,RC01815,RC02504	ko00000,ko00001,ko00002,ko01000				Rickettsiales	1MU8P@1224,2TSMA@28211,47EZW@766,COG0108@1,COG0108@2	NA|NA|NA	H	Catalyzes the conversion of D-ribulose 5-phosphate to formate and 3,4-dihydroxy-2-butanone 4-phosphate	#
WBM_RS01975	Wbm0335	474.187	473.331	0.00529061	0.999506	#	474.187	480.385	-0.0213294	0.996152	#	473.331	480.385	-0.02662	0.972738	#	no	no	Name=30S ribosomal protein S3 CDS	#	292805.Wbm0335	2.8e-111	407.9	Rickettsiales	rpsC			ko:K02982	ko03010,map03010	M00178,M00179			br01610,ko00000,ko00001,ko00002,ko03011				Rickettsiales	1MUAI@1224,2TRZ2@28211,47F64@766,COG0092@1,COG0092@2	NA|NA|NA	J	Binds the lower part of the 30S subunit head. Binds mRNA in the 70S ribosome, positioning it for translation	#
WBM_RS05625	no	68.1525	57.8966	0.210854	0.999506	#	68.1525	59.7362	0.185436	0.993613	#	57.8966	59.7362	-0.0254177	0.978468	#	no	no	Name=hypothetical protein CDS	#	/	/	/	/	/	/	/	/	/	/	/	/	/	/	/	/	/	/	/	/	/	#
WBM_RS01875	Wbm0315	534.255	585.594	-0.127365	0.999506	#	534.255	593.803	-0.149862	0.993613	#	585.594	593.803	-0.0224975	0.988505	#	no	no	Name=ATP synthase F1 subunit delta CDS	#	292805.Wbm0315	6.4e-91	340.1	Rickettsiales	atpH			ko:K02113	ko00190,ko00195,ko01100,map00190,map00195,map01100	M00157			ko00000,ko00001,ko00002,ko00194	3.A.2.1			Rickettsiales	1PRR8@1224,2V3ZT@28211,47FPW@766,COG0712@1,COG0712@2	NA|NA|NA	F	F(1)F(0) ATP synthase produces ATP from ADP in the presence of a proton or sodium gradient. F-type ATPases consist of two structural domains, F(1) containing the extramembraneous catalytic core and F(0) containing the membrane proton channel, linked together by a central stalk and a peripheral stalk. During catalysis, ATP synthesis in the catalytic domain of F(1) is coupled via a rotary mechanism…	#
WBM_RS00350	Wbm0059	4020.1	4271.84	-0.0866043	0.999506	#	4020.1	4336.62	-0.109047	0.993613	#	4271.84	4336.62	-0.0224423	0.979584	#	no	no	Name=30S ribosomal protein S1 CDS	#	292805.Wbm0059	0.0	1078.2	Rickettsiales	rpsA			ko:K02945	ko03010,map03010	M00178			br01610,ko00000,ko00001,ko00002,ko03011				Rickettsiales	1MVAV@1224,2TQPV@28211,47EU9@766,COG0539@1,COG0539@2	NA|NA|NA	J	thus facilitating recognition of the initiation point. It is needed to translate mRNA with a short Shine-Dalgarno (SD) purine-rich sequence	#
WBM_RS03290	Wbm0549	341.067	350.401	-0.0376103	0.999506	#	341.067	354.037	-0.058266	0.993613	#	350.401	354.037	-0.0206558	0.972738	#	no	no	Name=5'-nucleotidase SurE CDS	#	292805.Wbm0549	4.5e-140	503.8	Rickettsiales	surE		3.1.3.5	ko:K03787	ko00230,ko00240,ko00760,ko01100,ko01110,map00230,map00240,map00760,map01100,map01110		R00183,R00511,R00963,R01126,R01227,R01569,R01664,R01968,R02088,R02102,R02323,R02719,R03346	RC00017	ko00000,ko00001,ko01000				Rickettsiales	1MVHE@1224,2TQXZ@28211,47F7J@766,COG0496@1,COG0496@2	NA|NA|NA	F	Nucleotidase that shows phosphatase activity on nucleoside 5'-monophosphates	#
WBM_RS02800	Wbm0472	1574.45	1785.78	-0.179187	0.999506	#	1574.45	1810.29	-0.199692	0.993613	#	1785.78	1810.29	-0.0205048	0.972738	#	no	no	Name=threonine--tRNA ligase CDS	#	292805.Wbm0472	0.0	1273.8	Rickettsiales	thrS		6.1.1.3	ko:K01868	ko00970,map00970	M00359,M00360	R03663	RC00055,RC00523	ko00000,ko00001,ko00002,ko01000,ko01007,ko03016				Rickettsiales	1MUP2@1224,2TQWI@28211,47EWK@766,COG0441@1,COG0441@2	NA|NA|NA	J	Catalyzes the attachment of threonine to tRNA(Thr) in a two-step reaction L-threonine is first activated by ATP to form Thr-AMP and then transferred to the acceptor end of tRNA(Thr)	#
WBM_RS02845	Wbm0480	2207.32	2347.33	-0.0872719	0.999506	#	2207.32	2374.13	-0.104122	0.993613	#	2347.33	2374.13	-0.0168497	0.980034	#	no	no	Name=phosphomannomutase/phosphoglucomutase CDS	#	292805.Wbm0480	2.2e-257	894.4	Rickettsiales	exoC		5.4.2.8	ko:K01840	ko00051,ko00520,ko01100,ko01110,ko01130,map00051,map00520,map01100,map01110,map01130	M00114	R01818	RC00408	ko00000,ko00001,ko00002,ko01000				Rickettsiales	1MUA5@1224,2TRIJ@28211,47ET0@766,COG1109@1,COG1109@2	NA|NA|NA	G	Phosphoglucomutase/phosphomannomutase, alpha/beta/alpha domain II	#
WBM_RS03850	Wbm0637	1317	1405.32	-0.0908254	0.999506	#	1317	1418.84	-0.106653	0.993613	#	1405.32	1418.84	-0.0158277	0.98584	#	no	no	Name=hypothetical protein CDS	#	222891.NSE_0331	1.3e-23	116.3	Bacteria													Rickettsiales	2EV6Q@1,33NMG@2	NA|NA|NA			#
WBM_RS02345	Wbm0397	620.105	706.615	-0.183139	0.999506	#	620.105	712.601	-0.198747	0.993613	#	706.615	712.601	-0.0156085	0.98584	#	no	no	Name=5-(carboxyamino)imidazole ribonucleotide mutase CDS	#	292805.Wbm0397	1.2e-83	315.8	Rickettsiales	purE		5.4.99.18	ko:K01588	ko00230,ko01100,ko01110,ko01130,map00230,map01100,map01110,map01130	M00048	R07405	RC01947	ko00000,ko00001,ko00002,ko01000				Rickettsiales	1RCWJ@1224,2U58D@28211,47G96@766,COG0041@1,COG0041@2	NA|NA|NA	F	Catalyzes the conversion of N5-carboxyaminoimidazole ribonucleotide (N5-CAIR) to 4-carboxy-5-aminoimidazole ribonucleotide (CAIR)	#
WBM_RS00195	Wbm0032	1196.31	1278.27	-0.100205	0.999506	#	1196.31	1296.81	-0.114795	0.993613	#	1278.27	1296.81	-0.0145906	0.973873	#	no	Effector	Name=tRNA uridine-5-carboxymethylaminomethyl(34) synthesis GTPase MnmE CDS	#	292805.Wbm0032	1.3e-246	858.6	Rickettsiales	trmE			ko:K03650			R08701	RC00053,RC00209,RC00870	ko00000,ko01000,ko03016				Rickettsiales	1MUCQ@1224,2TQZW@28211,47EX9@766,COG0486@1,COG0486@2	NA|NA|NA	J	Exhibits a very high intrinsic GTPase hydrolysis rate. Involved in the addition of a carboxymethylaminomethyl (cmnm) group at the wobble position (U34) of certain tRNAs, forming tRNA- cmnm(5)s(2)U34	#
WBM_RS01765	Wbm0299	1205.87	1225.09	-0.0211956	0.999506	#	1205.87	1237.05	-0.0351452	0.993613	#	1225.09	1237.05	-0.0139496	0.978468	#	no	no	Name=replicative DNA helicase CDS	#	292805.Wbm0299	7.9e-266	922.5	Rickettsiales	dnaB		3.6.4.12	ko:K02314	ko03030,ko04112,map03030,map04112				ko00000,ko00001,ko01000,ko03032				Rickettsiales	1MUG9@1224,2TSF9@28211,47F12@766,COG0305@1,COG0305@2	NA|NA|NA	L	it exhibits DNA-dependent ATPase activity and contains distinct active sites for ATP binding, DNA binding, and interaction with DnaC protein, primase, and other prepriming proteins	#
WBM_RS00585	Wbm0098	848.154	816.643	0.0578816	0.999506	#	848.154	822.519	0.0441778	0.993613	#	816.643	822.519	-0.0137038	0.979584	#	no	no	Name=quinone-dependent dihydroorotate dehydrogenase CDS	#	292805.Wbm0098	3.9e-182	644.0	Rickettsiales	pyrD		1.3.5.2	ko:K00254	ko00240,ko01100,map00240,map01100	M00051	R01868	RC00051	ko00000,ko00001,ko00002,ko01000				Rickettsiales	1MU7C@1224,2TRF8@28211,47G34@766,COG0167@1,COG0167@2	NA|NA|NA	F	Catalyzes the conversion of dihydroorotate to orotate with quinone as electron acceptor	#
WBM_RS01900	Wbm0320	1216.3	1250.77	-0.0382486	0.999506	#	1216.3	1261.9	-0.0514639	0.995832	#	1250.77	1261.9	-0.0132153	0.991284	#	no	no	Name=30S ribosomal protein S13 CDS	#	292805.Wbm0320	4.9e-63	246.9	Rickettsiales	rpsM			ko:K02952	ko03010,map03010	M00178,M00179			br01610,ko00000,ko00001,ko00002,ko03011				Rickettsiales	1RD1G@1224,2U73D@28211,47FEA@766,COG0099@1,COG0099@2	NA|NA|NA	J	Located at the top of the head of the 30S subunit, it contacts several helices of the 16S rRNA. In the 70S ribosome it contacts the 23S rRNA (bridge B1a) and protein L5 of the 50S subunit (bridge B1b), connecting the 2 subunits	#
WBM_RS00285	Wbm0048	1083.42	1050.23	0.049134	0.999506	#	1083.42	1056.7	0.036652	0.996152	#	1050.23	1056.7	-0.012482	0.991217	#	no	no	Name=isoprenoid biosynthesis protein ElbB CDS	#	292805.Wbm0048	5.1e-122	443.7	Alphaproteobacteria													Rickettsiales	1MW2K@1224,2U6J6@28211,COG3155@1,COG3155@2	NA|NA|NA	Q	biosynthesis protein	#
WBM_RS00185	Wbm0030	62.3604	76.4834	-0.330061	0.999506	#	62.3604	78.3013	-0.33967	0.993613	#	76.4834	78.3013	-0.00960908	0.992005	#	no	no	Name=hypothetical protein CDS	#	292805.Wbm0030	5e-34	149.8	Bacteria													Rickettsiales	COG1520@1,COG1520@2	NA|NA|NA	S	amino acid activation for nonribosomal peptide biosynthetic process	#
WBM_RS04520	Wbm0735	1284.23	1135.39	0.182028	0.999506	#	1284.23	1138.94	0.172909	0.993613	#	1135.39	1138.94	-0.00911941	0.991284	#	no	no	Name=citrate synthase CDS	#	292805.Wbm0735	4.6e-238	830.1	Rickettsiales	gltA		2.3.3.1	ko:K01647	ko00020,ko00630,ko01100,ko01110,ko01120,ko01130,ko01200,ko01210,ko01230,map00020,map00630,map01100,map01110,map01120,map01130,map01200,map01210,map01230	M00009,M00010,M00012,M00740	R00351	RC00004,RC00067	br01601,ko00000,ko00001,ko00002,ko01000				Rickettsiales	1MUKX@1224,2TS63@28211,47EUJ@766,COG0372@1,COG0372@2	NA|NA|NA	H	Belongs to the citrate synthase family	#
WBM_RS02410	Wbm0405	2810.98	3130.73	-0.153594	0.999506	#	2810.98	3146.8	-0.162513	0.993613	#	3130.73	3146.8	-0.00891838	0.98584	#	no	no	Name=DNA gyrase subunit A CDS	#	292805.Wbm0405	0.0	1703.7	Rickettsiales	gyrA		5.99.1.3	ko:K02469					ko00000,ko01000,ko03032,ko03400				Rickettsiales	1MUGG@1224,2TSPQ@28211,47EW0@766,COG0188@1,COG0188@2	NA|NA|NA	L	A type II topoisomerase that negatively supercoils closed circular double-stranded (ds) DNA in an ATP-dependent manner to modulate DNA topology and maintain chromosomes in an underwound state. Negative supercoiling favors strand separation, and DNA replication, transcription, recombination and repair, all of which involve strand separation. Also able to catalyze the interconversion of other topol…	#
WBM_RS00005	Wbm0001	1335.18	1467.21	-0.134604	0.999506	#	1335.18	1474.31	-0.141655	0.993613	#	1467.21	1474.31	-0.00705062	0.992005	#	no	no	Name=uroporphyrinogen decarboxylase CDS	#	292805.Wbm0001	4.2e-189	667.2	Rickettsiales	hemE		4.1.1.37	ko:K01599	ko00860,ko01100,ko01110,map00860,map01100,map01110	M00121	R03197,R04972	RC00872	ko00000,ko00001,ko00002,ko01000				Rickettsiales	1MUG1@1224,2TQQV@28211,47EW4@766,COG0407@1,COG0407@2	NA|NA|NA	H	Catalyzes the decarboxylation of four acetate groups of uroporphyrinogen-III to yield coproporphyrinogen-III	#
WBM_RS02445	no	446.329	438.723	0.0178659	0.999506	#	446.329	441.724	0.0112546	0.998613	#	438.723	441.724	-0.00661126	0.992005	#	pseudo	no	Name=ABC transporter permease CDS	#	292805.Wbm0410	8.7e-75	288.1	Rickettsiales	abcT3			ko:K06147,ko:K18893	ko02010,map02010				ko00000,ko00001,ko02000	3.A.1,3.A.1.106,3.A.1.109,3.A.1.21			Rickettsiales	1MUBM@1224,2TQMR@28211,47ET5@766,COG1132@1,COG1132@2	NA|NA|NA	V	COG1132 ABC-type multidrug transport system, ATPase and permease components	#
WBM_RS05395	Wbm0366	227.432	205.719	0.144565	0.999506	#	227.432	206.107	0.138989	0.993613	#	205.719	206.107	-0.00557642	0.991284	#	no	no	Name=hypothetical protein CDS	#	292805.Wbm0366	3.3e-86	324.3	Bacteria													Rickettsiales	COG2214@1,COG2214@2	NA|NA|NA	O	Heat shock protein DnaJ domain protein	#
WBM_RS02670	no	172.949	210.626	-0.293904	0.999506	#	172.949	212.372	-0.298892	0.993613	#	210.626	212.372	-0.00498839	0.992005	#	pseudo	no	Name=hypothetical protein CDS	#	/	/	/	/	/	/	/	/	/	/	/	/	/	/	/	/	/	/	/	/	/	#
WBM_RS02465	Wbm0413	250.567	281.116	-0.173607	0.999506	#	250.567	282.622	-0.176105	0.993613	#	281.116	282.622	-0.00249726	0.994369	#	no	no	Name=NifU family protein CDS	#	292805.Wbm0413	4.2e-106	390.6	Rickettsiales													Rickettsiales	1MVQ1@1224,2TUD1@28211,47F9H@766,COG0694@1,COG0694@2	NA|NA|NA	O	COG0694 Thioredoxin-like proteins and domains	#
WBM_RS01390	Wbm0236	248.721	256.108	-0.0537015	0.999506	#	248.721	257.401	-0.0535709	0.995499	#	256.108	257.401	0.000130592	0.999756	#	no	no	Name=ribulose-phosphate 3-epimerase CDS	#	292805.Wbm0236	2.1e-120	438.3	Rickettsiales	rpe		5.1.3.1	ko:K01783	ko00030,ko00040,ko00710,ko01100,ko01110,ko01120,ko01130,ko01200,ko01230,map00030,map00040,map00710,map01100,map01110,map01120,map01130,map01200,map01230	M00004,M00007	R01529	RC00540	ko00000,ko00001,ko00002,ko01000				Rickettsiales	1MUZM@1224,2TQKR@28211,47F6A@766,COG0036@1,COG0036@2	NA|NA|NA	G	Belongs to the ribulose-phosphate 3-epimerase family	#
WBM_RS00095	Wbm0016	260.293	221.053	0.219442	0.999506	#	260.293	222.283	0.221961	0.993613	#	221.053	222.283	0.00251972	0.994885	#	no	no	Name=cation:proton antiporter CDS	#	292805.Wbm0016	6.5e-260	902.9	Rickettsiales	nuoN2		1.6.5.3	ko:K00343,ko:K05568	ko00190,ko01100,map00190,map01100	M00144	R11945	RC00061	ko00000,ko00001,ko00002,ko01000,ko02000	2.A.63.1,2.A.63.2,3.D.1			Rickettsiales	1MURB@1224,2TRQ2@28211,47FEV@766,COG0651@1,COG0651@2	NA|NA|NA	CP	COG0651 Formate hydrogenlyase subunit 3 Multisubunit Na H antiporter, MnhD subunit	#
WBM_RS01240	Wbm0207	606.124	741.767	-0.295874	0.999506	#	606.124	743.462	-0.293043	0.967486	#	741.767	743.462	0.00283048	0.99336	#	no	no	Name=pyruvate dehydrogenase (acetyl-transferring) E1 component subunit alpha CDS	#	292805.Wbm0207	3.8e-187	660.6	Rickettsiales	pdhA		1.2.4.1	ko:K00161	ko00010,ko00020,ko00620,ko01100,ko01110,ko01120,ko01130,ko01200,ko04066,ko04922,ko05230,map00010,map00020,map00620,map01100,map01110,map01120,map01130,map01200,map04066,map04922,map05230	M00307	R00014,R00209,R01699,R03270	RC00004,RC00027,RC00627,RC02742,RC02744,RC02882	br01601,ko00000,ko00001,ko00002,ko01000				Rickettsiales	1MU5R@1224,2TRSS@28211,47EV5@766,COG1071@1,COG1071@2	NA|NA|NA	C	The pyruvate dehydrogenase complex catalyzes the overall conversion of pyruvate to acetyl-CoA and CO(2)	#
WBM_RS04525	Wbm0736	538.448	581.554	-0.107665	0.999506	#	538.448	579.725	-0.102488	0.993613	#	581.554	579.725	0.00517708	0.991284	#	no	Effector	Name=peptidyl-prolyl cis-trans isomerase CDS	#	292805.Wbm0736	1.5e-169	602.1	Rickettsiales													Rickettsiales	1RAV0@1224,2UYE2@28211,47G9B@766,COG0545@1,COG0545@2	NA|NA|NA	O	protein peptidyl-prolyl isomerization	#
WBM_RS03035	no	481.047	585.396	-0.28819	0.999506	#	481.047	583.13	-0.279054	0.993613	#	585.396	583.13	0.00913643	0.992005	#	pseudo	no	Name=IS66 family transposase CDS	#	570417.WP0262	1.8e-55	223.4	Proteobacteria													Rickettsiales	1RE5Q@1224,COG2433@1,COG2433@2	NA|NA|NA	S	Transposase IS66 family	#
WBM_RS03205	no	111.004	131.403	-0.262362	0.999506	#	111.004	131.613	-0.249364	0.993613	#	131.403	131.613	0.0129985	0.992005	#	no	no	Name=hypothetical protein CDS	#	/	/	/	/	/	/	/	/	/	/	/	/	/	/	/	/	/	/	/	/	/	#
WBM_RS00625	Wbm0104	60.378	52.9713	0.16939	0.999506	#	60.378	52.469	0.182484	0.993613	#	52.9713	52.469	0.0130933	0.991284	#	no	no	Name=hypothetical protein CDS	#	/	/	/	/	/	/	/	/	/	/	/	/	/	/	/	/	/	/	/	/	/	#
WBM_RS04310	Wbm0706	1588.06	1691.97	-0.088555	0.999506	#	1588.06	1674.24	-0.0753088	0.993613	#	1691.97	1674.24	0.0132462	0.988505	#	no	no	Name=TldD/PmbA family protein CDS	#	292805.Wbm0706	3.2e-245	854.0	Rickettsiales	pmbA			ko:K03592					ko00000,ko01002				Rickettsiales	1MUVW@1224,2TSAV@28211,47FYZ@766,COG0312@1,COG0312@2	NA|NA|NA	S	PmbA protein	#
WBM_RS05545	no	10.8603	14.6096	-0.514001	0.999506	#	10.8603	14.904	-0.500131	0.993613	#	14.6096	14.904	0.0138704	0.992005	#	no	no	Name=hypothetical protein CDS	#	/	/	/	/	/	/	/	/	/	/	/	/	/	/	/	/	/	/	/	/	/	#
WBM_RS01200	Wbm0201	572.403	637.45	-0.163713	0.999506	#	572.403	634.333	-0.149581	0.993613	#	637.45	634.333	0.014132	0.98584	#	no	no	Name=MFS transporter CDS	#	292805.Wbm0201	3.5e-208	730.7	Rickettsiales				ko:K07552					ko00000,ko02000	2.A.1.2			Rickettsiales	1MW19@1224,2TRJ1@28211,47F9I@766,COG0477@1,COG2814@2	NA|NA|NA	EGP	Major facilitator Superfamily	#
WBM_RS03540	Wbm0590	146.965	138.854	0.0560513	0.999506	#	146.965	139.324	0.0705445	0.993613	#	138.854	139.324	0.0144932	0.988505	#	no	no	Name=hypothetical protein CDS	#	292805.Wbm0590	1.8e-83	315.1	Bacteria													Rickettsiales	2CHDG@1,2ZEJN@2	NA|NA|NA			#
WBM_RS03610	Wbm0600	641.731	609.245	0.0803487	0.999506	#	641.731	601.092	0.096502	0.993613	#	609.245	601.092	0.0161533	0.98584	#	no	no	Name=succinate dehydrogenase iron-sulfur subunit CDS	#	292805.Wbm0600	5.6e-157	560.1	Rickettsiales	sdhB		1.3.5.1,1.3.5.4	ko:K00240	ko00020,ko00190,ko00650,ko00720,ko01100,ko01110,ko01120,ko01130,ko01200,map00020,map00190,map00650,map00720,map01100,map01110,map01120,map01130,map01200	M00009,M00011,M00149,M00173,M00374,M00376	R02164	RC00045	ko00000,ko00001,ko00002,ko01000				Rickettsiales	1MVHS@1224,2TQYF@28211,47EX7@766,COG0479@1,COG0479@2	NA|NA|NA	C	Belongs to the succinate dehydrogenase fumarate reductase iron-sulfur protein family	#
WBM_RS03120	Wbm0527	2520.97	2838.01	-0.169068	0.999506	#	2520.97	2801.62	-0.151699	0.993613	#	2838.01	2801.62	0.0173693	0.979584	#	no	no	Name=IMP dehydrogenase CDS	#	292805.Wbm0527	1.1e-281	975.3	Rickettsiales	guaB		1.1.1.205	ko:K00088	ko00230,ko00983,ko01100,ko01110,map00230,map00983,map01100,map01110	M00050	R01130,R08240	RC00143,RC02207	ko00000,ko00001,ko00002,ko01000,ko04147				Rickettsiales	1MUJM@1224,2TQXC@28211,47FWN@766,COG0516@1,COG0516@2,COG0517@1,COG0517@2	NA|NA|NA	F	Catalyzes the conversion of inosine 5'-phosphate (IMP) to xanthosine 5'-phosphate (XMP), the first committed and rate- limiting step in the de novo synthesis of guanine nucleotides, and therefore plays an important role in the regulation of cell growth	#
WBM_RS00960	Wbm0160	281.744	295.017	-0.0778933	0.999506	#	281.744	292.528	-0.0602164	0.993613	#	295.017	292.528	0.0176769	0.98584	#	no	no	Name=CCA tRNA nucleotidyltransferase CDS	#	292805.Wbm0160	3.3e-222	777.3	Rickettsiales	pcnB		2.7.7.19	ko:K00970	ko03018,map03018				ko00000,ko00001,ko01000,ko03019				Rickettsiales	1MVCS@1224,2TRPZ@28211,47F80@766,COG0617@1,COG0617@2	NA|NA|NA	H	Probable RNA and SrmB- binding site of polymerase A	#
WBM_RS01695	Wbm0290	505.372	536.508	-0.0874382	0.999506	#	505.372	531.102	-0.0675021	0.993613	#	536.508	531.102	0.0199361	0.972738	#	no	Effector	Name=D-alanyl-D-alanine carboxypeptidase CDS	#	292805.Wbm0290	4.2e-203	713.8	Rickettsiales	dacA		3.4.16.4	ko:K07258	ko00550,ko01100,map00550,map01100				ko00000,ko00001,ko01000,ko01002,ko01011				Rickettsiales	1MUU7@1224,2TS1P@28211,47F0C@766,COG1686@1,COG1686@2	NA|NA|NA	M	Belongs to the peptidase S11 family	#
WBM_RS01045	Wbm0176	297.131	281.651	0.0777584	0.999506	#	297.131	277.397	0.0977395	0.993613	#	281.651	277.397	0.0199811	0.981829	#	no	no	Name=DNA polymerase III subunit delta CDS	#	292805.Wbm0176	6.9e-184	649.8	Alphaproteobacteria													Rickettsiales	1R8PA@1224,2U1KQ@28211,COG1466@1,COG1466@2	NA|NA|NA	L	DNA polymerase III delta subunit	#
WBM_RS00330	Wbm0055	681.033	696.161	-0.0327089	0.999506	#	681.033	687.393	-0.0120751	0.996152	#	696.161	687.393	0.0206338	0.972738	#	no	no	Name=RIP metalloprotease RseP CDS	#	292805.Wbm0055	7.1e-206	723.0	Rickettsiales	rseP			ko:K11749	ko02024,ko04112,map02024,map04112				ko00000,ko00001,ko01000,ko01002				Rickettsiales	1MU91@1224,2TQXJ@28211,47F3Q@766,COG0750@1,COG0750@2	NA|NA|NA	M	zinc metalloprotease	#
WBM_RS04560	no	288.3	299.933	-0.0681245	0.999506	#	288.3	297.155	-0.0462142	0.995832	#	299.933	297.155	0.0219102	0.98584	#	pseudo	no	Name=hypothetical protein CDS	#	/	/	/	/	/	/	/	/	/	/	/	/	/	/	/	/	/	/	/	/	/	#
WBM_RS04230	Wbm0694	546.732	553.904	-0.0119621	0.999506	#	546.732	542.878	0.0128161	0.998613	#	553.904	542.878	0.0247782	0.979584	#	no	no	Name=methyltransferase domain-containing protein CDS	#	292805.Wbm0694	5.8e-197	693.3	Rickettsiales													Rickettsiales	1QVU5@1224,2TWJU@28211,47FMD@766,COG4976@1,COG4976@2	NA|NA|NA	S	TPR domain protein	#
WBM_RS00485	no	36.2641	38.1972	-0.126251	0.999506	#	36.2641	38.6331	-0.101245	0.994727	#	38.1972	38.6331	0.0250063	0.990406	#	no	no	Name=hypothetical protein CDS	#	/	/	/	/	/	/	/	/	/	/	/	/	/	/	/	/	/	/	/	/	/	#
WBM_RS01290	Wbm0215	375.748	357.637	0.0602612	0.999506	#	375.748	352.533	0.0866499	0.993613	#	357.637	352.533	0.0263887	0.973873	#	no	no	Name=hypothetical protein CDS	#	292805.Wbm0215	3.9e-273	946.8	Rickettsiales													Rickettsiales	1NFJ6@1224,2EC12@1,2UIWN@28211,3360A@2,47FUC@766	NA|NA|NA			#
WBM_RS01445	Wbm0246	314.32	338.914	-0.123403	0.999506	#	314.32	335.209	-0.0954992	0.993613	#	338.914	335.209	0.0279042	0.972738	#	no	no	Name=RNA pyrophosphohydrolase CDS	#	292805.Wbm0246	2.3e-92	344.7	Rickettsiales	nudH			ko:K08311	ko03018,map03018		R10816	RC00002	ko00000,ko00001,ko01000,ko03019				Rickettsiales	1RDGJ@1224,2U7GI@28211,47FC8@766,COG0494@1,COG0494@2	NA|NA|NA	L	Accelerates the degradation of transcripts by removing pyrophosphate from the 5'-end of triphosphorylated RNA, leading to a more labile monophosphorylated state that can stimulate subsequent ribonuclease cleavage	#
WBM_RS02510	Wbm0421	310.626	241.915	0.349769	0.999506	#	310.626	238.778	0.37788	0.919606	#	241.915	238.778	0.0281109	0.972738	#	no	no	Name=Na+/H+ antiporter subunit E CDS	#	163164.WD_0765	1.3e-64	252.7	Bacteria													Rickettsiales	COG1863@1,COG1863@2	NA|NA|NA	P	multisubunit Na H antiporter MnhE subunit	#
WBM_RS04895	Wbm0800	280.458	285.66	-0.0391545	0.999506	#	280.458	280.682	-0.0102113	0.998613	#	285.66	280.682	0.0289432	0.972738	#	no	no	Name=glutamine amidotransferase CDS	#	292805.Wbm0800	5.5e-186	656.8	Bacteria													Rickettsiales	COG2071@1,COG2071@2	NA|NA|NA	S	gamma-glutamyl-gamma-aminobutyrate hydrolase activity	#
WBM_RS03375	Wbm0565	391.944	439.135	-0.154227	0.999506	#	391.944	427.088	-0.124654	0.993613	#	439.135	427.088	0.029573	0.979106	#	no	no	Name=hypothetical protein CDS	#	292805.Wbm0565	3.5e-55	220.7	Bacteria													Rickettsiales	COG0666@1,COG0666@2	NA|NA|NA	G	response to abiotic stimulus	#
WBM_RS02375	Wbm0403	1718.05	1848.99	-0.105584	0.999506	#	1718.05	1812.54	-0.0757987	0.993613	#	1848.99	1812.54	0.0297855	0.972738	#	no	no	Name=2%2C3-bisphosphoglycerate-independent phosphoglycerate mutase CDS	#	292805.Wbm0403	2.2e-295	1020.8	Rickettsiales	gpmI		5.4.2.12	ko:K15633	ko00010,ko00260,ko00680,ko01100,ko01110,ko01120,ko01130,ko01200,ko01230,map00010,map00260,map00680,map01100,map01110,map01120,map01130,map01200,map01230	M00001,M00002,M00003	R01518	RC00536	ko00000,ko00001,ko00002,ko01000				Rickettsiales	1MUQ1@1224,2TS6R@28211,47EW7@766,COG0696@1,COG0696@2	NA|NA|NA	F	Catalyzes the interconversion of 2-phosphoglycerate and 3-phosphoglycerate	#
WBM_RS04495	Wbm0730	529.547	468.335	0.172232	0.999506	#	529.547	459.149	0.202231	0.993613	#	468.335	459.149	0.0299984	0.972738	#	no	no	Name=AI-2E family transporter CDS	#	292805.Wbm0730	1.3e-145	522.7	Rickettsiales	perM			ko:K03548					ko00000,ko02000	2.A.86.1			Rickettsiales	1MW0B@1224,2TRD3@28211,47FAK@766,COG0628@1,COG0628@2	NA|NA|NA	S	Permease	#
WBM_RS02745	Wbm0462	509.04	493.941	0.0453861	0.999506	#	509.04	481.094	0.0759279	0.993613	#	493.941	481.094	0.0305418	0.972738	#	no	no	Name=tRNA dihydrouridine synthase DusB CDS	#	292805.Wbm0462	3.1e-170	604.4	Rickettsiales	dus			ko:K05540					ko00000,ko01000,ko03016				Rickettsiales	1MV5V@1224,2TRC8@28211,47ETX@766,COG0042@1,COG0042@2	NA|NA|NA	J	Catalyzes the synthesis of 5,6-dihydrouridine (D), a modified base found in the D-loop of most tRNAs, via the reduction of the C5-C6 double bond in target uridines	#
WBM_RS04635	Wbm0755	760.354	753.025	0.0142435	0.999506	#	760.354	737.601	0.0452021	0.993613	#	753.025	737.601	0.0309587	0.972738	#	no	no	Name=signal recognition particle-docking protein FtsY CDS	#	292805.Wbm0755	3e-162	577.8	Rickettsiales	ftsY			ko:K03110	ko02024,ko03060,ko03070,map02024,map03060,map03070	M00335			ko00000,ko00001,ko00002,ko02044	3.A.5.1,3.A.5.2,3.A.5.7			Rickettsiales	1MUDU@1224,2TS0M@28211,47ETT@766,COG0552@1,COG0552@2	NA|NA|NA	U	Involved in targeting and insertion of nascent membrane proteins into the cytoplasmic membrane. Acts as a receptor for the complex formed by the signal recognition particle (SRP) and the ribosome-nascent chain (RNC). Interaction with SRP-RNC leads to the transfer of the RNC complex to the Sec translocase for insertion into the membrane, the hydrolysis of GTP by both Ffh and FtsY, and the dissocia…	#
WBM_RS05115	Wbm0563	145.168	157.424	-0.15264	0.999506	#	145.168	157.25	-0.118945	0.993613	#	157.424	157.25	0.0336952	0.972738	#	no	no	Name=hypothetical protein CDS	#	292805.Wbm0563	1.1e-34	152.1	Bacteria													Rickettsiales	COG0666@1,COG0666@2	NA|NA|NA	G	response to abiotic stimulus	#
WBM_RS05290	no	116.821	116.216	-0.00267573	0.999506	#	116.821	113.655	0.0340483	0.995832	#	116.216	113.655	0.0367241	0.972738	#	pseudo	no	Name=hypothetical protein CDS	#	/	/	/	/	/	/	/	/	/	/	/	/	/	/	/	/	/	/	/	/	/	#
WBM_RS03860	Wbm0639	228.716	220.284	0.0605207	0.999506	#	228.716	212.668	0.0979099	0.993613	#	220.284	212.668	0.0373892	0.972738	#	no	no	Name=DNA polymerase III subunit delta' CDS	#	292805.Wbm0639	5.5e-155	553.5	Rickettsiales	holB		2.7.7.7	ko:K02341	ko00230,ko00240,ko01100,ko03030,ko03430,ko03440,map00230,map00240,map01100,map03030,map03430,map03440	M00260	R00375,R00376,R00377,R00378	RC02795	ko00000,ko00001,ko00002,ko01000,ko03032,ko03400				Rickettsiales	1MY1W@1224,2TV3E@28211,47FIC@766,COG0470@1,COG0470@2	NA|NA|NA	L	dna polymerase iii	#
WBM_RS01915	Wbm0323	297.975	287.716	0.0648709	0.999506	#	297.975	278.133	0.102866	0.993613	#	287.716	278.133	0.0379946	0.972738	#	no	no	Name=50S ribosomal protein L15 CDS	#	292805.Wbm0323	1.6e-79	302.0	Rickettsiales	rplO			ko:K02876	ko03010,map03010	M00178,M00179			br01610,ko00000,ko00001,ko00002,ko03011				Rickettsiales	1RDC8@1224,2U79D@28211,47FGQ@766,COG0200@1,COG0200@2	NA|NA|NA	J	binds to the 23S rRNA	#
WBM_RS02105	Wbm0356	825.069	834.651	-0.0111616	0.999506	#	825.069	810.381	0.0273405	0.996152	#	834.651	810.381	0.0385021	0.973873	#	no	no	Name=acetylglutamate kinase CDS	#	292805.Wbm0356	9e-167	592.8	Rickettsiales	argB		2.7.2.8	ko:K00930	ko00220,ko01100,ko01110,ko01130,ko01210,ko01230,map00220,map01100,map01110,map01130,map01210,map01230	M00028	R02649	RC00002,RC00043	ko00000,ko00001,ko00002,ko01000				Rickettsiales	1MU17@1224,2TQQS@28211,47GDV@766,COG0548@1,COG0548@2	NA|NA|NA	F	Acetylglutamate kinase	#
WBM_RS03725	Wbm0617	286.824	266.995	0.0903567	0.999506	#	286.824	261.37	0.129949	0.993613	#	266.995	261.37	0.0395923	0.972738	#	no	no	Name=ABC transporter permease CDS	#	292805.Wbm0617	1.3e-134	485.7	Rickettsiales				ko:K02066	ko02010,map02010	M00210,M00669,M00670			ko00000,ko00001,ko00002,ko02000	3.A.1.27			Rickettsiales	1MVPN@1224,2TSGS@28211,47F1E@766,COG0767@1,COG0767@2	NA|NA|NA	Q	ABC transporter, permease protein	#
WBM_RS03405	Wbm0569	190.159	182.701	0.0430802	0.999506	#	190.159	179.336	0.0844588	0.993613	#	182.701	179.336	0.0413785	0.972738	#	no	no	Name=ferredoxin family protein CDS	#	292805.Wbm0569	1.5e-67	261.9	Rickettsiales	fdxA			ko:K05524					ko00000				Rickettsiales	1RH5I@1224,2U98K@28211,47FHH@766,COG1146@1,COG1146@2	NA|NA|NA	C	Ferredoxins are iron-sulfur proteins that transfer electrons in a wide variety of metabolic reactions	#
WBM_RS03910	Wbm0650	1425.4	1474.41	-0.0461568	0.999506	#	1425.4	1430.79	-0.00473023	0.999041	#	1474.41	1430.79	0.0414266	0.973873	#	no	no	Name=50S ribosomal protein L1 CDS	#	292805.Wbm0650	3e-116	424.5	Rickettsiales	rplA			ko:K02863	ko03010,map03010	M00178,M00179			br01610,ko00000,ko00001,ko00002,ko03011				Rickettsiales	1MUE6@1224,2TRXP@28211,47F5R@766,COG0081@1,COG0081@2	NA|NA|NA	J	Binds directly to 23S rRNA. The L1 stalk is quite mobile in the ribosome, and is involved in E site tRNA release	#
WBM_RS03110	Wbm0524	173.331	194.954	-0.180205	0.999506	#	173.331	190.073	-0.138652	0.993613	#	194.954	190.073	0.0415526	0.973873	#	no	no	Name=hypothetical protein CDS	#	/	/	/	/	/	/	/	/	/	/	/	/	/	/	/	/	/	/	/	/	/	#
WBM_RS03855	Wbm0638	359.408	375.086	-0.0495483	0.999506	#	359.408	361.026	-0.0078102	0.998613	#	375.086	361.026	0.0417381	0.972738	#	no	no	Name=threonylcarbamoyl-AMP synthase CDS	#	292805.Wbm0638	1.1e-110	406.0	Rickettsiales			2.7.7.87	ko:K07566			R10463	RC00745	ko00000,ko01000,ko03009,ko03016				Rickettsiales	1MVPM@1224,2TRIM@28211,47F5A@766,COG0009@1,COG0009@2	NA|NA|NA	J	Required for the formation of a threonylcarbamoyl group on adenosine at position 37 (t(6)A37) in tRNAs that read codons beginning with adenine	#
WBM_RS01100	Wbm0186	532.514	500.499	0.0784652	0.999506	#	532.514	489.282	0.121543	0.993613	#	500.499	489.282	0.0430781	0.972738	#	no	no	Name=protein translocase subunit SecF CDS	#	292805.Wbm0186	1.5e-150	538.9	Rickettsiales	secF			ko:K03074	ko03060,ko03070,map03060,map03070	M00335			ko00000,ko00001,ko00002,ko02044	2.A.6.4,3.A.5.2,3.A.5.7			Rickettsiales	1MU74@1224,2TSFW@28211,47F5C@766,COG0341@1,COG0341@2	NA|NA|NA	U	Part of the Sec protein translocase complex. Interacts with the SecYEG preprotein conducting channel. SecDF uses the proton motive force (PMF) to complete protein translocation after the ATP-dependent function of SecA	#
WBM_RS01155	Wbm0196	887.113	966.795	-0.117171	0.999506	#	887.113	935.28	-0.0739157	0.993613	#	966.795	935.28	0.0432556	0.972738	#	no	no	Name=methionine--tRNA ligase CDS	#	292805.Wbm0196	0.0	1091.6	Rickettsiales	metG		6.1.1.10	ko:K01874	ko00450,ko00970,map00450,map00970	M00359,M00360	R03659,R04773	RC00055,RC00523	ko00000,ko00001,ko00002,ko01000,ko01007,ko03016				Rickettsiales	1MUBY@1224,2TQKA@28211,47EWE@766,COG0143@1,COG0143@2	NA|NA|NA	J	Is required not only for elongation of protein synthesis but also for the initiation of all mRNA translation through initiator tRNA(fMet) aminoacylation	#
WBM_RS00980	Wbm0165	129.482	190.678	-0.567723	0.999506	#	129.482	185.187	-0.523482	0.993613	#	190.678	185.187	0.0442415	0.973873	#	no	Effector	Name=hypothetical protein CDS	#	/	/	/	/	/	/	/	/	/	/	/	/	/	/	/	/	/	/	/	/	/	#
WBM_RS02740	Wbm0461	2445.91	2484.55	-0.024333	0.999506	#	2445.91	2403.83	0.0247285	0.993613	#	2484.55	2403.83	0.0490615	0.965799	#	no	no	Name=phenylalanine--tRNA ligase subunit beta CDS	#	292805.Wbm0461	0.0	1574.7	Rickettsiales	pheT		6.1.1.20	ko:K01890	ko00970,map00970	M00359,M00360	R03660	RC00055,RC00523	ko00000,ko00001,ko00002,ko01000,ko01007,ko03016				Rickettsiales	1MWKS@1224,2TQV8@28211,47F2J@766,COG0072@1,COG0072@2,COG0073@1,COG0073@2	NA|NA|NA	J	Belongs to the phenylalanyl-tRNA synthetase beta subunit family. Type 1 subfamily	#
WBM_RS01540	Wbm0263	2082.13	2105.44	-0.0155434	0.999506	#	2082.13	2032.76	0.0360069	0.993613	#	2105.44	2032.76	0.0515503	0.971216	#	no	no	Name=excinuclease ABC subunit UvrA CDS	#	292805.Wbm0263	0.0	1867.0	Rickettsiales	uvrA			ko:K03701	ko03420,map03420				ko00000,ko00001,ko03400				Rickettsiales	1MW0W@1224,2TQK9@28211,47EXC@766,COG0178@1,COG0178@2	NA|NA|NA	L	The UvrABC repair system catalyzes the recognition and processing of DNA lesions. UvrA is an ATPase and a DNA-binding protein. A damage recognition complex composed of 2 UvrA and 2 UvrB subunits scans DNA for abnormalities. When the presence of a lesion has been verified by UvrB, the UvrA molecules dissociate	#
WBM_RS05220	Wbm5005	173.397	214.055	-0.318596	0.999506	#	173.397	208.268	-0.266944	0.993613	#	214.055	208.268	0.0516521	0.973873	#	pseudo	no	Name=portal protein CDS	#	570417.WP0649	1.4e-07	62.8	Rickettsiales													Rickettsiales	1MUP5@1224,2TT33@28211,47EUP@766,COG4695@1,COG4695@2	NA|NA|NA	S	Phage portal protein, HK97 family	#
WBM_RS00470	Wbm0079	454.054	417.798	0.117135	0.999506	#	454.054	402.324	0.169242	0.993613	#	417.798	402.324	0.052107	0.972738	#	no	no	Name=prolipoprotein diacylglyceryl transferase CDS	#	292805.Wbm0079	5.6e-149	533.5	Rickettsiales	lgt			ko:K13292					ko00000,ko01000				Rickettsiales	1MVE3@1224,2TTNS@28211,47F5X@766,COG0682@1,COG0682@2	NA|NA|NA	M	Transfers the N-acyl diglyceride group on what will become the N-terminal cysteine of membrane lipoproteins	#
WBM_RS01105	Wbm0187	108.229	113.728	-0.0906434	0.999506	#	108.229	110.422	-0.0373353	0.996152	#	113.728	110.422	0.0533081	0.973873	#	no	no	Name=TIGR02281 family clan AA aspartic protease CDS	#	292805.Wbm0187	1.3e-90	339.0	Rickettsiales				ko:K06985	ko04112,map04112				ko00000,ko00001				Rickettsiales	1MZCI@1224,2U9K2@28211,47FQU@766,COG3577@1,COG3577@2	NA|NA|NA	S	gag-polyprotein putative aspartyl protease	#
WBM_RS02625	no	238.436	286.187	-0.275247	0.999506	#	238.436	277.398	-0.220264	0.993613	#	286.187	277.398	0.0549824	0.972738	#	pseudo	no	Name=hypothetical protein CDS	#	1354314.CHV_a0296	5.4e-08	65.1	Cytophagia													Rickettsiales	47K3M@768503,4NJT2@976,COG5464@1,COG5464@2	NA|NA|NA	S	PD-(D/E)XK nuclease family transposase	#
WBM_RS00295	Wbm0049	1273.81	1411.35	-0.147831	0.999506	#	1273.81	1360.7	-0.0927163	0.993613	#	1411.35	1360.7	0.0551152	0.965275	#	no	no	Name=signal recognition particle protein CDS	#	292805.Wbm0049	5.8e-239	833.2	Rickettsiales	ffh		3.6.5.4	ko:K03106	ko02024,ko03060,ko03070,map02024,map03060,map03070	M00335			ko00000,ko00001,ko00002,ko01000,ko02044	3.A.5.1,3.A.5.2,3.A.5.7,3.A.5.8,3.A.5.9			Rickettsiales	1MVIA@1224,2TQSW@28211,47EXA@766,COG0541@1,COG0541@2	NA|NA|NA	U	Involved in targeting and insertion of nascent membrane proteins into the cytoplasmic membrane. Binds to the hydrophobic signal sequence of the ribosome-nascent chain (RNC) as it emerges from the ribosomes. The SRP-RNC complex is then targeted to the cytoplasmic membrane where it interacts with the SRP receptor FtsY. Interaction with FtsY leads to the transfer of the RNC complex to the Sec transl…	#
WBM_RS04410	Wbm0716	333.348	331.346	0.000308495	0.999506	#	333.348	320.052	0.055552	0.995832	#	331.346	320.052	0.0552435	0.972738	#	no	no	Name=ABC transporter substrate-binding protein CDS	#	292805.Wbm0716	9.8e-134	483.0	Rickettsiales	znuA			ko:K09815	ko02010,map02010	M00242			ko00000,ko00001,ko00002,ko02000	3.A.1.15.3,3.A.1.15.5			Rickettsiales	1QTTI@1224,2TVXP@28211,47FCA@766,COG4531@1,COG4531@2	NA|NA|NA	P	cation ABC transporter, periplasmic cation-binding protein	#
WBM_RS02020	Wbm0344	3237.01	3315.45	-0.0334314	0.999506	#	3237.01	3185.68	0.0233097	0.996152	#	3315.45	3185.68	0.0567411	0.972738	#	no	no	Name=elongation factor G CDS	#	292805.Wbm0344	0.0	1314.3	Rickettsiales	fusA			ko:K02355					ko00000,ko03012,ko03029				Rickettsiales	1MUCV@1224,2TQVI@28211,47EWM@766,COG0480@1,COG0480@2	NA|NA|NA	J	Catalyzes the GTP-dependent ribosomal translocation step during translation elongation. During this step, the ribosome changes from the pre-translocational (PRE) to the post- translocational (POST) state as the newly formed A-site-bound peptidyl-tRNA and P-site-bound deacylated tRNA move to the P and E sites, respectively. Catalyzes the coordinated movement of the two tRNA molecules, the mRNA and…	#
WBM_RS01720	Wbm0294	1009.49	1170.65	-0.216824	0.999506	#	1009.49	1128.11	-0.15997	0.993613	#	1170.65	1128.11	0.0568536	0.972738	#	no	no	Name=magnesium transporter CDS	#	292805.Wbm0294	4e-219	767.3	Rickettsiales	mgtE			ko:K06213					ko00000,ko02000	1.A.26.1			Rickettsiales	1MW24@1224,2TRWK@28211,47F88@766,COG2239@1,COG2239@2	NA|NA|NA	P	Acts as a magnesium transporter	#
WBM_RS01580	Wbm0268	108.615	111.128	-0.00170456	0.999506	#	108.615	104.806	0.0557319	0.995832	#	111.128	104.806	0.0574365	0.972738	#	no	no	Name=outer membrane protein assembly factor BamE CDS	#	292805.Wbm0268	2.6e-55	221.1	Bacteria													Rickettsiales	COG2913@1,COG2913@2	NA|NA|NA	J	Gram-negative-bacterium-type cell outer membrane assembly	#
WBM_RS02550	Wbm0428	211.502	226.352	-0.114353	0.999506	#	211.502	219.831	-0.0566966	0.994727	#	226.352	219.831	0.0576565	0.972738	#	no	no	Name=tRNA pseudouridine(38-40) synthase TruA CDS	#	292805.Wbm0428	1.9e-138	498.4	Rickettsiales	truA		5.4.99.12	ko:K06173					ko00000,ko01000,ko03016				Rickettsiales	1MUYI@1224,2TR57@28211,47F52@766,COG0101@1,COG0101@2	NA|NA|NA	J	Formation of pseudouridine at positions 38, 39 and 40 in the anticodon stem and loop of transfer RNAs	#
WBM_RS04260	Wbm0699	1446.62	1593.5	-0.139769	0.999506	#	1446.62	1533.16	-0.0821104	0.993613	#	1593.5	1533.16	0.057659	0.971216	#	no	no	Name=methionine adenosyltransferase CDS	#	292805.Wbm0699	1.3e-223	781.9	Rickettsiales	metK		2.5.1.6	ko:K00789	ko00270,ko01100,ko01110,ko01230,map00270,map01100,map01110,map01230	M00034,M00035,M00368,M00609	R00177,R04771	RC00021,RC01211	ko00000,ko00001,ko00002,ko01000				Rickettsiales	1MUFQ@1224,2TR4P@28211,47F4B@766,COG0192@1,COG0192@2	NA|NA|NA	H	Catalyzes the formation of S-adenosylmethionine (AdoMet) from methionine and ATP. The overall synthetic reaction is composed of two sequential steps, AdoMet formation and the subsequent tripolyphosphate hydrolysis which occurs prior to release of AdoMet from the enzyme	#
WBM_RS03135	Wbm0529	1058.3	1039.96	0.028129	0.999506	#	1058.3	997.077	0.086758	0.993613	#	1039.96	997.077	0.0586291	0.972738	#	no	no	Name=DUF1013 domain-containing protein CDS	#	292805.Wbm0529	1.1e-104	386.0	Rickettsiales				ko:K09987					ko00000				Rickettsiales	1MVR2@1224,2TT8Z@28211,47FAB@766,COG3820@1,COG3820@2	NA|NA|NA	S	protein conserved in bacteria	#
WBM_RS02265	Wbm0383	589.22	544.554	0.110218	0.999506	#	589.22	524.421	0.169159	0.993613	#	544.554	524.421	0.0589415	0.971216	#	no	no	Name=cation diffusion facilitator family transporter CDS	#	292805.Wbm0383	3.5e-147	527.7	Rickettsiales	czcD			ko:K16264					ko00000,ko02000	2.A.4.1			Rickettsiales	1MVQB@1224,2TR65@28211,47FG8@766,COG1230@1,COG1230@2	NA|NA|NA	P	Co Zn Cd efflux system component	#
WBM_RS00500	no	385.919	374.535	0.0353245	0.999506	#	385.919	360.566	0.0953172	0.993613	#	374.535	360.566	0.0599927	0.972738	#	pseudo	no	Name=hypothetical protein CDS	#	/	/	/	/	/	/	/	/	/	/	/	/	/	/	/	/	/	/	/	/	/	#
WBM_RS00730	Wbm0119	1024.53	1035.45	-0.0186838	0.999506	#	1024.53	995.112	0.0419213	0.993613	#	1035.45	995.112	0.0606051	0.972738	#	no	no	Name=phosphopyruvate hydratase CDS	#	292805.Wbm0119	1.4e-237	828.6	Rickettsiales	eno		4.2.1.11	ko:K01689	ko00010,ko00680,ko01100,ko01110,ko01120,ko01130,ko01200,ko01230,ko03018,ko04066,map00010,map00680,map01100,map01110,map01120,map01130,map01200,map01230,map03018,map04066	M00001,M00002,M00003,M00346,M00394	R00658	RC00349	ko00000,ko00001,ko00002,ko01000,ko03019,ko04147				Rickettsiales	1MU1N@1224,2TR04@28211,47EY1@766,COG0148@1,COG0148@2	NA|NA|NA	F	Catalyzes the reversible conversion of 2- phosphoglycerate into phosphoenolpyruvate. It is essential for the degradation of carbohydrates via glycolysis	#
WBM_RS00245	Wbm0041	1096.08	1046.54	0.0721011	0.999506	#	1096.08	1000.87	0.133862	0.993613	#	1046.54	1000.87	0.0617611	0.962002	#	no	no	Name=5-(carboxyamino)imidazole ribonucleotide synthase CDS	#	292805.Wbm0041	2.7e-202	711.1	Rickettsiales	purK		6.3.4.18	ko:K01589	ko00230,ko01100,ko01110,ko01130,map00230,map01100,map01110,map01130	M00048	R07404	RC01927	ko00000,ko00001,ko00002,ko01000				Rickettsiales	1MU70@1224,2TRSV@28211,47G30@766,COG0026@1,COG0026@2	NA|NA|NA	F	Catalyzes the ATP-dependent conversion of 5- aminoimidazole ribonucleotide (AIR) and HCO(3)(-) to N5- carboxyaminoimidazole ribonucleotide (N5-CAIR)	#
WBM_RS03235	Wbm0544	872.353	980.006	-0.168236	0.999506	#	872.353	939.449	-0.105676	0.993613	#	980.006	939.449	0.0625602	0.965275	#	no	no	Name=SCO family protein CDS	#	292805.Wbm0544	6.8e-110	403.3	Rickettsiales				ko:K07152					ko00000,ko03029				Rickettsiales	1RHJ8@1224,2U0Q3@28211,47FK3@766,COG1999@1,COG1999@2	NA|NA|NA	S	protein SCO1 SenC PrrC, involved in biogenesis of respiratory and photosynthetic systems	#
WBM_RS01895	Wbm0319	369.666	396.689	-0.0935198	0.999506	#	369.666	378.484	-0.0305282	0.996152	#	396.689	378.484	0.0629916	0.972738	#	no	no	Name=30S ribosomal protein S11 CDS	#	292805.Wbm0319	1.9e-62	245.0	Rickettsiales	rpsK			ko:K02948	ko03010,map03010	M00178,M00179			br01610,ko00000,ko00001,ko00002,ko03011				Rickettsiales	1RD0A@1224,2U717@28211,47FCK@766,COG0100@1,COG0100@2	NA|NA|NA	J	Located on the platform of the 30S subunit, it bridges several disparate RNA helices of the 16S rRNA. Forms part of the Shine-Dalgarno cleft in the 70S ribosome	#
WBM_RS03275	no	276.579	278.583	0.000858083	0.999506	#	276.579	264.211	0.0646891	0.993613	#	278.583	264.211	0.063831	0.971216	#	pseudo	no	Name=hypothetical protein CDS	#	1236908.wNo_03630	1.5e-14	85.5	Rickettsiales			1.3.3.11	ko:K06137					ko00000,ko01000				Rickettsiales	1PV6D@1224,2V6N7@28211,47F6F@766,COG5424@1,COG5424@2	NA|NA|NA	H	Iron-containing redox enzyme	#
WBM_RS02900	Wbm0489	198.203	204.025	-0.0652945	0.999506	#	198.203	197.242	-0.00028275	0.999195	#	204.025	197.242	0.0650117	0.972738	#	no	no	Name=23S rRNA (guanosine(2251)-2'-O)-methyltransferase RlmB CDS	#	292805.Wbm0489	7.2e-141	506.5	Rickettsiales			2.1.1.185	ko:K03218					ko00000,ko01000,ko03009				Rickettsiales	1MWCM@1224,2TUG7@28211,47FBR@766,COG0566@1,COG0566@2	NA|NA|NA	J	Belongs to the class IV-like SAM-binding methyltransferase superfamily. RNA methyltransferase TrmH family	#
WBM_RS05635	Wbm5095	432.827	501.101	-0.216652	0.999506	#	432.827	480.134	-0.151546	0.993613	#	501.101	480.134	0.0651061	0.972738	#	pseudo	no	Name=IS5/IS1182 family transposase CDS	#	163164.WD_0044	9.8e-39	167.2	Rickettsiales													Rickettsiales	1N9RE@1224,2UGS1@28211,47GKA@766,COG3293@1,COG3293@2	NA|NA|NA	L	Transposase DDE domain	#
WBM_RS04830	Wbm0788	834.38	845.88	-0.0228961	0.999506	#	834.38	808.309	0.0427124	0.993613	#	845.88	808.309	0.0656085	0.962002	#	no	no	Name=protein translocase subunit SecD CDS	#	292805.Wbm0788	7e-257	892.9	Rickettsiales	secD			ko:K03072	ko03060,ko03070,map03060,map03070	M00335			ko00000,ko00001,ko00002,ko02044	2.A.6.4,3.A.5.2,3.A.5.7			Rickettsiales	1MV5U@1224,2TQYG@28211,47F1F@766,COG0342@1,COG0342@2	NA|NA|NA	U	Part of the Sec protein translocase complex. Interacts with the SecYEG preprotein conducting channel. SecDF uses the proton motive force (PMF) to complete protein translocation after the ATP-dependent function of SecA	#
WBM_RS03360	Wbm0562	270.798	323.599	-0.264027	0.999506	#	270.798	309.159	-0.197045	0.993613	#	323.599	309.159	0.0669818	0.972738	#	no	no	Name=integrase CDS	#	292805.Wbm0562	1.5e-222	778.5	Rickettsiales	xerC			ko:K03733					ko00000,ko03036				Rickettsiales	1QU6A@1224,2TS7W@28211,47F59@766,COG4974@1,COG4974@2	NA|NA|NA	L	Site-specific tyrosine recombinase, which acts by catalyzing the cutting and rejoining of the recombining DNA molecules. The XerC-XerD complex is essential to convert dimers of the bacterial chromosome into monomers to permit their segregation at cell division. It also contributes to the segregational stability of plasmids	#
WBM_RS03575	Wbm0594	237.216	269.229	-0.193599	0.999506	#	237.216	259.498	-0.125642	0.993613	#	269.229	259.498	0.0679564	0.972738	#	no	no	Name=NADH-quinone oxidoreductase subunit NuoE CDS	#	292805.Wbm0594	1e-92	345.9	Rickettsiales	nuoE		1.6.5.3,1.6.99.3	ko:K00334,ko:K03943	ko00190,ko01100,ko04714,ko04723,ko04932,ko05010,ko05012,ko05016,map00190,map01100,map04714,map04723,map04932,map05010,map05012,map05016	M00143,M00144	R11945	RC00061	ko00000,ko00001,ko00002,ko01000	3.D.1,3.D.1.6			Rickettsiales	1MWS2@1224,2TSEJ@28211,47F8V@766,COG1905@1,COG1905@2	NA|NA|NA	C	NDH-1 shuttles electrons from NADH, via FMN and iron- sulfur (Fe-S) centers, to quinones in the respiratory chain. Couples the redox reaction to proton translocation (for every two electrons transferred, four hydrogen ions are translocated across the cytoplasmic membrane), and thus conserves the redox energy in a proton gradient (By similarity)	#
WBM_RS02115	Wbm0358	771.5	851.492	-0.146067	0.999506	#	771.5	811.191	-0.0761376	0.993613	#	851.492	811.191	0.0699293	0.971216	#	no	no	Name=peptide chain release factor 1 CDS	#	292805.Wbm0358	1.2e-173	615.9	Rickettsiales	prfA			ko:K02835					ko00000,ko03012				Rickettsiales	1MV28@1224,2TQSV@28211,47EZP@766,COG0216@1,COG0216@2	NA|NA|NA	J	Peptide chain release factor 1 directs the termination of translation in response to the peptide chain termination codons UAG and UAA	#
WBM_RS05640	no	173.012	161.807	0.0795889	0.999506	#	173.012	155.729	0.149859	0.993613	#	161.807	155.729	0.0702697	0.972738	#	pseudo	no	Name=hypothetical protein CDS	#	244581.IM40_09365	1.4e-13	82.0	Rickettsiales													Rickettsiales	1NBWK@1224,2TV70@28211,47F3I@766,COG4804@1,COG4804@2	NA|NA|NA	S	Protein of unknown function (DUF1016)	#
WBM_RS02390	no	161.243	196.653	-0.306255	0.999506	#	161.243	188.531	-0.23395	0.993613	#	196.653	188.531	0.0723048	0.972738	#	no	no	Name=hypothetical protein CDS	#	1236908.wNo_01040	1.5e-07	61.6	Alphaproteobacteria													Rickettsiales	1N952@1224,2UF6P@28211,COG0666@1,COG0666@2	NA|NA|NA	ET	ankyrin repeat	#
WBM_RS05480	Wbm5066	78.7025	79.3489	-0.0439075	0.999506	#	78.7025	77.0092	0.0285622	0.996152	#	79.3489	77.0092	0.0724697	0.972738	#	pseudo	no	Name=F420-dependent oxidoreductase CDS	#	163164.WD_0885	2.4e-12	79.0	Alphaproteobacteria													Rickettsiales	1PQHN@1224,2TU1P@28211,COG1478@1,COG1478@2	NA|NA|NA	S	F420-0 Gamma-glutamyl ligase	#
WBM_RS00215	Wbm0035	47.0598	51.0449	-0.13552	0.999506	#	47.0598	48.7275	-0.0626586	0.993613	#	51.0449	48.7275	0.0728613	0.972738	#	no	no	Name=hypothetical protein CDS	#	/	/	/	/	/	/	/	/	/	/	/	/	/	/	/	/	/	/	/	/	/	#
WBM_RS03825	Wbm0634	271.431	328.176	-0.288598	0.999506	#	271.431	315.265	-0.215592	0.993613	#	328.176	315.265	0.0730062	0.972738	#	no	no	Name=ABC transporter permease CDS	#	292805.Wbm0634	3.6e-123	447.6	Rickettsiales	ccmC			ko:K02195	ko02010,map02010	M00259			ko00000,ko00001,ko00002,ko02000	3.A.1.107			Rickettsiales	1MU61@1224,2TSW8@28211,47F8T@766,COG0755@1,COG0755@2	NA|NA|NA	O	Required for the export of heme to the periplasm for the biogenesis of c-type cytochromes	#
WBM_RS02480	Wbm0416	856.655	954.98	-0.153986	0.999506	#	856.655	907.657	-0.0805442	0.993613	#	954.98	907.657	0.0734419	0.962002	#	no	no	Name=bifunctional riboflavin kinase/FMN adenylyltransferase CDS	#	292805.Wbm0416	2.7e-196	691.0	Rickettsiales	ribF		2.7.1.26,2.7.7.2	ko:K11753	ko00740,ko01100,ko01110,map00740,map01100,map01110	M00125	R00161,R00549	RC00002,RC00017	ko00000,ko00001,ko00002,ko01000				Rickettsiales	1MV9I@1224,2TTUY@28211,47FGA@766,COG0196@1,COG0196@2	NA|NA|NA	H	Belongs to the ribF family	#
WBM_RS03245	Wbm0545	318.483	305.295	0.0806602	0.999506	#	318.483	286.341	0.155179	0.993613	#	305.295	286.341	0.0745188	0.971216	#	no	no	Name=oxidoreductase CDS	#	292805.Wbm0545	1.8e-52	211.5	Rickettsiales													Rickettsiales	1MZK8@1224,2C7TH@1,2UC2R@28211,32RJS@2,47FU2@766	NA|NA|NA	S	ETC complex I subunit conserved region	#
WBM_RS02675	Wbm0449	699.265	847.715	-0.276613	0.999506	#	699.265	802.447	-0.201033	0.993613	#	847.715	802.447	0.07558	0.965275	#	no	no	Name=2%2C3%2C4%2C5-tetrahydropyridine-2%2C6-dicarboxylate N-succinyltransferase CDS	#	292805.Wbm0449	1.4e-153	548.9	Rickettsiales	dapD		2.3.1.117	ko:K00674	ko00300,ko01100,ko01120,ko01230,map00300,map01100,map01120,map01230	M00016	R04365	RC00004,RC01136	ko00000,ko00001,ko00002,ko01000				Rickettsiales	1MU0Y@1224,2TS3H@28211,47F2X@766,COG2171@1,COG2171@2	NA|NA|NA	E	Belongs to the transferase hexapeptide repeat family	#
WBM_RS04125	Wbm0677	477.046	521.845	-0.121849	0.999506	#	477.046	492.767	-0.045756	0.995832	#	521.845	492.767	0.0760926	0.972738	#	no	no	Name=ABC transporter ATP-binding protein CDS	#	292805.Wbm0677	8e-140	503.1	Rickettsiales			3.6.3.30	ko:K02010	ko02010,map02010	M00190			ko00000,ko00001,ko00002,ko01000,ko02000	3.A.1.10			Rickettsiales	1MU3I@1224,2TQMJ@28211,47GAF@766,COG3842@1,COG3842@2	NA|NA|NA	E	ABC transporter	#
WBM_RS02695	Wbm0453	1114.57	1192.81	-0.0989842	0.999506	#	1114.57	1130.54	-0.0222327	0.995832	#	1192.81	1130.54	0.0767515	0.96006	#	no	no	Name=glutamate--tRNA ligase CDS	#	292805.Wbm0453	2.4e-264	917.5	Rickettsiales	gltX2		6.1.1.17	ko:K01885	ko00860,ko00970,ko01100,ko01110,ko01120,map00860,map00970,map01100,map01110,map01120	M00121,M00359,M00360	R05578	RC00055,RC00523	ko00000,ko00001,ko00002,ko01000,ko01007,ko02048,ko03016				Rickettsiales	1MUCR@1224,2TRSU@28211,47F20@766,COG0008@1,COG0008@2	NA|NA|NA	J	Catalyzes the attachment of glutamate to tRNA(Glu) in a two-step reaction glutamate is first activated by ATP to form Glu-AMP and then transferred to the acceptor end of tRNA(Glu)	#
WBM_RS01530	Wbm0260	989.572	1048.21	-0.0865988	0.999506	#	989.572	995.829	-0.00942273	0.998613	#	1048.21	995.829	0.077176	0.972738	#	no	no	Name=2-nitropropane dioxygenase CDS	#	292805.Wbm0260	7.4e-261	906.0	Rickettsiales													Rickettsiales	1N52W@1224,2TV8B@28211,47EXZ@766,COG2070@1,COG2070@2	NA|NA|NA	S	2-Nitropropane dioxygenase	#
WBM_RS05010	Wbm0141	156.911	154.648	0.00671811	0.999506	#	156.911	147.27	0.0855299	0.993613	#	154.648	147.27	0.0788118	0.972738	#	no	no	Name=hypothetical protein CDS	#	/	/	/	/	/	/	/	/	/	/	/	/	/	/	/	/	/	/	/	/	/	#
WBM_RS02945	Wbm0498	663.684	825.116	-0.311283	0.999506	#	663.684	781.409	-0.232205	0.993613	#	825.116	781.409	0.0790774	0.972738	#	no	no	Name=DNA-binding protein CDS	#	292805.Wbm0498	4.7e-42	176.8	Bacteria													Rickettsiales	COG5606@1,COG5606@2	NA|NA|NA			#
WBM_RS01245	Wbm0208	812.565	898.186	-0.141001	0.999506	#	812.565	849.365	-0.0618352	0.995341	#	898.186	849.365	0.0791661	0.972738	#	no	no	Name=protoporphyrinogen oxidase HemJ CDS	#	1236908.wNo_00370	1.4e-58	232.3	Rickettsiales				ko:K08973					ko00000				Rickettsiales	1RHGS@1224,2U987@28211,47FE2@766,COG1981@1,COG1981@2	NA|NA|NA	S	Uncharacterised protein family (UPF0093)	#
WBM_RS04825	no	21.8751	20.0822	0.0658977	0.999506	#	21.8751	19.3803	0.147405	0.993613	#	20.0822	19.3803	0.0815072	0.972777	#	no	no	Name=hypothetical protein CDS	#	/	/	/	/	/	/	/	/	/	/	/	/	/	/	/	/	/	/	/	/	/	#
WBM_RS00915	Wbm0153	1306.91	1393.19	-0.0895369	0.999506	#	1306.91	1312.76	-0.0040151	0.998613	#	1393.19	1312.76	0.0855218	0.96006	#	no	no	Name=carboxypeptidase CDS	#	292805.Wbm0153	2e-269	934.5	Rickettsiales			3.4.17.19	ko:K01299					ko00000,ko01000,ko01002				Rickettsiales	1MW7T@1224,2TSMY@28211,47F03@766,COG2317@1,COG2317@2	NA|NA|NA	E	Broad specificity carboxypetidase that releases amino acids sequentially from the C-terminus, including neutral, aromatic, polar and basic residues	#
WBM_RS02870	Wbm0484	2166.66	2444.58	-0.172831	0.999506	#	2166.66	2302.2	-0.0863696	0.993613	#	2444.58	2302.2	0.0864615	0.96006	#	no	Effector	Name=hypothetical protein CDS	#	/	/	/	/	/	/	/	/	/	/	/	/	/	/	/	/	/	/	/	/	/	#
WBM_RS05005	Wbm0140	285.217	329.969	-0.218527	0.999506	#	285.217	311.829	-0.13162	0.993613	#	329.969	311.829	0.0869075	0.972738	#	no	no	Name=hypothetical protein CDS	#	/	/	/	/	/	/	/	/	/	/	/	/	/	/	/	/	/	/	/	/	/	#
WBM_RS05400	no	263.917	295.863	-0.174976	0.999506	#	263.917	279.95	-0.0870995	0.993613	#	295.863	279.95	0.0878769	0.972738	#	no	no	Name=hypothetical protein CDS	#	/	/	/	/	/	/	/	/	/	/	/	/	/	/	/	/	/	/	/	/	/	#
WBM_RS04285	Wbm0702	307.973	326.547	-0.0915542	0.999506	#	307.973	308.255	-0.00363958	0.999041	#	326.547	308.255	0.0879146	0.972738	#	no	no	Name=hypothetical protein CDS	#	/	/	/	/	/	/	/	/	/	/	/	/	/	/	/	/	/	/	/	/	/	#
WBM_RS04760	Wbm0777	376.236	349.141	0.0990437	0.999506	#	376.236	330.989	0.186971	0.993613	#	349.141	330.989	0.0879269	0.96006	#	no	no	Name=hydroxymethylbilane synthase CDS	#	292805.Wbm0777	3.6e-157	560.8	Rickettsiales	hemC		2.5.1.61	ko:K01749	ko00860,ko01100,ko01110,ko01120,map00860,map01100,map01110,map01120	M00121	R00084	RC02317	ko00000,ko00001,ko00002,ko01000				Rickettsiales	1MU56@1224,2TS3D@28211,47F8J@766,COG0181@1,COG0181@2	NA|NA|NA	H	Tetrapolymerization of the monopyrrole PBG into the hydroxymethylbilane pre-uroporphyrinogen in several discrete steps	#
WBM_RS05235	no	159.096	195.366	-0.308461	0.999506	#	159.096	185.005	-0.220374	0.993613	#	195.366	185.005	0.0880875	0.972738	#	no	no	Name=hypothetical protein CDS	#	/	/	/	/	/	/	/	/	/	/	/	/	/	/	/	/	/	/	/	/	/	#
WBM_RS00620	no	41.8829	32.3812	0.312698	0.999506	#	41.8829	31.0208	0.400956	0.993613	#	32.3812	31.0208	0.0882579	0.972738	#	no	no	Name=hypothetical protein CDS	#	/	/	/	/	/	/	/	/	/	/	/	/	/	/	/	/	/	/	/	/	/	#
WBM_RS05355	no	97.9287	105.456	-0.124297	0.999506	#	97.9287	99.9314	-0.0354557	0.996152	#	105.456	99.9314	0.0888415	0.972738	#	no	no	Name=hypothetical protein CDS	#	1236908.wNo_08970	3e-14	84.7	Rickettsiales	trkH			ko:K03498					ko00000,ko02000	2.A.38.1,2.A.38.4			Rickettsiales	1MUIJ@1224,2TRPX@28211,47F0X@766,COG0168@1,COG0168@2	NA|NA|NA	P	Low-affinity potassium transport system. Interacts with Trk system potassium uptake protein TrkA	#
WBM_RS00070	Wbm0011	642.635	610.555	0.0683174	0.999506	#	642.635	576.26	0.157604	0.993613	#	610.555	576.26	0.0892868	0.96006	#	no	no	Name=MFS transporter CDS	#	292805.Wbm0011	1.2e-222	778.9	Rickettsiales	proP6			ko:K03762					ko00000,ko02000	2.A.1.6.4			Rickettsiales	1MU46@1224,2TQVP@28211,47F3Y@766,COG0477@1,COG0477@2	NA|NA|NA	EGP	Major facilitator	#
WBM_RS03215	Wbm0540	3233.2	3256.94	-0.0088831	0.999506	#	3233.2	3056.54	0.0816265	0.993613	#	3256.94	3056.54	0.0905096	0.971216	#	no	no	Name=aconitate hydratase AcnA CDS	#	292805.Wbm0540	0.0	1729.9	Rickettsiales	acnA	GO:0003674,GO:0003676,GO:0003723,GO:0003729,GO:0003730,GO:0003824,GO:0003994,GO:0005488,GO:0006082,GO:0006091,GO:0006099,GO:0006101,GO:0006629,GO:0006631,GO:0008150,GO:0008152,GO:0009060,GO:0009987,GO:0015980,GO:0016829,GO:0016835,GO:0016836,GO:0016999,GO:0017144,GO:0019541,GO:0019679,GO:0019752,GO:0032787,GO:0043436,GO:0044237,GO:0044238,GO:0044255,GO:0044281,GO:0045333,GO:0046459,GO:0047456,GO:…	4.2.1.3	ko:K01681	ko00020,ko00630,ko00720,ko01100,ko01110,ko01120,ko01130,ko01200,ko01210,ko01230,map00020,map00630,map00720,map01100,map01110,map01120,map01130,map01200,map01210,map01230	M00009,M00010,M00012,M00173,M00740	R01324,R01325,R01900	RC00497,RC00498,RC00618	br01601,ko00000,ko00001,ko00002,ko01000				Rickettsiales	1MU9T@1224,2TT3T@28211,47EVS@766,COG1048@1,COG1048@2	NA|NA|NA	C	Catalyzes the isomerization of citrate to isocitrate via cis-aconitate	#
WBM_RS03390	Wbm0568	449.154	478.063	-0.0983801	0.999506	#	449.154	451.226	-0.00739335	0.998613	#	478.063	451.226	0.0909867	0.971216	#	no	no	Name=succinyl-diaminopimelate desuccinylase CDS	#	292805.Wbm0568	8.6e-234	815.8	Rickettsiales	dapE		3.5.1.18	ko:K01439	ko00300,ko01100,ko01120,ko01230,map00300,map01100,map01120,map01230	M00016	R02734	RC00064,RC00090	ko00000,ko00001,ko00002,ko01000				Rickettsiales	1MW6G@1224,2TT0J@28211,47EZB@766,COG0624@1,COG0624@2	NA|NA|NA	E	Catalyzes the hydrolysis of N-succinyl-L,L- diaminopimelic acid (SDAP), forming succinate and LL-2,6- diaminoheptanedioate (DAP), an intermediate involved in the bacterial biosynthesis of lysine and meso-diaminopimelic acid, an essential component of bacterial cell walls	#
WBM_RS01755	Wbm0298	472.796	582.396	-0.307048	0.999506	#	472.796	548.805	-0.215266	0.993613	#	582.396	548.805	0.0917821	0.971216	#	no	no	Name=type I glyceraldehyde-3-phosphate dehydrogenase CDS	#	292805.Wbm0298	7.7e-188	662.9	Rickettsiales	gap		1.2.1.12	ko:K00134	ko00010,ko00710,ko01100,ko01110,ko01120,ko01130,ko01200,ko01230,ko04066,ko05010,map00010,map00710,map01100,map01110,map01120,map01130,map01200,map01230,map04066,map05010	M00001,M00002,M00003,M00165,M00166,M00308,M00552	R01061	RC00149	ko00000,ko00001,ko00002,ko01000,ko04131,ko04147				Rickettsiales	1MU93@1224,2TR6E@28211,47EZ9@766,COG0057@1,COG0057@2	NA|NA|NA	G	Belongs to the glyceraldehyde-3-phosphate dehydrogenase family	#
WBM_RS00825	no	87.3837	77.6958	0.142142	0.999506	#	87.3837	73.6462	0.233973	0.993613	#	77.6958	73.6462	0.091831	0.972738	#	no	no	Name=ankyrin repeat domain-containing protein CDS	#	/	/	/	/	/	/	/	/	/	/	/	/	/	/	/	/	/	/	/	/	/	#
WBM_RS01685	Wbm0288	305.501	271.618	0.166001	0.999506	#	305.501	254.915	0.258142	0.993613	#	271.618	254.915	0.0921409	0.965275	#	no	no	Name=DNA repair protein RecO CDS	#	292805.Wbm0288	1.3e-136	492.3	Rickettsiales	recO			ko:K03584	ko03440,map03440				ko00000,ko00001,ko03400				Rickettsiales	1MVEJ@1224,2TTYW@28211,47FCJ@766,COG1381@1,COG1381@2	NA|NA|NA	L	Involved in DNA repair and RecF pathway recombination	#
WBM_RS04705	Wbm0770	1704.72	1644.85	0.0533145	0.999506	#	1704.72	1540.19	0.14783	0.993613	#	1644.85	1540.19	0.0945157	0.96006	#	no	no	Name=DegQ family serine endoprotease CDS	#	292805.Wbm0770	4.9e-271	939.9	Rickettsiales	htrA	GO:0003674,GO:0003824,GO:0004175,GO:0004252,GO:0005575,GO:0005623,GO:0006508,GO:0006807,GO:0008150,GO:0008152,GO:0008233,GO:0008236,GO:0016787,GO:0017171,GO:0019538,GO:0030288,GO:0030313,GO:0031975,GO:0042597,GO:0043170,GO:0044238,GO:0044464,GO:0070011,GO:0071704,GO:0140096,GO:1901564	3.4.21.107	ko:K04771	ko01503,ko02020,map01503,map02020	M00728			ko00000,ko00001,ko00002,ko01000,ko01002,ko03110				Rickettsiales	1MU63@1224,2TQPZ@28211,47F2S@766,COG0265@1,COG0265@2	NA|NA|NA	M	Belongs to the peptidase S1C family	#
WBM_RS02775	no	369.915	437.164	-0.245791	0.999506	#	369.915	410.174	-0.150909	0.993613	#	437.164	410.174	0.094882	0.972738	#	pseudo	no	Name=protein TolB CDS	#	163164.WD_0038	1e-35	157.9	Rickettsiales	tolB			ko:K03641					ko00000,ko02000	2.C.1.2			Rickettsiales	1MV09@1224,2TR03@28211,47F05@766,COG0823@1,COG0823@2	NA|NA|NA	U	Involved in the TonB-independent uptake of proteins	#
WBM_RS01040	Wbm0175	249.22	218.038	0.20896	0.999506	#	249.22	202.654	0.304013	0.993613	#	218.038	202.654	0.0950538	0.972738	#	no	no	Name=iron ABC transporter CDS	#	292805.Wbm0175	6e-122	443.7	Rickettsiales	znuB			ko:K09816	ko02010,map02010	M00242			ko00000,ko00001,ko00002,ko02000	3.A.1.15.3,3.A.1.15.5			Rickettsiales	1MVC2@1224,2TS2V@28211,47FCW@766,COG1108@1,COG1108@2	NA|NA|NA	P	ABC-type Mn2 Zn2 transport systems, permease components	#
WBM_RS02475	Wbm0415	245.85	264.738	-0.0932524	0.999506	#	245.85	246.099	0.00355589	0.999041	#	264.738	246.099	0.0968083	0.972738	#	no	no	Name=glutaredoxin CDS	#	292805.Wbm0415	3.4e-64	250.8	Rickettsiales	grxC			ko:K03676					ko00000,ko03110				Rickettsiales	1N72P@1224,2UFM1@28211,47FKH@766,COG0695@1,COG0695@2	NA|NA|NA	O	Has a glutathione-disulfide oxidoreductase activity in the presence of NADPH and glutathione reductase. Reduces low molecular weight disulfides and proteins	#
WBM_RS00310	no	1297.21	1373.34	-0.0861824	0.999506	#	1297.21	1285.5	0.0120024	0.996952	#	1373.34	1285.5	0.0981848	0.96006	#	pseudo	no	Name=glutamate synthase subunit beta CDS	#	292805.Wbm0051	0.0	1551.6	Rickettsiales	gltD												Rickettsiales	1QVTW@1224,2TWJK@28211,47EUW@766,COG0493@1,COG0493@2,COG0543@1,COG0543@2	NA|NA|NA	CEH	COG0493 NADPH-dependent glutamate synthase beta chain and related oxidoreductases	#
WBM_RS00745	Wbm0122	196.957	198.279	-0.027486	0.999506	#	196.957	185.991	0.0727332	0.993613	#	198.279	185.991	0.100219	0.971216	#	no	no	Name=murein biosynthesis integral membrane protein MurJ CDS	#	292805.Wbm0122	4.8e-258	896.7	Rickettsiales	mviN			ko:K03980					ko00000,ko01011,ko02000	2.A.66.4			Rickettsiales	1MUH0@1224,2TS44@28211,47F0Q@766,COG0728@1,COG0728@2	NA|NA|NA	S	Involved in peptidoglycan biosynthesis. Transports lipid-linked peptidoglycan precursors from the inner to the outer leaflet of the cytoplasmic membrane	#
WBM_RS05500	no	151.265	137.43	0.123834	0.999506	#	151.265	129.007	0.224912	0.993613	#	137.43	129.007	0.101078	0.972738	#	pseudo	no	Name=hypothetical protein CDS	#	/	/	/	/	/	/	/	/	/	/	/	/	/	/	/	/	/	/	/	/	/	#
WBM_RS00920	Wbm0154	905.893	953.708	-0.0743104	0.999506	#	905.893	889.202	0.029224	0.993613	#	953.708	889.202	0.103534	0.93497	#	no	no	Name=rod shape-determining protein CDS	#	292805.Wbm0154	1.5e-197	695.3	Rickettsiales	mreB			ko:K03569					ko00000,ko02048,ko03036,ko04812	1.A.33.1,9.B.157.1			Rickettsiales	1MUMW@1224,2TTQ2@28211,47EYF@766,COG1077@1,COG1077@2	NA|NA|NA	D	Rod shape-determining protein (MreB)	#
WBM_RS00965	Wbm0161	27.2052	33.2597	-0.302651	0.999506	#	27.2052	30.8441	-0.198555	0.993613	#	33.2597	30.8441	0.104096	0.972738	#	no	no	Name=hypothetical protein CDS	#	/	/	/	/	/	/	/	/	/	/	/	/	/	/	/	/	/	/	/	/	/	#
WBM_RS04865	Wbm0794	2315.49	2480.76	-0.10191	0.999506	#	2315.49	2310.18	0.00254388	0.999041	#	2480.76	2310.18	0.104454	0.919426	#	no	no	Name=Type IV secretory pathway%2C VirB6 components CDS	#	292805.Wbm0794	0.0	1778.1	Proteobacteria													Rickettsiales	1P5RF@1224,COG3704@1,COG3704@2	NA|NA|NA	U	Conjugal transfer protein	#
WBM_RS05385	no	377.428	450.86	-0.261483	0.999506	#	377.428	420.197	-0.156645	0.993613	#	450.86	420.197	0.104838	0.972738	#	pseudo	no	Name=hypothetical protein CDS	#	163164.WD_1016	2.9e-34	152.1	Rickettsiales													Rickettsiales	1NKZK@1224,2U0EG@28211,47F4A@766,COG5362@1,COG5362@2,COG5410@1,COG5410@2	NA|NA|NA	S	hmm tigr01630	#
WBM_RS01930	Wbm0326	1551.25	1684.46	-0.116683	0.999506	#	1551.25	1561.8	-0.00970409	0.998619	#	1684.46	1561.8	0.106978	0.972738	#	no	no	Name=50S ribosomal protein L6 CDS	#	292805.Wbm0326	6.3e-99	366.7	Rickettsiales	rplF			ko:K02933	ko03010,map03010	M00178,M00179			br01610,ko00000,ko00001,ko00002,ko03011				Rickettsiales	1R9YZ@1224,2TV09@28211,47FCI@766,COG0097@1,COG0097@2	NA|NA|NA	J	This protein binds to the 23S rRNA, and is important in its secondary structure. It is located near the subunit interface in the base of the L7 L12 stalk, and near the tRNA binding site of the peptidyltransferase center	#
WBM_RS02235	Wbm0380	609.656	712.302	-0.222286	0.999506	#	609.656	661.365	-0.114657	0.993613	#	712.302	661.365	0.107629	0.93497	#	no	no	Name=UbiD family decarboxylase CDS	#	292805.Wbm0380	2e-288	997.7	Rickettsiales	ubiD		4.1.1.98	ko:K03182	ko00130,ko01100,ko01110,map00130,map01100,map01110	M00117	R04985,R04986	RC00391	ko00000,ko00001,ko00002,ko01000				Rickettsiales	1MU62@1224,2TTSQ@28211,47F3M@766,COG0043@1,COG0043@2	NA|NA|NA	H	Belongs to the UbiD family	#
WBM_RS01545	Wbm0264	183.66	202.821	-0.163143	0.999506	#	183.66	190.327	-0.0551475	0.995499	#	202.821	190.327	0.107995	0.972738	#	no	no	Name=hypothetical protein CDS	#	/	/	/	/	/	/	/	/	/	/	/	/	/	/	/	/	/	/	/	/	/	#
WBM_RS00125	no	176.173	223.353	-0.353836	0.999506	#	176.173	208.204	-0.244818	0.993613	#	223.353	208.204	0.109018	0.972738	#	pseudo	no	Name=tRNA pseudouridine(55) synthase TruB CDS	#	100901.wOo_07840	3.5e-45	188.3	Rickettsiales	truB		5.4.99.25	ko:K03177					ko00000,ko01000,ko03016				Rickettsiales	1MV0N@1224,2TSJK@28211,47F98@766,COG0130@1,COG0130@2	NA|NA|NA	J	Responsible for synthesis of pseudouridine from uracil- 55 in the psi GC loop of transfer RNAs	#
WBM_RS05210	Wbm5002	52.3006	62.4558	-0.287703	0.999506	#	52.3006	58.4425	-0.177073	0.993613	#	62.4558	58.4425	0.11063	0.972738	#	pseudo	no	Name=GIY-YIG nuclease CDS	#	/	/	/	/	/	/	/	/	/	/	/	/	/	/	/	/	/	/	/	/	/	#
WBM_RS00695	Wbm0112	692.836	627.731	0.150798	0.999506	#	692.836	578.721	0.262525	0.806671	#	627.731	578.721	0.111727	0.903999	#	no	no	Name=type I methionyl aminopeptidase CDS	#	292805.Wbm0112	5.7e-154	550.1	Rickettsiales	map		3.4.11.18	ko:K01265					ko00000,ko01000,ko01002				Rickettsiales	1MU99@1224,2TQTH@28211,47EVR@766,COG0024@1,COG0024@2	NA|NA|NA	E	Methionine aminopeptidase	#
WBM_RS02790	Wbm0470	764.71	769.132	0.000397945	0.999506	#	764.71	708.248	0.113462	0.993613	#	769.132	708.248	0.113064	0.942661	#	no	no	Name=SDR family oxidoreductase CDS	#	292805.Wbm0470	6.4e-148	530.0	Rickettsiales	fabI	GO:0003674,GO:0003824,GO:0004312,GO:0004318,GO:0006082,GO:0006629,GO:0006631,GO:0006633,GO:0008150,GO:0008152,GO:0008610,GO:0009058,GO:0009987,GO:0016043,GO:0016053,GO:0016491,GO:0016627,GO:0016628,GO:0016740,GO:0016746,GO:0016747,GO:0019752,GO:0022607,GO:0030497,GO:0032787,GO:0043436,GO:0043933,GO:0044085,GO:0044237,GO:0044238,GO:0044249,GO:0044255,GO:0044281,GO:0044283,GO:0046394,GO:0051259,GO:…	1.3.1.10,1.3.1.9	ko:K00208	ko00061,ko00333,ko00780,ko01100,ko01130,ko01212,map00061,map00333,map00780,map01100,map01130,map01212	M00083,M00572	R01404,R04429,R04430,R04724,R04725,R04955,R04956,R04958,R04959,R04961,R04962,R04966,R04967,R04969,R04970,R07765,R10118,R10122,R11671	RC00052,RC00076,RC00120	ko00000,ko00001,ko00002,ko01000,ko01004				Rickettsiales	1MV05@1224,2TSU4@28211,47EXU@766,COG0623@1,COG0623@2	NA|NA|NA	I	Enoyl- acyl-carrier-protein reductase NADH	#
WBM_RS02865	no	392.848	366.976	0.0879897	0.999506	#	392.848	340.889	0.201226	0.993613	#	366.976	340.889	0.113237	0.971216	#	pseudo	no	Name=mannose-1-phosphate guanyltransferase CDS	#	163164.WD_1224	5.4e-42	178.7	Rickettsiales			2.7.7.13,5.3.1.8	ko:K00971,ko:K16011	ko00051,ko00520,ko01100,ko01110,ko01130,ko02025,map00051,map00520,map01100,map01110,map01130,map02025	M00114,M00361,M00362	R00885,R01819	RC00002,RC00376	ko00000,ko00001,ko00002,ko01000				Rickettsiales	1MV39@1224,2TT0R@28211,47FBT@766,COG0836@1,COG0836@2	NA|NA|NA	M	Nucleotidyl transferase	#
WBM_RS00090	Wbm0015	192.948	200.353	-0.0705232	0.999506	#	192.948	186.661	0.0429255	0.996152	#	200.353	186.661	0.113449	0.972738	#	no	no	Name=rod shape-determining protein RodA CDS	#	292805.Wbm0015	1.6e-197	695.3	Rickettsiales	rodA			ko:K05837					ko00000,ko03036				Rickettsiales	1MUK3@1224,2TSM0@28211,47ETR@766,COG0772@1,COG0772@2	NA|NA|NA	D	Belongs to the SEDS family. MrdB RodA subfamily	#
WBM_RS03840	no	283.038	321.96	-0.194788	0.999506	#	283.038	298.419	-0.0797784	0.993613	#	321.96	298.419	0.115009	0.971216	#	no	no	Name=hypothetical protein CDS	#	1236908.wNo_04330	8.3e-07	60.5	Bacteria													Rickettsiales	COG0666@1,COG0666@2	NA|NA|NA	G	response to abiotic stimulus	#
WBM_RS00085	Wbm0014	301.025	293.646	0.0380919	0.999506	#	301.025	272.735	0.153266	0.993613	#	293.646	272.735	0.115174	0.96006	#	no	Effector	Name=heme ABC exporter ATP-binding protein CcmA CDS	#	292805.Wbm0014	7.1e-115	419.9	Rickettsiales	ccmA		3.6.3.41	ko:K02193	ko02010,map02010	M00259			ko00000,ko00001,ko00002,ko01000,ko02000	3.A.1.107			Rickettsiales	1MZPC@1224,2TVBT@28211,47FJF@766,COG4133@1,COG4133@2	NA|NA|NA	P	once thought to export heme, this seems not to be the case, but its exact role is uncertain. Responsible for energy coupling to the transport system	#
WBM_RS01955	Wbm0331	2092.69	2306.94	-0.13907	0.999506	#	2092.69	2125.36	-0.0217953	0.998613	#	2306.94	2125.36	0.117274	0.972738	#	no	no	Name=50S ribosomal protein L14 CDS	#	292805.Wbm0331	3.9e-57	227.3	Rickettsiales	rplN			ko:K02874	ko03010,map03010	M00178,M00179			br01610,ko00000,ko00001,ko00002,ko03011				Rickettsiales	1RCWZ@1224,2U743@28211,47FD2@766,COG0093@1,COG0093@2	NA|NA|NA	J	Binds to 23S rRNA. Forms part of two intersubunit bridges in the 70S ribosome	#
WBM_RS01400	Wbm0237	548.422	574.627	-0.0597177	0.999506	#	548.422	527.619	0.0585025	0.993613	#	574.627	527.619	0.11822	0.957545	#	no	no	Name=complex I NDUFA9 subunit family protein CDS	#	292805.Wbm0237	2.2e-171	608.2	Rickettsiales			1.6.5.3,1.6.99.3	ko:K00329,ko:K00356	ko00190,map00190		R11945	RC00061	ko00000,ko00001,ko01000				Rickettsiales	1MW54@1224,2TQMD@28211,47F7P@766,COG0702@1,COG0702@2	NA|NA|NA	GM	NAD(P)H-binding	#
WBM_RS03680	Wbm0609	529.785	619.862	-0.21925	0.999506	#	529.785	567.242	-0.100221	0.993613	#	619.862	567.242	0.119029	0.96006	#	no	no	Name=3'-5' exonuclease CDS	#	292805.Wbm0609	2.4e-115	421.4	Alphaproteobacteria													Rickettsiales	1MWFD@1224,2TQXS@28211,COG0349@1,COG0349@2	NA|NA|NA	L	3-5 exonuclease	#
WBM_RS01990	Wbm0338	2063.05	2173.3	-0.0732138	0.999506	#	2063.05	1998.12	0.0465183	0.995832	#	2173.3	1998.12	0.119732	0.971216	#	no	no	Name=50S ribosomal protein L2 CDS	#	292805.Wbm0338	4.6e-154	550.4	Rickettsiales	rplB			ko:K02886	ko03010,map03010	M00178,M00179			br01610,ko00000,ko00001,ko00002,ko03011				Rickettsiales	1MVTD@1224,2TTKD@28211,47EZ2@766,COG0090@1,COG0090@2	NA|NA|NA	J	One of the primary rRNA binding proteins. Required for association of the 30S and 50S subunits to form the 70S ribosome, for tRNA binding and peptide bond formation. It has been suggested to have peptidyltransferase activity	#
WBM_RS02660	no	1835.72	2118.68	-0.208019	0.999506	#	1835.72	1950.96	-0.0882183	0.993613	#	2118.68	1950.96	0.119801	0.972738	#	no	no	Name=ankyrin repeat domain-containing protein CDS	#	292805.Wbm0447	0.0	2085.8	Bacteria													Rickettsiales	COG0666@1,COG0666@2	NA|NA|NA	G	response to abiotic stimulus	#
WBM_RS03040	Wbm0512	2144.65	2399.69	-0.159439	0.999506	#	2144.65	2200.82	-0.0366415	0.993613	#	2399.69	2200.82	0.122797	0.919426	#	no	no	Name=carbamoyl-phosphate synthase large subunit CDS	#	292805.Wbm0512	0.0	2023.8	Rickettsiales	carB		6.3.5.5	ko:K01955	ko00240,ko00250,ko01100,map00240,map00250,map01100	M00051	R00256,R00575,R01395,R10948,R10949	RC00002,RC00010,RC00043,RC02750,RC02798,RC03314	ko00000,ko00001,ko00002,ko01000				Rickettsiales	1MUDZ@1224,2TQZU@28211,47FZJ@766,COG0458@1,COG0458@2	NA|NA|NA	F	Carbamoyl-phosphate synthetase ammonia chain	#
WBM_RS01060	Wbm0178	242.266	234.082	0.0360631	0.999506	#	242.266	215.58	0.158909	0.993613	#	234.082	215.58	0.122846	0.965275	#	no	no	Name=phosphate ABC transporter ATP-binding protein CDS	#	292805.Wbm0178	1.3e-142	512.3	Rickettsiales	pstB		3.6.3.27	ko:K02036	ko02010,map02010	M00222			ko00000,ko00001,ko00002,ko01000,ko02000	3.A.1.7			Rickettsiales	1MU16@1224,2TQX9@28211,47FZ2@766,COG1117@1,COG1117@2	NA|NA|NA	P	Belongs to the ABC transporter superfamily	#
WBM_RS00340	Wbm0057	295.491	353.977	-0.253401	0.999506	#	295.491	322.356	-0.130069	0.993613	#	353.977	322.356	0.123331	0.971216	#	no	Effector	Name=cell division protein ZapA CDS	#	292805.Wbm0057	6.9e-50	203.0	Bacteria													Rickettsiales	COG3027@1,COG3027@2	NA|NA|NA	D	Activator of cell division through the inhibition of FtsZ GTPase activity, therefore promoting FtsZ assembly into bundles of protofilaments necessary for the formation of the division Z ring. It is recruited early at mid-cell but it is not essential for cell division	#
WBM_RS05175	no	331.578	349.845	-0.0865999	0.999506	#	331.578	322.276	0.0376606	0.996152	#	349.845	322.276	0.12426	0.971216	#	pseudo	no	Name=N-acetylmuramoyl-L-alanine amidase CDS	#	1236908.wNo_04910	6.2e-23	115.5	Rickettsiales			3.5.1.28	ko:K11066					ko00000,ko01000,ko01011				Rickettsiales	1RDHU@1224,2TSW3@28211,47FF6@766,COG3023@1,COG3023@2	NA|NA|NA	V	Ami_2	#
WBM_RS01475	Wbm0251	370.878	373.314	-0.000849802	0.999506	#	370.878	342.031	0.123643	0.993613	#	373.314	342.031	0.124493	0.96006	#	no	no	Name=Holliday junction branch migration protein RuvA CDS	#	292805.Wbm0251	3.5e-103	380.9	Rickettsiales	ruvA		3.6.4.12	ko:K03550	ko03440,map03440				ko00000,ko00001,ko01000,ko03400				Rickettsiales	1MWJR@1224,2TSKM@28211,47FG4@766,COG0632@1,COG0632@2	NA|NA|NA	L	The RuvA-RuvB complex in the presence of ATP renatures cruciform structure in supercoiled DNA with palindromic sequence, indicating that it may promote strand exchange reactions in homologous recombination. RuvAB is a helicase that mediates the Holliday junction migration by localized denaturation and reannealing. RuvA stimulates, in the presence of DNA, the weak ATPase activity of RuvB	#
WBM_RS02150	Wbm0364	1435.32	1450.36	-0.0125881	0.999506	#	1435.32	1328.96	0.112773	0.993613	#	1450.36	1328.96	0.125361	0.900789	#	no	no	Name=tRNA (N6-isopentenyl adenosine(37)-C2)-methylthiotransferase MiaB CDS	#	292805.Wbm0364	6.8e-256	889.4	Rickettsiales	miaB		2.8.4.3	ko:K06168			R10645,R10646,R10647	RC00003,RC00980,RC03221,RC03222	ko00000,ko01000,ko03016				Rickettsiales	1MURS@1224,2TQN6@28211,47EVT@766,COG0621@1,COG0621@2	NA|NA|NA	J	Catalyzes the methylthiolation of N6- (dimethylallyl)adenosine (i(6)A), leading to the formation of 2- methylthio-N6-(dimethylallyl)adenosine (ms(2)i(6)A) at position 37 in tRNAs that read codons beginning with uridine	#
WBM_RS00510	Wbm0088	789.313	838.024	-0.0783848	0.999506	#	789.313	761.685	0.0491574	0.993613	#	838.024	761.685	0.127542	0.895906	#	no	no	Name=glucosamine-1-phosphate N-acetyltransferase CDS	#	292805.Wbm0088	1.7e-197	695.3	Rickettsiales	glmU		2.3.1.157,2.7.7.23	ko:K04042,ko:K11528	ko00520,ko01100,ko01130,map00520,map01100,map01130	M00362	R00416,R05332	RC00002,RC00004,RC00166	ko00000,ko00001,ko00002,ko01000				Rickettsiales	1MUPH@1224,2TQPS@28211,47EW1@766,COG1207@1,COG1207@2	NA|NA|NA	M	Catalyzes the last two sequential reactions in the de novo biosynthetic pathway for UDP-N-acetylglucosamine (UDP- GlcNAc). The C-terminal domain catalyzes the transfer of acetyl group from acetyl coenzyme A to glucosamine-1-phosphate (GlcN-1-P) to produce N-acetylglucosamine-1-phosphate (GlcNAc-1-P), which is converted into UDP-GlcNAc by the transfer of uridine 5- monophosphate (from uridine 5-tr…	#
WBM_RS00985	Wbm0166	478.77	521.43	-0.129708	0.999506	#	478.77	479.765	-0.00126034	0.999195	#	521.43	479.765	0.128448	0.962002	#	no	no	Name=hypothetical protein CDS	#	/	/	/	/	/	/	/	/	/	/	/	/	/	/	/	/	/	/	/	/	/	#
WBM_RS01565	Wbm0266	1714.18	2053.06	-0.262034	0.999506	#	1714.18	1880.03	-0.1331	0.993613	#	2053.06	1880.03	0.128934	0.96006	#	no	no	Name=preprotein translocase subunit SecA CDS	#	292805.Wbm0266	0.0	1728.0	Rickettsiales	secA			ko:K03070	ko02024,ko03060,ko03070,map02024,map03060,map03070	M00335			ko00000,ko00001,ko00002,ko02044	3.A.5.1,3.A.5.10,3.A.5.2,3.A.5.4			Rickettsiales	1MUJZ@1224,2TTBF@28211,47EYC@766,COG0653@1,COG0653@2	NA|NA|NA	U	Part of the Sec protein translocase complex. Interacts with the SecYEG preprotein conducting channel. Has a central role in coupling the hydrolysis of ATP to the transfer of proteins into and across the cell membrane, serving both as a receptor for the preprotein-SecB complex and as an ATP-driven molecular motor driving the stepwise translocation of polypeptide chains across the membrane	#
WBM_RS02040	no	111.025	101.652	0.0962672	0.999506	#	111.025	94.2594	0.225274	0.993613	#	101.652	94.2594	0.129007	0.972738	#	pseudo	no	Name=DUF3168 domain-containing protein CDS	#	/	/	/	/	/	/	/	/	/	/	/	/	/	/	/	/	/	/	/	/	/	#
WBM_RS04340	Wbm0710	1307.52	1272.93	0.0409856	0.999506	#	1307.52	1161.27	0.170631	0.993613	#	1272.93	1161.27	0.129645	0.884773	#	no	no	Name=hybrid sensor histidine kinase/response regulator CDS	#	292805.Wbm0710	0.0	1625.5	Rickettsiales	dhkA		2.7.13.3	ko:K13587	ko02020,ko04112,map02020,map04112	M00512			ko00000,ko00001,ko00002,ko01000,ko01001,ko02022				Rickettsiales	1RCM9@1224,2TQQ9@28211,47EYK@766,COG0784@1,COG0784@2,COG4191@1,COG4191@2	NA|NA|NA	T	histidine kinase response regulator	#
WBM_RS03885	Wbm0644	1597.88	1750.17	-0.130361	0.999506	#	1597.88	1595.46	0.00290106	0.998613	#	1750.17	1595.46	0.133263	0.881186	#	no	no	Name=DNA translocase FtsK CDS	#	292805.Wbm0644	0.0	1300.8	Rickettsiales	ftsK			ko:K03466					ko00000,ko03036	3.A.12			Rickettsiales	1MVPI@1224,2TR48@28211,47EW9@766,COG1674@1,COG1674@2	NA|NA|NA	D	Essential cell division protein that coordinates cell division and chromosome segregation. The N-terminus is involved in assembly of the cell-division machinery. The C-terminus functions as a DNA motor that moves dsDNA in an ATP-dependent manner towards the dif recombination site, which is located within the replication terminus region. Translocation stops specifically at Xer-dif sites, where Fts…	#
WBM_RS04615	Wbm0752	1008.97	1058.01	-0.0715883	0.999506	#	1008.97	961.029	0.0688805	0.994727	#	1058.01	961.029	0.140469	0.971216	#	no	Effector	Name=hypothetical protein CDS	#	292805.Wbm0752	1.9e-215	755.0	Bacteria													Rickettsiales	COG0666@1,COG0666@2	NA|NA|NA	G	response to abiotic stimulus	#
WBM_RS03745	Wbm0621	476.361	391.801	0.280901	0.999506	#	476.361	353.875	0.423467	0.909905	#	391.801	353.875	0.142566	0.945044	#	no	no	Name=NADH-quinone oxidoreductase subunit N CDS	#	292805.Wbm0621	2.3e-230	804.7	Rickettsiales	nuoN	GO:0003674,GO:0003824,GO:0003954,GO:0008150,GO:0008152,GO:0016491,GO:0016651,GO:0016655,GO:0050136,GO:0055114	1.6.5.3	ko:K00343	ko00190,ko01100,map00190,map01100	M00144	R11945	RC00061	ko00000,ko00001,ko00002,ko01000	3.D.1			Rickettsiales	1MV56@1224,2TQMX@28211,47EYV@766,COG1007@1,COG1007@2	NA|NA|NA	C	NDH-1 shuttles electrons from NADH, via FMN and iron- sulfur (Fe-S) centers, to quinones in the respiratory chain. The immediate electron acceptor for the enzyme in this species is believed to be ubiquinone. Couples the redox reaction to proton translocation (for every two electrons transferred, four hydrogen ions are translocated across the cytoplasmic membrane), and thus conserves the redox ene…	#
WBM_RS04115	no	423.681	495.586	-0.237151	0.999506	#	423.681	451.523	-0.094441	0.993613	#	495.586	451.523	0.14271	0.942661	#	pseudo	no	Name=efflux transporter periplasmic adaptor subunit CDS	#	163164.WD_0345	8.9e-35	154.5	Alphaproteobacteria													Rickettsiales	1MVFN@1224,2TRSC@28211,COG0845@1,COG0845@2	NA|NA|NA	M	Belongs to the membrane fusion protein (MFP) (TC 8.A.1) family	#
WBM_RS00645	Wbm0106	105.598	134.595	-0.355524	0.999506	#	105.598	123.057	-0.212116	0.993613	#	134.595	123.057	0.143408	0.965275	#	no	no	Name=hypothetical protein CDS	#	/	/	/	/	/	/	/	/	/	/	/	/	/	/	/	/	/	/	/	/	/	#
WBM_RS03650	Wbm0605	2726.31	2934.26	-0.106274	0.999506	#	2726.31	2655.39	0.0393235	0.993613	#	2934.26	2655.39	0.145598	0.898769	#	no	no	Name=leucine--tRNA ligase CDS	#	292805.Wbm0605	0.0	1799.3	Rickettsiales	leuS		6.1.1.4	ko:K01869	ko00970,map00970	M00359,M00360	R03657	RC00055,RC00523	ko00000,ko00001,ko00002,ko01000,ko01007,ko03016,ko03029				Rickettsiales	1MV47@1224,2TQPK@28211,47EWT@766,COG0495@1,COG0495@2	NA|NA|NA	J	Belongs to the class-I aminoacyl-tRNA synthetase family	#
WBM_RS02545	Wbm0427	1670.05	1865.34	-0.156727	0.999506	#	1670.05	1683.71	-0.0108304	0.998613	#	1865.34	1683.71	0.145897	0.957545	#	no	no	Name=recombinase RecA CDS	#	292805.Wbm0427	5.9e-194	683.3	Rickettsiales	recA			ko:K03553	ko03440,map03440	M00729			ko00000,ko00001,ko00002,ko03400				Rickettsiales	1MU3C@1224,2TRPR@28211,47F00@766,COG0468@1,COG0468@2	NA|NA|NA	L	Can catalyze the hydrolysis of ATP in the presence of single-stranded DNA, the ATP-dependent uptake of single-stranded DNA by duplex DNA, and the ATP-dependent hybridization of homologous single-stranded DNAs. It interacts with LexA causing its activation and leading to its autocatalytic cleavage	#
WBM_RS04720	no	1296.46	1603.41	-0.309067	0.999506	#	1296.46	1450.08	-0.1629	0.993613	#	1603.41	1450.08	0.146168	0.900789	#	no	no	Name=hypothetical protein CDS	#	/	/	/	/	/	/	/	/	/	/	/	/	/	/	/	/	/	/	/	/	/	#
WBM_RS03065	Wbm0518	188.548	142.039	0.385475	0.999506	#	188.548	128.67	0.536185	0.909905	#	142.039	128.67	0.150711	0.96006	#	no	no	Name=diaminopimelate epimerase CDS	#	292805.Wbm0518	1.2e-148	532.3	Rickettsiales	dapF		5.1.1.7	ko:K01778	ko00300,ko01100,ko01110,ko01120,ko01130,ko01230,map00300,map01100,map01110,map01120,map01130,map01230	M00016,M00525,M00527	R02735	RC00302	ko00000,ko00001,ko00002,ko01000				Rickettsiales	1MWDH@1224,2TUF2@28211,47FCQ@766,COG0253@1,COG0253@2	NA|NA|NA	E	Catalyzes the stereoinversion of LL-2,6- diaminoheptanedioate (L,L-DAP) to meso-diaminoheptanedioate (meso- DAP), a precursor of L-lysine and an essential component of the bacterial peptidoglycan	#
WBM_RS03960	Wbm0656	716.501	847.03	-0.238966	0.999506	#	716.501	762.654	-0.0876844	0.993613	#	847.03	762.654	0.151282	0.93497	#	no	no	Name=methionyl-tRNA formyltransferase CDS	#	292805.Wbm0656	1.2e-166	592.4	Rickettsiales	fmt		2.1.2.9	ko:K00604	ko00670,ko00970,map00670,map00970		R03940	RC00026,RC00165	ko00000,ko00001,ko01000				Rickettsiales	1MU4Q@1224,2TSWX@28211,47F1P@766,COG0223@1,COG0223@2	NA|NA|NA	J	Attaches a formyl group to the free amino group of methionyl-tRNA(fMet). The formyl group appears to play a dual role in the initiator identity of N-formylmethionyl-tRNA by promoting its recognition by IF2 and preventing the misappropriation of this tRNA by the elongation apparatus	#
WBM_RS01775	Wbm0300	364.244	411.032	-0.179235	0.999506	#	364.244	371.741	-0.0279445	0.995832	#	411.032	371.741	0.151291	0.919426	#	no	no	Name=RDD family protein CDS	#	292805.Wbm0300	1.7e-108	398.7	Rickettsiales													Rickettsiales	1MZAD@1224,2UM11@28211,47GSG@766,COG1714@1,COG1714@2	NA|NA|NA	S	RDD family	#
WBM_RS03060	Wbm0517	304.66	294.146	0.0491539	0.999506	#	304.66	263.572	0.20063	0.993613	#	294.146	263.572	0.151476	0.935069	#	pseudo	no	Name=nitroreductase CDS	#	292805.Wbm0517	5.2e-82	310.5	Bacteria													Rickettsiales	COG0778@1,COG0778@2	NA|NA|NA	C	coenzyme F420-1:gamma-L-glutamate ligase activity	#
WBM_RS05550	no	396.279	482.149	-0.287681	0.999506	#	396.279	434.679	-0.134815	0.993613	#	482.149	434.679	0.152867	0.972738	#	pseudo	no	Name=hypothetical protein CDS	#	163164.WD_1016	2.9e-34	152.1	Rickettsiales													Rickettsiales	1NKZK@1224,2U0EG@28211,47F4A@766,COG5362@1,COG5362@2,COG5410@1,COG5410@2	NA|NA|NA	S	hmm tigr01630	#
WBM_RS00435	Wbm0072	284.144	306.22	-0.10658	0.999506	#	284.144	274.18	0.0477692	0.993613	#	306.22	274.18	0.154349	0.942661	#	no	no	Name=UbiX family flavin prenyltransferase CDS	#	292805.Wbm0072	1.6e-97	362.1	Rickettsiales	ubiX		2.5.1.129	ko:K03186	ko00130,ko00627,ko00940,ko01100,ko01110,ko01120,ko01220,map00130,map00627,map00940,map01100,map01110,map01120,map01220	M00117	R01238,R02952,R03367,R04985,R04986,R11225	RC00391,RC00814,RC03392	ko00000,ko00001,ko00002,ko01000				Rickettsiales	1RA0P@1224,2U5GN@28211,47FA4@766,COG0163@1,COG0163@2	NA|NA|NA	H	Flavin prenyltransferase that catalyzes the synthesis of the prenylated FMN cofactor (prenyl-FMN) for 4-hydroxy-3- polyprenylbenzoic acid decarboxylase UbiD. The prenyltransferase is metal-independent and links a dimethylallyl moiety from dimethylallyl monophosphate (DMAP) to the flavin N5 and C6 atoms of FMN	#
WBM_RS03395	no	335.253	387.917	-0.215898	0.999506	#	335.253	348.896	-0.0596279	0.996152	#	387.917	348.896	0.15627	0.972738	#	pseudo	no	Name=glycerol-1-phosphate dehydrogenase CDS	#	163164.WD_0787	2.4e-60	239.6	Rickettsiales			1.1.1.261	ko:K00096	ko00564,map00564		R05679,R05680	RC00029	ko00000,ko00001,ko01000				Rickettsiales	1NAAM@1224,2TRFG@28211,47G54@766,COG0371@1,COG0371@2	NA|NA|NA	C	Iron-containing alcohol dehydrogenase	#
WBM_RS01615	Wbm0275	367.03	370.532	-0.0250186	0.999506	#	367.03	333.019	0.136749	0.993613	#	370.532	333.019	0.161768	0.852895	#	no	no	Name=glutamine synthetase CDS	#	292805.Wbm0275	4e-141	507.3	Rickettsiales	glnA		6.3.1.2	ko:K01915	ko00220,ko00250,ko00630,ko00910,ko01100,ko01120,ko01230,ko02020,ko04217,ko04724,ko04727,map00220,map00250,map00630,map00910,map01100,map01120,map01230,map02020,map04217,map04724,map04727		R00253	RC00010,RC02798	ko00000,ko00001,ko01000,ko04147				Rickettsiales	1MU6V@1224,2TTPD@28211,47FFS@766,COG0174@1,COG0174@2	NA|NA|NA	E	glutamine synthetase	#
WBM_RS03800	no	492.953	567.513	-0.208402	0.999506	#	492.953	508.137	-0.046161	0.995832	#	567.513	508.137	0.162241	0.96006	#	pseudo	no	Name=transposase CDS	#	570417.WP0461	1.5e-76	293.1	Rickettsiales													Rickettsiales	1R8FS@1224,2UMP3@28211,47FF8@766,COG5464@1,COG5464@2	NA|NA|NA	S	to TIGR01784	#
WBM_RS02135	Wbm0361	1795.67	1804.88	-0.00985218	0.999506	#	1795.67	1613.19	0.153381	0.993613	#	1804.88	1613.19	0.163233	0.900789	#	no	no	Name=alanine--tRNA ligase CDS	#	292805.Wbm0361	0.0	1738.4	Rickettsiales	alaS		6.1.1.7	ko:K01872	ko00970,map00970	M00359,M00360	R03038	RC00055,RC00523	ko00000,ko00001,ko00002,ko01000,ko01007,ko03016				Rickettsiales	1MU9A@1224,2TQV4@28211,47EUQ@766,COG0013@1,COG0013@2	NA|NA|NA	J	Catalyzes the attachment of alanine to tRNA(Ala) in a two-step reaction alanine is first activated by ATP to form Ala- AMP and then transferred to the acceptor end of tRNA(Ala). Also edits incorrectly charged Ser-tRNA(Ala) and Gly-tRNA(Ala) via its editing domain	#
WBM_RS02110	Wbm0357	1138.96	1365.61	-0.258932	0.999506	#	1138.96	1217.05	-0.0942515	0.993613	#	1365.61	1217.05	0.16468	0.96006	#	no	no	Name=YihA family ribosome biogenesis GTP-binding protein CDS	#	292805.Wbm0357	1.4e-99	369.0	Rickettsiales	engB			ko:K03978					ko00000,ko03036				Rickettsiales	1MY3Z@1224,2U5E5@28211,47FFE@766,COG0218@1,COG0218@2	NA|NA|NA	D	Necessary for normal cell division and for the maintenance of normal septation	#
WBM_RS03950	Wbm0654	1194.55	1257.58	-0.0702647	0.999506	#	1194.55	1118.35	0.0948042	0.993613	#	1257.58	1118.35	0.165069	0.903999	#	no	no	Name=carbamoyl-phosphate synthase small subunit CDS	#	292805.Wbm0654	5.9e-224	783.1	Rickettsiales	carA		6.3.5.5	ko:K01956	ko00240,ko00250,ko01100,map00240,map00250,map01100	M00051	R00256,R00575,R01395,R10948,R10949	RC00002,RC00010,RC00043,RC02750,RC02798,RC03314	ko00000,ko00001,ko00002,ko01000				Rickettsiales	1MUB9@1224,2TR3W@28211,47G07@766,COG0505@1,COG0505@2	NA|NA|NA	F	Belongs to the CarA family	#
WBM_RS04850	Wbm0791	327.756	371.901	-0.182105	0.999506	#	327.756	332.461	-0.0168171	0.996152	#	371.901	332.461	0.165288	0.884773	#	no	Effector	Name=16S rRNA (guanine(966)-N(2))-methyltransferase RsmD CDS	#	292805.Wbm0791	2.6e-97	361.3	Rickettsiales			2.1.1.171	ko:K08316			R07234	RC00003	ko00000,ko01000,ko03009				Rickettsiales	1MXKW@1224,2U70Y@28211,47FGC@766,COG0742@1,COG0742@2	NA|NA|NA	L	Conserved hypothetical protein 95	#
WBM_RS03195	no	904.607	808.132	0.159577	0.999506	#	904.607	721.647	0.324972	0.993613	#	808.132	721.647	0.165395	0.971216	#	pseudo	no	Name=acriflavin resistance protein CDS	#	163164.WD_1320	9.6e-140	504.6	Rickettsiales	acrD			ko:K03296,ko:K18138,ko:K18989	ko01501,ko01503,map01501,map01503	M00647,M00699,M00718,M00720			ko00000,ko00001,ko00002,ko01504,ko02000	2.A.6.2,2.A.6.2.30			Rickettsiales	1MU48@1224,2TQT0@28211,47EX4@766,COG0841@1,COG0841@2	NA|NA|NA	V	Belongs to the resistance-nodulation-cell division (RND) (TC 2.A.6) family	#
WBM_RS03555	no	359.91	369.933	-0.0470098	0.999506	#	359.91	329.971	0.122304	0.993613	#	369.933	329.971	0.169313	0.965275	#	pseudo	no	Name=RNA pseudouridine synthase CDS	#	570417.WP0908	8.4e-34	151.0	Rickettsiales	rluD		5.4.99.23	ko:K06180					ko00000,ko01000,ko03009				Rickettsiales	1MUBN@1224,2TSBK@28211,47ETZ@766,COG0564@1,COG0564@2	NA|NA|NA	J	Responsible for synthesis of pseudouridine from uracil	#
WBM_RS00210	Wbm0034	27.8666	23.4033	0.171832	0.999506	#	27.8666	21.2786	0.341988	0.993613	#	23.4033	21.2786	0.170156	0.971216	#	no	no	Name=hypothetical protein CDS	#	/	/	/	/	/	/	/	/	/	/	/	/	/	/	/	/	/	/	/	/	/	#
WBM_RS01870	Wbm0314	2673.02	2803.09	-0.0672906	0.999506	#	2673.02	2488.95	0.103785	0.993613	#	2803.09	2488.95	0.171076	0.96006	#	no	no	Name=F0F1 ATP synthase subunit alpha CDS	#	292805.Wbm0314	2.2e-274	951.0	Rickettsiales	atpA		3.6.3.14	ko:K02111	ko00190,ko00195,ko01100,map00190,map00195,map01100	M00157			ko00000,ko00001,ko00002,ko00194,ko01000	3.A.2.1			Rickettsiales	1MUG7@1224,2TQYK@28211,47F0F@766,COG0056@1,COG0056@2	NA|NA|NA	F	Produces ATP from ADP in the presence of a proton gradient across the membrane. The alpha chain is a regulatory subunit	#
WBM_RS04425	Wbm0719	337.07	331.104	0.0179461	0.999506	#	337.07	294.069	0.189267	0.993613	#	331.104	294.069	0.171321	0.957545	#	no	no	Name=ferrochelatase CDS	#	292805.Wbm0719	1.6e-196	691.8	Rickettsiales	hemH		4.99.1.1,4.99.1.9	ko:K01772	ko00860,ko01100,ko01110,map00860,map01100,map01110	M00121	R00310,R11329	RC01012	ko00000,ko00001,ko00002,ko01000				Rickettsiales	1MVR1@1224,2TSMS@28211,47EZ6@766,COG0276@1,COG0276@2	NA|NA|NA	H	Catalyzes the ferrous insertion into protoporphyrin IX	#
WBM_RS03435	Wbm0573	1065.31	1226	-0.199319	0.999506	#	1065.31	1086.16	-0.0270009	0.996152	#	1226	1086.16	0.172318	0.96006	#	no	no	Name=30S ribosomal protein S9 CDS	#	292805.Wbm0573	5.1e-75	287.0	Rickettsiales	rpsI			ko:K02996	ko03010,map03010	M00178,M00179			br01610,ko00000,ko00001,ko00002,ko03011				Rickettsiales	1RD4A@1224,2U5B5@28211,47FEQ@766,COG0103@1,COG0103@2	NA|NA|NA	J	Belongs to the universal ribosomal protein uS9 family	#
WBM_RS03325	Wbm0555	412.954	436.574	-0.0881948	0.999506	#	412.954	389.061	0.084643	0.993613	#	436.574	389.061	0.172838	0.945044	#	no	no	Name=BON domain-containing protein CDS	#	292805.Wbm0555	1.8e-96	358.6	Rickettsiales	osmY												Rickettsiales	1NJK0@1224,2U9XB@28211,47FG5@766,COG2823@1,COG2823@2	NA|NA|NA	S	periplasmic or secreted lipoprotein	#
WBM_RS05295	no	297.166	376.367	-0.346931	0.999506	#	297.166	334.613	-0.173273	0.993613	#	376.367	334.613	0.173658	0.971216	#	pseudo	no	Name=hypothetical protein CDS	#	163164.WD_1016	2.9e-34	152.1	Rickettsiales													Rickettsiales	1NKZK@1224,2U0EG@28211,47F4A@766,COG5362@1,COG5362@2,COG5410@1,COG5410@2	NA|NA|NA	S	hmm tigr01630	#
WBM_RS03780	Wbm0628	1094.63	1022.71	0.0960453	0.999506	#	1094.63	907.479	0.27005	0.806671	#	1022.71	907.479	0.174004	0.82293	#	no	no	Name=DNA helicase II CDS	#	292805.Wbm0628	0.0	1265.4	Rickettsiales	uvrD		3.6.4.12	ko:K03657	ko03420,ko03430,map03420,map03430				ko00000,ko00001,ko01000,ko03400				Rickettsiales	1MU0G@1224,2TS2B@28211,47EUH@766,COG0210@1,COG0210@2	NA|NA|NA	L	Has both ATPase and helicase activities. Unwinds DNA duplexes with 3' to 5' polarity with respect to the bound strand and initiates unwinding most effectively when a single-stranded region is present. Involved in the post-incision events of nucleotide excision repair and methyl-directed mismatch repair (By similarity)	#
WBM_RS00460	Wbm0077	1483.82	1541.12	-0.0571522	0.999506	#	1483.82	1365.35	0.118565	0.993613	#	1541.12	1365.35	0.175717	0.823717	#	no	no	Name=proline--tRNA ligase CDS	#	292805.Wbm0077	1.5e-247	861.7	Rickettsiales	proS		6.1.1.15	ko:K01881	ko00970,map00970	M00359,M00360	R03661	RC00055,RC00523	ko00000,ko00001,ko00002,ko01000,ko01007,ko03016				Rickettsiales	1MU7E@1224,2TQQ4@28211,47EZQ@766,COG0442@1,COG0442@2	NA|NA|NA	J	Catalyzes the attachment of proline to tRNA(Pro) in a two-step reaction proline is first activated by ATP to form Pro- AMP and then transferred to the acceptor end of tRNA(Pro)	#
WBM_RS01800	no	158.455	179.249	-0.189683	0.999506	#	158.455	158.72	-0.0103914	0.998613	#	179.249	158.72	0.179292	0.965275	#	pseudo	no	Name=hypothetical protein CDS	#	163164.WD_0382	3.2e-19	100.9	Rickettsiales													Rickettsiales	1MXN7@1224,2TR83@28211,47F3P@766,COG2357@1,COG2357@2,COG3391@1,COG3391@2	NA|NA|NA	S	GTA TIM-barrel-like domain	#
WBM_RS04795	Wbm0783	305.038	385.556	-0.34293	0.999506	#	305.038	341.004	-0.162927	0.993613	#	385.556	341.004	0.180003	0.971216	#	no	no	Name=hypothetical protein CDS	#	/	/	/	/	/	/	/	/	/	/	/	/	/	/	/	/	/	/	/	/	/	#
WBM_RS01890	Wbm0318	2197.81	2107.83	0.062093	0.999506	#	2197.81	1858.54	0.242611	0.993613	#	2107.83	1858.54	0.180518	0.96006	#	no	no	Name=DNA-directed RNA polymerase subunit alpha CDS	#	292805.Wbm0318	3.6e-199	700.7	Rickettsiales	rpoA		2.7.7.6	ko:K03040	ko00230,ko00240,ko01100,ko03020,map00230,map00240,map01100,map03020	M00183	R00435,R00441,R00442,R00443	RC02795	br01611,ko00000,ko00001,ko00002,ko01000,ko03021,ko03400				Rickettsiales	1MU75@1224,2TSI0@28211,47F1V@766,COG0202@1,COG0202@2	NA|NA|NA	K	DNA-dependent RNA polymerase catalyzes the transcription of DNA into RNA using the four ribonucleoside triphosphates as substrates	#
WBM_RS02555	Wbm0429	1642.32	1650.21	-0.00440417	0.999506	#	1642.32	1453.66	0.176223	0.993613	#	1650.21	1453.66	0.180627	0.946637	#	no	no	Name=DNA polymerase III subunit beta CDS	#	292805.Wbm0429	2.7e-202	711.1	Rickettsiales	dnaN		2.7.7.7	ko:K02338	ko00230,ko00240,ko01100,ko03030,ko03430,ko03440,map00230,map00240,map01100,map03030,map03430,map03440	M00260	R00375,R00376,R00377,R00378	RC02795	ko00000,ko00001,ko00002,ko01000,ko03032,ko03400				Rickettsiales	1MVD9@1224,2TSRZ@28211,47F39@766,COG0592@1,COG0592@2	NA|NA|NA	L	Confers DNA tethering and processivity to DNA polymerases and other proteins. Acts as a clamp, forming a ring around DNA (a reaction catalyzed by the clamp-loading complex) which diffuses in an ATP-independent manner freely and bidirectionally along dsDNA. Initially characterized for its ability to contact the catalytic subunit of DNA polymerase III (Pol III), a complex, multichain enzyme respons…	#
WBM_RS00855	Wbm0142	236.029	248.054	-0.0787297	0.999506	#	236.029	218.301	0.104808	0.993613	#	248.054	218.301	0.183538	0.901872	#	no	no	Name=HAD family hydrolase CDS	#	163164.WD_1246	9.5e-107	392.9	Rickettsiales			3.1.3.18	ko:K01091	ko00630,ko01100,ko01110,ko01130,map00630,map01100,map01110,map01130		R01334	RC00017	ko00000,ko00001,ko01000				Rickettsiales	1RDW2@1224,2U7C9@28211,47FFM@766,COG0546@1,COG0546@2	NA|NA|NA	S	Haloacid dehalogenase-like hydrolase	#
WBM_RS02490	Wbm0418	2063.8	2094.87	-0.0195426	0.999506	#	2063.8	1841.82	0.166057	0.993613	#	2094.87	1841.82	0.1856	0.895906	#	no	no	Name=insulinase family protein CDS	#	292805.Wbm0418	4e-256	890.2	Alphaproteobacteria													Rickettsiales	1MVST@1224,2TRFB@28211,COG0612@1,COG0612@2	NA|NA|NA	S	Belongs to the peptidase M16 family	#
WBM_RS02975	Wbm0502	1293.82	1499.44	-0.210105	0.999506	#	1293.82	1315.61	-0.0235311	0.996152	#	1499.44	1315.61	0.186574	0.96006	#	no	no	Name=50S ribosomal protein L9 CDS	#	292805.Wbm0502	2.6e-84	318.2	Rickettsiales	rplI			ko:K02939	ko03010,map03010	M00178			br01610,ko00000,ko00001,ko00002,ko03011				Rickettsiales	1RD0R@1224,2TSC9@28211,47FG1@766,COG0359@1,COG0359@2	NA|NA|NA	J	binds to the 23S rRNA	#
WBM_RS00235	Wbm0039	293.532	310.871	-0.0902429	0.999506	#	293.532	273.295	0.0972925	0.993613	#	310.871	273.295	0.187535	0.940732	#	no	no	Name=iron ABC transporter permease CDS	#	292805.Wbm0039	2.6e-286	990.7	Alphaproteobacteria													Rickettsiales	1MWEV@1224,2TSTS@28211,COG1178@1,COG1178@2	NA|NA|NA	P	ABC-type Fe3 transport system, permease component	#
WBM_RS03505	Wbm0586	1016.92	1052.15	-0.0532763	0.999506	#	1016.92	925.998	0.134795	0.993613	#	1052.15	925.998	0.188071	0.82293	#	no	no	Name=ribosome biogenesis GTPase Der CDS	#	292805.Wbm0586	1.3e-265	921.8	Rickettsiales	der			ko:K03977					ko00000,ko03009				Rickettsiales	1MU9S@1224,2TT38@28211,47ETV@766,COG1160@1,COG1160@2	NA|NA|NA	S	GTPase that plays an essential role in the late steps of ribosome biogenesis	#
WBM_RS03625	Wbm0602	1312.36	1460.53	-0.152177	0.999506	#	1312.36	1281.14	0.0363633	0.995832	#	1460.53	1281.14	0.18854	0.942661	#	no	no	Name=cell division protein FtsZ CDS	#	292805.Wbm0602	9.5e-217	759.2	Rickettsiales	ftsZ			ko:K03531	ko04112,map04112				ko00000,ko00001,ko02048,ko03036,ko04812				Rickettsiales	1MV2X@1224,2TS1Q@28211,47EWC@766,COG0206@1,COG0206@2	NA|NA|NA	D	Essential cell division protein that forms a contractile ring structure (Z ring) at the future cell division site. The regulation of the ring assembly controls the timing and the location of cell division. One of the functions of the FtsZ ring is to recruit other cell division proteins to the septum to produce a new cell wall between the dividing cells. Binds GTP and shows GTPase activity	#
WBM_RS01130	Wbm0192	217.511	225.72	-0.0703593	0.999506	#	217.511	200.016	0.118191	0.993613	#	225.72	200.016	0.18855	0.96006	#	no	no	Name=septum formation protein Maf CDS	#	292805.Wbm0192	2.2e-105	388.3	Rickettsiales	maf			ko:K06287					ko00000				Rickettsiales	1RH6H@1224,2TSS5@28211,47FCD@766,COG0424@1,COG0424@2	NA|NA|NA	D	COG0424 Nucleotide-binding protein implicated in inhibition of septum formation	#
WBM_RS04880	Wbm0797	2276.44	2444.18	-0.101678	0.999506	#	2276.44	2135.79	0.0939514	0.993613	#	2444.18	2135.79	0.19563	0.827544	#	no	no	Name=VirB4 family type IV secretion/conjugal transferATPase CDS	#	292805.Wbm0797	0.0	1609.7	Rickettsiales	virB4			ko:K03199	ko03070,map03070	M00333			ko00000,ko00001,ko00002,ko02044	3.A.7			Rickettsiales	1MXH0@1224,2TR1U@28211,47F23@766,COG3451@1,COG3451@2	NA|NA|NA	U	type IV secretion system protein	#
WBM_RS04845	no	563.068	807.026	-0.522634	0.999506	#	563.068	705.768	-0.326864	0.993613	#	807.026	705.768	0.19577	0.962002	#	pseudo	no	Name=IS66 family transposase CDS	#	570417.WP0262	1.8e-55	223.4	Proteobacteria													Rickettsiales	1RE5Q@1224,COG2433@1,COG2433@2	NA|NA|NA	S	Transposase IS66 family	#
WBM_RS01235	Wbm0206	1010.58	1260.57	-0.323347	0.999506	#	1010.58	1103.02	-0.126631	0.993613	#	1260.57	1103.02	0.196716	0.903999	#	no	no	Name=RluA family pseudouridine synthase CDS	#	292805.Wbm0206	4.5e-211	740.3	Rickettsiales	rluC		5.4.99.24	ko:K06179					ko00000,ko01000,ko03009				Rickettsiales	1MVDX@1224,2TTQC@28211,47F9J@766,COG0564@1,COG0564@2	NA|NA|NA	J	Responsible for synthesis of pseudouridine from uracil	#
WBM_RS00425	Wbm0070	609.751	676.623	-0.152919	0.999506	#	609.751	588.459	0.0456412	0.993613	#	676.623	588.459	0.19856	0.881087	#	no	Effector	Name=DUF21 domain-containing protein CDS	#	292805.Wbm0070	6e-233	813.1	Rickettsiales	corB												Rickettsiales	1NZ99@1224,2TVZH@28211,47F0Z@766,COG4536@1,COG4536@2	NA|NA|NA	P	domain protein	#
WBM_RS02215	Wbm0376	2786.52	3053.32	-0.130178	0.999506	#	2786.52	2658.98	0.0684081	0.993613	#	3053.32	2658.98	0.198586	0.891831	#	no	no	Name=NADH-quinone oxidoreductase subunit G CDS	#	292805.Wbm0376	0.0	1400.2	Rickettsiales	nuoG		1.6.5.3	ko:K00336	ko00190,ko01100,map00190,map01100	M00144	R11945	RC00061	ko00000,ko00001,ko00002,ko01000	3.D.1			Rickettsiales	1P8MN@1224,2TS97@28211,47F11@766,COG1034@1,COG1034@2	NA|NA|NA	C	NADH dehydrogenase NADH ubiquinone oxidoreductase 75 kD subunit (chain G)	#
WBM_RS03345	Wbm0559	1144.2	1400.15	-0.29272	0.999506	#	1144.2	1221.71	-0.0932252	0.993613	#	1400.15	1221.71	0.199494	0.591972	#	no	no	Name=dihydrolipoyl dehydrogenase CDS	#	292805.Wbm0559	1.4e-259	901.7	Rickettsiales	lpdA-1		1.8.1.4	ko:K00382	ko00010,ko00020,ko00260,ko00280,ko00620,ko00630,ko00640,ko01100,ko01110,ko01120,ko01130,ko01200,map00010,map00020,map00260,map00280,map00620,map00630,map00640,map01100,map01110,map01120,map01130,map01200	M00009,M00011,M00036,M00307,M00532	R00209,R01221,R01698,R03815,R07618,R08549	RC00004,RC00022,RC00583,RC02742,RC02833,RC02834	br01601,ko00000,ko00001,ko00002,ko01000,ko04147				Rickettsiales	1MU2U@1224,2TR8H@28211,47F0Y@766,COG1249@1,COG1249@2	NA|NA|NA	C	Dehydrogenase	#
WBM_RS00275	no	604.888	607.238	-0.0117156	0.999506	#	604.888	530.348	0.187915	0.993613	#	607.238	530.348	0.199631	0.957545	#	pseudo	no	Name=penicillin-binding protein CDS	#	163164.WD_1273	1.3e-101	377.1	Rickettsiales	pbpA2		3.4.16.4	ko:K03587	ko00550,ko01501,map00550,map01501				ko00000,ko00001,ko01000,ko01011,ko03036				Rickettsiales	1MUNY@1224,2TSHQ@28211,47EZH@766,COG0768@1,COG0768@2	NA|NA|NA	M	Cell division protein FtsI penicillin-binding protein 2	#
WBM_RS04935	Wbm0807	1054.82	1125.77	-0.0909953	0.999506	#	1054.82	979.149	0.108991	0.993613	#	1125.77	979.149	0.199986	0.96006	#	no	no	Name=elongation factor Ts CDS	#	292805.Wbm0807	6.4e-154	550.1	Rickettsiales	tsf			ko:K02357					ko00000,ko03012,ko03029				Rickettsiales	1MUS2@1224,2TQM0@28211,47EWI@766,COG0264@1,COG0264@2	NA|NA|NA	J	Associates with the EF-Tu.GDP complex and induces the exchange of GDP to GTP. It remains bound to the aminoacyl-tRNA.EF- Tu.GTP complex up to the GTP hydrolysis stage on the ribosome	#
WBM_RS00135	Wbm0021	371.808	412.51	-0.159353	0.999506	#	371.808	359.668	0.0451829	0.995832	#	412.51	359.668	0.204535	0.945044	#	no	no	Name=cysteine desulfurase CDS	#	292805.Wbm0021	1.8e-209	734.9	Rickettsiales	spl1		2.8.1.7	ko:K04487	ko00730,ko01100,ko04122,map00730,map01100,map04122		R07460,R11528,R11529	RC01789,RC02313	ko00000,ko00001,ko01000,ko02048,ko03016,ko03029				Rickettsiales	1MU1C@1224,2TSQE@28211,47F0P@766,COG1104@1,COG1104@2	NA|NA|NA	E	COG1104 Cysteine sulfinate desulfinase cysteine desulfurase and related enzymes	#
WBM_RS01660	Wbm0283	1138.66	1146.44	-0.011328	0.999506	#	1138.66	991.474	0.197132	0.993613	#	1146.44	991.474	0.20846	0.881773	#	no	no	Name=type IV secretion system protein VirD4 CDS	#	292805.Wbm0283	0.0	1238.4	Rickettsiales	virD4			ko:K03205	ko03070,map03070	M00333			ko00000,ko00001,ko00002,ko02044	3.A.7			Rickettsiales	1MV1G@1224,2TR6N@28211,47EW8@766,COG3505@1,COG3505@2	NA|NA|NA	U	Type IV secretion system protein VirD4	#
WBM_RS03210	Wbm0539	2562.7	2561.13	0.00335755	0.999506	#	2562.7	2206.16	0.216355	0.993613	#	2561.13	2206.16	0.212997	0.866206	#	no	no	Name=bifunctional proline dehydrogenase/L-glutamate gamma-semialdehyde dehydrogenase PutA CDS	#	292805.Wbm0539	0.0	2055.4	Rickettsiales	putA		1.2.1.88,1.5.5.2	ko:K13821	ko00250,ko00330,ko01100,ko01110,ko01130,map00250,map00330,map01100,map01110,map01130		R00245,R00707,R00708,R01253,R04444,R04445,R05051	RC00080,RC00083,RC00216,RC00242,RC00255	ko00000,ko00001,ko01000,ko03000				Rickettsiales	1MV93@1224,2TQPT@28211,47F1J@766,COG0506@1,COG0506@2,COG4230@1,COG4230@2	NA|NA|NA	C	Oxidizes proline to glutamate for use as a carbon and nitrogen source	#
WBM_RS00740	Wbm0121	1044.86	1087.9	-0.0601527	0.999506	#	1044.86	938.134	0.153021	0.993613	#	1087.9	938.134	0.213174	0.884773	#	no	no	Name=hypothetical protein CDS	#	292805.Wbm0121	0.0	1664.4	Bacteria													Rickettsiales	COG3164@1,COG3164@2	NA|NA|NA	D	Protein of unknown function	#
WBM_RS04920	Wbm0804	1197.72	1492.71	-0.315435	0.999506	#	1197.72	1286.03	-0.101468	0.993613	#	1492.71	1286.03	0.213967	0.96006	#	no	no	Name=di-trans%2Cpoly-cis-decaprenylcistransferase CDS	#	292805.Wbm0804	5.5e-132	476.9	Rickettsiales	uppS		2.5.1.31	ko:K00806	ko00900,ko01110,map00900,map01110		R06447	RC00279,RC02839	ko00000,ko00001,ko01000,ko01006				Rickettsiales	1MVP1@1224,2TTVJ@28211,47F9Q@766,COG0020@1,COG0020@2	NA|NA|NA	H	Catalyzes the condensation of isopentenyl diphosphate (IPP) with allylic pyrophosphates generating different type of terpenoids	#
WBM_RS00170	Wbm0027	90.0476	116.511	-0.404416	0.999506	#	90.0476	103.703	-0.188559	0.993613	#	116.511	103.703	0.215856	0.884773	#	no	no	Name=hypothetical protein CDS	#	/	/	/	/	/	/	/	/	/	/	/	/	/	/	/	/	/	/	/	/	/	#
WBM_RS01810	no	77.7755	102.009	-0.414279	0.999506	#	77.7755	88.7019	-0.198012	0.993613	#	102.009	88.7019	0.216266	0.962002	#	no	no	Name=hypothetical protein CDS	#	/	/	/	/	/	/	/	/	/	/	/	/	/	/	/	/	/	/	/	/	/	#
WBM_RS01055	Wbm0177	645.821	724.596	-0.16988	0.999506	#	645.821	623.237	0.0468165	0.993613	#	724.596	623.237	0.216697	0.796758	#	no	no	Name=4-hydroxy-tetrahydrodipicolinate reductase CDS	#	292805.Wbm0177	2.2e-145	521.5	Rickettsiales	dapB		1.17.1.8	ko:K00215	ko00261,ko00300,ko01100,ko01110,ko01120,ko01130,ko01230,map00261,map00300,map01100,map01110,map01120,map01130,map01230	M00016,M00525,M00526,M00527	R04198,R04199	RC00478	ko00000,ko00001,ko00002,ko01000				Rickettsiales	1MUCT@1224,2TSFJ@28211,47F9P@766,COG0289@1,COG0289@2	NA|NA|NA	E	Catalyzes the conversion of 4-hydroxy- tetrahydrodipicolinate (HTPA) to tetrahydrodipicolinate	#
WBM_RS03285	Wbm0548	1634.17	1570.77	0.0616881	0.999506	#	1634.17	1346.21	0.278678	0.62771	#	1570.77	1346.21	0.21699	0.668639	#	no	no	Name=NAD-dependent DNA ligase LigA CDS	#	292805.Wbm0548	0.0	1304.3	Rickettsiales	ligA		6.5.1.2	ko:K01972	ko03030,ko03410,ko03420,ko03430,map03030,map03410,map03420,map03430		R00382	RC00005	ko00000,ko00001,ko01000,ko03032,ko03400				Rickettsiales	1MV3R@1224,2TRHK@28211,47EZY@766,COG0272@1,COG0272@2	NA|NA|NA	L	DNA ligase that catalyzes the formation of phosphodiester linkages between 5'-phosphoryl and 3'-hydroxyl groups in double-stranded DNA using NAD as a coenzyme and as the energy source for the reaction. It is essential for DNA replication and repair of damaged DNA	#
WBM_RS03905	Wbm0649	711.03	742.684	-0.0575852	0.999506	#	711.03	636.315	0.161128	0.993613	#	742.684	636.315	0.218714	0.958979	#	no	no	Name=50S ribosomal protein L10 CDS	#	292805.Wbm0649	1.4e-84	318.9	Rickettsiales	rplJ			ko:K02864	ko03010,map03010	M00178,M00179			br01610,ko00000,ko00001,ko00002,ko03011				Rickettsiales	1RAN5@1224,2U592@28211,47FI3@766,COG0244@1,COG0244@2	NA|NA|NA	J	Forms part of the ribosomal stalk, playing a central role in the interaction of the ribosome with GTP-bound translation factors	#
WBM_RS04295	Wbm0703	441.427	540.679	-0.297228	0.999506	#	441.427	465.662	-0.0775778	0.995832	#	540.679	465.662	0.21965	0.965275	#	no	no	Name=hypothetical protein CDS	#	/	/	/	/	/	/	/	/	/	/	/	/	/	/	/	/	/	/	/	/	/	#
WBM_RS03695	Wbm0611	2039.96	2156.62	-0.0782164	0.999506	#	2039.96	1850.02	0.141606	0.993613	#	2156.62	1850.02	0.219822	0.596439	#	no	no	Name=tRNA uridine-5-carboxymethylaminomethyl(34) synthesis enzyme MnmG CDS	#	292805.Wbm0611	0.0	1282.7	Rickettsiales	gidA			ko:K03495			R08701	RC00053,RC00209,RC00870	ko00000,ko03016,ko03036				Rickettsiales	1MU6F@1224,2TRJS@28211,47F1A@766,COG0445@1,COG0445@2	NA|NA|NA	D	NAD-binding protein involved in the addition of a carboxymethylaminomethyl (cmnm) group at the wobble position (U34) of certain tRNAs, forming tRNA-cmnm(5)s(2)U34	#
WBM_RS02960	Wbm0499	1738.92	2001.56	-0.204746	0.999506	#	1738.92	1716.74	0.0169844	0.995499	#	2001.56	1716.74	0.22173	0.569014	#	no	no	Name=DNA polymerase III subunit alpha CDS	#	292805.Wbm0499	0.0	2184.5	Rickettsiales	dnaE		2.7.7.7	ko:K02337	ko00230,ko00240,ko01100,ko03030,ko03430,ko03440,map00230,map00240,map01100,map03030,map03430,map03440	M00260	R00375,R00376,R00377,R00378	RC02795	ko00000,ko00001,ko00002,ko01000,ko03032,ko03400				Rickettsiales	1MUIF@1224,2TSCN@28211,47EWP@766,COG0587@1,COG0587@2	NA|NA|NA	L	DNA polymerase III is a complex, multichain enzyme responsible for most of the replicative synthesis in bacteria. This DNA polymerase also exhibits 3' to 5' exonuclease activity. The alpha chain is the DNA polymerase (By similarity)	#
WBM_RS00320	Wbm0053	365.848	405.108	-0.14264	0.999506	#	365.848	347.825	0.0794957	0.993613	#	405.108	347.825	0.222136	0.827544	#	no	no	Name=OmpH family outer membrane protein CDS	#	292805.Wbm0053	4.2e-90	337.4	Bacteria													Rickettsiales	COG2825@1,COG2825@2	NA|NA|NA	M	unfolded protein binding	#
WBM_RS01495	Wbm0255	3308.18	3563.48	-0.105977	0.999506	#	3308.18	3053.3	0.116274	0.993613	#	3563.48	3053.3	0.222251	0.888227	#	no	no	Name=amidophosphoribosyltransferase CDS	#	292805.Wbm0255	3.2e-264	917.1	Rickettsiales	purF		2.4.2.14	ko:K00764	ko00230,ko00250,ko01100,ko01110,ko01130,map00230,map00250,map01100,map01110,map01130	M00048	R01072	RC00010,RC02724,RC02752	ko00000,ko00001,ko00002,ko01000,ko01002				Rickettsiales	1MU0V@1224,2TR8V@28211,47G49@766,COG0034@1,COG0034@2	NA|NA|NA	F	Catalyzes the formation of phosphoribosylamine from phosphoribosylpyrophosphate (PRPP) and glutamine	#
WBM_RS01600	Wbm0272	1513.17	1385.55	0.130801	0.999506	#	1513.17	1182.6	0.353511	0.871235	#	1385.55	1182.6	0.22271	0.83384	#	no	no	Name=recombinase RecB CDS	#	292805.Wbm0272	0.0	1750.3	Rickettsiales			3.6.4.12	ko:K16899					ko00000,ko01000,ko03400				Rickettsiales	1MY2G@1224,2TS74@28211,47F0W@766,COG2887@1,COG2887@2,COG3893@1,COG3893@2	NA|NA|NA	L	PD-(D/E)XK nuclease superfamily	#
WBM_RS00805	Wbm0132	481.7	569.852	-0.237231	0.999506	#	481.7	485.707	-0.014238	0.996152	#	569.852	485.707	0.222993	0.866206	#	no	no	Name=inositol monophosphatase family protein CDS	#	292805.Wbm0132	2.9e-125	454.5	Rickettsiales	suhB		3.1.3.25	ko:K01092	ko00521,ko00562,ko01100,ko04070,map00521,map00562,map01100,map04070	M00131	R01185,R01186,R01187	RC00078	ko00000,ko00001,ko00002,ko01000				Rickettsiales	1MUQT@1224,2TR06@28211,47F9T@766,COG0483@1,COG0483@2	NA|NA|NA	G	Archaeal fructose-1,6-bisphosphatase and related enzymes of inositol monophosphatase family	#
WBM_RS00075	Wbm0012	1371.07	1478.41	-0.107531	0.999506	#	1371.07	1265.94	0.116218	0.993613	#	1478.41	1265.94	0.223749	0.767784	#	no	no	Name=aspartate--tRNA ligase CDS	#	292805.Wbm0012	0.0	1205.3	Rickettsiales	aspS		6.1.1.12	ko:K01876	ko00970,map00970	M00359,M00360	R05577	RC00055,RC00523	ko00000,ko00001,ko00002,ko01000,ko01007,ko03016,ko03029				Rickettsiales	1MUXB@1224,2TR9U@28211,47EWW@766,COG0173@1,COG0173@2	NA|NA|NA	J	Aspartyl-tRNA synthetase with relaxed tRNA specificity since it is able to aspartylate not only its cognate tRNA(Asp) but also tRNA(Asn). Reaction proceeds in two steps L-aspartate is first activated by ATP to form Asp-AMP and then transferred to the acceptor end of tRNA(Asp Asn)	#
WBM_RS00775	Wbm0126	640.943	593.541	0.118539	0.999506	#	640.943	505.242	0.342788	0.993613	#	593.541	505.242	0.224249	0.940732	#	no	no	Name=DNA replication/repair protein RecF CDS	#	292805.Wbm0126	1.6e-199	701.8	Rickettsiales	recF			ko:K03629	ko03440,map03440				ko00000,ko00001,ko03400				Rickettsiales	1MX8N@1224,2TQRD@28211,47F61@766,COG1195@1,COG1195@2	NA|NA|NA	L	it is required for DNA replication and normal SOS inducibility. RecF binds preferentially to single-stranded, linear DNA. It also seems to bind ATP	#
WBM_RS01820	Wbm0305	446.854	491.911	-0.146199	0.999506	#	446.854	422.695	0.0784132	0.993613	#	491.911	422.695	0.224612	0.93497	#	no	no	Name=ribonuclease HI CDS	#	292805.Wbm0305	6.6e-75	286.6	Rickettsiales	rnhA		3.1.26.4	ko:K03469	ko03030,map03030				ko00000,ko00001,ko01000,ko03032				Rickettsiales	1RCZ1@1224,2U7C4@28211,47FDC@766,COG0328@1,COG0328@2	NA|NA|NA	L	Endonuclease that specifically degrades the RNA of RNA- DNA hybrids	#
WBM_RS02450	no	246.701	249.432	-0.0265912	0.999506	#	246.701	214.451	0.198928	0.993613	#	249.432	214.451	0.22552	0.96006	#	pseudo	no	Name=hypothetical protein CDS	#	163164.WD_0315	2.5e-60	239.2	Rickettsiales													Rickettsiales	1QJ23@1224,2U4CI@28211,47FEW@766,COG0843@1,COG0843@2	NA|NA|NA	C	Cytochrome C and Quinol oxidase polypeptide I	#
WBM_RS03735	Wbm0619	196.071	192.987	0.0369857	0.999506	#	196.071	164.188	0.263002	0.993613	#	192.987	164.188	0.226016	0.895906	#	no	no	Name=cytochrome c maturation protein CcmE CDS	#	292805.Wbm0619	7.9e-64	249.6	Rickettsiales	ccmE			ko:K02197					ko00000				Rickettsiales	1RHN5@1224,2U99J@28211,47FM0@766,COG2332@1,COG2332@2	NA|NA|NA	O	Heme chaperone required for the biogenesis of c-type cytochromes. Transiently binds heme delivered by CcmC and transfers the heme to apo-cytochromes in a process facilitated by CcmF and CcmH	#
WBM_RS02275	Wbm0384	1639.51	1662.57	-0.0182606	0.999506	#	1639.51	1418.52	0.208156	0.993613	#	1662.57	1418.52	0.226417	0.827544	#	no	Effector	Name=metallopeptidase CDS	#	292805.Wbm0384	0.0	1624.8	Bacteria													Rickettsiales	COG1196@1,COG1196@2	NA|NA|NA	D	nuclear chromosome segregation	#
WBM_RS05600	no	105.034	139.901	-0.448851	0.999506	#	105.034	122.677	-0.218804	0.993613	#	139.901	122.677	0.230047	0.881773	#	no	no	Name=ankyrin repeat domain-containing protein CDS	#	/	/	/	/	/	/	/	/	/	/	/	/	/	/	/	/	/	/	/	/	/	#
WBM_RS00870	Wbm0145	219.659	250.099	-0.20063	0.999506	#	219.659	214.519	0.0300176	0.996152	#	250.099	214.519	0.230648	0.957545	#	no	no	Name=SURF1 family protein CDS	#	163164.WD_1248	5.7e-96	357.1	Rickettsiales	surf1			ko:K14998					ko00000,ko03029	3.D.4.8			Rickettsiales	1MWWG@1224,2U0N5@28211,47FQ0@766,COG3346@1,COG3346@2	NA|NA|NA	S	Surf1-like protein	#
WBM_RS04840	Wbm0790	196.607	209.62	-0.0932726	0.999506	#	196.607	176.649	0.140029	0.993613	#	209.62	176.649	0.233302	0.895906	#	no	no	Name=orotate phosphoribosyltransferase CDS	#	292805.Wbm0790	1.2e-106	392.5	Rickettsiales	pyrE		2.4.2.10	ko:K00762	ko00240,ko01100,map00240,map01100	M00051	R01870	RC00611	ko00000,ko00001,ko00002,ko01000				Rickettsiales	1RIC5@1224,2TUX2@28211,47G4W@766,COG0461@1,COG0461@2	NA|NA|NA	F	Catalyzes the transfer of a ribosyl phosphate group from 5-phosphoribose 1-diphosphate to orotate, leading to the formation of orotidine monophosphate (OMP)	#
WBM_RS02700	Wbm0454	1260.08	1247.04	0.0199879	0.999506	#	1260.08	1058.01	0.253708	0.993613	#	1247.04	1058.01	0.23372	0.900789	#	no	no	Name=hypothetical protein CDS	#	292805.Wbm0454	6.2e-134	483.4	Bacteria													Rickettsiales	COG0666@1,COG0666@2	NA|NA|NA	G	response to abiotic stimulus	#
WBM_RS01025	Wbm0172	1953.57	2040.35	-0.0637724	0.999506	#	1953.57	1734.1	0.170374	0.909905	#	2040.35	1734.1	0.234147	0.495435	#	no	no	Name=DNA helicase UvrD CDS	#	292805.Wbm0172	0.0	2213.0	Rickettsiales	recB		3.6.4.12	ko:K16898					ko00000,ko01000,ko03400				Rickettsiales	1MUTF@1224,2TQJZ@28211,47ETW@766,COG1074@1,COG1074@2	NA|NA|NA	L	ATP-dependent exoDNAse (exonuclease V) beta subunit (contains helicase and exonuclease domains)	#
WBM_RS01550	Wbm0265	580.185	744.715	-0.3641	0.999506	#	580.185	633.948	-0.129683	0.993613	#	744.715	633.948	0.234417	0.884773	#	no	no	Name=hypothetical protein CDS	#	570417.WP0920	8.3e-13	80.1	Bacteria													Rickettsiales	COG0666@1,COG0666@2	NA|NA|NA	G	response to abiotic stimulus	#
WBM_RS03590	Wbm0597	194.2	204.566	-0.0947057	0.999506	#	194.2	174.708	0.143012	0.993613	#	204.566	174.708	0.237717	0.898769	#	no	no	Name=NAD(P)H-dependent glycerol-3-phosphate dehydrogenase CDS	#	292805.Wbm0597	2.7e-177	627.9	Rickettsiales	gpsA	GO:0003674,GO:0003824,GO:0006072,GO:0006629,GO:0006644,GO:0006793,GO:0006796,GO:0008150,GO:0008152,GO:0008610,GO:0008654,GO:0009058,GO:0009987,GO:0016491,GO:0016614,GO:0016616,GO:0019637,GO:0044237,GO:0044238,GO:0044249,GO:0044255,GO:0047952,GO:0052646,GO:0055114,GO:0071704,GO:0090407,GO:1901135,GO:1901576	1.1.1.94	ko:K00057	ko00564,ko01110,map00564,map01110		R00842,R00844	RC00029	ko00000,ko00001,ko01000				Rickettsiales	1MUU3@1224,2TT75@28211,47F7N@766,COG0240@1,COG0240@2	NA|NA|NA	I	Glycerol-3-phosphate dehydrogenase	#
WBM_RS00670	no	184.802	177.444	0.0365146	0.999506	#	184.802	151.973	0.276367	0.993613	#	177.444	151.973	0.239853	0.895047	#	pseudo	no	Name=hypothetical protein CDS	#	1236908.wNo_09700	3.3e-91	341.3	Rickettsiales	addA												Rickettsiales	1MWP9@1224,2TRMV@28211,47EVQ@766,COG0235@1,COG0235@2	NA|NA|NA	G	Class II Aldolase and Adducin N-terminal domain	#
WBM_RS01305	no	451.128	529.079	-0.235384	0.999506	#	451.128	449.282	0.00482555	0.999041	#	529.079	449.282	0.24021	0.958979	#	pseudo	no	Name=hypothetical protein CDS	#	163164.WD_0702	8.9e-85	320.1	Rickettsiales													Rickettsiales	1P32Q@1224,2FHEY@1,2UUMG@28211,34991@2,47GGR@766	NA|NA|NA			#
WBM_RS00315	Wbm0052	175.927	159.439	0.132312	0.999506	#	175.927	134.488	0.374708	0.926012	#	159.439	134.488	0.242396	0.881186	#	no	no	Name=3-hydroxyacyl-[acyl-carrier-protein] dehydrataseFabZ CDS	#	292805.Wbm0052	3.2e-77	294.3	Rickettsiales	fabZ		4.2.1.59	ko:K02372	ko00061,ko00780,ko01100,ko01212,map00061,map00780,map01100,map01212	M00083,M00572	R04428,R04535,R04537,R04544,R04568,R04954,R04965,R07764,R10117,R10121	RC00831,RC01095	ko00000,ko00001,ko00002,ko01000,ko01004				Rickettsiales	1RH2T@1224,2U7G4@28211,47FD7@766,COG0764@1,COG0764@2	NA|NA|NA	I	Involved in unsaturated fatty acids biosynthesis. Catalyzes the dehydration of short chain beta-hydroxyacyl-ACPs and long chain saturated and unsaturated beta-hydroxyacyl-ACPs	#
WBM_RS02650	no	361.981	377.147	-0.0655575	0.999506	#	361.981	319.763	0.176861	0.993613	#	377.147	319.763	0.242418	0.96006	#	pseudo	no	Name=hypothetical protein CDS	#	163164.WD_0217	4.7e-41	175.3	Rickettsiales													Rickettsiales	1NBWK@1224,2TV70@28211,47F3I@766,COG4804@1,COG4804@2	NA|NA|NA	S	Protein of unknown function (DUF1016)	#
WBM_RS04665	Wbm0762	238.547	232.901	0.0215846	0.999506	#	238.547	197.896	0.265848	0.993613	#	232.901	197.896	0.244264	0.942661	#	no	no	Name=permease CDS	#	292805.Wbm0762	1.3e-160	572.4	Rickettsiales				ko:K07088					ko00000				Rickettsiales	1RDRQ@1224,2U92D@28211,47FA8@766,COG0679@1,COG0679@2	NA|NA|NA	S	Auxin Efflux Carrier	#
WBM_RS01950	Wbm0330	824.935	883.947	-0.0955594	0.999506	#	824.935	744.81	0.148776	0.993613	#	883.947	744.81	0.244335	0.945044	#	no	no	Name=50S ribosomal protein L24 CDS	#	292805.Wbm0330	1.2e-49	202.2	Rickettsiales	rplX			ko:K02895	ko03010,map03010	M00178,M00179			br01610,ko00000,ko00001,ko00002,ko03011				Rickettsiales	1MZQD@1224,2UC6Y@28211,47FJT@766,COG0198@1,COG0198@2	NA|NA|NA	J	One of two assembly initiator proteins, it binds directly to the 5'-end of the 23S rRNA, where it nucleates assembly of the 50S subunit	#
WBM_RS00490	Wbm0082	676.128	732.2	-0.105011	0.999506	#	676.128	613.312	0.141936	0.993613	#	732.2	613.312	0.246947	0.810637	#	no	no	Name=CvpA family protein CDS	#	292805.Wbm0082	5.2e-99	367.1	Bacteria													Rickettsiales	COG1286@1,COG1286@2	NA|NA|NA	S	toxin biosynthetic process	#
WBM_RS01935	Wbm0327	827.087	860.033	-0.0525659	0.999506	#	827.087	722.832	0.194898	0.993613	#	860.033	722.832	0.247464	0.957545	#	no	no	Name=30S ribosomal protein S8 CDS	#	292805.Wbm0327	4.1e-68	263.8	Rickettsiales	rpsH			ko:K02994	ko03010,map03010	M00178,M00179			br01610,ko00000,ko00001,ko00002,ko03011				Rickettsiales	1RDG3@1224,2U6ZH@28211,47FFI@766,COG0096@1,COG0096@2	NA|NA|NA	J	One of the primary rRNA binding proteins, it binds directly to 16S rRNA central domain where it helps coordinate assembly of the platform of the 30S subunit	#
WBM_RS00040	Wbm0008	1184.28	1161.67	0.0314561	0.999506	#	1184.28	977.725	0.27907	0.993613	#	1161.67	977.725	0.247614	0.850228	#	no	no	Name=3'-5' exonuclease CDS	#	292805.Wbm0008	2.8e-159	567.8	Rickettsiales				ko:K07501					ko00000				Rickettsiales	1MVZJ@1224,2TSM7@28211,47G0G@766,COG3298@1,COG3298@2	NA|NA|NA	L	3'-5' exonuclease related to the exonuclease domain of PolB	#
WBM_RS02950	no	58.2413	58.739	-0.0402415	0.999506	#	58.2413	49.8667	0.208059	0.993613	#	58.739	49.8667	0.2483	0.96006	#	no	no	Name=hypothetical protein CDS	#	/	/	/	/	/	/	/	/	/	/	/	/	/	/	/	/	/	/	/	/	/	#
WBM_RS02240	no	711.664	805.097	-0.18303	0.999506	#	711.664	680.14	0.0657108	0.993613	#	805.097	680.14	0.248741	0.872665	#	pseudo	no	Name=AAA family ATPase CDS	#	1236908.wNo_01800	4.5e-88	332.0	Proteobacteria													Rickettsiales	1MWJX@1224,COG1672@1,COG1672@2	NA|NA|NA	S	Archaea bacterial proteins of unknown function	#
WBM_RS00480	Wbm0081	38.8024	39.7061	-0.0593308	0.999506	#	38.8024	33.92	0.18952	0.993613	#	39.7061	33.92	0.248851	0.903999	#	no	no	Name=hypothetical protein CDS	#	/	/	/	/	/	/	/	/	/	/	/	/	/	/	/	/	/	/	/	/	/	#
WBM_RS05370	no	62.767	70.8062	-0.136493	0.999506	#	62.767	57.1189	0.11257	0.993613	#	70.8062	57.1189	0.249063	0.93497	#	pseudo	no	Name=hypothetical protein CDS	#	/	/	/	/	/	/	/	/	/	/	/	/	/	/	/	/	/	/	/	/	/	#
WBM_RS00370	Wbm0061	1562.32	1599.24	-0.035468	0.999506	#	1562.32	1348.46	0.213619	0.972538	#	1599.24	1348.46	0.249087	0.67938	#	no	no	Name=translational GTPase TypA CDS	#	292805.Wbm0061	0.0	1187.6	Rickettsiales	typA			ko:K06207					ko00000				Rickettsiales	1MV5Q@1224,2TR63@28211,47EUE@766,COG1217@1,COG1217@2	NA|NA|NA	T	GTP-binding protein TypA	#
WBM_RS02710	Wbm0456	395.731	411.512	-0.0533006	0.999506	#	395.731	346.324	0.196636	0.972538	#	411.512	346.324	0.249936	0.668639	#	no	no	Name=heme A synthase CDS	#	292805.Wbm0456	3.2e-168	597.8	Rickettsiales	ctaA			ko:K02259	ko00190,ko00860,ko01100,ko01110,ko02020,ko04714,map00190,map00860,map01100,map01110,map02020,map04714	M00154	R07412	RC00769	ko00000,ko00001,ko00002,ko03029	3.D.4.4			Rickettsiales	1MVJ4@1224,2TR0M@28211,47F5S@766,COG1612@1,COG1612@2	NA|NA|NA	H	Catalyzes the oxidation of the C8 methyl side group on heme O porphyrin ring into a formyl group	#
WBM_RS00205	Wbm0033	217.78	293.755	-0.441782	0.999506	#	217.78	248.3	-0.191635	0.993613	#	293.755	248.3	0.250147	0.956854	#	no	no	Name=hypothetical protein CDS	#	/	/	/	/	/	/	/	/	/	/	/	/	/	/	/	/	/	/	/	/	/	#
WBM_RS03415	Wbm0570	963.999	1083.75	-0.173236	0.999506	#	963.999	913.019	0.077506	0.993613	#	1083.75	913.019	0.250742	0.891706	#	pseudo	no	Name=D-alanine--D-alanine ligase CDS	#	292805.Wbm0570	2.3e-184	651.4	Rickettsiales	ddl		6.3.2.4	ko:K01921	ko00473,ko00550,ko01100,ko01502,map00473,map00550,map01100,map01502		R01150	RC00064,RC00141	ko00000,ko00001,ko01000,ko01011				Rickettsiales	1MUTB@1224,2TREC@28211,47EXR@766,COG1181@1,COG1181@2	NA|NA|NA	F	Cell wall formation	#
WBM_RS01020	no	259.862	296.984	-0.202766	0.999506	#	259.862	250.772	0.0487004	0.995832	#	296.984	250.772	0.251466	0.942661	#	pseudo	no	Name=hypothetical protein CDS	#	163164.WD_0357	2.4e-15	89.0	Rickettsiales	radC			ko:K03630					ko00000				Rickettsiales	1MXZ5@1224,2TQXM@28211,47FB2@766,COG2003@1,COG2003@2	NA|NA|NA	E	Belongs to the UPF0758 family	#
WBM_RS04775	Wbm0781	781.337	1036.82	-0.403369	0.999506	#	781.337	868.203	-0.15131	0.993613	#	1036.82	868.203	0.252059	0.921237	#	no	no	Name=hypothetical protein CDS	#	/	/	/	/	/	/	/	/	/	/	/	/	/	/	/	/	/	/	/	/	/	#
WBM_RS02690	Wbm0452	533.091	628.553	-0.240475	0.999506	#	533.091	528.563	0.0128649	0.998613	#	628.553	528.563	0.253339	0.898769	#	no	Effector	Name=SAM-dependent methyltransferase CDS	#	292805.Wbm0452	5.2e-226	790.0	Rickettsiales													Rickettsiales	1N3CJ@1224,2TRHW@28211,47F8U@766,COG1565@1,COG1565@2	NA|NA|NA	S	Putative S-adenosyl-L-methionine-dependent methyltransferase	#
WBM_RS05415	no	132.764	153.157	-0.217912	0.999506	#	132.764	129.178	0.0365956	0.996152	#	153.157	129.178	0.254508	0.96006	#	pseudo	no	Name=hypothetical protein CDS	#	/	/	/	/	/	/	/	/	/	/	/	/	/	/	/	/	/	/	/	/	/	#
WBM_RS01320	Wbm0221	2063.69	2376.79	-0.201555	0.999506	#	2063.69	1989.95	0.0531782	0.993613	#	2376.79	1989.95	0.254733	0.850228	#	no	no	Name=insulinase family protein CDS	#	292805.Wbm0221	1.2e-233	815.5	Rickettsiales	mpp												Rickettsiales	1MVST@1224,2TR39@28211,47EVF@766,COG0612@1,COG0612@2	NA|NA|NA	S	Belongs to the peptidase M16 family	#
WBM_RS03305	Wbm0552	1955.54	2020.46	-0.0450345	0.999506	#	1955.54	1690.7	0.210715	0.993613	#	2020.46	1690.7	0.255749	0.931825	#	no	no	Name=ATP-dependent Clp protease ATP-binding subunit ClpX CDS	#	292805.Wbm0552	6.1e-238	829.7	Rickettsiales	clpX			ko:K03544	ko04112,map04112				ko00000,ko00001,ko03110				Rickettsiales	1MVQK@1224,2TS3R@28211,47F36@766,COG1219@1,COG1219@2	NA|NA|NA	O	ATP-dependent specificity component of the Clp protease. It directs the protease to specific substrates. Can perform chaperone functions in the absence of ClpP	#
WBM_RS03635	no	341.794	408.62	-0.264502	0.999506	#	341.794	342.514	-0.00576419	0.999041	#	408.62	342.514	0.258737	0.945044	#	pseudo	no	Name=AAA family ATPase CDS	#	163164.WD_0721	9.6e-99	367.5	Rickettsiales				ko:K07391					ko00000				Rickettsiales	1MU4R@1224,2TQU6@28211,47EUA@766,COG0606@1,COG0606@2	NA|NA|NA	O	Magnesium chelatase, subunit ChlI C-terminal	#
WBM_RS04500	Wbm0731	100.351	124.44	-0.331346	0.999506	#	100.351	104.611	-0.0706355	0.993613	#	124.44	104.611	0.260711	0.919426	#	no	no	Name=chromosomal DNA replication initiator DnaA CDS	#	292805.Wbm0731	7.5e-112	409.8	Rickettsiales													Rickettsiales	1N4PG@1224,2U96K@28211,47FFT@766,COG0593@1,COG0593@2	NA|NA|NA	L	ATPase involved in DNA replication initiation	#
WBM_RS03875	Wbm0642	130.358	121.905	0.0705381	0.999506	#	130.358	103.095	0.332482	0.993613	#	121.905	103.095	0.261944	0.945044	#	no	no	Name=ribonuclease HII CDS	#	292805.Wbm0642	9.8e-109	399.4	Rickettsiales	rnhB		3.1.26.4	ko:K03470	ko03030,map03030				ko00000,ko00001,ko01000,ko03032				Rickettsiales	1RA65@1224,2U73X@28211,47FCU@766,COG0164@1,COG0164@2	NA|NA|NA	J	Endonuclease that specifically degrades the RNA of RNA- DNA hybrids	#
WBM_RS04170	Wbm0684	497.049	536.382	-0.109695	0.999506	#	497.049	446.426	0.152339	0.993613	#	536.382	446.426	0.262033	0.668639	#	no	no	Name=phosphoglycerate kinase CDS	#	292805.Wbm0684	2.2e-221	774.6	Rickettsiales	pgk		2.7.2.3	ko:K00927	ko00010,ko00710,ko01100,ko01110,ko01120,ko01130,ko01200,ko01230,map00010,map00710,map01100,map01110,map01120,map01130,map01200,map01230	M00001,M00002,M00003,M00165,M00166,M00308,M00552	R01512	RC00002,RC00043	ko00000,ko00001,ko00002,ko01000,ko04147				Rickettsiales	1MUNU@1224,2TSKQ@28211,47EUC@766,COG0126@1,COG0126@2	NA|NA|NA	F	Belongs to the phosphoglycerate kinase family	#
WBM_RS04395	Wbm0713	463.699	491.605	-0.0892983	0.999506	#	463.699	410.285	0.173923	0.993613	#	491.605	410.285	0.263222	0.903999	#	no	no	Name=hypothetical protein CDS	#	/	/	/	/	/	/	/	/	/	/	/	/	/	/	/	/	/	/	/	/	/	#
WBM_RS03420	Wbm0571	152.507	133.331	0.172848	0.999506	#	152.507	111.627	0.439351	0.993613	#	133.331	111.627	0.266504	0.942661	#	no	no	Name=cell division protein FtsQ CDS	#	292805.Wbm0571	1.1e-141	509.2	Rickettsiales	ftsQ			ko:K03589	ko04112,map04112				ko00000,ko00001,ko03036				Rickettsiales	1MY1Q@1224,2TQPU@28211,47FI0@766,COG1589@1,COG1589@2	NA|NA|NA	D	Cell division protein FtsQ	#
WBM_RS00785	Wbm0128	627.096	686.107	-0.134364	0.999506	#	627.096	571.448	0.13227	0.993613	#	686.107	571.448	0.266634	0.921685	#	no	no	Name=two-component sensor histidine kinase CDS	#	292805.Wbm0128	4e-254	883.6	Rickettsiales			2.7.13.3	ko:K07716	ko02020,ko04112,map02020,map04112	M00511			ko00000,ko00001,ko00002,ko01000,ko01001,ko02022				Rickettsiales	1NXDJ@1224,2TWP3@28211,47GT6@766,COG0642@1,COG0642@2	NA|NA|NA	T	His Kinase A (phosphoacceptor) domain	#
WBM_RS01115	Wbm0189	413.288	423.547	-0.0208449	0.999506	#	413.288	348.22	0.246479	0.993613	#	423.547	348.22	0.267324	0.83791	#	no	no	Name=6%2C7-dimethyl-8-ribityllumazine synthase CDS	#	292805.Wbm0189	1.9e-74	285.0	Rickettsiales	ribH		2.5.1.78	ko:K00794	ko00740,ko01100,ko01110,map00740,map01100,map01110	M00125	R04457	RC00960	ko00000,ko00001,ko00002,ko01000				Rickettsiales	1RD9J@1224,2U9IZ@28211,47FJ5@766,COG0054@1,COG0054@2	NA|NA|NA	H	Catalyzes the formation of 6,7-dimethyl-8- ribityllumazine by condensation of 5-amino-6-(D- ribitylamino)uracil with 3,4-dihydroxy-2-butanone 4-phosphate. This is the penultimate step in the biosynthesis of riboflavin	#
WBM_RS04930	Wbm0806	835.689	763.519	0.135326	0.999506	#	835.689	632.849	0.402677	0.993613	#	763.519	632.849	0.267351	0.919426	#	no	no	Name=UMP kinase CDS	#	292805.Wbm0806	6.2e-134	483.4	Rickettsiales	pyrH		2.7.4.22	ko:K09903	ko00240,ko01100,map00240,map01100		R00158	RC00002	ko00000,ko00001,ko01000				Rickettsiales	1MV3N@1224,2TQYN@28211,47F0G@766,COG0528@1,COG0528@2	NA|NA|NA	F	Catalyzes the reversible phosphorylation of UMP to UDP	#
WBM_RS00380	Wbm0063	613.512	692.698	-0.175873	0.999506	#	613.512	573.321	0.092882	0.993613	#	692.698	573.321	0.268756	0.720191	#	no	no	Name=iron-sulfur cluster carrier protein ApbC CDS	#	292805.Wbm0063	3.5e-172	610.9	Rickettsiales	mrp			ko:K03593					ko00000,ko03029,ko03036				Rickettsiales	1MU7R@1224,2TRDM@28211,47F5F@766,COG0489@1,COG0489@2	NA|NA|NA	D	Binds and transfers iron-sulfur (Fe-S) clusters to target apoproteins. Can hydrolyze ATP	#
WBM_RS04065	no	144.202	155.919	-0.129497	0.999506	#	144.202	130.116	0.141914	0.993613	#	155.919	130.116	0.271412	0.945044	#	pseudo	no	Name=thiamine diphosphokinase CDS	#	/	/	/	/	/	/	/	/	/	/	/	/	/	/	/	/	/	/	/	/	/	#
WBM_RS05245	no	491.837	563.777	-0.202965	0.999506	#	491.837	468.753	0.0687997	0.995499	#	563.777	468.753	0.271765	0.942661	#	pseudo	no	Name=hypothetical protein CDS	#	570417.WP1105	9.7e-11	74.3	Alphaproteobacteria													Rickettsiales	1MVPK@1224,2UH60@28211,COG0666@1,COG0666@2	NA|NA|NA	S	Ankyrin repeat	#
WBM_RS03230	Wbm0543	324.26	278.61	0.229963	0.999506	#	324.26	228.611	0.506174	0.922614	#	278.61	228.611	0.276211	0.895906	#	no	no	Name=DNA polymerase III subunit epsilon CDS	#	292805.Wbm0543	3.3e-129	467.6	Rickettsiales	dnaQ		2.7.7.7	ko:K02342	ko00230,ko00240,ko01100,ko03030,ko03430,ko03440,map00230,map00240,map01100,map03030,map03430,map03440	M00260	R00375,R00376,R00377,R00378	RC02795	ko00000,ko00001,ko00002,ko01000,ko03032,ko03400				Rickettsiales	1MV8Z@1224,2TTFF@28211,47FA0@766,COG0847@1,COG0847@2	NA|NA|NA	L	DNA polymerase III is a complex, multichain enzyme responsible for most of the replicative synthesis in bacteria. The epsilon subunit contain the editing function and is a proofreading 3'-5' exonuclease	#
WBM_RS03005	Wbm0507	270.542	332.473	-0.29519	0.999506	#	270.542	275.988	-0.0184084	0.996152	#	332.473	275.988	0.276781	0.895906	#	no	no	Name=(2Fe-2S) ferredoxin CDS	#	292805.Wbm0507	4.7e-63	246.9	Rickettsiales	fdxB			ko:K04755					ko00000				Rickettsiales	1RHDC@1224,2U97J@28211,47FCR@766,COG0633@1,COG0633@2	NA|NA|NA	C	Ferredoxin	#
WBM_RS02245	Wbm0382	258.067	251.183	0.0330481	0.999506	#	258.067	207.286	0.309925	0.993613	#	251.183	207.286	0.276877	0.849406	#	no	no	Name=DsbA family protein CDS	#	292805.Wbm0382	1.7e-139	501.9	Alphaproteobacteria													Rickettsiales	1MY3H@1224,2TTXR@28211,COG1651@1,COG1651@2	NA|NA|NA	O	Dsba oxidoreductase	#
WBM_RS02420	Wbm0407	490.814	527.671	-0.110072	0.999506	#	490.814	436.939	0.166929	0.993613	#	527.671	436.939	0.277001	0.82293	#	no	no	Name=16S rRNA (adenine(1518)-N(6)/adenine(1519)-N(6))- dimethyltransferase RsmA CDS	#	292805.Wbm0407	1.6e-140	505.4	Rickettsiales	ksgA		2.1.1.182	ko:K02528			R10716	RC00003,RC03257	ko00000,ko01000,ko03009				Rickettsiales	1MVNU@1224,2TRD9@28211,47F8R@766,COG0030@1,COG0030@2	NA|NA|NA	J	Specifically dimethylates two adjacent adenosines (A1518 and A1519) in the loop of a conserved hairpin near the 3'-end of 16S rRNA in the 30S particle. May play a critical role in biogenesis of 30S subunits	#
WBM_RS01370	Wbm0231	461.19	527.656	-0.189835	0.999506	#	461.19	435.348	0.0887438	0.993613	#	527.656	435.348	0.278579	0.543748	#	no	no	Name=DUF3333 domain-containing protein CDS	#	292805.Wbm0231	7.1e-223	779.6	Alphaproteobacteria													Rickettsiales	1MUWB@1224,2TQYQ@28211,COG0581@1,COG0581@2	NA|NA|NA	P	phosphate transport system permease	#
WBM_RS04855	Wbm0792	367.719	388.593	-0.0695502	0.999506	#	367.719	316.589	0.209708	0.993613	#	388.593	316.589	0.279258	0.836905	#	no	Effector	Name=hypothetical protein CDS	#	/	/	/	/	/	/	/	/	/	/	/	/	/	/	/	/	/	/	/	/	/	#
WBM_RS03835	Wbm0635	974.307	1032.26	-0.0868704	0.999506	#	974.307	852	0.192487	0.993613	#	1032.26	852	0.279357	0.913285	#	no	no	Name=ATP-dependent DNA helicase RecG CDS	#	292805.Wbm0635	0.0	1350.5	Rickettsiales	recG		3.6.4.12	ko:K03655	ko03440,map03440				ko00000,ko00001,ko01000,ko03400				Rickettsiales	1MWN2@1224,2TR86@28211,47EZA@766,COG1200@1,COG1200@2	NA|NA|NA	L	ATP-dependent DNA helicase (RecG)	#
WBM_RS05270	no	305.367	404.489	-0.411684	0.999506	#	305.367	333.734	-0.131038	0.993613	#	404.489	333.734	0.280646	0.945044	#	pseudo	no	Name=terminase CDS	#	570417.WP1013	1.3e-16	93.2	Rickettsiales													Rickettsiales	1NKZK@1224,2U0EG@28211,47F4A@766,COG5362@1,COG5362@2,COG5410@1,COG5410@2	NA|NA|NA	S	hmm tigr01630	#
WBM_RS04300	Wbm0704	1018.12	1167.59	-0.203166	0.999506	#	1018.12	964.599	0.0775706	0.993613	#	1167.59	964.599	0.280737	0.759069	#	no	no	Name=gatB CDS	#	292805.Wbm0704	9.1e-267	925.6	Rickettsiales	gatB		6.3.5.6,6.3.5.7	ko:K02434	ko00970,ko01100,map00970,map01100		R03905,R04212	RC00010	ko00000,ko00001,ko01000,ko03029				Rickettsiales	1MUKG@1224,2TRHX@28211,47EW2@766,COG0064@1,COG0064@2	NA|NA|NA	J	Allows the formation of correctly charged Asn-tRNA(Asn) or Gln-tRNA(Gln) through the transamidation of misacylated Asp- tRNA(Asn) or Glu-tRNA(Gln) in organisms which lack either or both of asparaginyl-tRNA or glutaminyl-tRNA synthetases. The reaction takes place in the presence of glutamine and ATP through an activated phospho-Asp-tRNA(Asn) or phospho-Glu-tRNA(Gln)	#
WBM_RS04485	Wbm0728	381.145	372.698	0.044023	0.999506	#	381.145	304.496	0.324765	0.993613	#	372.698	304.496	0.280742	0.889292	#	no	no	Name=uroporphyrinogen-III synthase CDS	#	292805.Wbm0728	2.7e-126	458.0	Rickettsiales	hemD		4.2.1.75	ko:K01719	ko00860,ko01100,ko01110,ko01120,map00860,map01100,map01110,map01120	M00121	R03165	RC01861	ko00000,ko00001,ko00002,ko01000				Rickettsiales	1NMTP@1224,2U1Y2@28211,47FMG@766,COG1587@1,COG1587@2	NA|NA|NA	H	Uroporphyrinogen-III synthase	#
WBM_RS01815	Wbm0304	858.232	898.363	-0.0701767	0.999506	#	858.232	740.122	0.211093	0.993613	#	898.363	740.122	0.28127	0.820292	#	no	no	Name=DUF3971 domain-containing protein CDS	#	292805.Wbm0304	0.0	1908.6	Rickettsiales													Rickettsiales	1MVDY@1224,2TSGG@28211,47F6Q@766,COG3164@1,COG3164@2	NA|NA|NA	S	AsmA-like C-terminal region	#
WBM_RS00655	no	252.645	227.043	0.140385	0.999506	#	252.645	188.112	0.422233	0.993613	#	227.043	188.112	0.281849	0.942661	#	pseudo	no	Name=hypothetical protein CDS	#	/	/	/	/	/	/	/	/	/	/	/	/	/	/	/	/	/	/	/	/	/	#
WBM_RS01925	Wbm0325	602.366	622.637	-0.0419057	0.999506	#	602.366	510.473	0.24027	0.993613	#	622.637	510.473	0.282176	0.942661	#	no	no	Name=50S ribosomal protein L18 CDS	#	292805.Wbm0325	5.6e-59	233.4	Rickettsiales	rplR			ko:K02881	ko03010,map03010	M00178,M00179			br01610,ko00000,ko00001,ko00002,ko03011				Rickettsiales	1RGY7@1224,2U9A6@28211,47FNM@766,COG0256@1,COG0256@2	NA|NA|NA	J	This is one of the proteins that binds and probably mediates the attachment of the 5S RNA into the large ribosomal subunit, where it forms part of the central protuberance	#
WBM_RS00720	Wbm0117	467.452	541.046	-0.218561	0.999506	#	467.452	445.998	0.0650045	0.993613	#	541.046	445.998	0.283565	0.850228	#	no	no	Name=septal ring lytic transglycosylase RlpA family protein CDS	#	292805.Wbm0117	3.6e-123	447.6	Rickettsiales	rlpA			ko:K03642					ko00000				Rickettsiales	1MZ8S@1224,2TUER@28211,47FIP@766,COG0797@1,COG0797@2	NA|NA|NA	M	Lytic transglycosylase with a strong preference for naked glycan strands that lack stem peptides	#
WBM_RS01750	Wbm0297	282.832	291.761	-0.0576144	0.999506	#	282.832	241.969	0.226006	0.993613	#	291.761	241.969	0.28362	0.811077	#	no	no	Name=twin-arginine translocase subunit TatC CDS	#	292805.Wbm0297	1.4e-133	482.3	Rickettsiales	tatC			ko:K03118	ko03060,ko03070,map03060,map03070	M00336			ko00000,ko00001,ko00002,ko02044	2.A.64			Rickettsiales	1MVAY@1224,2TTIX@28211,47FAE@766,COG0805@1,COG0805@2	NA|NA|NA	U	Part of the twin-arginine translocation (Tat) system that transports large folded proteins containing a characteristic twin-arginine motif in their signal peptide across membranes. Together with TatB, TatC is part of a receptor directly interacting with Tat signal peptides	#
WBM_RS00260	Wbm0044	279.783	289.036	-0.0619964	0.999506	#	279.783	238.951	0.221947	0.993613	#	289.036	238.951	0.283943	0.891673	#	no	Effector	Name=amino acid permease CDS	#	292805.Wbm0044	6.2e-222	776.5	Rickettsiales	potE			ko:K03294					ko00000	2.A.3.2			Rickettsiales	1MUA2@1224,2TSV9@28211,47EYE@766,COG0531@1,COG0531@2	NA|NA|NA	E	Amino acid permease	#
WBM_RS02050	Wbm0348	811.188	922.288	-0.188912	0.999506	#	811.188	758.067	0.0958287	0.993613	#	922.288	758.067	0.284741	0.759069	#	no	no	Name=folate-binding protein CDS	#	292805.Wbm0348	1.8e-147	528.5	Rickettsiales	gcvT			ko:K06980					ko00000,ko03016				Rickettsiales	1N852@1224,2TR8J@28211,47FJD@766,COG0354@1,COG0354@2	NA|NA|NA	S	Belongs to the GcvT family	#
WBM_RS02755	Wbm0464	1069.91	1089.64	-0.0235457	0.999506	#	1069.91	893.809	0.261961	0.989991	#	1089.64	893.809	0.285507	0.759397	#	no	no	Name=serine--tRNA ligase CDS	#	292805.Wbm0464	7.8e-217	759.6	Rickettsiales	serS		6.1.1.11	ko:K01875	ko00970,map00970	M00359,M00360	R03662,R08218	RC00055,RC00523	ko00000,ko00001,ko00002,ko01000,ko01007,ko03016				Rickettsiales	1MUJF@1224,2TR4T@28211,47F37@766,COG0172@1,COG0172@2	NA|NA|NA	J	Catalyzes the attachment of serine to tRNA(Ser). Is also able to aminoacylate tRNA(Sec) with serine, to form the misacylated tRNA L-seryl-tRNA(Sec), which will be further converted into selenocysteinyl-tRNA(Sec)	#
WBM_RS00355	no	55.4872	68.739	-0.351989	0.999506	#	55.4872	57.3494	-0.0645271	0.993613	#	68.739	57.3494	0.287462	0.913285	#	no	no	Name=hypothetical protein CDS	#	/	/	/	/	/	/	/	/	/	/	/	/	/	/	/	/	/	/	/	/	/	#
WBM_RS00885	Wbm0148	345.64	423.033	-0.299345	0.999506	#	345.64	347.851	-0.0118216	0.998613	#	423.033	347.851	0.287524	0.93497	#	no	no	Name=dTMP kinase CDS	#	292805.Wbm0148	8.1e-111	406.4	Rickettsiales	tmk		2.7.4.9	ko:K00943	ko00240,ko01100,map00240,map01100	M00053	R02094,R02098	RC00002	ko00000,ko00001,ko00002,ko01000				Rickettsiales	1MV9C@1224,2U72D@28211,47FAN@766,COG0125@1,COG0125@2	NA|NA|NA	F	Phosphorylation of dTMP to form dTDP in both de novo and salvage pathways of dTTP synthesis	#
WBM_RS01165	Wbm0197	677.32	588.869	0.210508	0.999506	#	677.32	481.037	0.498375	0.340377	#	588.869	481.037	0.287866	0.720191	#	no	no	Name=sodium:alanine symporter family protein CDS	#	292805.Wbm0197	1.2e-242	845.5	Alphaproteobacteria													Rickettsiales	1MUI3@1224,2TQVA@28211,COG1115@1,COG1115@2	NA|NA|NA	E	alanine symporter	#
WBM_RS03255	Wbm0547	461.223	564.862	-0.298118	0.999506	#	461.223	462.982	-0.00738057	0.998613	#	564.862	462.982	0.290738	0.844962	#	no	no	Name=SDR family oxidoreductase CDS	#	292805.Wbm0547	2.9e-156	557.8	Rickettsiales													Rickettsiales	1MWVJ@1224,2TRDY@28211,47FDM@766,COG0451@1,COG0451@2	NA|NA|NA	GM	COG0451 Nucleoside-diphosphate-sugar epimerases	#
WBM_RS03240	no	257.159	307.023	-0.266401	0.999506	#	257.159	251.777	0.0254849	0.996152	#	307.023	251.777	0.291885	0.903999	#	pseudo	no	Name=transposase CDS	#	163164.WD_0296	7.9e-77	293.9	Rickettsiales													Rickettsiales	1R8FS@1224,2UMP3@28211,47FF8@766,COG5464@1,COG5464@2	NA|NA|NA	S	to TIGR01784	#
WBM_RS03495	Wbm0584	573.322	686.596	-0.251557	0.999506	#	573.322	556.227	0.0406041	0.993613	#	686.596	556.227	0.292161	0.776301	#	no	no	Name=ubiquinone biosynthesis protein CDS	#	292805.Wbm0584	1.3e-85	322.4	Rickettsiales	coq7			ko:K06134	ko00130,ko01100,ko01110,map00130,map01100,map01110	M00128	R04984,R08775	RC01254	ko00000,ko00001,ko00002,ko01000				Rickettsiales	1RAK4@1224,2U85I@28211,47FI6@766,COG2941@1,COG2941@2	NA|NA|NA	H	Oxygenase that introduces the hydroxyl group at carbon five of 2-nonaprenyl-3-methyl-6-methoxy-1,4-benzoquinol resulting in the formation of 2-nonaprenyl-3-methyl-5-hydroxy-6-methoxy-1,4- benzoquinol	#
WBM_RS01010	Wbm0169	1213.63	1305.82	-0.102565	0.999506	#	1213.63	1062.98	0.189938	0.993613	#	1305.82	1062.98	0.292503	0.820292	#	no	no	Name=CTP synthase CDS	#	292805.Wbm0169	0.0	1098.6	Rickettsiales	pyrG		6.3.4.2	ko:K01937	ko00240,ko01100,map00240,map01100	M00052	R00571,R00573	RC00010,RC00074	ko00000,ko00001,ko00002,ko01000				Rickettsiales	1MUIT@1224,2TS4Y@28211,47EU6@766,COG0504@1,COG0504@2	NA|NA|NA	F	Catalyzes the ATP-dependent amination of UTP to CTP with either L-glutamine or ammonia as the source of nitrogen. Regulates intracellular CTP levels through interactions with the four ribonucleotide triphosphates	#
WBM_RS04875	Wbm0796	2054.28	2274.71	-0.148593	0.999506	#	2054.28	1859.01	0.14476	0.975681	#	2274.71	1859.01	0.293353	0.281138	#	no	no	Name=conjugal transfer protein TraH CDS	#	292805.Wbm0796	0.0	1555.0	Rickettsiales	virB6-1			ko:K03201	ko03070,map03070	M00333			ko00000,ko00001,ko00002,ko02044	3.A.7			Rickettsiales	1N1KD@1224,2UDXI@28211,47G3H@766,COG3704@1,COG3704@2	NA|NA|NA	U	COG3704 Type IV secretory pathway, VirB6 components	#
WBM_RS04785	no	146.413	147.506	-0.0358976	0.999506	#	146.413	121.694	0.260316	0.993613	#	147.506	121.694	0.296214	0.919426	#	pseudo	no	Name=hypothetical protein CDS	#	/	/	/	/	/	/	/	/	/	/	/	/	/	/	/	/	/	/	/	/	/	#
WBM_RS04175	Wbm0685	972.059	1045.32	-0.108731	0.999506	#	972.059	853.223	0.188882	0.993613	#	1045.32	853.223	0.297613	0.814835	#	no	no	Name=NAD(P)/FAD-dependent oxidoreductase CDS	#	292805.Wbm0685	7.6e-191	672.9	Rickettsiales	trxB2		1.8.1.9	ko:K00384	ko00450,map00450		R02016,R03596,R09372	RC00013,RC02518,RC02873	ko00000,ko00001,ko01000				Rickettsiales	1MW14@1224,2TSKU@28211,47EYP@766,COG0492@1,COG0492@2	NA|NA|NA	C	reductase	#
WBM_RS04600	Wbm0749	2271.78	2377.64	-0.067111	0.999506	#	2271.78	1934.09	0.230598	0.975681	#	2377.64	1934.09	0.297709	0.612234	#	no	Effector	Name=hypothetical protein CDS	#	/	/	/	/	/	/	/	/	/	/	/	/	/	/	/	/	/	/	/	/	/	#
WBM_RS04405	Wbm0715	404.44	408.464	-0.00587505	0.999506	#	404.44	330.852	0.29435	0.989991	#	408.464	330.852	0.300225	0.796758	#	no	no	Name=metal ABC transporter ATP-binding protein CDS	#	292805.Wbm0715	3.2e-130	471.1	Rickettsiales	znuC			ko:K09817	ko02010,map02010	M00242			ko00000,ko00001,ko00002,ko01000,ko02000	3.A.1.15.3,3.A.1.15.5			Rickettsiales	1MUDW@1224,2VF0M@28211,47GQ8@766,COG1121@1,COG1121@2	NA|NA|NA	P	Part of the ABC transporter complex ZnuABC involved in zinc import. Responsible for energy coupling to the transport system	#
WBM_RS04575	Wbm0746	490.69	541.35	-0.143267	0.999506	#	490.69	439.293	0.15871	0.993613	#	541.35	439.293	0.301977	0.587049	#	no	no	Name=recombination protein RecR CDS	#	292805.Wbm0746	4.3e-109	400.6	Rickettsiales	recR			ko:K06187	ko03440,map03440				ko00000,ko00001,ko03400				Rickettsiales	1MV9Q@1224,2TRZM@28211,47F94@766,COG0353@1,COG0353@2	NA|NA|NA	L	May play a role in DNA repair. It seems to be involved in an RecBC-independent recombinational process of DNA repair. It may act with RecF and RecO	#
WBM_RS00160	Wbm0025	899.121	1009.1	-0.166449	0.999506	#	899.121	816.312	0.136022	0.993613	#	1009.1	816.312	0.302471	0.796758	#	no	no	Name=deoxyguanosinetriphosphate triphosphohydrolase CDS	#	292805.Wbm0025	1.4e-228	798.5	Rickettsiales	dgt		3.1.5.1	ko:K01129	ko00230,map00230		R01856	RC00017	ko00000,ko00001,ko01000				Rickettsiales	1MVQ2@1224,2TRCD@28211,47F2H@766,COG0232@1,COG0232@2	NA|NA|NA	F	Belongs to the dGTPase family. Type 2 subfamily	#
WBM_RS04915	Wbm0803	259.021	307.112	-0.246042	0.999506	#	259.021	248.641	0.0568154	0.993613	#	307.112	248.641	0.302857	0.802768	#	no	no	Name=CDP-archaeol synthase CDS	#	292805.Wbm0803	8.5e-108	396.4	Rickettsiales	cdsA		2.7.7.41	ko:K00981	ko00564,ko01100,ko01110,ko04070,map00564,map01100,map01110,map04070	M00093	R01799	RC00002	ko00000,ko00001,ko00002,ko01000				Rickettsiales	1R34Q@1224,2TZY0@28211,47GUC@766,COG4589@1,COG4589@2	NA|NA|NA	S	Cytidylyltransferase family	#
WBM_RS00225	Wbm0037	2121.11	2360.13	-0.153438	0.999506	#	2121.11	1910.73	0.150501	0.993613	#	2360.13	1910.73	0.303939	0.567688	#	no	no	Name=type I DNA topoisomerase CDS	#	292805.Wbm0037	0.0	1616.3	Rickettsiales	topA		5.99.1.2	ko:K03168					ko00000,ko01000,ko03032,ko03400				Rickettsiales	1MUFZ@1224,2TRGN@28211,47EW5@766,COG0550@1,COG0550@2,COG1754@1,COG1754@2	NA|NA|NA	L	Releases the supercoiling and torsional tension of DNA, which is introduced during the DNA replication and transcription, by transiently cleaving and rejoining one strand of the DNA duplex. Introduces a single-strand break via transesterification at a target site in duplex DNA. The scissile phosphodiester is attacked by the catalytic tyrosine of the enzyme, resulting in the formation of a DNA-(5'…	#
WBM_RS01910	Wbm0322	441.925	403.327	0.140549	0.999506	#	441.925	324.112	0.444622	0.993613	#	403.327	324.112	0.304072	0.895906	#	no	no	Name=preprotein translocase subunit SecY CDS	#	292805.Wbm0322	3.3e-226	790.8	Rickettsiales	secY			ko:K03076	ko02024,ko03060,ko03070,map02024,map03060,map03070	M00335			ko00000,ko00001,ko00002,ko02044	3.A.5			Rickettsiales	1MVU7@1224,2TQMT@28211,47EWF@766,COG0201@1,COG0201@2	NA|NA|NA	U	The central subunit of the protein translocation channel SecYEG. Consists of two halves formed by TMs 1-5 and 6-10. These two domains form a lateral gate at the front which open onto the bilayer between TMs 2 and 7, and are clamped together by SecE at the back. The channel is closed by both a pore ring composed of hydrophobic SecY resides and a short helix (helix 2A) on the extracellular side of …	#
WBM_RS04605	Wbm0750	1241.76	1302.91	-0.0643536	0.999506	#	1241.76	1051.6	0.240168	0.993613	#	1302.91	1051.6	0.304522	0.811077	#	no	no	Name=type VI secretion protein CDS	#	292805.Wbm0750	0.0	1562.7	Rickettsiales	virB4-2			ko:K03199	ko03070,map03070	M00333			ko00000,ko00001,ko00002,ko02044	3.A.7			Rickettsiales	1MXH0@1224,2TR1U@28211,47F23@766,COG3451@1,COG3451@2	NA|NA|NA	U	type IV secretion system protein	#
WBM_RS02585	Wbm0435	123.679	126.735	-0.0529636	0.999506	#	123.679	103.111	0.252215	0.993613	#	126.735	103.111	0.305179	0.925346	#	no	no	Name=glutathione S-transferase family protein CDS	#	292805.Wbm0435	3e-124	451.1	Rickettsiales	gst		2.5.1.18	ko:K00799	ko00480,ko00980,ko00982,ko00983,ko01524,ko05200,ko05204,ko05225,ko05418,map00480,map00980,map00982,map00983,map01524,map05200,map05204,map05225,map05418		R03522,R07002,R07003,R07004,R07023,R07024,R07025,R07026,R07069,R07070,R07083,R07084,R07091,R07092,R07093,R07094,R07100,R07113,R07116,R08280,R09409,R11905	RC00004,RC00069,RC00840,RC00948,RC01704,RC01705,RC01706,RC01758,RC01759,RC01765,RC01767,RC01769,RC02243,RC02527,RC02939,RC02940,RC02942,RC02943,RC02944	ko00000,ko00001,ko01000,ko02000	1.A.12.2.2,1.A.12.3.2			Rickettsiales	1MXM4@1224,2TTXD@28211,47F9E@766,COG0625@1,COG0625@2	NA|NA|NA	O	Glutathione S-transferase	#
WBM_RS02895	Wbm0488	471.792	498.902	-0.0703664	0.999506	#	471.792	401.881	0.23531	0.993613	#	498.902	401.881	0.305677	0.870124	#	no	no	Name=DNA mismatch repair protein MutS CDS	#	292805.Wbm0488	2e-91	341.7	Rickettsiales													Rickettsiales	1RH34@1224,2UCM1@28211,47FSV@766,COG2840@1,COG2840@2	NA|NA|NA	S	Smr domain	#
WBM_RS00650	Wbm0107	654.863	641.207	0.0229884	0.999506	#	654.863	520.747	0.328684	0.909905	#	641.207	520.747	0.305696	0.759069	#	no	no	Name=16S rRNA (cytosine(1402)-N(4))-methyltransferaseRsmH CDS	#	292805.Wbm0107	4.6e-180	637.1	Rickettsiales	mraW		2.1.1.199	ko:K03438					ko00000,ko01000,ko03009				Rickettsiales	1MUT4@1224,2TRQA@28211,47F76@766,COG0275@1,COG0275@2	NA|NA|NA	J	Specifically methylates the N4 position of cytidine in position 1402 (C1402) of 16S rRNA	#
WBM_RS04490	Wbm0729	781.52	790.502	-0.0174144	0.999506	#	781.52	637.66	0.288981	0.909905	#	790.502	637.66	0.306396	0.668639	#	no	no	Name=exodeoxyribonuclease III CDS	#	292805.Wbm0729	1e-150	539.3	Rickettsiales	xth		3.1.11.2	ko:K01142	ko03410,map03410				ko00000,ko00001,ko01000,ko03400				Rickettsiales	1MVII@1224,2TR5J@28211,47F6W@766,COG0708@1,COG0708@2	NA|NA|NA	L	Exodeoxyribonuclease III	#
WBM_RS00445	Wbm0074	333.947	354.723	-0.0978869	0.999506	#	333.947	288.244	0.208823	0.993613	#	354.723	288.244	0.30671	0.919426	#	no	no	Name=polysaccharide deacetylase family protein CDS	#	292805.Wbm0074	1.9e-152	545.0	Rickettsiales													Rickettsiales	1PJQG@1224,2TUBN@28211,47GC0@766,COG0726@1,COG0726@2	NA|NA|NA	G	Polysaccharide deacetylase	#
WBM_RS02890	Wbm0487	454.472	489.224	-0.10095	0.999506	#	454.472	395.977	0.206386	0.993613	#	489.224	395.977	0.307336	0.827544	#	no	no	Name=hypothetical protein CDS	#	292805.Wbm0487	1.2e-94	352.4	Alphaproteobacteria													Rickettsiales	1P2GI@1224,2U5KS@28211,COG4649@1,COG4649@2	NA|NA|NA	S	Protein conserved in bacteria	#
WBM_RS03615	Wbm0601	114.656	136.03	-0.225632	0.999506	#	114.656	107.768	0.0824359	0.993613	#	136.03	107.768	0.308068	0.881186	#	no	no	Name=rRNA maturation RNase YbeY CDS	#	292805.Wbm0601	3.7e-81	307.4	Rickettsiales	ybeY			ko:K07042					ko00000,ko03009				Rickettsiales	1MZ67@1224,2UBXV@28211,47FHA@766,COG0319@1,COG0319@2	NA|NA|NA	J	Single strand-specific metallo-endoribonuclease involved in late-stage 70S ribosome quality control and in maturation of the 3' terminus of the 16S rRNA	#
WBM_RS00420	no	385.946	413.341	-0.105885	0.999506	#	385.946	334.433	0.202438	0.993613	#	413.341	334.433	0.308323	0.844962	#	pseudo	no	Name=acetylornithine transaminase CDS	#	163164.WD_0559	7.7e-179	633.3	Rickettsiales	argD		2.6.1.11,2.6.1.13,2.6.1.17	ko:K00819,ko:K00821	ko00220,ko00300,ko00330,ko01100,ko01110,ko01120,ko01130,ko01210,ko01230,map00220,map00300,map00330,map01100,map01110,map01120,map01130,map01210,map01230	M00016,M00028,M00845	R00667,R02283,R04475	RC00006,RC00062	ko00000,ko00001,ko00002,ko01000,ko01007				Rickettsiales	1MV3C@1224,2TSGT@28211,47F7A@766,COG4992@1,COG4992@2	NA|NA|NA	E	Belongs to the class-III pyridoxal-phosphate-dependent aminotransferase family	#
WBM_RS02620	Wbm0441	748.388	746.078	0.0108488	0.999506	#	748.388	601.463	0.320561	0.909905	#	746.078	601.463	0.309712	0.759069	#	no	no	Name=aspartate kinase CDS	#	292805.Wbm0441	9.2e-209	732.6	Rickettsiales	lysC		2.7.2.4	ko:K00928	ko00260,ko00261,ko00270,ko00300,ko01100,ko01110,ko01120,ko01130,ko01210,ko01230,map00260,map00261,map00270,map00300,map01100,map01110,map01120,map01130,map01210,map01230	M00016,M00017,M00018,M00033,M00525,M00526,M00527	R00480	RC00002,RC00043	ko00000,ko00001,ko00002,ko01000				Rickettsiales	1MW3H@1224,2TRFA@28211,47F22@766,COG0527@1,COG0527@2	NA|NA|NA	E	Belongs to the aspartokinase family	#
WBM_RS04555	no	1116.79	1148.41	-0.0437382	0.999506	#	1116.79	927.391	0.267509	0.993613	#	1148.41	927.391	0.311248	0.891673	#	pseudo	no	Name=hypothetical protein CDS	#	292805.Wbm0742	0.0	1125.9	Bacteria													Rickettsiales	COG0666@1,COG0666@2	NA|NA|NA	G	response to abiotic stimulus	#
WBM_RS01140	Wbm0194	656.128	704.651	-0.108661	0.999506	#	656.128	569.283	0.202731	0.993613	#	704.651	569.283	0.311392	0.850228	#	no	no	Name=DNA primase CDS	#	292805.Wbm0194	0.0	1154.4	Rickettsiales	dnaG			ko:K02316	ko03030,map03030				ko00000,ko00001,ko01000,ko03032				Rickettsiales	1MUHC@1224,2TRU2@28211,47ETE@766,COG0358@1,COG0358@2	NA|NA|NA	L	RNA polymerase that catalyzes the synthesis of short RNA molecules used as primers for DNA polymerase during DNA replication	#
WBM_RS05615	no	441.864	481.816	-0.129981	0.999506	#	441.864	388.667	0.183028	0.993613	#	481.816	388.667	0.313009	0.93497	#	pseudo	no	Name=IS630 family transposase CDS	#	570417.WP0284	1.7e-16	93.6	Rickettsiales													Rickettsiales	1Q1DX@1224,2V5Z2@28211,47GFT@766,COG3415@1,COG3415@2	NA|NA|NA	L	Homeodomain-like domain	#
WBM_RS01050	no	247.139	274.004	-0.158313	0.999506	#	247.139	221.166	0.156828	0.993613	#	274.004	221.166	0.31514	0.93497	#	pseudo	no	Name=AsnC family transcriptional regulator CDS	#	163164.WD_0365	1.6e-92	346.3	Rickettsiales													Rickettsiales	1MWAU@1224,2VB1C@28211,47GE2@766,COG3177@1,COG3177@2	NA|NA|NA	S	Fic/DOC family	#
WBM_RS04380	no	304.364	356.355	-0.241566	0.999506	#	304.364	288.011	0.0773318	0.993613	#	356.355	288.011	0.318898	0.86755	#	pseudo	no	Name=phage major capsid protein CDS	#	163164.WD_0458	1.7e-57	228.8	Rickettsiales													Rickettsiales	1MWU1@1224,2TSSY@28211,47EY6@766,COG4653@1,COG4653@2	NA|NA|NA	S	Phage major capsid protein	#
WBM_RS04400	Wbm0714	520.584	575.069	-0.13796	0.999506	#	520.584	456.747	0.182167	0.993613	#	575.069	456.747	0.320127	0.705029	#	no	no	Name=2-polyprenylphenol 6-hydroxylase CDS	#	292805.Wbm0714	2.6e-269	934.1	Rickettsiales	ubiB			ko:K03688					ko00000				Rickettsiales	1MU1Z@1224,2TS87@28211,47EUS@766,COG0661@1,COG0661@2	NA|NA|NA	H	Is probably a protein kinase regulator of UbiI activity which is involved in aerobic coenzyme Q (ubiquinone) biosynthesis	#
WBM_RS05560	no	161.567	181.953	-0.188159	0.999506	#	161.567	146.164	0.134791	0.993613	#	181.953	146.164	0.32295	0.903999	#	no	no	Name=hypothetical protein CDS	#	/	/	/	/	/	/	/	/	/	/	/	/	/	/	/	/	/	/	/	/	/	#
WBM_RS00105	Wbm0018	354.124	374.127	-0.0856278	0.999506	#	354.124	298.76	0.237981	0.909905	#	374.127	298.76	0.323609	0.529966	#	no	no	Name=outer membrane lipid asymmetry maintenance protein MlaD CDS	#	292805.Wbm0018	1.8e-75	288.5	Rickettsiales				ko:K02067	ko02010,map02010	M00210,M00669,M00670			ko00000,ko00001,ko00002,ko02000	3.A.1.27			Rickettsiales	1NCUG@1224,2UCHU@28211,47FIU@766,COG1463@1,COG1463@2	NA|NA|NA	Q	COG1463 ABC-type transport system involved in resistance to organic solvents, periplasmic component	#
WBM_RS00865	no	623.524	746.39	-0.257351	0.999506	#	623.524	594.793	0.066793	0.993613	#	746.39	594.793	0.324144	0.602052	#	pseudo	no	Name=bacterioferritin CDS	#	292805.Wbm0144	2.6e-64	251.5	Bacteria													Rickettsiales	COG2193@1,COG2193@2	NA|NA|NA	P	ferroxidase activity	#
WBM_RS04870	Wbm0795	1496.94	1477.33	0.0169078	0.999506	#	1496.94	1178.8	0.342322	0.909905	#	1477.33	1178.8	0.325414	0.720288	#	pseudo	no	Name=conjugal transfer protein TrbL CDS	#	/	/	/	/	/	/	/	/	/	/	/	/	/	/	/	/	/	/	/	/	/	#
WBM_RS05080	Wbm0404	1478.75	1945.74	-0.395807	0.999506	#	1478.75	1553.2	-0.07012	0.993613	#	1945.74	1553.2	0.325687	0.759069	#	no	no	Name=hypothetical protein CDS	#	570417.WP0920	2.3e-08	65.1	Bacteria													Rickettsiales	COG0666@1,COG0666@2	NA|NA|NA	G	response to abiotic stimulus	#
WBM_RS04800	Wbm0784	172.113	163.341	0.0599907	0.999506	#	172.113	130.439	0.385852	0.993613	#	163.341	130.439	0.325861	0.895906	#	no	no	Name=hypothetical protein CDS	#	/	/	/	/	/	/	/	/	/	/	/	/	/	/	/	/	/	/	/	/	/	#
WBM_RS02610	Wbm0440	176.719	154.341	0.182339	0.999506	#	176.719	123.005	0.509123	0.596828	#	154.341	123.005	0.326784	0.776301	#	no	no	Name=ABC transporter substrate-binding protein CDS	#	292805.Wbm0440	8.5e-102	376.3	Bacteria													Rickettsiales	COG2854@1,COG2854@2	NA|NA|NA	Q	intermembrane phospholipid transfer	#
WBM_RS02430	Wbm0408	1481.96	1533.22	-0.0461583	0.999506	#	1481.96	1216.51	0.285691	0.993613	#	1533.22	1216.51	0.331849	0.891673	#	no	no	Name=triose-phosphate isomerase CDS	#	292805.Wbm0408	2.5e-124	451.4	Rickettsiales	tpiA		5.3.1.1	ko:K01803	ko00010,ko00051,ko00562,ko00710,ko01100,ko01110,ko01120,ko01130,ko01200,ko01230,map00010,map00051,map00562,map00710,map01100,map01110,map01120,map01130,map01200,map01230	M00001,M00002,M00003	R01015	RC00423	ko00000,ko00001,ko00002,ko01000,ko04147				Rickettsiales	1MWK5@1224,2TS6I@28211,47FEY@766,COG0149@1,COG0149@2	NA|NA|NA	G	Involved in the gluconeogenesis. Catalyzes stereospecifically the conversion of dihydroxyacetone phosphate (DHAP) to D-glyceraldehyde-3-phosphate (G3P)	#
WBM_RS01250	Wbm0209	2944.9	3003.13	-0.0262591	0.999506	#	2944.9	2382.59	0.305765	0.989991	#	3003.13	2382.59	0.332024	0.759069	#	no	Effector	Name=pyruvate%2C phosphate dikinase CDS	#	292805.Wbm0209	0.0	1721.4	Rickettsiales	ppdK		2.7.9.1	ko:K01006	ko00620,ko00710,ko00720,ko01100,ko01120,ko01200,map00620,map00710,map00720,map01100,map01120,map01200	M00169,M00171,M00172,M00173	R00206	RC00002,RC00015	ko00000,ko00001,ko00002,ko01000				Rickettsiales	1MU0R@1224,2TR3C@28211,47F2B@766,COG0574@1,COG0574@2,COG1080@1,COG1080@2	NA|NA|NA	G	Belongs to the PEP-utilizing enzyme family	#
WBM_RS04455	Wbm0725	1559.02	1600.02	-0.0390374	0.999506	#	1559.02	1270.12	0.293805	0.967486	#	1600.02	1270.12	0.332842	0.67938	#	no	no	Name=DNA polymerase I CDS	#	292805.Wbm0725	0.0	1651.7	Rickettsiales	polA		2.7.7.7	ko:K02335	ko00230,ko00240,ko01100,ko03030,ko03410,ko03420,ko03440,map00230,map00240,map01100,map03030,map03410,map03420,map03440		R00375,R00376,R00377,R00378	RC02795	ko00000,ko00001,ko01000,ko03032,ko03400				Rickettsiales	1MU31@1224,2TRJF@28211,47F10@766,COG0258@1,COG0258@2,COG0749@1,COG0749@2	NA|NA|NA	L	In addition to polymerase activity, this DNA polymerase exhibits 5'-3' exonuclease activity	#
WBM_RS03455	Wbm0577	326.324	335.73	-0.0443242	0.999506	#	326.324	265.434	0.288554	0.993613	#	335.73	265.434	0.332878	0.827544	#	no	no	Name=RlmE family RNA methyltransferase CDS	#	292805.Wbm0577	8.2e-105	386.3	Rickettsiales	ftsJ		2.1.1.166	ko:K02427					ko00000,ko01000,ko03009				Rickettsiales	1MW1C@1224,2TSBW@28211,47F9V@766,COG0293@1,COG0293@2	NA|NA|NA	J	Specifically methylates the uridine in position 2552 of 23S rRNA at the 2'-O position of the ribose in the fully assembled 50S ribosomal subunit	#
WBM_RS04835	Wbm0789	368.004	397.323	-0.117874	0.999506	#	368.004	315.781	0.215359	0.993613	#	397.323	315.781	0.333233	0.814835	#	no	no	Name=dicarboxylate/amino acid:cation symporter CDS	#	292805.Wbm0789	2.7e-211	741.1	Rickettsiales													Rickettsiales	1MU0Q@1224,2U2B9@28211,47GPW@766,COG1301@1,COG1301@2	NA|NA|NA	U	Belongs to the dicarboxylate amino acid cation symporter (DAACS) (TC 2.A.23) family	#
WBM_RS03400	no	457.969	452.236	0.0101489	0.999506	#	457.969	360.341	0.343701	0.975681	#	452.236	360.341	0.333552	0.782179	#	pseudo	no	Name=DNA processing protein DprA CDS	#	163164.WD_0092	4.8e-38	165.2	Rickettsiales	dprA			ko:K04096					ko00000				Rickettsiales	1MVF6@1224,2TRQE@28211,47EX0@766,COG0758@1,COG0758@2	NA|NA|NA	LU	DNA processing protein	#
WBM_RS01670	Wbm0285	421.464	491.545	-0.228038	0.999506	#	421.464	390.266	0.108335	0.993613	#	491.545	390.266	0.336374	0.919426	#	no	no	Name=peptide chain release factor N(5)-glutamine methyltransferase CDS	#	292805.Wbm0285	1.5e-160	572.0	Rickettsiales	prmC		2.1.1.297	ko:K02493			R10806	RC00003,RC03279	ko00000,ko01000,ko03012				Rickettsiales	1MXCQ@1224,2TZFK@28211,47FB8@766,COG2890@1,COG2890@2	NA|NA|NA	J	Methylates the class 1 translation termination release factors RF1 PrfA and RF2 PrfB on the glutamine residue of the universally conserved GGQ motif	#
WBM_RS02590	Wbm0436	372.092	415.178	-0.162389	0.999506	#	372.092	328.369	0.175889	0.993613	#	415.178	328.369	0.338278	0.844962	#	no	no	Name=O-methyltransferase CDS	#	292805.Wbm0436	3.4e-120	437.6	Rickettsiales													Rickettsiales	1R4VI@1224,2U6AD@28211,47FGV@766,COG4122@1,COG4122@2	NA|NA|NA	S	O-methyltransferase	#
WBM_RS00600	Wbm0100	610.326	680.966	-0.165083	0.999506	#	610.326	540.544	0.174672	0.993613	#	680.966	540.544	0.339755	0.820292	#	no	Effector	Name=P44/Msp2 family outer membrane protein CDS	#	292805.Wbm0100	8.6e-153	546.2	Bacteria													Rickettsiales	COG3637@1,COG3637@2	NA|NA|NA	M	Has lipid A 3-O-deacylase activity. Hydrolyzes the ester bond at the 3 position of lipid A, a bioactive component of lipopolysaccharide (LPS), thereby releasing the primary fatty acyl moiety	#
WBM_RS04890	Wbm0799	837.712	895.433	-0.0991902	0.999506	#	837.712	707.473	0.240934	0.993613	#	895.433	707.473	0.340124	0.677652	#	no	no	Name=lysine--tRNA ligase CDS	#	1236908.wNo_03020	2.5e-289	1000.7	Rickettsiales	lysS		6.1.1.6	ko:K04566	ko00970,map00970	M00360	R03658	RC00055,RC00523	ko00000,ko00001,ko00002,ko01000,ko01007,ko03016				Rickettsiales	1MV32@1224,2TQYH@28211,47ESY@766,COG1384@1,COG1384@2	NA|NA|NA	J	Belongs to the class-I aminoacyl-tRNA synthetase family	#
WBM_RS03740	Wbm0620	410.266	424.748	-0.0508341	0.999506	#	410.266	332.695	0.295804	0.881599	#	424.748	332.695	0.346638	0.557019	#	no	no	Name=biotin--[acetyl-CoA-carboxylase] ligase CDS	#	292805.Wbm0620	4.5e-150	537.3	Rickettsiales	birA		6.3.4.15	ko:K03524	ko00780,ko01100,map00780,map01100		R01074,R05145	RC00043,RC00070,RC00096,RC02896	ko00000,ko00001,ko01000,ko03000				Rickettsiales	1MWCC@1224,2TS82@28211,47FFK@766,COG0340@1,COG0340@2	NA|NA|NA	H	Biotin/lipoate A/B protein ligase family	#
WBM_RS03820	Wbm0633	340.905	402.606	-0.226036	0.999506	#	340.905	313.579	0.121035	0.993613	#	402.606	313.579	0.347071	0.810637	#	no	no	Name=phosphoenolpyruvate synthase regulatory protein CDS	#	292805.Wbm0633	1.9e-147	528.5	Alphaproteobacteria													Rickettsiales	1MUHU@1224,2TT66@28211,COG1806@1,COG1806@2	NA|NA|NA	S	Bifunctional serine threonine kinase and phosphorylase involved in the regulation of the pyruvate, phosphate dikinase (PPDK) by catalyzing its phosphorylation dephosphorylation	#
WBM_RS00325	Wbm0054	1256.46	1313.63	-0.0667508	0.999506	#	1256.46	1032.27	0.281128	0.95955	#	1313.63	1032.27	0.347879	0.602052	#	no	no	Name=outer membrane protein assembly factor BamA CDS	#	292805.Wbm0054	0.0	1543.1	Rickettsiales	bamA			ko:K07277					ko00000,ko02000,ko03029	1.B.33			Rickettsiales	1MU0D@1224,2TR7W@28211,47EU7@766,COG4775@1,COG4775@2	NA|NA|NA	M	Part of the outer membrane protein assembly complex, which is involved in assembly and insertion of beta-barrel proteins into the outer membrane	#
WBM_RS02210	Wbm0375	651.293	600.115	0.125762	0.999506	#	651.293	469.601	0.474	0.267655	#	600.115	469.601	0.348238	0.491557	#	no	no	Name=NADH-quinone oxidoreductase subunit NuoH CDS	#	292805.Wbm0375	5.7e-178	630.2	Rickettsiales	nuoH		1.6.5.3	ko:K00337	ko00190,ko01100,map00190,map01100	M00144	R11945	RC00061	ko00000,ko00001,ko00002,ko01000	3.D.1			Rickettsiales	1MU2R@1224,2TS09@28211,47EYG@766,COG1005@1,COG1005@2	NA|NA|NA	C	NDH-1 shuttles electrons from NADH, via FMN and iron- sulfur (Fe-S) centers, to quinones in the respiratory chain. The immediate electron acceptor for the enzyme in this species is believed to be ubiquinone. Couples the redox reaction to proton translocation (for every two electrons transferred, four hydrogen ions are translocated across the cytoplasmic membrane), and thus conserves the redox ene…	#
WBM_RS01380	no	483.113	525.936	-0.127902	0.999506	#	483.113	413.406	0.221185	0.993613	#	525.936	413.406	0.349087	0.850228	#	pseudo	no	Name=LD-carboxypeptidase CDS	#	163164.WD_1015	2.3e-51	209.5	Rickettsiales	mccF		3.4.17.13	ko:K01297					ko00000,ko01000,ko01002,ko01011				Rickettsiales	1MWIY@1224,2U9SX@28211,47FCZ@766,COG1619@1,COG1619@2	NA|NA|NA	V	proteins, homologs of microcin C7 resistance protein MccF	#
WBM_RS00270	Wbm0046	1136.97	1301.96	-0.197875	0.999506	#	1136.97	1018.44	0.157448	0.993613	#	1301.96	1018.44	0.355323	0.850228	#	no	no	Name=4-hydroxy-3-methylbut-2-enyl diphosphate reductase CDS	#	292805.Wbm0046	2.1e-171	608.2	Rickettsiales	ispH		1.17.7.4	ko:K03527	ko00900,ko01100,ko01110,ko01130,map00900,map01100,map01110,map01130	M00096	R05884,R08210	RC01137,RC01487	ko00000,ko00001,ko00002,ko01000				Rickettsiales	1MU7G@1224,2TRNR@28211,47F17@766,COG0761@1,COG0761@2	NA|NA|NA	IM	Catalyzes the conversion of 1-hydroxy-2-methyl-2-(E)- butenyl 4-diphosphate (HMBPP) into a mixture of isopentenyl diphosphate (IPP) and dimethylallyl diphosphate (DMAPP). Acts in the terminal step of the DOXP MEP pathway for isoprenoid precursor biosynthesis	#
WBM_RS01880	Wbm0316	217.608	176.788	0.314293	0.999506	#	217.608	136.72	0.671136	0.993613	#	176.788	136.72	0.356843	0.93497	#	pseudo	no	Name=hypothetical protein CDS	#	292805.Wbm0316	1.1e-56	225.7	Bacteria													Rickettsiales	COG0792@1,COG0792@2	NA|NA|NA	L	nuclease activity	#
WBM_RS04235	Wbm0695	1516.44	1677.31	-0.14533	0.999506	#	1516.44	1308.98	0.211598	0.977294	#	1677.31	1308.98	0.356927	0.432499	#	no	no	Name=ribonucleoside-diphosphate reductase subunit alpha CDS	#	292805.Wbm0695	0.0	1201.0	Rickettsiales	nrdA		1.17.4.1	ko:K00525	ko00230,ko00240,ko01100,map00230,map00240,map01100	M00053	R02017,R02018,R02019,R02024	RC00613	ko00000,ko00001,ko00002,ko01000,ko03400				Rickettsiales	1MUJ8@1224,2TS19@28211,47EWS@766,COG0209@1,COG0209@2	NA|NA|NA	F	Provides the precursors necessary for DNA synthesis. Catalyzes the biosynthesis of deoxyribonucleotides from the corresponding ribonucleotides	#
WBM_RS04505	Wbm0732	559.269	651.881	-0.217885	0.999506	#	559.269	509.799	0.139765	0.993613	#	651.881	509.799	0.35765	0.810637	#	no	no	Name=tyrosine recombinase XerD CDS	#	292805.Wbm0732	1.1e-181	642.5	Rickettsiales	xerD			ko:K04763					ko00000,ko03036				Rickettsiales	1MVNF@1224,2TRAA@28211,47F6H@766,COG4974@1,COG4974@2	NA|NA|NA	L	Belongs to the 'phage' integrase family	#
WBM_RS01295	Wbm0216	1050.15	1096.84	-0.0646787	0.999506	#	1050.15	853.926	0.296188	0.993613	#	1096.84	853.926	0.360867	0.759069	#	no	no	Name=type I secretion system permease/ATPase CDS	#	163164.WD_0770	2.8e-302	1043.9	Rickettsiales	aprD			ko:K06147,ko:K06148					ko00000,ko02000	3.A.1,3.A.1.106,3.A.1.109,3.A.1.21			Rickettsiales	1NTI5@1224,2TR17@28211,47EWN@766,COG4618@1,COG4618@2	NA|NA|NA	V	alkaline protease secretion ATP-binding protein	#
WBM_RS04140	Wbm0680	1083.81	1292.53	-0.255409	0.999506	#	1083.81	1003.8	0.107595	0.993613	#	1292.53	1003.8	0.363004	0.567688	#	pseudo	no	Name=cysteine--tRNA ligase CDS	#	/	/	/	/	/	/	/	/	/	/	/	/	/	/	/	/	/	/	/	/	/	#
WBM_RS02980	Wbm0503	1851.83	1986.62	-0.0984407	0.999506	#	1851.83	1539.5	0.267086	0.993613	#	1986.62	1539.5	0.365526	0.811077	#	no	no	Name=adenylosuccinate lyase CDS	#	292805.Wbm0503	2.4e-242	844.3	Rickettsiales	purB		4.3.2.2	ko:K01756	ko00230,ko00250,ko01100,ko01110,ko01130,map00230,map00250,map01100,map01110,map01130	M00048,M00049	R01083,R04559	RC00379,RC00444,RC00445	ko00000,ko00001,ko00002,ko01000				Rickettsiales	1MV4B@1224,2TQUE@28211,47FVU@766,COG0015@1,COG0015@2	NA|NA|NA	F	Belongs to the lyase 1 family. Adenylosuccinate lyase subfamily	#
WBM_RS02255	no	201.274	272.685	-0.449209	0.999506	#	201.274	212.402	-0.0829717	0.993613	#	272.685	212.402	0.366237	0.870124	#	pseudo	no	Name=transposase CDS	#	/	/	/	/	/	/	/	/	/	/	/	/	/	/	/	/	/	/	/	/	/	#
WBM_RS00955	Wbm0159	453.897	603.729	-0.419582	0.999506	#	453.897	471.084	-0.0523434	0.993613	#	603.729	471.084	0.367238	0.759069	#	no	no	Name=redox-regulated ATPase YchF CDS	#	292805.Wbm0159	7.2e-203	713.0	Rickettsiales	ychF			ko:K06942					ko00000,ko03009				Rickettsiales	1MVM4@1224,2TRAD@28211,47F15@766,COG0012@1,COG0012@2	NA|NA|NA	J	ATPase that binds to both the 70S ribosome and the 50S ribosomal subunit in a nucleotide-independent manner	#
WBM_RS01575	Wbm0267	837.607	1001.8	-0.253914	0.999506	#	837.607	774.183	0.115604	0.993613	#	1001.8	774.183	0.369518	0.328054	#	no	no	Name=ribonucleotide-diphosphate reductase subunit beta CDS	#	292805.Wbm0267	1e-192	679.1	Rickettsiales	nrdB		1.17.4.1	ko:K00526	ko00230,ko00240,ko01100,map00230,map00240,map01100	M00053	R02017,R02018,R02019,R02024	RC00613	ko00000,ko00001,ko00002,ko01000,ko03400				Rickettsiales	1MWUS@1224,2TS3X@28211,47ETF@766,COG0208@1,COG0208@2	NA|NA|NA	F	Provides the precursors necessary for DNA synthesis. Catalyzes the biosynthesis of deoxyribonucleotides from the corresponding ribonucleotides	#
WBM_RS02765	Wbm0466	87.0639	102.187	-0.257707	0.999506	#	87.0639	79.5964	0.113454	0.993613	#	102.187	79.5964	0.371161	0.850228	#	no	no	Name=hypothetical protein CDS	#	/	/	/	/	/	/	/	/	/	/	/	/	/	/	/	/	/	/	/	/	/	#
WBM_RS00615	Wbm0103	927.115	1017.86	-0.12985	0.999506	#	927.115	785.005	0.243038	0.993613	#	1017.86	785.005	0.372888	0.67938	#	no	no	Name=ribose-phosphate diphosphokinase CDS	#	292805.Wbm0103	2.9e-165	587.8	Rickettsiales	prsA		2.7.6.1	ko:K00948	ko00030,ko00230,ko01100,ko01110,ko01120,ko01130,ko01200,ko01230,map00030,map00230,map01100,map01110,map01120,map01130,map01200,map01230	M00005	R01049	RC00002,RC00078	ko00000,ko00001,ko00002,ko01000				Rickettsiales	1MW21@1224,2TR4Y@28211,47EZG@766,COG0462@1,COG0462@2	NA|NA|NA	EF	Ribose-phosphate pyrophosphokinase	#
WBM_RS04350	no	345.299	434.455	-0.338057	0.999506	#	345.299	336.219	0.0363673	0.996152	#	434.455	336.219	0.374424	0.898769	#	pseudo	no	Name=chromosome partitioning protein CDS	#	163164.WD_1218	1.7e-47	196.4	Rickettsiales	parB			ko:K03497					ko00000,ko03000,ko03036,ko04812				Rickettsiales	1MW2E@1224,2TSTN@28211,47F6R@766,COG1475@1,COG1475@2	NA|NA|NA	K	Belongs to the ParB family	#
WBM_RS01845	Wbm0310	601.845	739.216	-0.298895	0.999506	#	601.845	571.142	0.0770884	0.993613	#	739.216	571.142	0.375983	0.668639	#	no	no	Name=3-oxoacyl-[acyl-carrier-protein] reductase CDS	#	292805.Wbm0310	9.9e-132	476.1	Rickettsiales	fabG	GO:0000166,GO:0003674,GO:0003824,GO:0004312,GO:0004316,GO:0005488,GO:0006082,GO:0006629,GO:0006631,GO:0006633,GO:0008150,GO:0008152,GO:0008610,GO:0009058,GO:0009987,GO:0016053,GO:0016491,GO:0016614,GO:0016616,GO:0016740,GO:0016746,GO:0016747,GO:0019752,GO:0030497,GO:0032787,GO:0036094,GO:0043436,GO:0044237,GO:0044238,GO:0044249,GO:0044255,GO:0044281,GO:0044283,GO:0046394,GO:0048037,GO:0050661,GO:…	1.1.1.100	ko:K00059	ko00061,ko00333,ko00780,ko01040,ko01100,ko01130,ko01212,map00061,map00333,map00780,map01040,map01100,map01130,map01212	M00083,M00572	R04533,R04534,R04536,R04543,R04566,R04953,R04964,R07759,R07763,R10116,R10120,R11671	RC00029,RC00117	ko00000,ko00001,ko00002,ko01000,ko01004				Rickettsiales	1MU6X@1224,2TQZG@28211,47EY4@766,COG1028@1,COG1028@2	NA|NA|NA	IQ	dehydrogenases with different specificities (related to short-chain alcohol)	#
WBM_RS00770	Wbm0125	3096.22	3462.13	-0.160495	0.999506	#	3096.22	2666.7	0.21632	0.989991	#	3462.13	2666.7	0.376815	0.429877	#	no	no	Name=NADH-quinone oxidoreductase subunit D CDS	#	292805.Wbm0125	3.1e-228	797.3	Rickettsiales	nuoD		1.6.5.3	ko:K00333	ko00190,ko01100,map00190,map01100	M00144	R11945	RC00061	ko00000,ko00001,ko00002,ko01000	3.D.1			Rickettsiales	1MVIN@1224,2TQZ0@28211,47ET3@766,COG0649@1,COG0649@2	NA|NA|NA	C	NDH-1 shuttles electrons from NADH, via FMN and iron- sulfur (Fe-S) centers, to quinones in the respiratory chain. The immediate electron acceptor for the enzyme in this species is believed to be ubiquinone. Couples the redox reaction to proton translocation (for every two electrons transferred, four hydrogen ions are translocated across the cytoplasmic membrane), and thus conserves the redox ene…	#
WBM_RS02515	no	530.723	633.867	-0.259445	0.999506	#	530.723	488.508	0.117994	0.993613	#	633.867	488.508	0.377438	0.93497	#	pseudo	no	Name=hypothetical protein CDS	#	/	/	/	/	/	/	/	/	/	/	/	/	/	/	/	/	/	/	/	/	/	#
WBM_RS00975	Wbm0164	417.164	517.46	-0.318597	0.999506	#	417.164	399.888	0.0588426	0.994727	#	517.46	399.888	0.377439	0.850228	#	no	Effector	Name=hypothetical protein CDS	#	/	/	/	/	/	/	/	/	/	/	/	/	/	/	/	/	/	/	/	/	/	#
WBM_RS02705	Wbm0455	2141.46	2127.36	0.0119113	0.999506	#	2141.46	1633.21	0.389564	0.62771	#	2127.36	1633.21	0.377653	0.492323	#	no	no	Name=ATP-grasp domain-containing protein CDS	#	292805.Wbm0455	0.0	1314.3	Rickettsiales	pccA		6.4.1.3	ko:K01965	ko00280,ko00630,ko00640,ko01100,ko01120,ko01130,ko01200,map00280,map00630,map00640,map01100,map01120,map01130,map01200	M00373,M00741	R01859	RC00097,RC00609	ko00000,ko00001,ko00002,ko01000				Rickettsiales	1P6RE@1224,2TRC2@28211,47EWY@766,COG4770@1,COG4770@2	NA|NA|NA	I	Propionyl-CoA carboxylase alpha	#
WBM_RS03570	Wbm0593	735.837	759.899	-0.0517426	0.999506	#	735.837	583.957	0.331479	0.993613	#	759.899	583.957	0.383221	0.782179	#	no	no	Name=tRNA guanosine(34) transglycosylase Tgt CDS	#	292805.Wbm0593	8e-232	809.3	Rickettsiales	tgt		2.4.2.29	ko:K00773			R03789,R10209	RC00063	ko00000,ko01000,ko03016				Rickettsiales	1MUCA@1224,2TR87@28211,47EYJ@766,COG0343@1,COG0343@2	NA|NA|NA	F	Catalyzes the base-exchange of a guanine (G) residue with the queuine precursor 7-aminomethyl-7-deazaguanine (PreQ1) at position 34 (anticodon wobble position) in tRNAs with GU(N) anticodons (tRNA-Asp, -Asn, -His and -Tyr). Catalysis occurs through a double-displacement mechanism. The nucleophile active site attacks the C1' of nucleotide 34 to detach the guanine base from the RNA, forming a coval…	#
WBM_RS05425	no	263.389	307.462	-0.230729	0.999506	#	263.389	236.196	0.153582	0.993613	#	307.462	236.196	0.384311	0.759069	#	pseudo	no	Name=hypothetical protein CDS	#	/	/	/	/	/	/	/	/	/	/	/	/	/	/	/	/	/	/	/	/	/	#
WBM_RS00530	Wbm0091	23.5876	28.4549	-0.331299	0.999506	#	23.5876	22.3234	0.0539889	0.996152	#	28.4549	22.3234	0.385288	0.942661	#	no	no	Name=hypothetical protein CDS	#	/	/	/	/	/	/	/	/	/	/	/	/	/	/	/	/	/	/	/	/	/	#
WBM_RS02320	Wbm0393	2755.17	3023.09	-0.131629	0.999506	#	2755.17	2308.56	0.254886	0.993613	#	3023.09	2308.56	0.386515	0.686691	#	no	no	Name=RNA polymerase sigma factor RpoD CDS	#	292805.Wbm0393	1.1e-299	1035.4	Rickettsiales	rpoD			ko:K03086					ko00000,ko03021				Rickettsiales	1MVNJ@1224,2TS6C@28211,47EYM@766,COG0568@1,COG0568@2	NA|NA|NA	K	Sigma factors are initiation factors that promote the attachment of RNA polymerase to specific initiation sites and are then released. This sigma factor is the primary sigma factor during exponential growth	#
WBM_RS04435	Wbm0721	466.843	509.156	-0.128732	0.999506	#	466.843	389.77	0.262035	0.909905	#	509.156	389.77	0.390767	0.40125	#	no	no	Name=glutamate--cysteine ligase CDS	#	292805.Wbm0721	1.1e-222	778.9	Rickettsiales	gshA		6.3.2.2	ko:K01919	ko00270,ko00480,ko01100,map00270,map00480,map01100	M00118	R00894,R10993	RC00064,RC00090	ko00000,ko00001,ko00002,ko01000				Rickettsiales	1QVU3@1224,2U15U@28211,47FWY@766,COG0189@1,COG0189@2	NA|NA|NA	HJ	Glutamate-cysteine ligase	#
WBM_RS05325	no	1442.58	1683.46	-0.224987	0.999506	#	1442.58	1282.1	0.169133	0.993613	#	1683.46	1282.1	0.394119	0.820292	#	pseudo	no	Name=hypothetical protein CDS	#	570417.WP0407	7.2e-13	82.8	Rickettsiales													Rickettsiales	1MWRF@1224,2U9VQ@28211,47F2N@766,COG0457@1,COG0457@2,COG0666@1,COG0666@2,COG1672@1,COG1672@2,COG2931@1,COG2931@2	NA|NA|NA	Q	Tetratricopeptide repeat	#
WBM_RS01745	no	71.8422	83.248	-0.247118	0.999506	#	71.8422	64.3031	0.147185	0.993613	#	83.248	64.3031	0.394303	0.917415	#	no	no	Name=hypothetical protein CDS	#	/	/	/	/	/	/	/	/	/	/	/	/	/	/	/	/	/	/	/	/	/	#
WBM_RS04780	Wbm0782	1147.06	1291.6	-0.16593	0.999506	#	1147.06	977.22	0.229435	0.989991	#	1291.6	977.22	0.395365	0.437592	#	no	no	Name=flavodoxin-dependent (E)-4-hydroxy-3-methylbut-2-enyl-diphosphate synthase CDS	#	292805.Wbm0782	4.3e-247	860.1	Rickettsiales	ispG		1.17.7.1,1.17.7.3	ko:K03526	ko00900,ko01100,ko01110,ko01130,map00900,map01100,map01110,map01130	M00096	R08689,R10859	RC01486	ko00000,ko00001,ko00002,ko01000				Rickettsiales	1MUAX@1224,2TQSI@28211,47EWR@766,COG0821@1,COG0821@2	NA|NA|NA	I	Converts 2C-methyl-D-erythritol 2,4-cyclodiphosphate (ME-2,4cPP) into 1-hydroxy-2-methyl-2-(E)-butenyl 4-diphosphate	#
WBM_RS01280	Wbm0213	340.567	393.322	-0.210005	0.999506	#	340.567	298.419	0.185541	0.993613	#	393.322	298.419	0.395546	0.569014	#	no	Effector	Name=hypothetical protein CDS	#	/	/	/	/	/	/	/	/	/	/	/	/	/	/	/	/	/	/	/	/	/	#
WBM_RS04180	no	99.4713	124.381	-0.3148	0.999506	#	99.4713	94.1844	0.0875731	0.993613	#	124.381	94.1844	0.402373	0.881186	#	no	no	Name=hypothetical protein CDS	#	/	/	/	/	/	/	/	/	/	/	/	/	/	/	/	/	/	/	/	/	/	#
WBM_RS04475	no	228.114	252.739	-0.157222	0.999506	#	228.114	191.687	0.248514	0.993613	#	252.739	191.687	0.405736	0.898769	#	pseudo	no	Name=hypothetical protein CDS	#	/	/	/	/	/	/	/	/	/	/	/	/	/	/	/	/	/	/	/	/	/	#
WBM_RS04815	Wbm0787	545.935	643.645	-0.230933	0.999506	#	545.935	484.411	0.175937	0.993613	#	643.645	484.411	0.40687	0.820292	#	no	no	Name=orotidine-5'-phosphate decarboxylase CDS	#	292805.Wbm0787	3e-119	434.5	Alphaproteobacteria													Rickettsiales	1MW2C@1224,2TTB3@28211,COG0284@1,COG0284@2	NA|NA|NA	F	Catalyzes the decarboxylation of orotidine 5'- monophosphate (OMP) to uridine 5'-monophosphate (UMP)	#
WBM_RS03730	Wbm0618	547.138	627.379	-0.200353	0.999506	#	547.138	472.577	0.207082	0.993613	#	627.379	472.577	0.407435	0.811077	#	no	no	Name=ATP-binding cassette domain-containing protein CDS	#	292805.Wbm0618	1.9e-124	451.8	Rickettsiales	mkl			ko:K02065	ko02010,map02010	M00210,M00669,M00670			ko00000,ko00001,ko00002,ko02000	3.A.1.27			Rickettsiales	1MUSD@1224,2TR2I@28211,47F7E@766,COG1127@1,COG1127@2	NA|NA|NA	Q	ABC transporter, ATP-binding protein	#
WBM_RS00590	Wbm0099	488.018	499.603	-0.0261052	0.999506	#	488.018	375.287	0.381828	0.993613	#	499.603	375.287	0.407933	0.82293	#	no	no	Name=ribonuclease III CDS	#	292805.Wbm0099	8.3e-128	463.0	Rickettsiales	rnc		3.1.26.3	ko:K03685	ko03008,ko05205,map03008,map05205				ko00000,ko00001,ko01000,ko03009,ko03019,ko03036				Rickettsiales	1MUQ6@1224,2TTIA@28211,47FDT@766,COG0571@1,COG0571@2	NA|NA|NA	J	Digests double-stranded RNA. Involved in the processing of primary rRNA transcript to yield the immediate precursors to the large and small rRNAs (23S and 16S). Processes some mRNAs, and tRNAs when they are encoded in the rRNA operon. Processes pre- crRNA and tracrRNA of type II CRISPR loci if present in the organism	#
WBM_RS03265	no	36.2054	32.9497	0.0752622	0.999506	#	36.2054	25.8959	0.48548	0.993613	#	32.9497	25.8959	0.410218	0.931825	#	pseudo	no	Name=dihydrofolate reductase CDS	#	/	/	/	/	/	/	/	/	/	/	/	/	/	/	/	/	/	/	/	/	/	#
WBM_RS00610	Wbm0102	433.046	494.322	-0.181325	0.999506	#	433.046	369.984	0.230417	0.993613	#	494.322	369.984	0.411741	0.810637	#	no	no	Name=Asp-tRNA(Asn)/Glu-tRNA(Gln) amidotransferase GatCAB subunit C CDS	#	292805.Wbm0102	4.5e-58	230.3	Rickettsiales	gatC		6.3.5.6,6.3.5.7	ko:K02435	ko00970,ko01100,map00970,map01100		R03905,R04212	RC00010	ko00000,ko00001,ko01000,ko03029				Rickettsiales	1QE6I@1224,2VADW@28211,47FQF@766,COG0721@1,COG0721@2	NA|NA|NA	J	Allows the formation of correctly charged Asn-tRNA(Asn) or Gln-tRNA(Gln) through the transamidation of misacylated Asp- tRNA(Asn) or Glu-tRNA(Gln) in organisms which lack either or both of asparaginyl-tRNA or glutaminyl-tRNA synthetases. The reaction takes place in the presence of glutamine and ATP through an activated phospho-Asp-tRNA(Asn) or phospho-Glu-tRNA(Gln)	#
WBM_RS00990	no	422.192	552.182	-0.380934	0.999506	#	422.192	413.629	0.0342285	0.996152	#	552.182	413.629	0.415163	0.827544	#	pseudo	no	Name=peptidase CDS	#	/	/	/	/	/	/	/	/	/	/	/	/	/	/	/	/	/	/	/	/	/	#
WBM_RS00495	Wbm0083	273.046	285.985	-0.0793203	0.999506	#	273.046	215.228	0.340214	0.993613	#	285.985	215.228	0.419534	0.881186	#	no	no	Name=riboflavin synthase CDS	#	292805.Wbm0083	1.2e-106	392.5	Rickettsiales	ribE		2.5.1.9	ko:K00793	ko00740,ko01100,ko01110,map00740,map01100,map01110	M00125	R00066	RC00958,RC00960	ko00000,ko00001,ko00002,ko01000				Rickettsiales	1MUMB@1224,2U3RS@28211,47FJK@766,COG0307@1,COG0307@2	NA|NA|NA	H	riboflavin synthase, alpha	#
WBM_RS01525	Wbm0259	207.611	279.952	-0.441388	0.999506	#	207.611	209.638	-0.0168649	0.998613	#	279.952	209.638	0.424523	0.895906	#	no	no	Name=dephospho-CoA kinase CDS	#	292805.Wbm0259	3.8e-102	377.5	Rickettsiales	coaE		2.7.1.24	ko:K00859	ko00770,ko01100,map00770,map01100	M00120	R00130	RC00002,RC00078	ko00000,ko00001,ko00002,ko01000				Rickettsiales	1RCXT@1224,2U765@28211,47FKR@766,COG0237@1,COG0237@2	NA|NA|NA	F	Catalyzes the phosphorylation of the 3'-hydroxyl group of dephosphocoenzyme A to form coenzyme A	#
WBM_RS05310	no	40.1498	46.1626	-0.234707	0.999506	#	40.1498	34.8876	0.192643	0.993613	#	46.1626	34.8876	0.42735	0.945044	#	pseudo	no	Name=hypothetical protein CDS	#	/	/	/	/	/	/	/	/	/	/	/	/	/	/	/	/	/	/	/	/	/	#
WBM_RS03090	no	61.4662	91.7505	-0.601922	0.999506	#	61.4662	69.1242	-0.174564	0.993613	#	91.7505	69.1242	0.427358	0.884773	#	no	no	Name=hypothetical protein CDS	#	/	/	/	/	/	/	/	/	/	/	/	/	/	/	/	/	/	/	/	/	/	#
WBM_RS05090	Wbm0478	128.028	179.024	-0.496238	0.999506	#	128.028	133.727	-0.0682451	0.995832	#	179.024	133.727	0.427993	0.919426	#	no	no	Name=hypothetical protein CDS	#	292805.Wbm0478	7.3e-39	166.0	Bacteria													Rickettsiales	COG1196@1,COG1196@2	NA|NA|NA	D	nuclear chromosome segregation	#
WBM_RS01090	Wbm0184	1794.73	1886.15	-0.0686387	0.999506	#	1794.73	1395.82	0.363554	0.909905	#	1886.15	1395.82	0.432192	0.569014	#	no	no	Name=PleD family two-component system response regulator CDS	#	292805.Wbm0184	1.5e-250	871.7	Rickettsiales	pleD		2.7.7.65	ko:K02488	ko02020,ko04112,map02020,map04112	M00511	R08057		ko00000,ko00001,ko00002,ko01000,ko02022				Rickettsiales	1R7HC@1224,2TQQM@28211,47F0K@766,COG0745@1,COG0745@2,COG2199@1,COG3706@2	NA|NA|NA	T	response regulator containing a CheY-like receiver domain and a GGDEF domain	#
WBM_RS02630	Wbm0442	161.863	207.779	-0.37076	0.999506	#	161.863	154.505	0.0620409	0.996152	#	207.779	154.505	0.432801	0.903999	#	no	no	Name=TerC family protein CDS	#	292805.Wbm0442	1.1e-111	409.5	Alphaproteobacteria													Rickettsiales	1MWC9@1224,2TTT6@28211,COG0861@1,COG0861@2	NA|NA|NA	P	membrane protein TerC	#
WBM_RS04565	Wbm0744	57.0924	66.3106	-0.233925	0.999506	#	57.0924	49.3298	0.199048	0.993613	#	66.3106	49.3298	0.432973	0.945044	#	no	no	Name=hypothetical protein CDS	#	/	/	/	/	/	/	/	/	/	/	/	/	/	/	/	/	/	/	/	/	/	#
WBM_RS00405	Wbm0067	152.582	142.874	0.0783659	0.999506	#	152.582	106.542	0.512711	0.993613	#	142.874	106.542	0.434345	0.921237	#	no	no	Name=hypothetical protein CDS	#	/	/	/	/	/	/	/	/	/	/	/	/	/	/	/	/	/	/	/	/	/	#
WBM_RS04345	no	475.511	514.285	-0.103883	0.999506	#	475.511	376.667	0.33183	0.909905	#	514.285	376.667	0.435713	0.492834	#	pseudo	no	Name=chromosome partitioning protein ParA CDS	#	163164.WD_1217	3.7e-71	275.0	Rickettsiales	parA			ko:K03496					ko00000,ko03036,ko04812				Rickettsiales	1MV43@1224,2TSWH@28211,47EWD@766,COG1192@1,COG1192@2	NA|NA|NA	D	involved in chromosome partitioning	#
WBM_RS00450	Wbm0075	794.558	980.043	-0.307622	0.999506	#	794.558	725.505	0.129673	0.993613	#	980.043	725.505	0.437295	0.666298	#	no	no	Name=penicillin-binding protein CDS	#	292805.Wbm0075	8.1e-301	1038.9	Rickettsiales	pbpA1		3.4.16.4	ko:K05515	ko00550,ko01501,map00550,map01501				ko00000,ko00001,ko01000,ko01011				Rickettsiales	1MV8C@1224,2TRXN@28211,47EYD@766,COG0768@1,COG0768@2	NA|NA|NA	M	Cell division protein FtsI penicillin-binding protein 2	#
WBM_RS01625	Wbm0277	751.005	863.161	-0.203845	0.999506	#	751.005	639.351	0.233891	0.993613	#	863.161	639.351	0.437736	0.437592	#	no	Effector	Name=phosphoesterase CDS	#	292805.Wbm0277	3.4e-249	867.1	Alphaproteobacteria													Rickettsiales	1R8W7@1224,2U64B@28211,COG1409@1,COG1409@2	NA|NA|NA	S	Calcineurin-like phosphoesterase	#
WBM_RS04550	Wbm0741	704.585	713.203	-0.0205058	0.999506	#	704.585	524.458	0.419749	0.673207	#	713.203	524.458	0.440255	0.450147	#	no	no	Name=FAD-dependent thymidylate synthase CDS	#	292805.Wbm0741	4e-164	583.9	Rickettsiales	thyX		2.1.1.148	ko:K03465	ko00240,ko00670,ko01100,map00240,map00670,map01100		R06613	RC00022,RC00332	ko00000,ko00001,ko01000				Rickettsiales	1MWY8@1224,2TTER@28211,47F1N@766,COG1351@1,COG1351@2	NA|NA|NA	F	Catalyzes the reductive methylation of 2'-deoxyuridine- 5'-monophosphate (dUMP) to 2'-deoxythymidine-5'-monophosphate (dTMP) while utilizing 5,10-methylenetetrahydrofolate (mTHF) as the methyl donor, and NADPH and FADH(2) as the reductant	#
WBM_RS03270	no	218.783	237.206	-0.12988	0.999506	#	218.783	175.163	0.317849	0.993613	#	237.206	175.163	0.447729	0.881186	#	pseudo	no	Name=folate biosynthesis protein CDS	#	100901.wOo_06880	4.7e-48	198.7	Rickettsiales	folKP		2.5.1.15,2.7.6.3	ko:K00796,ko:K13941	ko00790,ko01100,map00790,map01100	M00126,M00840,M00841	R03066,R03067,R03503	RC00002,RC00017,RC00121,RC00842	ko00000,ko00001,ko00002,ko01000				Rickettsiales	1MUIR@1224,2TTMG@28211,47FH9@766,COG0294@1,COG0294@2,COG0801@1,COG0801@2	NA|NA|NA	H	Pterin binding enzyme	#
WBM_RS04570	Wbm0745	1673.47	1905.35	-0.188963	0.999506	#	1673.47	1397.81	0.258836	0.993613	#	1905.35	1397.81	0.447799	0.780023	#	no	no	Name=primosomal protein N' CDS	#	292805.Wbm0745	0.0	1541.9	Rickettsiales	priA			ko:K04066	ko03440,map03440				ko00000,ko00001,ko01000,ko03400				Rickettsiales	1MUUZ@1224,2TQTQ@28211,47ET4@766,COG1198@1,COG1198@2	NA|NA|NA	L	Involved in the restart of stalled replication forks. Recognizes and binds the arrested nascent DNA chain at stalled replication forks. It can open the DNA duplex, via its helicase activity, and promote assembly of the primosome and loading of the major replicative helicase DnaB onto DNA	#
WBM_RS05075	no	100.417	116.252	-0.231163	0.999506	#	100.417	85.5137	0.222785	0.993613	#	116.252	85.5137	0.453948	0.898769	#	no	no	Name=hypothetical protein CDS	#	/	/	/	/	/	/	/	/	/	/	/	/	/	/	/	/	/	/	/	/	/	#
WBM_RS00995	Wbm0167	646.334	850.332	-0.398685	0.999506	#	646.334	623.006	0.0557265	0.993613	#	850.332	623.006	0.454411	0.384709	#	no	no	Name=MFS transporter CDS	#	292805.Wbm0167	1.7e-227	795.0	Rickettsiales	proP6			ko:K03762					ko00000,ko02000	2.A.1.6.4			Rickettsiales	1MU46@1224,2TQVP@28211,47F3Y@766,COG0477@1,COG0477@2	NA|NA|NA	EGP	Major facilitator	#
WBM_RS02785	Wbm0469	1059.87	1267.25	-0.254781	0.999506	#	1059.87	917.452	0.207179	0.989991	#	1267.25	917.452	0.461961	0.230359	#	no	no	Name=MBL fold hydrolase CDS	#	292805.Wbm0469	2.3e-311	1073.9	Rickettsiales				ko:K12574	ko03018,map03018				ko00000,ko00001,ko01000,ko03019				Rickettsiales	1MUGV@1224,2TQTR@28211,47EU4@766,COG0595@1,COG0595@2	NA|NA|NA	S	metallo-beta-lactamase	#
WBM_RS00860	Wbm0143	84.2574	79.9433	0.100224	0.999506	#	84.2574	56.4091	0.562401	0.718749	#	79.9433	56.4091	0.462178	0.757936	#	no	no	Name=RDD family protein CDS	#	292805.Wbm0143	2e-80	305.1	Bacteria													Rickettsiales	COG1714@1,COG1714@2	NA|NA|NA	S	RDD family	#
WBM_RS00540	Wbm0093	313.713	315.714	-0.0230584	0.999506	#	313.713	231.109	0.43973	0.993613	#	315.714	231.109	0.462789	0.796758	#	no	no	Name=aminoacyl-tRNA hydrolase CDS	#	292805.Wbm0093	2e-100	371.7	Rickettsiales	pth		3.1.1.29	ko:K01056					ko00000,ko01000,ko03012				Rickettsiales	1MX1P@1224,2TT6Q@28211,47FC5@766,COG0193@1,COG0193@2	NA|NA|NA	J	The natural substrate for this enzyme may be peptidyl- tRNAs which drop off the ribosome during protein synthesis	#
WBM_RS00595	no	603.938	657.954	-0.128929	0.999506	#	603.938	476.832	0.337174	0.909905	#	657.954	476.832	0.466102	0.437592	#	pseudo	no	Name=secretion system protein CDS	#	163164.WD_0500	1.7e-210	738.8	Rickettsiales				ko:K02453	ko03070,ko05111,map03070,map05111	M00331			ko00000,ko00001,ko00002,ko02044	3.A.15			Rickettsiales	1MUUA@1224,2TT8A@28211,47F5P@766,COG1450@1,COG1450@2	NA|NA|NA	NU	Bacterial type II and III secretion system protein	#
WBM_RS00735	Wbm0120	536.424	550.859	-0.043314	0.999506	#	536.424	398.458	0.426335	0.993613	#	550.859	398.458	0.469649	0.82293	#	no	no	Name=GTPase ObgE CDS	#	292805.Wbm0120	7.2e-189	666.4	Rickettsiales	obg			ko:K03979					ko00000,ko01000,ko03009				Rickettsiales	1MUGZ@1224,2TR5I@28211,47F1I@766,COG0536@1,COG0536@2	NA|NA|NA	S	An essential GTPase which binds GTP, GDP and possibly (p)ppGpp with moderate affinity, with high nucleotide exchange rates and a fairly low GTP hydrolysis rate. Plays a role in control of the cell cycle, stress response, ribosome biogenesis and in those bacteria that undergo differentiation, in morphogenesis control	#
WBM_RS03115	no	376.091	359.758	0.055344	0.999506	#	376.091	260.647	0.525015	0.993613	#	359.758	260.647	0.469671	0.844962	#	pseudo	no	Name=hypothetical protein CDS	#	/	/	/	/	/	/	/	/	/	/	/	/	/	/	/	/	/	/	/	/	/	#
WBM_RS01675	Wbm0286	604.284	721.08	-0.258548	0.999506	#	604.284	521.555	0.211703	0.993613	#	721.08	521.555	0.470251	0.891673	#	no	no	Name=heme lyase CcmF/NrfE family subunit CDS	#	292805.Wbm0286	0.0	1270.4	Rickettsiales	ccmF			ko:K02198					ko00000,ko02000	9.B.14.1			Rickettsiales	1MUQS@1224,2TRNG@28211,47EYR@766,COG1138@1,COG1138@2	NA|NA|NA	O	Cytochrome c-type biogenesis protein ccmF	#
WBM_RS05330	no	227.318	403.617	-0.825889	0.999506	#	227.318	290.488	-0.35337	0.975681	#	403.617	290.488	0.472519	0.602052	#	no	no	Name=hypothetical protein CDS	#	/	/	/	/	/	/	/	/	/	/	/	/	/	/	/	/	/	/	/	/	/	#
WBM_RS01405	Wbm0238	765.613	918.992	-0.26729	0.999506	#	765.613	662.976	0.206858	0.993613	#	918.992	662.976	0.474147	0.759069	#	no	no	Name=UDP-N-acetylmuramoyl-tripeptide--D-alanyl-D- alanine ligase CDS	#	292805.Wbm0238	3e-259	900.6	Rickettsiales	murF		6.3.2.10	ko:K01929	ko00300,ko00550,ko01100,ko01502,map00300,map00550,map01100,map01502		R04573,R04617	RC00064,RC00141	ko00000,ko00001,ko01000,ko01011				Rickettsiales	1QTSF@1224,2TR0Q@28211,47F18@766,COG0770@1,COG0770@2	NA|NA|NA	M	Involved in cell wall formation. Catalyzes the final step in the synthesis of UDP-N-acetylmuramoyl-pentapeptide, the precursor of murein	#
WBM_RS02205	Wbm0374	1150.7	1335.91	-0.214835	0.999506	#	1150.7	963.262	0.259455	0.993613	#	1335.91	963.262	0.474291	0.543748	#	no	no	Name=Rpn family recombination-promoting nuclease/putative transposase CDS	#	292805.Wbm0374	7.7e-153	546.6	Rickettsiales													Rickettsiales	1R8FS@1224,2UMP3@28211,47FF8@766,COG5464@1,COG5464@2	NA|NA|NA	S	to TIGR01784	#
[truncated: 93 more rows]

## Sheet: Top_PZ_wBm
wBm_genes_ID	wBm_old_locus_tag	DESeq2_normalized_count_PZ	DESeq2_normalized_count_MZ	log2FoldChange_PZvsMZ	padj_PZvsMZ	#	DESeq2_normalized_count_PZ	DESeq2_normalized_count_BW	log2FoldChange_PZvsBW	padj_PZvsBW	#	DESeq2_normalized_count_MZ	DESeq2_normalized_count_BW	log2FoldChange_MZvsBW	padj_MZvsBW	#	Pseudogenes	Effectors_(Carpinone_et_al_2018_PlosOne)	Function_NCBI_annotation	#	eggNOG_Seed_ortholog	eggNOG_e-value	eggNOG_score	eggNOG_best_tax_lvl	eggNOG_Preferred_name	eggNOG_GO_terms	eggNOG_EC_number	eggNOG_KEGG_KO	eggNOG_KEGG_pathway	eggNOG_KEGG_module	eggNOG_KEGG_reaction	eggNOG_KEGG_rclass	eggNOG_BRITE	eggNOG_KEGG_TC	eggNOG_CAZy	eggNOG_BiGG_reaction	eggNOG_annot_lvl	eggNOG_matching_OGs	eggNOG_Best_OG	eggNOG_COG_cat	eggNOG_description	#
[truncated: 1,006 more rows]

[truncated: 2 more sheets: Top_MZ_wBm, Top_BW_wBm]
