# Supplementary material for: Dual RNAseq analyses at soma and germline levels reveal evolutionary innovations in the elephantiasis-agent Brugia malayi, and adaptation of its Wolbachia endosymbionts
Source: PLoS Negl Trop Dis. 2021 Jan 6;15(1):e0008935. doi: 10.1371/journal.pntd.0008935 (PMC7787461; doi:10.1371/journal.pntd.0008935)
Supplement: S2 Table — Expression values are color-coded from low expression level (green) to high expression level (red). Fold change values are color coded in green for a log2 fold change < -2 and in red for a log2 fold change > 2. FDR are color coded in pink when < 0.01. (XLSX) [file pntd.0008935.s003.xlsx]

## Sheet: Bmalayi_RNAseq
Genes_ID	WormBase_gene_ID	DESeq2_normalized_count_PZ	DESeq2_normalized_count_MZ	log2FoldChangePZvsMZ	padj_PZvsMZ	#	DESeq2_normalized_count_PZ	DESeq2_normalized_count_BW	log2FoldChange_PZvsBW	padj_PZvsBW	#	DESeq2_normalized_count_MZ	DESeq2_normalized_count_BW	log2FoldChange_MZvsBW	padj_MZvsBW	#	WormBase_Parasite	#	GO_term_accession	GO_term_name	GO_term_definition	GO_domain	#	InterPro_ID	InterPro_description	InterPro_short_description	#	NCBI_note	#	eggNOG_Seed_ortholog	eggNOG_e-value	eggNOG_score	eggNOG_best_tax_lvl	eggNOG_Preferred_name	eggNOG_GO_terms	eggNOG_EC_number	eggNOG_KEGG_KO	eggNOG_KEGG_pathway	eggNOG_KEGG_module	eggNOG_KEGG_reaction	eggNOG_KEGG_rclass	eggNOG_BRITE	eggNOG_KEGG_TC	eggNOG_CAZy	eggNOG_BiGG_reaction	eggNOG_annot_lvl	eggNOG_matching_OGs	eggNOG_Best_OG	eggNOG_COG_cat
Bm11055	WBGene00231316	545.177	496.013	0.136106	0.632066	#	545.177	106.274	2.34842	9.54944e-21	#	496.013	106.274	2.21231	1.51341e-18	#	Yes	#	GO:0000002/GO:0004518/GO:0004527/GO:0005739/GO:0008297/GO:0016787/GO:0043504/GO:0090305/	exonuclease_activity/hydrolase_activity/mitochondrial_DNA_repair/mitochondrial_genome_maintenance/mitochondrion/nuclease_activity/nucleic_acid_phosphodiester_bond_hydrolysis/single-stranded_DNA_exodeoxyribonuclease_activity/	A_semiautonomous,_self_replicating_organelle_that_occurs_in_varying_numbers,_shapes,_and_sizes_in_the_cytoplasm_of_virtually_all_eukaryotic_cells._It_is_notably_the_site_of_tissue_respiration._[GOC:giardia,_ISBN:0198506732]/"Catalysis_of_the_hydrolysis_of_ester_linkages_within_nucleic_acids."_[ISBN:0198547684]/"Catalysis_of_the_hydrolysis_of_ester_linkages_within_nucleic_acids_by_removing_nucleot…	biological_process/cellular_component/molecular_function/	#	IPR026970/IPR038726/	Mitochondrial_genome_maintenance_exonuclease_1/PD-(D/E)XK_endonuclease-like_domain,_AddAB-type/	MGME1/PDDEXK_AddAB-type/	#	note=contains_similarity_to_Pfam_domain_PF12705_PD-(D/E)XK_nuclease_superfamily	#	7209.EFO23629.2	2.4e-111	408.7	Chromadorea				ko:K19465					ko00000,ko01000,ko03029				Chromadorea	1KX5A@119089,28NZV@1,2QVKE@2759,38HNX@33154,3BE2K@33208,3CX1A@33213,40ESU@6231	NA|NA|NA	L
Bm10361	WBGene00230622	110.786	886.986	-3.00071	1.1189e-14	#	110.786	211.771	0.923926	0.0256967	#	886.986	211.771	2.07678	6.88967e-08	#	Yes	#	GO:0000387/GO:0005634/GO:0006396/GO:0006397/GO:0008380/	RNA_processing/RNA_splicing/mRNA_processing/nucleus/spliceosomal_snRNP_assembly/	A_membrane-bounded_organelle_of_eukaryotic_cells_in_which_chromosomes_are_housed_and_replicated._In_most_cells,_the_nucleus_contains_all_of_the_cell's_chromosomes_except_the_organellar_chromosomes,_and_is_the_site_of_RNA_synthesis_and_processing._In_some_species,_or_in_specialized_cell_types,_RNA_metabolism_or_DNA_replication_may_be_absent._[GOC:go_curators]/"Any_process_involved_in_the_conversio…	biological_process/cellular_component/	#	IPR001163/IPR010920/IPR027141/IPR034102/	LSM_domain,_eukaryotic/archaea-type/LSM_domain_superfamily/Like-Sm_(LSM)_domain_containing_protein,_LSm4/SmD1/SmD3/Small_nuclear_ribonucleoprotein_D1/	LSM_dom_euk/arc/LSM_dom_sf/LSm4/Sm_D1/D3/Sm_D1/	#	note=contains_similarity_to_Interpro_domain_IPR010920_(Like-Sm_(LSM)_domain)	#	7209.EFO22890.1	5.7e-44	183.7	Metazoa													Chromadorea	3A3TV@33154,3BQID@33208,COG1958@1,KOG3428@2759	NA|NA|NA	A
Bm10949	WBGene00231210	707.884	2481.46	-1.80948	3.57325e-18	#	707.884	483.233	0.551942	0.0135415	#	2481.46	483.233	2.36142	2.32644e-30	#	Yes	#	GO:0016020/GO:0016021/	integral_component_of_membrane/membrane/	A_lipid_bilayer_along_with_all_the_proteins_and_protein_complexes_embedded_in_it_an_attached_to_it._[GOC:dos,_GOC:mah,_ISBN:0815316194]/"The_component_of_a_membrane_consisting_of_the_gene_products_and_protein_complexes_having_at_least_some_part_of_their_peptide_sequence_embedded_in_the_hydrophobic_region_of_the_membrane."_[GOC:dos,_GOC:go_curators]/	cellular_component/	#	/	/	/	#	no_NCBI	#	7209.EJD75530.1	0.0	1556.2	Chromadorea													Chromadorea	1KVB8@119089,28NE0@1,2RWKG@2759,39MHH@33154,3BKKK@33208,3E58G@33213,40BZ4@6231	NA|NA|NA
Bm2157	WBGene00222418	201.235	111.012	0.861523	0.037025	#	201.235	30.5727	2.67248	8.70249e-11	#	111.012	30.5727	1.81096	1.64912e-05	#	Yes	#	/	/	/	/	#	IPR001251/IPR036598/IPR036865/	CRAL-TRIO_lipid_binding_domain/CRAL-TRIO_lipid_binding_domain_superfamily/GOLD_domain_superfamily/	CRAL-TRIO_dom/CRAL-TRIO_dom_sf/GOLD_dom_sf/	#	note=contains_similarity_to_Pfam_domain_PF00650_CRAL/TRIO_domain_contains_similarity_to_Interpro_domains_IPR009038_(GOLD),_IPR001251_(CRAL-TRIO_domain)	#	6326.BUX.s00579.414	3.8e-126	458.4	Chromadorea													Chromadorea	1KYVI@119089,3AFDF@33154,3BYTQ@33208,3DDCS@33213,40FQY@6231,KOG1471@1,KOG1471@2759	NA|NA|NA	I
Bm7627	WBGene00227888	2421.06	935.445	1.3717	0.00139995	#	2421.06	590.726	2.0321	6.83922e-07	#	935.445	590.726	0.660399	0.135105	#	Yes	#	GO:0003824/GO:0005730/GO:0006396/GO:0042254/	RNA_processing/catalytic_activity/nucleolus/ribosome_biogenesis/	A_cellular_process_that_results_in_the_biosynthesis_of_constituent_macromolecules,_assembly,_and_arrangement_of_constituent_parts_of_ribosome_subunits;_includes_transport_to_the_sites_of_protein_synthesis._[GOC:ma,_PMID:26404467,_Wikipedia:Ribosome_biogenesis]/"A_small,_dense_body_one_or_more_of_which_are_present_in_the_nucleus_of_eukaryotic_cells._It_is_rich_in_RNA_and_protein,_is_not_bounded_by…	biological_process/cellular_component/molecular_function/	#	IPR000228/IPR013791/IPR013792/IPR016443/IPR020719/IPR023797/IPR036553/IPR037136/	RNA_3'-terminal_phosphate_cyclase/RNA_3'-terminal_phosphate_cyclase,_insert_domain/RNA_3'-terminal_phosphate_cyclase,_insert_domain_superfamily/RNA_3'-terminal_phosphate_cyclase-like,_conserved_site/RNA_3'-terminal_phosphate_cyclase/enolpyruvate_transferase,_alpha/beta/RNA_3'-terminal_phosphate_cyclase_domain/RNA_3'-terminal_phosphate_cyclase_domain_superfamily/RNA_3'-terminal_phosphate_cyclase_t…	RNA3'-term_phos_cycl_insert/RNA3'P_cycl/enolpyr_Trfase_a/b/RNA3'_phos_cyclase_dom/RNA3'_phos_cyclase_dom_sf/RNA3'_term_phos_cyc/RNA3'_term_phos_cyc_type_2/RNA3'_term_phos_cycl-like_CS/RPTC_insert/	#	note=contains_similarity_to_Pfam_domains_PF01137_(RNA_3'-terminal_phosphate_cyclase),_PF05189_(RNA_3'-terminal_phosphate_cyclase_(RTC),_insert_domain)_contains_similarity_to_Interpro_domains_IPR013791_(RNA_3'-terminal_phosphate_cyclase,_insert_domain),_IPR023797_(RNA_3'-terminal_phosphate_cyclase_domain),_IPR016443_(RNA_3'-terminal_phosphate_cyclase_type_2),_IPR000228_(RNA_3'-terminal_phosphate_c…	#	7209.EFO26314.2	1.9e-198	698.4	Chromadorea				ko:K11108	ko03008,map03008				ko00000,ko00001,ko03009				Chromadorea	1KTTW@119089,38EIW@33154,3BBGZ@33208,3CRCU@33213,40BSK@6231,COG0430@1,KOG3980@2759	NA|NA|NA	A
Bm7626	WBGene00227887	971.211	1441.98	0.569982	0.0732601	#	971.211	294.195	1.71638	6.22e-09	#	1441.98	294.195	2.28636	3.0841e-15	#	Yes	#	/	/	/	/	#	IPR025602/	BCP1_family/	BCP1_family/	#	note=contains_similarity_to_Pfam_domain_PF13862_p21-C-terminal_region-binding_protein_contains_similarity_to_Interpro_domain_IPR025602_(BCP1_family)	#	7209.EFO24603.2	1.1e-131	477.6	Chromadorea				ko:K15262					ko00000,ko03009				Chromadorea	1KWMT@119089,38DNQ@33154,3BFX4@33208,3CZW4@33213,40EEG@6231,KOG3034@1,KOG3034@2759	NA|NA|NA	K
Bm7108	WBGene00227369	983.9	3815.91	-1.95572	2.7462e-33	#	983.9	366.573	1.4222	6.90926e-17	#	3815.91	366.573	3.37792	2.90565e-92	#	Yes	#	GO:0005509/GO:0007154/GO:0007275/GO:0016020/GO:0016021/	calcium_ion_binding/cell_communication/integral_component_of_membrane/membrane/multicellular_organism_development/	A_lipid_bilayer_along_with_all_the_proteins_and_protein_complexes_embedded_in_it_an_attached_to_it._[GOC:dos,_GOC:mah,_ISBN:0815316194]/"Any_process_that_mediates_interactions_between_a_cell_and_its_surroundings._Encompasses_interactions_such_as_signaling_or_attachment_between_one_cell_and_another_cell,_between_a_cell_and_an_extracellular_matrix,_or_between_a_cell_and_any_other_aspect_of_its_envi…	biological_process/cellular_component/molecular_function/	#	IPR000152/IPR000742/IPR001774/IPR001881/IPR009030/IPR013032/IPR018097/	Delta/Serrate/lag-2_(DSL)_protein/EGF-like,_conserved_site/EGF-like_calcium-binding,_conserved_site/EGF-like_calcium-binding_domain/EGF-like_domain/EGF-type_aspartate/asparagine_hydroxylation_site/Growth_factor_receptor_cysteine-rich_domain_superfamily/	DSL/EGF-like_CS/EGF-like_Ca-bd_dom/EGF-like_dom/EGF-type_Asp/Asn_hydroxyl_site/EGF_Ca-bd_CS/Growth_fac_rcpt_cys_sf/	#	note=contains_similarity_to_Pfam_domain_PF07657_N_terminus_of_Notch_ligand_contains_similarity_to_Interpro_domain_IPR011651_(Notch_ligand,_N-terminal)	#	7209.EFO27466.1	2.8e-132	479.6	Nematoda													Chromadorea	38UWG@33154,3BEE5@33208,3CSRF@33213,40G1V@6231,KOG1217@1,KOG1217@2759	NA|NA|NA	T
Bm6621	WBGene00226882	2368.83	4384.93	0.888395	0.00109274	#	2368.83	474.491	2.31352	1.58955e-19	#	4384.93	474.491	3.20192	9.92206e-37	#	Yes	#	GO:0005634/GO:0006508/GO:0008233/	nucleus/peptidase_activity/proteolysis/	A_membrane-bounded_organelle_of_eukaryotic_cells_in_which_chromosomes_are_housed_and_replicated._In_most_cells,_the_nucleus_contains_all_of_the_cell's_chromosomes_except_the_organellar_chromosomes,_and_is_the_site_of_RNA_synthesis_and_processing._In_some_species,_or_in_specialized_cell_types,_RNA_metabolism_or_DNA_replication_may_be_absent._[GOC:go_curators]/"Catalysis_of_the_hydrolysis_of_a_pept…	biological_process/cellular_component/molecular_function/	#	IPR005314/IPR030397/	Peptidase_C50,_separase/SEPARIN_core_domain/	Peptidase_C50/SEPARIN_core_dom/	#	note=contains_similarity_to_Pfam_domain_PF03568_Peptidase_family_C50_contains_similarity_to_Interpro_domain_IPR005314_(Peptidase_C50,_separase)	#	7209.EFO23554.1	0.0	2022.7	Chromadorea		GO:0000003,GO:0000070,GO:0000226,GO:0000228,GO:0000278,GO:0000280,GO:0000281,GO:0000793,GO:0000794,GO:0000819,GO:0000910,GO:0001775,GO:0003002,GO:0003006,GO:0003674,GO:0003824,GO:0004175,GO:0004197,GO:0005488,GO:0005515,GO:0005575,GO:0005622,GO:0005623,GO:0005634,GO:0005635,GO:0005694,GO:0005737,GO:0005813,GO:0005815,GO:0005819,GO:0005856,GO:0005886,GO:0005938,GO:0006508,GO:0006807,GO:0006810,GO:…	3.4.22.49	ko:K02365	ko04110,ko04111,ko04113,ko04114,map04110,map04111,map04113,map04114				ko00000,ko00001,ko01000,ko01002,ko03036				Chromadorea	1KW5D@119089,39UH7@33154,3BD8K@33208,3CZK3@33213,40EQF@6231,COG5155@1,KOG1849@2759	NA|NA|NA	D
Bm7449	WBGene00227710	815.203	545.716	0.578635	0.0722035	#	815.203	34.6204	4.5148	9.57095e-43	#	545.716	34.6204	3.93617	1.01162e-32	#	Yes	#	/	/	/	/	#	IPR006640/IPR035240/	SprT-like/SprT-like,_zinc_ribbon_domain/	SprT-like_domain/SprT_Zn_ribbon/	#	note=contains_similarity_to_Pfam_domain_PF10263_SprT-like_family_contains_similarity_to_Interpro_domain_IPR006640_(Domain_of_unknown_function_SprT-like)	#	7209.EFO24227.2	3.5e-217	761.1	Chromadorea		GO:0000003,GO:0000280,GO:0000793,GO:0005575,GO:0005622,GO:0005623,GO:0005694,GO:0006996,GO:0007049,GO:0007059,GO:0008150,GO:0009987,GO:0016043,GO:0022402,GO:0022414,GO:0043226,GO:0043228,GO:0043229,GO:0043232,GO:0044424,GO:0044464,GO:0045132,GO:0048285,GO:0051321,GO:0071840,GO:0098813,GO:0140013,GO:1903046											Chromadorea	1KWG9@119089,39RR1@33154,3BGBE@33208,3CSN1@33213,40EC8@6231,KOG3854@1,KOG3854@2759	NA|NA|NA	S
Bm7168	WBGene00227429	2697.53	15880	-2.5575	1.62392e-22	#	2697.53	2561.65	0.075103	0.809877	#	15880	2561.65	2.6326	1.56598e-24	#	Yes	#	/	/	/	/	#	IPR008532/IPR021846/	NFACT,_RNA-binding_domain/NFACT_protein,_C-terminal/	NFACT-C/NFACT_RNA-bd/	#	note=contains_similarity_to_Pfam_domains_PF05833_(Fibronectin-binding_protein_A_N-terminus_(FbpA)),_PF11923_(Domain_of_unknown_function_(DUF3441)),_PF05670_(Domain_of_unknown_function_(DUF814))_contains_similarity_to_Interpro_domains_IPR008532_(Domain_of_unknown_function_DUF814),_IPR021846_(Protein_of_unknown_function_DUF3441)	#	7209.EJD74501.1	0.0	1568.9	Chromadorea													Chromadorea	1KV5X@119089,38HSA@33154,3BEMP@33208,3CWJJ@33213,40AZT@6231,COG1293@1,KOG1456@1,KOG1456@2759,KOG2030@2759	NA|NA|NA	K
Bm13996	WBGene00234257	54.3242	165.989	-1.60746	0.000219723	#	54.3242	38.6606	0.483163	0.32059	#	165.989	38.6606	2.09063	1.4556e-06	#	Yes	#	GO:0003676/GO:0003899/GO:0005634/GO:0005730/GO:0006351/GO:0008270/GO:0042779/GO:0046872/	DNA-directed_5'-3'_RNA_polymerase_activity/metal_ion_binding/nucleic_acid_binding/nucleolus/nucleus/tRNA_3'-trailer_cleavage/transcription,_DNA-templated/zinc_ion_binding/	A_membrane-bounded_organelle_of_eukaryotic_cells_in_which_chromosomes_are_housed_and_replicated._In_most_cells,_the_nucleus_contains_all_of_the_cell's_chromosomes_except_the_organellar_chromosomes,_and_is_the_site_of_RNA_synthesis_and_processing._In_some_species,_or_in_specialized_cell_types,_RNA_metabolism_or_DNA_replication_may_be_absent._[GOC:go_curators]/"A_small,_dense_body_one_or_more_of_wh…	biological_process/cellular_component/molecular_function/	#	IPR001222/IPR001529/IPR012164/IPR034014/	DNA-directed_RNA_polymerase,_M/15kDa_subunit/DNA-directed_RNA_polymerase_subunit/transcription_factor_S/Pol_III_subunit_C11,_C-terminal_zinc_ribbon/Zinc_finger,_TFIIS-type/	DNA-dir_RNA_pol_M/15kDasu/Rpa12/Rpb9/Rpc10/TFS/Zn_ribbon_RPC11_C/Znf_TFIIS/	#	note=B._malayi_BMA-RPC-11_protein,_contains_similarity_to_Pfam_domains_PF02150_(RNA_polymerases_M/15_Kd_subunit),_PF01096_(Transcription_factor_S-II_(TFIIS))_contains_similarity_to_Interpro_domains_IPR001222_(Zinc_finger,_TFIIS-type),_IPR001529_(DNA-directed_RNA_polymerase,_M/15kDa_subunit),_IPR012164_(DNA-directed_RNA_polymerase,_subunit_C11/M/9)	#	7209.EFO18617.1	7.6e-60	236.1	Chromadorea				ko:K03019	ko00230,ko00240,ko01100,ko03020,ko04623,ko05169,map00230,map00240,map01100,map03020,map04623,map05169	M00181	R00435,R00441,R00442,R00443	RC02795	br01611,ko00000,ko00001,ko00002,ko03021				Chromadorea	1KX1T@119089,3A5T1@33154,3BQDG@33208,3D7AE@33213,40EM9@6231,COG1594@1,KOG2906@2759	NA|NA|NA	K
Bm7069	WBGene00227330	1073.96	367.442	1.54695	2.71934e-05	#	1073.96	32.5261	5.00393	7.5795e-39	#	367.442	32.5261	3.45697	5.19655e-19	#	Yes	#	/	/	/	/	#	IPR036915/IPR039890/	Cyclin-like_superfamily/Cyclin_N-terminal_domain-containing_protein_1/	CNTD1/Cyclin-like_sf/	#	note=B._malayi_BMA-COSA-1_protein,_contains_similarity_to_Interpro_domain_IPR013763_(Cyclin-like)	#	7209.EFO24984.1	3.2e-165	587.8	Chromadorea		GO:0000003,GO:0000280,GO:0005575,GO:0005622,GO:0005623,GO:0005694,GO:0006139,GO:0006259,GO:0006310,GO:0006725,GO:0006807,GO:0006996,GO:0007049,GO:0007127,GO:0007131,GO:0008150,GO:0008152,GO:0009987,GO:0016043,GO:0022402,GO:0022414,GO:0034641,GO:0035825,GO:0035861,GO:0043170,GO:0043226,GO:0043228,GO:0043229,GO:0043232,GO:0044237,GO:0044238,GO:0044260,GO:0044422,GO:0044424,GO:0044427,GO:0044446,GO:…											Chromadorea	1KX3Z@119089,28NZP@1,2QVK8@2759,39WTE@33154,3CAUD@33208,3DS25@33213,40EW9@6231	NA|NA|NA	S
Bm817	WBGene00221078	394.865	5959.72	-3.91566	1.75265e-05	#	394.865	198.114	0.996501	0.303373	#	5959.72	198.114	4.91216	1.84938e-08	#	Yes	#	/	/	/	/	#	IPR011989/	Armadillo-like_helical/	ARM-like/	#	no_NCBI	#	7209.EFO25742.2	3.4e-283	981.5	Chromadorea													Chromadorea	1KV32@119089,394Z0@33154,3BA16@33208,3CVJY@33213,40BUE@6231,KOG4541@1,KOG4541@2759	NA|NA|NA	UY
Bm7000	WBGene00227261	474.304	859.558	0.85835	0.0315836	#	474.304	177.511	1.40702	0.000250827	#	859.558	177.511	2.26537	9.18313e-10	#	Yes	#	GO:0016747/	transferase_activity,_transferring_acyl_groups_other_than_amino-acyl_groups/	Catalysis_of_the_transfer_of_an_acyl_group,_other_than_amino-acyl,_from_one_compound_(donor)_to_another_(acceptor)._[GOC:jl]/	molecular_function/	#	IPR000182/IPR016181/IPR039135/	Acyl-CoA_N-acyltransferase/GNAT_domain/N-acetyltransferase_9-like/	Acyl_CoA_acyltransferase/GNAT_dom/NAT9-like/	#	note=contains_similarity_to_Pfam_domain_PF13302_Acetyltransferase_(GNAT)_domain_contains_similarity_to_Interpro_domains_IPR000182_(GNAT_domain),_IPR016181_(Acyl-CoA_N-acyltransferase)	#	7209.EFO20484.1	1.5e-80	305.8	Chromadorea													Chromadorea	1KX4R@119089,39DDF@33154,3BQIU@33208,3CT76@33213,40EP3@6231,KOG4135@1,KOG4135@2759	NA|NA|NA	G
Bm6801	WBGene00227062	321.581	907.086	-1.49497	2.46891e-05	#	321.581	181.343	0.838859	0.0221435	#	907.086	181.343	2.33383	8.76178e-12	#	Yes	#	GO:0000166/GO:0005525/	GTP_binding/nucleotide_binding/	Interacting_selectively_and_non-covalently_with_GTP,_guanosine_triphosphate._[GOC:ai]/"Interacting_selectively_and_non-covalently_with_a_nucleotide,_any_compound_consisting_of_a_nucleoside_that_is_esterified_with_(ortho)phosphate_or_an_oligophosphate_at_any_hydroxyl_group_on_the_ribose_or_deoxyribose."_[GOC:mah,_ISBN:0198547684]/	molecular_function/	#	IPR005225/IPR006689/IPR027417/	P-loop_containing_nucleoside_triphosphate_hydrolase/Small_GTP-binding_protein_domain/Small_GTPase_superfamily,_ARF/SAR_type/	P-loop_NTPase/Small_GTP-bd_dom/Small_GTPase_ARF/SAR/	#	note=contains_similarity_to_Pfam_domain_PF00025_ADP-ribosylation_factor_family_contains_similarity_to_Interpro_domains_IPR005225_(Small_GTP-binding_protein_domain),_IPR027417_(P-loop_containing_nucleoside_triphosphate_hydrolase),_IPR006689_(Small_GTPase_superfamily,_ARF/SAR_type)	#	7209.EFO23250.1	1.5e-98	365.5	Chromadorea				ko:K07952					ko00000,ko04031,ko04131				Chromadorea	1KX6Y@119089,38HBT@33154,3BE8U@33208,3CRBE@33213,40DYM@6231,KOG0076@1,KOG0076@2759	NA|NA|NA	U
Bm6770	WBGene00227031	1619.38	7515.26	-2.21441	6.55231e-21	#	1619.38	1723.68	0.0907163	0.744985	#	7515.26	1723.68	2.12369	6.87424e-20	#	Yes	#	GO:0005515/GO:0016567/GO:0061630/	protein_binding/protein_ubiquitination/ubiquitin_protein_ligase_activity/	Catalysis_of_the_transfer_of_ubiquitin_to_a_substrate_protein_via_the_reaction_X-ubiquitin_+_S_->_X_+_S-ubiquitin,_where_X_is_either_an_E2_or_E3_enzyme,_the_X-ubiquitin_linkage_is_a_thioester_bond,_and_the_S-ubiquitin_linkage_is_an_amide_bond:_an_isopeptide_bond_between_the_C-terminal_glycine_of_ubiquitin_and_the_epsilon-amino_group_of_lysine_residues_in_the_substrate_or,_in_the_linear_extension_…	biological_process/molecular_function/	#	IPR001841/IPR006575/IPR013083/IPR016135/IPR039133/	E3_ubiquitin-protein_ligase_RNF25/RWD_domain/Ubiquitin-conjugating_enzyme/RWD-like/Zinc_finger,_RING-type/Zinc_finger,_RING/FYVE/PHD-type/	RNF25/RWD-domain/UBQ-conjugating_enzyme/RWD/Znf_RING/Znf_RING/FYVE/PHD/	#	note=contains_similarity_to_Pfam_domains_PF05773_(RWD_domain),_PF13639_(Ring_finger_domain)_contains_similarity_to_Interpro_domains_IPR001841_(Zinc_finger,_RING-type),_IPR013083_(Zinc_finger,_RING/FYVE/PHD-type),_IPR006575_(RWD_domain),_IPR016135_(Ubiquitin-conjugating_enzyme/RWD-like)	#	7209.EFO22202.1	3.5e-138	498.0	Chromadorea			2.3.2.27	ko:K10640					ko00000,ko01000,ko04121				Chromadorea	1KZNX@119089,39TF9@33154,3BI9K@33208,3CTMM@33213,40GRV@6231,KOG4445@1,KOG4445@2759	NA|NA|NA	O
Bm6735	WBGene00226996	2692.37	5386.64	-1.00061	0.00041441	#	2692.37	1275.05	1.07637	9.75398e-05	#	5386.64	1275.05	2.07698	4.57127e-15	#	Yes	#	GO:0003723/GO:0005515/GO:0005623/GO:0005634/GO:0005730/GO:0006606/GO:0061608/	RNA_binding/cell/nuclear_import_signal_receptor_activity/nucleolus/nucleus/protein_binding/protein_import_into_nucleus/	A_membrane-bounded_organelle_of_eukaryotic_cells_in_which_chromosomes_are_housed_and_replicated._In_most_cells,_the_nucleus_contains_all_of_the_cell's_chromosomes_except_the_organellar_chromosomes,_and_is_the_site_of_RNA_synthesis_and_processing._In_some_species,_or_in_specialized_cell_types,_RNA_metabolism_or_DNA_replication_may_be_absent._[GOC:go_curators]/"A_small,_dense_body_one_or_more_of_wh…	biological_process/cellular_component/molecular_function/	#	IPR002652/IPR005554/IPR024721/IPR035082/IPR035367/IPR035368/IPR035369/IPR035370/IPR035371/	Importin-alpha,_importin-beta-binding_domain/Nrap_protein/Nrap_protein,_domain_2/Nrap_protein,_domain_3/Nrap_protein,_domain_4/Nrap_protein,_domain_5/Nrap_protein,_domain_6/Nrap_protein_domain_1/Snurportin-1,_N-terminal/	Importin-a_IBB/Nrap/Nrap_D1/Nrap_D2/Nrap_D3/Nrap_D4/Nrap_D5/Nrap_D6/Snurportin-1_N/	#	note=B._malayi_BMA-NOL-6_protein,_contains_similarity_toPfam_domain_PF03813_Nrap_protein_contains_similarity_toInterpro_domain_IPR005554_(Nrap_protein)	#	7209.EJD74750.1	0.0	2377.8	Chromadorea	nol-6	GO:0000228,GO:0000793,GO:0000794,GO:0002682,GO:0002683,GO:0003674,GO:0003676,GO:0003723,GO:0005488,GO:0005575,GO:0005622,GO:0005623,GO:0005634,GO:0005694,GO:0005730,GO:0006139,GO:0006364,GO:0006396,GO:0006725,GO:0006807,GO:0008150,GO:0008152,GO:0009987,GO:0010467,GO:0016070,GO:0016072,GO:0022613,GO:0031347,GO:0031348,GO:0031974,GO:0031981,GO:0034470,GO:0034641,GO:0034660,GO:0042254,GO:0043170,GO:…		ko:K14544	ko03008,map03008				ko00000,ko00001,ko03009				Chromadorea	1KVZ0@119089,38FNZ@33154,3BFPE@33208,3CU6T@33213,40DAN@6231,KOG2054@1,KOG2054@2759,KOG3132@1,KOG3132@2759	NA|NA|NA	J
Bm9220	WBGene00229481	2339.13	2377.13	0.0233732	0.954516	#	2339.13	176.037	3.72382	1.07121e-32	#	2377.13	176.037	3.74719	3.0952e-33	#	Yes	#	GO:0005515/	protein_binding/	Interacting_selectively_and_non-covalently_with_any_protein_or_protein_complex_(a_complex_of_two_or_more_proteins_that_may_include_other_nonprotein_molecules)._[GOC:go_curators]/	molecular_function/	#	IPR011990/IPR013026/IPR019734/IPR041617/	MalT-like_TPR_region/Tetratricopeptide-like_helical_domain_superfamily/Tetratricopeptide_repeat/Tetratricopeptide_repeat-containing_domain/	TPR-contain_dom/TPR-like_helical_dom_sf/TPR_MalT/TPR_repeat/	#	note=contains_similarity_to_Pfam_domains_PF13414_(TPR_repeat),_PF13181_(Tetratricopeptide_repeat)_contains_similarity_to_Interpro_domains_IPR011990_(Tetratricopeptide-like_helical_domain),_IPR019734_(Tetratricopeptide_repeat)	#	7209.EFO24221.1	0.0	1838.9	Chromadorea													Chromadorea	1M06M@119089,3AU4X@33154,3C489@33208,3DJU1@33213,40H4H@6231,COG0457@1,KOG0548@2759	NA|NA|NA	S
Bm16901	WBGene00249823	323.035	408.644	0.339662	0.215101	#	323.035	76.1486	2.08352	4.87841e-15	#	408.644	76.1486	2.42318	3.82668e-20	#	Yes	#	GO:0003676/GO:0003887/GO:0005524/GO:0006261/GO:0071897/	ATP_binding/DNA-dependent_DNA_replication/DNA-directed_DNA_polymerase_activity/DNA_biosynthetic_process/nucleic_acid_binding/	A_DNA_replication_process_that_uses_parental_DNA_as_a_template_for_the_DNA-dependent_DNA_polymerases_that_synthesize_the_new_strands._[GOC:mah,_ISBN:0198506732]/"Catalysis_of_the_reaction:_deoxynucleoside_triphosphate_+_DNA(n)_=_diphosphate_+_DNA(n+1);_the_synthesis_of_DNA_from_deoxyribonucleotide_triphosphates_in_the_presence_of_a_DNA_template_and_a_3'hydroxyl_group."_[EC:2.7.7.7,_GOC:vw,_ISBN:0…	biological_process/molecular_function/	#	IPR001650/IPR002298/IPR011545/IPR014001/IPR027417/	DEAD/DEAH_box_helicase_domain/DNA_polymerase_A/Helicase,_C-terminal/Helicase_superfamily_1/2,_ATP-binding_domain/P-loop_containing_nucleoside_triphosphate_hydrolase/	DEAD/DEAH_box_helicase_dom/DNA_polymerase_A/Helicase_ATP-bd/Helicase_C/P-loop_NTPase/	#	note=contains_similarity_to_Pfam_domains_PF00270_(DEAD/DEAH_box_helicase),_PF00271_(Helicase_conserved_C-terminal_domain)_contains_similarity_to_Interpro_domains_IPR011545_(DEAD/DEAH_box_helicase_domain),_IPR027417_(P-loop_containing_nucleoside_triphosphate_hydrolase),_IPR014001_(Helicase_superfamily_1/2,_ATP-binding_domain),_IPR001650_(Helicase,_C-terminal)	#	7209.EFO24873.1	3.8e-200	704.1	Chromadorea		GO:0006139,GO:0006259,GO:0006281,GO:0006284,GO:0006287,GO:0006725,GO:0006807,GO:0006950,GO:0006974,GO:0008150,GO:0008152,GO:0009987,GO:0033554,GO:0034641,GO:0043170,GO:0044237,GO:0044238,GO:0044260,GO:0046483,GO:0050896,GO:0051716,GO:0071704,GO:0090304,GO:1901360	2.7.7.7	ko:K02349					ko00000,ko01000,ko03400				Chromadorea	1KY5I@119089,38BKB@33154,3BATG@33208,3CT13@33213,40E3G@6231,COG0749@1,KOG0950@2759	NA|NA|NA	L
Bm9513	WBGene00229774	727.796	1762.02	-1.27595	1.88139e-11	#	727.796	349.371	1.05609	7.00164e-08	#	1762.02	349.371	2.33203	4.03501e-35	#	Yes	#	/	/	/	/	#	IPR001251/IPR036598/IPR036865/	CRAL-TRIO_lipid_binding_domain/CRAL-TRIO_lipid_binding_domain_superfamily/GOLD_domain_superfamily/	CRAL-TRIO_dom/CRAL-TRIO_dom_sf/GOLD_dom_sf/	#	note=contains_similarity_to_Pfam_domain_PF00650_CRAL/TRIO_domain_contains_similarity_to_Interpro_domains_IPR001251_(CRAL-TRIO_domain),_IPR009038_(GOLD)	#	7209.EFO26572.1	3.3e-190	671.0	Chromadorea													Chromadorea	1M7Z2@119089,38H26@33154,3BB1Q@33208,3CUPE@33213,40GR1@6231,KOG1471@1,KOG1471@2759	NA|NA|NA	I
Bm8799	WBGene00229060	400.644	941.146	-1.23176	0.00826381	#	400.644	189.218	1.07323	0.0202103	#	941.146	189.218	2.30499	1.28558e-07	#	Yes	#	GO:0051018/GO:0060828/	protein_kinase_A_binding/regulation_of_canonical_Wnt_signaling_pathway/	Any_process_that_modulates_the_rate,_frequency,_or_extent_of_the_Wnt_signaling_pathway_through_beta-catenin,_the_series_of_molecular_signals_initiated_by_binding_of_a_Wnt_protein_to_a_frizzled_family_receptor_on_the_surface_of_the_target_cell,_followed_by_propagation_of_the_signal_via_beta-catenin,_and_ending_with_a_change_in_transcription_of_target_genes._[GOC:dph,_GOC:sdb_2009,_GOC:tb]/"Interac…	biological_process/molecular_function/	#	IPR007967/IPR023231/IPR037395/	GSK3B-interacting_protein/GSKIP_domain/GSKIP_domain_superfamily/	GSKIP/GSKIP_dom/GSKIP_dom_sf/	#	note=contains_similarity_to_Pfam_domain_PF05303_Protein_of_unknown_function_(DUF727)_contains_similarity_to_Interpro_domains_IPR007967_(Protein_of_unknown_function_DUF727),_IPR023231_(GSKIP_domain)	#	7209.EFO14021.1	1.9e-65	255.4	Chromadorea		GO:0003674,GO:0005488,GO:0005515											Chromadorea	1KZIN@119089,3A8KT@33154,3BTZ1@33208,3DARH@33213,40GEY@6231,KOG3965@1,KOG3965@2759	NA|NA|NA	S
Bm5761	WBGene00226022	3534.52	9002.77	-1.34879	5.50028e-10	#	3534.52	1329.38	1.4105	5.20317e-11	#	9002.77	1329.38	2.75929	1.29189e-39	#	Yes	#	GO:0005634/GO:0005737/	cytoplasm/nucleus/	A_membrane-bounded_organelle_of_eukaryotic_cells_in_which_chromosomes_are_housed_and_replicated._In_most_cells,_the_nucleus_contains_all_of_the_cell's_chromosomes_except_the_organellar_chromosomes,_and_is_the_site_of_RNA_synthesis_and_processing._In_some_species,_or_in_specialized_cell_types,_RNA_metabolism_or_DNA_replication_may_be_absent._[GOC:go_curators]/"All_of_the_contents_of_a_cell_excludi…	cellular_component/	#	/	/	/	#	note=B._malayi_BMA-SUT-1_protein	#	7209.EFO23628.2	7e-97	360.5	Chromadorea		GO:0003674,GO:0005488,GO:0005515,GO:0005575,GO:0005622,GO:0005623,GO:0005634,GO:0005737,GO:0043226,GO:0043227,GO:0043229,GO:0043231,GO:0044424,GO:0044464											Chromadorea	1KWYC@119089,2E1E5@1,2S8RF@2759,3AAAM@33154,3BUZ9@33208,3DB0Z@33213,40EIV@6231	NA|NA|NA
Bm8641	WBGene00228902	27.0667	13.4832	1.0158	0.286953	#	27.0667	0.337018	5.74525	0.000148586	#	13.4832	0.337018	4.72945	0.00191199	#	Yes	#	GO:0016787/	hydrolase_activity/	Catalysis_of_the_hydrolysis_of_various_bonds,_e.g._C-O,_C-N,_C-C,_phosphoric_anhydride_bonds,_etc._Hydrolase_is_the_systematic_name_for_any_enzyme_of_EC_class_3._[ISBN:0198506732]/	molecular_function/	#	IPR006439/IPR023198/IPR023214/IPR036412/IPR041492/	HAD-like_superfamily/HAD_hydrolase,_subfamily_IA/HAD_superfamily/Haloacid_dehalogenase-like_hydrolase/Phosphoglycolate_phosphatase-like,_domain_2/	HAD-SF_hydro_IA/HAD-like_sf/HAD_2/HAD_sf/PGP-like_dom2/	#	note=contains_similarity_to_Pfam_domain_PF13419_Haloaciddehalogenase-like_hydrolase_contains_similarity_toInterpro_domains_IPR023214_(HAD-like_domain),_IPR006439(HAD_hydrolase,_subfamily_IA)	#	7209.EFO15492.1	7.1e-111	406.8	Chromadorea			3.1.3.96	ko:K17623			R11180	RC00017	ko00000,ko01000,ko01009				Chromadorea	1KVZT@119089,38XCG@33154,3BH1Y@33208,3CZHT@33213,40D8D@6231,COG0637@1,KOG2914@2759	NA|NA|NA	S
Bm5234	WBGene00225495	218.561	112.7	0.95319	0.0434796	#	218.561	52.9751	2.03617	7.84561e-06	#	112.7	52.9751	1.08298	0.0223913	#	Yes	#	GO:0005085/GO:0005622/GO:0007264/	guanyl-nucleotide_exchange_factor_activity/intracellular/small_GTPase_mediated_signal_transduction/	Any_series_of_molecular_signals_in_which_a_small_monomeric_GTPase_relays_one_or_more_of_the_signals._[GOC:mah]/"Stimulates_the_exchange_of_guanyl_nucleotides_associated_with_a_GTPase._Under_normal_cellular_physiological_conditions,_the_concentration_of_GTP_is_higher_than_that_of_GDP,_favoring_the_replacement_of_GDP_by_GTP_in_association_with_the_GTPase."_[GOC:kd,_GOC:mah]/"The_living_contents_of_…	biological_process/cellular_component/molecular_function/	#	IPR000651/IPR001895/IPR008937/IPR023578/IPR036964/	Ras-like_guanine_nucleotide_exchange_factor/Ras-like_guanine_nucleotide_exchange_factor,_N-terminal/Ras_guanine-nucleotide_exchange_factor_catalytic_domain_superfamily/Ras_guanine-nucleotide_exchange_factors_catalytic_domain/Ras_guanine_nucleotide_exchange_factor_domain_superfamily/	RASGEF_cat_dom/RASGEF_cat_dom_sf/Ras-like_GEF/Ras-like_Gua-exchang_fac_N/Ras_GEF_dom_sf/	#	note=contains_similarity_to_Pfam_domains_PF00617_(RasGEFdomain),_PF00618_(RasGEF_N-terminal_motif)_containssimilarity_to_Interpro_domains_IPR023578_(Ras_guaninenucleotide_exchange_factor_domain),_IPR001895_(Rasguanine-nucleotide_exchange_factors_catalytic_domain),IPR000651_(Ras-like_guanine_nucleotide_exchange_factor,N-terminal)	#	7209.EJD75882.1	4.1e-149	534.6	Chromadorea													Chromadorea	1KVYU@119089,38HIU@33154,3BCC0@33208,3CYVT@33213,40D6U@6231,KOG3541@1,KOG3541@2759	NA|NA|NA	T
Bm10582	WBGene00230843	26.4394	12.767	1.0574	0.206777	#	26.4394	2.65276	3.15888	0.00101128	#	12.767	2.65276	2.10149	0.0357644	#	Yes	#	GO:0000166/GO:0004672/GO:0004674/GO:0005524/GO:0006468/	ATP_binding/nucleotide_binding/protein_kinase_activity/protein_phosphorylation/protein_serine/threonine_kinase_activity/	Catalysis_of_the_phosphorylation_of_an_amino_acid_residue_in_a_protein,_usually_according_to_the_reaction:_a_protein_+_ATP_=_a_phosphoprotein_+_ADP._[MetaCyc:PROTEIN-KINASE-RXN]/"Catalysis_of_the_reactions:_ATP_+_protein_serine_=_ADP_+_protein_serine_phosphate,_and_ATP_+_protein_threonine_=_ADP_+_protein_threonine_phosphate."_[GOC:bf]/"Interacting_selectively_and_non-covalently_with_ATP,_adenosin…	biological_process/molecular_function/	#	IPR000719/IPR008271/IPR011009/IPR017441/	Protein_kinase,_ATP_binding_site/Protein_kinase-like_domain_superfamily/Protein_kinase_domain/Serine/threonine-protein_kinase,_active_site/	Kinase-like_dom_sf/Prot_kinase_dom/Protein_kinase_ATP_BS/Ser/Thr_kinase_AS/	#	note=contains_similarity_to_Pfam_domain_PF00069_Protein_kinase_domain_contains_similarity_to_Interpro_domains_IPR002290_(Serine/threonine/dual_specificity_protein_kinase,_catalytic_domain),_IPR011009_(Protein_kinase-like_domain),_IPR000719_(Protein_kinase_domain)	#	7209.EJD75162.1	7e-152	543.5	Chromadorea			2.7.11.1	ko:K08811					ko00000,ko01000,ko01001,ko03036				Chromadorea	1KVFC@119089,39IX8@33154,3BHY0@33208,3CRAC@33213,40CZ4@6231,KOG0583@1,KOG0583@2759	NA|NA|NA	T
Bm488	WBGene00220749	718.242	304.007	1.23959	0.00468512	#	718.242	104.994	2.75707	3.55007e-11	#	304.007	104.994	1.51747	0.000383467	#	Yes	#	GO:0000166/GO:0031422/	RecQ_helicase-Topo_III_complex/nucleotide_binding/	A_complex_containing_a_RecQ_family_helicase_and_a_topoisomerase_III_homologue;_may_also_include_one_or_more_additional_proteins;_conserved_from_E._coli_to_human._[PMID:15889139]/"Interacting_selectively_and_non-covalently_with_a_nucleotide,_any_compound_consisting_of_a_nucleoside_that_is_esterified_with_(ortho)phosphate_or_an_oligophosphate_at_any_hydroxyl_group_on_the_ribose_or_deoxyribose."_[GO…	cellular_component/molecular_function/	#	IPR013894/IPR033472/IPR039215/	RecQ-mediated_genome_instability_protein_1/RecQ_mediated_genome_instability_protein,_DUF1767/RecQ_mediated_genome_instability_protein,_N-terminal/	DUF1767/RMI1/RMI1_N/	#	note=contains_similarity_to_Pfam_domain_PF08585_Domain_of_unknown_function_(DUF1767)_contains_similarity_to_Interpro_domain_IPR013894_(Domain_of_unknown_function_DUF1767)	#	7209.EFO20968.1	5.4e-182	644.8	Eukaryota													Chromadorea	KOG3683@1,KOG3683@2759	NA|NA|NA	S
Bm4989	WBGene00225250	68.8428	9.99101	2.79753	0.00454527	#	68.8428	6.48004	3.40082	0.000671356	#	9.99101	6.48004	0.603291	0.618945	#	Yes	#	GO:0004364/GO:0005515/GO:0005737/	cytoplasm/glutathione_transferase_activity/protein_binding/	All_of_the_contents_of_a_cell_excluding_the_plasma_membrane_and_nucleus,_but_including_other_subcellular_structures._[ISBN:0198547684]/"Catalysis_of_the_reaction:_R-X_+_glutathione_=_H-X_+_R-S-glutathione._R_may_be_an_aliphatic,_aromatic_or_heterocyclic_group;_X_may_be_a_sulfate,_nitrile_or_halide_group."_[EC:2.5.1.18]/"Interacting_selectively_and_non-covalently_with_any_protein_or_protein_comple…	cellular_component/molecular_function/	#	IPR004045/IPR004046/IPR005442/IPR010987/IPR036249/IPR036282/IPR040079/	Glutathione_S-transferase,_C-terminal/Glutathione_S-transferase,_C-terminal-like/Glutathione_S-transferase,_C-terminal_domain_superfamily/Glutathione_S-transferase,_N-terminal/Glutathione_S-transferase,_omega-class/Glutathione_Transferase_family/Thioredoxin-like_superfamily/	GST_C/GST_omega/Glutathione-S-Trfase_C-like/Glutathione-S-Trfase_C_sf/Glutathione_S-Trfase/Glutathione_S-Trfase_N/Thioredoxin-like_sf/	#	note=B._malayi_BMA-GSTO-3_protein,_contains_similarity_to_Pfam_domains_PF00043_(Glutathione_S-transferase,_C-terminal_domain),_PF13417_(Glutathione_S-transferase,_N-terminal_domain)_contains_similarity_to_Interpro_domains_IPR005442_(Glutathione_S-transferase,_omega-class),_IPR012336_(Thioredoxin-like_fold),_IPR004046_(Glutathione_S-transferase,_C-terminal),_IPR004045_(Glutathione_S-transferase,_N…	#	281687.CJA15464	3.4e-82	312.0	Rhabditida			2.5.1.18	ko:K00799	ko00480,ko00980,ko00982,ko00983,ko01524,ko05200,ko05204,ko05225,ko05418,map00480,map00980,map00982,map00983,map01524,map05200,map05204,map05225,map05418		R03522,R07002,R07003,R07004,R07023,R07024,R07025,R07026,R07069,R07070,R07083,R07084,R07091,R07092,R07093,R07094,R07100,R07113,R07116,R08280,R09409,R11905	RC00004,RC00069,RC00840,RC00948,RC01704,RC01705,RC01706,RC01758,RC01759,RC01765,RC01767,RC01769,RC02243,RC02527,RC02939,RC02940,RC02942,RC02943,RC02944	ko00000,ko00001,ko01000,ko02000	1.A.12.2.2,1.A.12.3.2			Chromadorea	1KZIU@119089,38D3D@33154,3BJ5E@33208,3CXTB@33213,40GJ2@6231,40TZW@6236,KOG0406@1,KOG0406@2759	NA|NA|NA	O
Bm4911	WBGene00225172	30.6044	24.1914	0.33976	0.684145	#	30.6044	7.43452	2.0906	0.00996122	#	24.1914	7.43452	1.75084	0.033718	#	Yes	#	GO:0016020/GO:0016021/	integral_component_of_membrane/membrane/	A_lipid_bilayer_along_with_all_the_proteins_and_protein_complexes_embedded_in_it_an_attached_to_it._[GOC:dos,_GOC:mah,_ISBN:0815316194]/"The_component_of_a_membrane_consisting_of_the_gene_products_and_protein_complexes_having_at_least_some_part_of_their_peptide_sequence_embedded_in_the_hydrophobic_region_of_the_membrane."_[GOC:dos,_GOC:go_curators]/	cellular_component/	#	/	/	/	#	no_NCBI	#	7209.EFO19425.1	1e-45	189.5	Chromadorea													Chromadorea	1KZCT@119089,2EM3V@1,2SQV8@2759,3API0@33154,3C0ZW@33208,3DHR6@33213,40GF6@6231	NA|NA|NA
Bm4787	WBGene00225048	87.6587	508.622	-2.53401	9.15385e-13	#	87.6587	11.8445	2.92591	2.32507e-10	#	508.622	11.8445	5.45992	1.27014e-34	#	Yes	#	GO:0004672/GO:0005524/GO:0006468/	ATP_binding/protein_kinase_activity/protein_phosphorylation/	Catalysis_of_the_phosphorylation_of_an_amino_acid_residue_in_a_protein,_usually_according_to_the_reaction:_a_protein_+_ATP_=_a_phosphoprotein_+_ADP._[MetaCyc:PROTEIN-KINASE-RXN]/"Interacting_selectively_and_non-covalently_with_ATP,_adenosine_5'-triphosphate,_a_universally_important_coenzyme_and_enzyme_regulator."_[ISBN:0198506732]/"The_process_of_introducing_a_phosphate_group_on_to_a_protein."_[G…	biological_process/molecular_function/	#	IPR000719/IPR008271/IPR011009/	Protein_kinase-like_domain_superfamily/Protein_kinase_domain/Serine/threonine-protein_kinase,_active_site/	Kinase-like_dom_sf/Prot_kinase_dom/Ser/Thr_kinase_AS/	#	note=contains_similarity_to_Pfam_domain_PF00069_Protein_kinase_domain_contains_similarity_to_Interpro_domains_IPR002290_(Serine/threonine/dual_specificity_protein_kinase,_catalytic_domain),_IPR011009_(Protein_kinase-like_domain),_IPR000719_(Protein_kinase_domain)	#	7209.EFO23945.2	3.7e-116	424.9	Chromadorea													Chromadorea	1KV4X@119089,38B58@33154,3BH44@33208,3CYR4@33213,40BWV@6231,KOG0594@1,KOG0594@2759	NA|NA|NA	T
Bm10147	WBGene00230408	22710.2	3839.81	2.56418	3.92116e-05	#	22710.2	691.826	5.03468	1.32929e-17	#	3839.81	691.826	2.4705	4.24414e-05	#	Yes	#	GO:0000166/GO:0004672/GO:0004674/GO:0005524/GO:0006468/	ATP_binding/nucleotide_binding/protein_kinase_activity/protein_phosphorylation/protein_serine/threonine_kinase_activity/	Catalysis_of_the_phosphorylation_of_an_amino_acid_residue_in_a_protein,_usually_according_to_the_reaction:_a_protein_+_ATP_=_a_phosphoprotein_+_ADP._[MetaCyc:PROTEIN-KINASE-RXN]/"Catalysis_of_the_reactions:_ATP_+_protein_serine_=_ADP_+_protein_serine_phosphate,_and_ATP_+_protein_threonine_=_ADP_+_protein_threonine_phosphate."_[GOC:bf]/"Interacting_selectively_and_non-covalently_with_ATP,_adenosin…	biological_process/molecular_function/	#	IPR000719/IPR008271/IPR011009/IPR017441/	Protein_kinase,_ATP_binding_site/Protein_kinase-like_domain_superfamily/Protein_kinase_domain/Serine/threonine-protein_kinase,_active_site/	Kinase-like_dom_sf/Prot_kinase_dom/Protein_kinase_ATP_BS/Ser/Thr_kinase_AS/	#	note=contains_similarity_to_Pfam_domain_PF00069_Protein_kinase_domain_contains_similarity_to_Interpro_domains_IPR002290_(Serine/threonine/dual_specificity_protein_kinase,_catalytic_domain),_IPR011009_(Protein_kinase-like_domain),_IPR000719_(Protein_kinase_domain)	#	7209.EFO23943.2	1.5e-151	542.3	Chromadorea													Chromadorea	1KV4X@119089,38B58@33154,3BH44@33208,3CYR4@33213,40BWV@6231,KOG0594@1,KOG0594@2759	NA|NA|NA	T
Bm17834	WBGene00268976	54.2736	1351.3	-4.63031	3.33656e-38	#	54.2736	49.8133	0.126373	0.783499	#	1351.3	49.8133	4.75668	2.47125e-38	#	Yes	#	GO:0004672/GO:0005524/GO:0006468/GO:0016020/GO:0016021/	ATP_binding/integral_component_of_membrane/membrane/protein_kinase_activity/protein_phosphorylation/	A_lipid_bilayer_along_with_all_the_proteins_and_protein_complexes_embedded_in_it_an_attached_to_it._[GOC:dos,_GOC:mah,_ISBN:0815316194]/"Catalysis_of_the_phosphorylation_of_an_amino_acid_residue_in_a_protein,_usually_according_to_the_reaction:_a_protein_+_ATP_=_a_phosphoprotein_+_ADP."_[MetaCyc:PROTEIN-KINASE-RXN]/"Interacting_selectively_and_non-covalently_with_ATP,_adenosine_5'-triphosphate,_a_…	biological_process/cellular_component/molecular_function/	#	IPR000719/IPR008271/IPR011009/	Protein_kinase-like_domain_superfamily/Protein_kinase_domain/Serine/threonine-protein_kinase,_active_site/	Kinase-like_dom_sf/Prot_kinase_dom/Ser/Thr_kinase_AS/	#	no_NCBI	#	7209.EFO16008.1	9.1e-133	479.9	Eukaryota													Chromadorea	KOG0590@1,KOG0590@2759	NA|NA|NA	T
Bm8972	WBGene00229233	34.5334	42.2558	0.286308	0.607905	#	34.5334	8.25538	2.12257	0.000395381	#	42.2558	8.25538	2.40888	4.06989e-05	#	Yes	#	/	/	/	/	#	IPR000073/IPR029058/	Alpha/Beta_hydrolase_fold/Alpha/beta_hydrolase_fold-1/	AB_hydrolase/AB_hydrolase_1/	#	note=contains_similarity_to_Pfam_domain_PF12697_Alpha/beta_hydrolase_family_contains_similarity_to_Interpro_domains_IPR000073_(Alpha/beta_hydrolase_fold-1),_IPR029058_(Alpha/Beta_hydrolase_fold)	#	7209.EJD73683.1	1.3e-148	532.3	Chromadorea				ko:K18399					ko00000,ko01000				Chromadorea	1KURX@119089,395X5@33154,3B9R5@33208,3CT8Y@33213,40FNG@6231,COG0596@1,KOG2984@2759	NA|NA|NA	S
Bm4560	WBGene00224821	3598.08	1309.27	1.45824	0.000752151	#	3598.08	584.256	2.61917	1.44607e-10	#	1309.27	584.256	1.16093	0.00617302	#	Yes	#	GO:0000166/GO:0003774/GO:0003779/GO:0005524/GO:0016459/GO:0051015/	ATP_binding/actin_binding/actin_filament_binding/motor_activity/myosin_complex/nucleotide_binding/	A_protein_complex,_formed_of_one_or_more_myosin_heavy_chains_plus_associated_light_chains_and_other_proteins,_that_functions_as_a_molecular_motor;_uses_the_energy_of_ATP_hydrolysis_to_move_actin_filaments_or_to_move_vesicles_or_other_cargo_on_fixed_actin_filaments;_has_magnesium-ATPase_activity_and_binds_actin._Myosin_classes_are_distinguished_based_on_sequence_features_of_the_motor,_or_head,_dom…	cellular_component/molecular_function/	#	IPR001609/IPR002928/IPR004009/IPR008989/IPR027401/IPR027417/IPR036961/	Kinesin_motor_domain_superfamily/Myosin,_N-terminal,_SH3-like/Myosin_IQ_motif-containing_domain_superfamily/Myosin_S1_fragment,_N-terminal/Myosin_head,_motor_domain/Myosin_tail/P-loop_containing_nucleoside_triphosphate_hydrolase/	Kinesin_motor_dom_sf/Myosin_IQ_contain_sf/Myosin_N/Myosin_S1_N/Myosin_head_motor_dom/Myosin_tail/P-loop_NTPase/	#	note=B._malayi_BMA-MYO-5_protein,_contains_similarity_toPfam_domains_PF01576_(Myosin_tail),_PF02736_(MyosinN-terminal_SH3-like_domain),_PF00063_(Myosin_head_(motordomain))_contains_similarity_to_Interpro_domains_IPR027401(Myosin-like_IQ_motif-containing_domain),_IPR004009(Myosin,_N-terminal,_SH3-like),_IPR027417_(P-loopcontaining_nucleoside_triphosphate_hydrolase),_IPR002928(Myosin_tail),_IPR0016…	#	7209.EJD76251.1	0.0	1650.2	Chromadorea	myo-5			ko:K10352	ko04530,map04530				ko00000,ko00001,ko04147,ko04812				Chromadorea	1KUAC@119089,38CVC@33154,3BBPR@33208,3CSM1@33213,40B8R@6231,COG5022@1,KOG0161@2759	NA|NA|NA	Z
Bm2392	WBGene00222653	48.888	20.8727	1.23642	0.0315591	#	48.888	5.27421	3.11673	2.90274e-06	#	20.8727	5.27421	1.88031	0.00703736	#	Yes	#	GO:0006508/GO:0008236/	proteolysis/serine-type_peptidase_activity/	Catalysis_of_the_hydrolysis_of_peptide_bonds_in_a_polypeptide_chain_by_a_catalytic_mechanism_that_involves_a_catalytic_triad_consisting_of_a_serine_nucleophile_that_is_activated_by_a_proton_relay_involving_an_acidic_residue_(e.g._aspartate_or_glutamate)_and_a_basic_residue_(usually_histidine)._[http://merops.sanger.ac.uk/about/glossary.htm#CATTYPE,_ISBN:0716720094]/"The_hydrolysis_of_proteins_int…	biological_process/molecular_function/	#	IPR008758/IPR029058/	Alpha/Beta_hydrolase_fold/Peptidase_S28/	AB_hydrolase/Peptidase_S28/	#	note=contains_similarity_to_Pfam_domain_PF05577_Serine_carboxypeptidase_S28_contains_similarity_to_Interpro_domains_IPR029058_(Alpha/Beta_hydrolase_fold),_IPR008758_(Peptidase_S28)	#	6238.CBG01710	1.2e-59	237.7	Rhabditida													Chromadorea	1KYHK@119089,38H6D@33154,3BBCG@33208,3CS02@33213,40CY9@6231,40YTE@6236,KOG2182@1,KOG2182@2759	NA|NA|NA	O
Bm3448	WBGene00223709	147.709	842.581	-2.50917	1.22336e-18	#	147.709	38.8169	1.9467	3.40758e-09	#	842.581	38.8169	4.45588	1.98116e-45	#	Yes	#	GO:0006508/GO:0008236/	proteolysis/serine-type_peptidase_activity/	Catalysis_of_the_hydrolysis_of_peptide_bonds_in_a_polypeptide_chain_by_a_catalytic_mechanism_that_involves_a_catalytic_triad_consisting_of_a_serine_nucleophile_that_is_activated_by_a_proton_relay_involving_an_acidic_residue_(e.g._aspartate_or_glutamate)_and_a_basic_residue_(usually_histidine)._[http://merops.sanger.ac.uk/about/glossary.htm#CATTYPE,_ISBN:0716720094]/"The_hydrolysis_of_proteins_int…	biological_process/molecular_function/	#	IPR008758/IPR029058/	Alpha/Beta_hydrolase_fold/Peptidase_S28/	AB_hydrolase/Peptidase_S28/	#	note=contains_similarity_to_Pfam_domain_PF05577_Serine_carboxypeptidase_S28_contains_similarity_to_Interpro_domains_IPR029058_(Alpha/Beta_hydrolase_fold),_IPR008758_(Peptidase_S28)	#	7209.EFO27691.1	3.2e-257	894.0	Chromadorea													Chromadorea	1KXY4@119089,38H6D@33154,3BBCG@33208,3CS02@33213,40CY9@6231,KOG2182@1,KOG2182@2759	NA|NA|NA	O
Bm10082	WBGene00230343	4995.51	4772.42	0.0658224	0.813486	#	4995.51	1060.41	2.23537	1.34447e-23	#	4772.42	1060.41	2.16955	2.10544e-22	#	Yes	#	GO:0005515/	protein_binding/	Interacting_selectively_and_non-covalently_with_any_protein_or_protein_complex_(a_complex_of_two_or_more_proteins_that_may_include_other_nonprotein_molecules)._[GOC:go_curators]/	molecular_function/	#	IPR019527/IPR036322/	RZZ_complex,_subunit_KNTC1/ROD,_C-terminal/WD40-repeat-containing_domain_superfamily/	RZZ-complex_KNTC1/ROD_C/WD40_repeat_dom_sf/	#	note=B._malayi_BMA-ROD-1_protein,_contains_similarity_toPfam_domain_PF10493_Rough_deal_protein_C-terminal_regioncontains_similarity_to_Interpro_domains_IPR017986(WD40-repeat-containing_domain),_IPR019527_(RZZ_complex,subunit_KNTC1/ROD,_C-terminal)	#	7209.EFO27631.2	0.0	3449.8	Chromadorea		GO:0000070,GO:0000278,GO:0000280,GO:0000775,GO:0000776,GO:0000819,GO:0003674,GO:0005488,GO:0005515,GO:0005575,GO:0005622,GO:0005623,GO:0005694,GO:0006928,GO:0006996,GO:0007017,GO:0007018,GO:0007049,GO:0007059,GO:0007079,GO:0007088,GO:0007346,GO:0008104,GO:0008150,GO:0009987,GO:0010564,GO:0010638,GO:0010695,GO:0010696,GO:0010965,GO:0016043,GO:0019904,GO:0022402,GO:0022607,GO:0030071,GO:0031334,GO:…		ko:K11577					ko00000,ko03036				Chromadorea	1KX8X@119089,39CFQ@33154,3CGGB@33208,3DXXZ@33213,40F40@6231,KOG4256@1,KOG4256@2759	NA|NA|NA	D
Bm4380	WBGene00224641	658.314	1511.87	-1.19847	3.01599e-07	#	658.314	338.843	0.960573	5.79797e-05	#	1511.87	338.843	2.15904	2.47689e-21	#	Yes	#	/	/	/	/	#	IPR011053/IPR039169/	Simiate/Single_hybrid_motif/	Simiate/Single_hybrid_motif/	#	note=contains_similarity_to_Interpro_domain_IPR011053_(Single_hybrid_motif)	#	7209.EFO21512.1	1.4e-73	282.3	Chromadorea													Chromadorea	1KWUK@119089,3AB5J@33154,3BUBE@33208,3E471@33213,40EFP@6231,KOG3266@1,KOG3266@2759	NA|NA|NA	E
Bm4374	WBGene00224635	242.369	1170.81	-2.27071	5.44571e-34	#	242.369	272.213	0.17128	0.43862	#	1170.81	272.213	2.09943	7.07048e-29	#	Yes	#	GO:0005794/GO:0016020/GO:0016021/GO:0030173/GO:0046963/GO:0046964/GO:0055085/GO:1902559/	3'-phospho-5'-adenylyl_sulfate_transmembrane_transport/3'-phosphoadenosine_5'-phosphosulfate_transmembrane_transporter_activity/3'-phosphoadenosine_5'-phosphosulfate_transport/Golgi_apparatus/integral_component_of_Golgi_membrane/integral_component_of_membrane/membrane/transmembrane_transport/	A_compound_membranous_cytoplasmic_organelle_of_eukaryotic_cells,_consisting_of_flattened,_ribosome-free_vesicles_arranged_in_a_more_or_less_regular_stack._The_Golgi_apparatus_differs_from_the_endoplasmic_reticulum_in_often_having_slightly_thicker_membranes,_appearing_in_sections_as_a_characteristic_shallow_semicircle_so_that_the_convex_side_(cis_or_entry_face)_abuts_the_endoplasmic_reticulum,_sec…	biological_process/cellular_component/molecular_function/	#	IPR013657/	UAA_transporter/	UAA/	#	note=B._malayi_BMA-PST-2_protein,_contains_similarity_toPfam_domain_PF08449_UAA_transporter_family_containssimilarity_to_Interpro_domain_IPR013657_(UAA_transporter)	#	7209.EFO22826.2	4.5e-152	544.3	Chromadorea		GO:0000139,GO:0000295,GO:0003674,GO:0005215,GO:0005346,GO:0005575,GO:0005622,GO:0005623,GO:0005737,GO:0005783,GO:0005789,GO:0005794,GO:0006810,GO:0006811,GO:0006820,GO:0006862,GO:0008150,GO:0008509,GO:0008514,GO:0012505,GO:0015075,GO:0015215,GO:0015216,GO:0015605,GO:0015711,GO:0015748,GO:0015865,GO:0015868,GO:0015931,GO:0015932,GO:0016020,GO:0016021,GO:0022857,GO:0030173,GO:0030176,GO:0031090,GO:…		ko:K15277					ko00000,ko02000	2.A.7.11.5			Chromadorea	1KUR3@119089,38CNR@33154,3BA71@33208,3CY50@33213,40APJ@6231,COG0697@1,KOG1582@2759	NA|NA|NA	P
Bm4211	WBGene00224472	2575.63	7780.68	-1.595	1.17747e-17	#	2575.63	1185.44	1.11706	3.16189e-09	#	7780.68	1185.44	2.71206	5.7506e-50	#	Yes	#	GO:0000175/GO:0000291/GO:0000932/GO:0003723/GO:0004518/GO:0004527/GO:0004540/GO:0005737/GO:0016787/GO:0034427/GO:0046872/GO:0090305/GO:0090501/GO:0090503/GO:1990074/	3'-5'-exoribonuclease_activity/P-body/RNA_binding/RNA_phosphodiester_bond_hydrolysis/RNA_phosphodiester_bond_hydrolysis,_exonucleolytic/cytoplasm/exonuclease_activity/hydrolase_activity/metal_ion_binding/nuclear-transcribed_mRNA_catabolic_process,_exonucleolytic/nuclear-transcribed_mRNA_catabolic_process,_exonucleolytic,_3'-5'/nuclease_activity/nucleic_acid_phosphodiester_bond_hydrolysis/polyurid…	A_focus_in_the_cytoplasm_where_mRNAs_may_become_inactivated_by_decapping_or_some_other_mechanism._Protein_and_RNA_localized_to_these_foci_are_involved_in_mRNA_degradation,_nonsense-mediated_mRNA_decay_(NMD),_translational_repression,_and_RNA-mediated_gene_silencing._[GOC:clt,_PMID:12730603]/"All_of_the_contents_of_a_cell_excluding_the_plasma_membrane_and_nucleus,_but_including_other_subcellular_s…	biological_process/cellular_component/molecular_function/	#	IPR001900/IPR012340/IPR022966/IPR028591/IPR041093/IPR041505/	DIS3-like_exonuclease_2/DIS3-like_exonuclease_2,_C-terminal/Dis3-like_cold-shock_domain_2/Nucleic_acid-binding,_OB-fold/Ribonuclease_II/R/Ribonuclease_II/R,_conserved_site/	DIS3L2/Dis3_CSD2/Dis3l2_C/NA-bd_OB-fold/RNase_II/R/RNase_II/R_CS/	#	note=B._malayi_BMA-DISL-2_protein,_contains_similarity_to_Pfam_domain_PF00773_RNB_domain_contains_similarity_to_Interpro_domain_IPR012340_(Nucleic_acid-binding,_OB-fold)	#	7209.EFO20496.2	0.0	1705.6	Chromadorea		GO:0008150,GO:0010453,GO:0040034,GO:0042659,GO:0045595,GO:0050789,GO:0050793,GO:0050794,GO:0065007		ko:K18758					ko00000,ko01000,ko03019				Chromadorea	1KUG0@119089,38DFE@33154,3BC9R@33208,3CRBA@33213,40BR9@6231,COG0557@1,KOG2102@2759	NA|NA|NA	J
Bm4081	WBGene00224342	2949.26	4420.01	0.583687	0.0395786	#	2949.26	798.937	1.88082	4.57548e-13	#	4420.01	798.937	2.46451	6.82103e-22	#	Yes	#	GO:0003677/GO:0005524/GO:0006260/	ATP_binding/DNA_binding/DNA_replication/	Any_molecular_function_by_which_a_gene_product_interacts_selectively_and_non-covalently_with_DNA_(deoxyribonucleic_acid)._[GOC:dph,_GOC:jl,_GOC:tb,_GOC:vw]/"Interacting_selectively_and_non-covalently_with_ATP,_adenosine_5'-triphosphate,_a_universally_important_coenzyme_and_enzyme_regulator."_[ISBN:0198506732]/"The_cellular_metabolic_process_in_which_a_cell_duplicates_one_or_more_molecules_of_DNA.…	biological_process/molecular_function/	#	IPR003593/IPR003959/IPR008921/IPR013748/IPR027417/	AAA+_ATPase_domain/ATPase,_AAA-type,_core/DNA_polymerase_III,_clamp_loader_complex,_gamma/delta/delta_subunit,_C-terminal/P-loop_containing_nucleoside_triphosphate_hydrolase/Replication_factor_C,_C-terminal/	AAA+_ATPase/ATPase_AAA_core/DNA_pol3_clamp-load_cplx_C/P-loop_NTPase/Rep_factorC_C/	#	note=contains_similarity_to_Pfam_domains_PF00004_(ATPasefamily_associated_with_various_cellular_activities_(AAA)),PF08542_(Replication_factor_C_C-terminal_domain)_containssimilarity_to_Interpro_domains_IPR003959_(ATPase,AAA-type,_core),_IPR008921_(DNA_polymerase_III,_clamploader_complex,_gamma/delta/delta_subunit,_C-terminal),IPR013748_(Replication_factor_C,_C-terminal_domain),IPR027417_(P-loop_c…	#	7209.EFO26207.1	8.3e-170	604.0	Chromadorea				ko:K10756	ko03030,ko03420,ko03430,map03030,map03420,map03430	M00289,M00295			ko00000,ko00001,ko00002,ko03032,ko03036,ko03400				Chromadorea	1KXZ8@119089,38D9K@33154,3BH5A@33208,3CT1P@33213,40CZV@6231,COG0470@1,KOG0990@2759	NA|NA|NA	L
Bm4058	WBGene00224319	404.347	488.401	0.273025	0.591947	#	404.347	30.7135	3.6814	1.60779e-15	#	488.401	30.7135	3.95442	6.84445e-18	#	Yes	#	GO:0008356/	asymmetric_cell_division/	The_asymmetric_division_of_cells_to_produce_two_daughter_cells_with_different_developmental_potentials._It_is_of_fundamental_significance_for_the_generation_of_cell_diversity._[PMID:11672519]/	biological_process/	#	IPR011989/IPR016024/IPR039921/	Armadillo-like_helical/Armadillo-type_fold/Inscuteable/	ARM-like/ARM-type_fold/Inscuteable/	#	note=B._malayi_BMA-INSC-1_protein,_contains_similarity_to_Interpro_domains_IPR011989_(Armadillo-like_helical),_IPR016024_(Armadillo-type_fold)	#	7209.EFO23071.1	4.9e-301	1040.4	Chromadorea													Chromadorea	1KVRB@119089,2AVS7@1,2RZX0@2759,3A2DM@33154,3BQAH@33208,3D7HJ@33213,40DEW@6231	NA|NA|NA
Bm9053	WBGene00229314	699.69	935.146	0.418218	0.201895	#	699.69	192.179	1.86195	6.46358e-10	#	935.146	192.179	2.28017	1.57384e-14	#	Yes	#	GO:0042802/GO:0047617/	acyl-CoA_hydrolase_activity/identical_protein_binding/	Catalysis_of_the_reaction:_acyl-CoA_+_H2O_=_CoA_+_a_carboxylate._[EC:3.1.2.20,_MetaCyc:ACYL-COA-HYDROLASE-RXN]/"Interacting_selectively_and_non-covalently_with_an_identical_protein_or_proteins."_[GOC:jl]/	molecular_function/	#	IPR003736/IPR006683/IPR029069/IPR039298/	Acyl-coenzyme_A_thioesterase_13/HotDog_domain_superfamily/Phenylacetic_acid_degradation-related_domain/Thioesterase_domain/	ACOT13/HotDog_dom_sf/PAAI_dom/Thioestr_dom/	#	note=contains_similarity_to_Pfam_domain_PF03061_Thioesterase_superfamily_contains_similarity_to_Interpro_domains_IPR029069_(HotDog_domain),_IPR006683_(Thioesterase_superfamily)	#	7209.EJD75297.1	1.7e-85	322.0	Chromadorea		GO:0003674,GO:0005488,GO:0005515,GO:0042802		ko:K17362					ko00000,ko01000,ko01004				Chromadorea	1KWF2@119089,39ZWT@33154,3BQMZ@33208,3D78R@33213,40E00@6231,COG2050@1,KOG3328@2759	NA|NA|NA	Q
Bm3901	WBGene00224162	361.13	571.526	0.663063	0.0932947	#	361.13	109.527	1.70786	5.59462e-06	#	571.526	109.527	2.37093	9.17625e-11	#	Yes	#	GO:0006614/GO:0008312/GO:0048500/	7S_RNA_binding/SRP-dependent_cotranslational_protein_targeting_to_membrane/signal_recognition_particle/	A_complex_of_protein_and_RNA_which_facilitates_translocation_of_proteins_across_membranes._[GOC:mlg]/"Interacting_selectively_and_non-covalently_with_7S_RNA,_the_RNA_component_of_the_signal_recognition_particle_(SRP)."_[GOC:jl,_PMID:6181418]/"The_targeting_of_proteins_to_a_membrane_that_occurs_during_translation_and_is_dependent_upon_two_key_components,_the_signal-recognition_particle_(SRP)_and_t…	biological_process/cellular_component/molecular_function/	#	IPR002778/IPR036521/	Signal_recognition_particle,_SRP19_subunit/Signal_recognition_particle,_subunit_SRP19-like_superfamily/	SRP19-like_sf/Signal_recog_particle_SRP19/	#	note=contains_similarity_to_Pfam_domain_PF01922_SRP19_protein_contains_similarity_to_Interpro_domain_IPR002778_(Signal_recognition_particle,_SRP19_subunit)	#	7209.EFO19597.1	1.1e-58	232.6	Chromadorea				ko:K03105	ko03060,map03060				ko00000,ko00001,ko02044	3.A.5.7,3.A.5.9			Chromadorea	1KX5F@119089,3A02P@33154,3BPGP@33208,3D6NV@33213,40EM5@6231,COG1400@1,KOG3198@2759	NA|NA|NA	U
Bm5270	WBGene00225531	114.687	62.4221	0.878464	0.185145	#	114.687	23.406	2.3165	0.000309882	#	62.4221	23.406	1.43804	0.0298547	#	Yes	#	GO:0003824/	catalytic_activity/	Catalysis_of_a_biochemical_reaction_at_physiological_temperatures._In_biologically_catalyzed_reactions,_the_reactants_are_known_as_substrates,_and_the_catalysts_are_naturally_occurring_macromolecular_substances_known_as_enzymes._Enzymes_possess_specific_binding_sites_for_substrates,_and_are_usually_composed_wholly_or_largely_of_protein,_but_RNA_that_has_catalytic_activity_(ribozyme)_is_often_also…	molecular_function/	#	IPR000873/IPR020845/	AMP-binding,_conserved_site/AMP-dependent_synthetase/ligase/	AMP-binding_CS/AMP-dep_Synth/Lig/	#	note=contains_similarity_to_Pfam_domain_PF00501_AMP-binding_enzyme_contains_similarity_to_Interpro_domain_IPR000873_(AMP-dependent_synthetase/ligase)	#	7209.EJD74022.1	3e-311	1073.5	Chromadorea		GO:0005575,GO:0005622,GO:0005623,GO:0005811,GO:0043226,GO:0043228,GO:0043229,GO:0043232,GO:0044424,GO:0044464	6.2.1.3	ko:K01897	ko00061,ko00071,ko01100,ko01212,ko02024,ko03320,ko04146,ko04216,ko04714,ko04920,map00061,map00071,map01100,map01212,map02024,map03320,map04146,map04216,map04714,map04920	M00086	R01280	RC00004,RC00014	ko00000,ko00001,ko00002,ko01000,ko01004,ko04147	4.C.1.1			Chromadorea	1KY32@119089,39R6J@33154,3CNW0@33208,3CXKA@33213,40C02@6231,COG1022@1,KOG1180@2759	NA|NA|NA	I
Bm3753	WBGene00224014	878.932	1668.76	0.925574	0.00377403	#	878.932	350.741	1.32106	1.84903e-05	#	1668.76	350.741	2.24663	4.45641e-14	#	Yes	#	/	/	/	/	#	IPR009836/	Glycine-rich_domain-containing_protein-like/	GRDP-like/	#	note=contains_similarity_to_Pfam_domain_PF07173_Protein_of_unknown_function_(DUF1399)_contains_similarity_to_Interpro_domain_IPR009836_(Protein_of_unknown_function_DUF1399)	#	7209.EFO23208.1	0.0	1475.7	Chromadorea													Chromadorea	1KU9T@119089,28JC1@1,2QRQZ@2759,38E6R@33154,3BHPZ@33208,3D58M@33213,40BZG@6231	NA|NA|NA	S
Bm3679	WBGene00223940	410.1	5623.02	-3.77642	4.04047e-46	#	410.1	648.752	0.662102	0.0208377	#	5623.02	648.752	3.11432	1.68636e-32	#	Yes	#	GO:0005515/GO:0046872/	metal_ion_binding/protein_binding/	Interacting_selectively_and_non-covalently_with_any_metal_ion._[GOC:ai]/"Interacting_selectively_and_non-covalently_with_any_protein_or_protein_complex_(a_complex_of_two_or_more_proteins_that_may_include_other_nonprotein_molecules)."_[GOC:go_curators]/	molecular_function/	#	IPR001478/IPR001781/IPR036034/IPR036872/IPR041489/	CH_domain_superfamily/PDZ_domain/PDZ_domain_6/PDZ_superfamily/Zinc_finger,_LIM-type/	CH_dom_sf/PDZ/PDZ_6/PDZ_sf/Znf_LIM/	#	note=B._malayi_BMA-LIM-8_protein,_contains_similarity_toPfam_domains_PF00595_(PDZ_domain_(Also_known_as_DHR_orGLGF)),_PF00412_(LIM_domain)_contains_similarity_toInterpro_domains_IPR001478_(PDZ_domain),_IPR001781_(Zincfinger,_LIM-type)	#	7209.EJD74422.1	0.0	1083.2	Eukaryota													Chromadorea	KOG1704@1,KOG1704@2759	NA|NA|NA	S
Bm3127	WBGene00223388	1901.6	7376.5	-1.9557	9.47287e-12	#	1901.6	1493.21	0.350863	0.261784	#	7376.5	1493.21	2.30656	1.50937e-16	#	Yes	#	/	/	/	/	#	IPR000717/IPR005062/	Proteasome_component_(PCI)_domain/SAC3/GANP/THP3/	PCI_dom/SAC3/GANP/THP3/	#	note=B._malayi_BMA-HPO-10_protein,_contains_similarity_to_Pfam_domain_PF03399_SAC3/GANP/Nin1/mts3/eIF-3_p25_family_contains_similarity_to_Interpro_domain_IPR005062_(SAC3/GANP/Nin1/mts3/eIF-3_p25)	#	7209.EFO20078.1	0.0	1186.8	Chromadorea	hpo-10												Chromadorea	1KVPX@119089,38BJF@33154,3BHIH@33208,3CZTZ@33213,40D7V@6231,KOG1861@1,KOG1861@2759	NA|NA|NA	K
Bm3118	WBGene00223379	2628.35	5688.06	-1.11365	1.67143e-08	#	2628.35	873.415	1.58588	2.47897e-16	#	5688.06	873.415	2.69953	8.91991e-46	#	Yes	#	GO:0008270/	zinc_ion_binding/	Interacting_selectively_and_non-covalently_with_zinc_(Zn)_ions._[GOC:ai]/	molecular_function/	#	IPR001607/IPR001841/IPR011422/IPR013083/	BRCA1-associated_2/Zinc_finger,_RING-type/Zinc_finger,_RING/FYVE/PHD-type/Zinc_finger,_UBP-type/	BRAP2/Znf_RING/Znf_RING/FYVE/PHD/Znf_UBP/	#	note=contains_similarity_to_Pfam_domains_PF02148_(Zn-finger_in_ubiquitin-hydrolases_and_other_protein),_PF07576_(BRCA1-associated_protein_2),_PF13639_(Ring_finger_domain)_contains_similarity_to_Interpro_domains_IPR001841_(Zinc_finger,_RING-type),_IPR011422_(BRCA1-associated_2),_IPR001607_(Zinc_finger,_UBP-type),_IPR013083_(Zinc_finger,_RING/FYVE/PHD-type)	#	7209.EFO26116.1	1.7e-297	1028.1	Chromadorea			2.3.2.27	ko:K10632	ko04014,map04014				ko00000,ko00001,ko01000,ko04121				Chromadorea	1KU6D@119089,38BBQ@33154,3BCPC@33208,3CRXN@33213,40AHV@6231,KOG0804@1,KOG0804@2759	NA|NA|NA	O
Bm3068	WBGene00223329	898.92	1167.23	0.376947	0.213207	#	898.92	284.306	1.65771	2.1213e-09	#	1167.23	284.306	2.03466	8.35168e-14	#	Yes	#	GO:0030246/	carbohydrate_binding/	Interacting_selectively_and_non-covalently_with_any_carbohydrate,_which_includes_monosaccharides,_oligosaccharides_and_polysaccharides_as_well_as_substances_derived_from_monosaccharides_by_reduction_of_the_carbonyl_group_(alditols),_by_oxidation_of_one_or_more_hydroxy_groups_to_afford_the_corresponding_aldehydes,_ketones,_or_carboxylic_acids,_or_by_replacement_of_one_or_more_hydroxy_group(s)_by_a…	molecular_function/	#	IPR001079/IPR013320/	Concanavalin_A-like_lectin/glucanase_domain_superfamily/Galectin,_carbohydrate_recognition_domain/	ConA-like_dom_sf/Galectin_CRD/	#	note=B._malayi_BMA-LEC-12_protein,_contains_similarity_to_Pfam_domain_PF00337_Galactoside-binding_lectin_contains_similarity_to_Interpro_domains_IPR001079_(Galectin,_carbohydrate_recognition_domain),_IPR013320_(Concanavalin_A-like_lectin/glucanase_domain)	#	7209.EFO20790.2	4.1e-165	587.4	Chromadorea				ko:K06832,ko:K20300					ko00000,ko04091,ko04131,ko04516				Chromadorea	1KVQP@119089,38F0D@33154,3BAQ8@33208,3D0B9@33213,40DEU@6231,KOG3587@1,KOG3587@2759	NA|NA|NA	W
Bm2910	WBGene00223171	104.499	20.412	2.35863	0.0228326	#	104.499	12.2981	3.08739	0.00244477	#	20.412	12.2981	0.728759	0.536322	#	Yes	#	/	/	/	/	#	IPR000557/	Calponin_repeat/	Calponin_repeat/	#	note=contains_similarity_to_Pfam_domain_PF00402_Calponinfamily_repeat_contains_similarity_to_Interpro_domainIPR000557_(Calponin_repeat)	#	7209.EJD75423.1	2.5e-92	345.9	Chromadorea													Chromadorea	1KVBF@119089,28IWU@1,2RPNA@2759,39D6Q@33154,3BHG4@33208,3D41M@33213,40CDC@6231	NA|NA|NA	S
Bm2838	WBGene00223099	1261.73	2085.23	0.724687	0.00344485	#	1261.73	406.433	1.62938	4.04719e-12	#	2085.23	406.433	2.35407	1.93412e-24	#	Yes	#	GO:0003677/GO:0003697/GO:0003899/GO:0005666/GO:0006351/	DNA-directed_5'-3'_RNA_polymerase_activity/DNA_binding/RNA_polymerase_III_complex/single-stranded_DNA_binding/transcription,_DNA-templated/	Any_molecular_function_by_which_a_gene_product_interacts_selectively_and_non-covalently_with_DNA_(deoxyribonucleic_acid)._[GOC:dph,_GOC:jl,_GOC:tb,_GOC:vw]/"Catalysis_of_the_reaction:_nucleoside_triphosphate_+_RNA(n)_=_diphosphate_+_RNA(n+1)._Utilizes_a_DNA_template,_i.e._the_catalysis_of_DNA-template-directed_extension_of_the_3'-end_of_an_RNA_strand_by_one_nucleotide_at_a_time._Can_initiate_a_ch…	biological_process/cellular_component/molecular_function/	#	IPR008806/IPR013197/IPR036388/IPR039748/	DNA-directed_RNA_polymerase_III_subunit_RPC3/RNA_polymerase_III_Rpc82,_C_-terminal/RNA_polymerase_III_subunit_RPC82-related,_helix-turn-helix/Winged_helix-like_DNA-binding_domain_superfamily/	RNA_pol_III_RPC82-rel_HTH/RNA_pol_III_Rpc82_C/RPC3/WH-like_DNA-bd_sf/	#	note=contains_similarity_to_Pfam_domains_PF08221_(RNA_polymerase_III_subunit_RPC82_helix-turn-helix_domain),_PF05645_(RNA_polymerase_III_subunit_RPC82)_contains_similarity_to_Interpro_domains_IPR011991_(Winged_helix-turn-helix_DNA-binding_domain),_IPR013197_(RNA_polymerase_III_subunit_RPC82-related,_helix-turn-helix),_IPR008806_(RNA_polymerase_III_Rpc82,_C_-terminal)	#	7209.EJD74152.1	6.5e-266	922.9	Chromadorea				ko:K03023	ko00230,ko00240,ko01100,ko03020,ko04623,ko05169,map00230,map00240,map01100,map03020,map04623,map05169	M00181	R00435,R00441,R00442,R00443	RC02795	br01611,ko00000,ko00001,ko00002,ko03021				Chromadorea	1KXX8@119089,38F2V@33154,3BF6E@33208,3D0CE@33213,40FZP@6231,KOG2587@1,KOG2587@2759	NA|NA|NA	K
Bm2737	WBGene00222998	454.177	1202.19	-1.4034	4.78531e-11	#	454.177	231.815	0.969458	1.53589e-05	#	1202.19	231.815	2.37286	8.82911e-29	#	Yes	#	GO:0005634/GO:0005737/GO:0016480/	cytoplasm/negative_regulation_of_transcription_by_RNA_polymerase_III/nucleus/	A_membrane-bounded_organelle_of_eukaryotic_cells_in_which_chromosomes_are_housed_and_replicated._In_most_cells,_the_nucleus_contains_all_of_the_cell's_chromosomes_except_the_organellar_chromosomes,_and_is_the_site_of_RNA_synthesis_and_processing._In_some_species,_or_in_specialized_cell_types,_RNA_metabolism_or_DNA_replication_may_be_absent._[GOC:go_curators]/"All_of_the_contents_of_a_cell_excludi…	biological_process/cellular_component/	#	IPR015257/IPR038564/	Repressor_of_RNA_polymerase_III_transcription_Maf1_superfamily/Repressor_of_RNA_polymerase_III_transcription__Maf1/	Maf1/Maf1_sf/	#	note=B._malayi_BMA-MAFR-1_protein,_contains_similarity_to_Pfam_domain_PF09174_Maf1_regulator_contains_similarity_to_Interpro_domain_IPR015257_(Repressor_of_RNA_polymerase_III_transcription_Maf1)	#	7209.EFO27351.1	2.2e-131	474.9	Chromadorea		GO:0005575,GO:0005622,GO:0005623,GO:0005634,GO:0005737,GO:0043226,GO:0043227,GO:0043229,GO:0043231,GO:0044424,GO:0044464											Chromadorea	1KWIR@119089,38HBA@33154,3BG38@33208,3CSZK@33213,40E3U@6231,COG5046@1,KOG3104@2759	NA|NA|NA	K
Bm2687	WBGene00222948	191.834	56.4624	1.76696	0.0755721	#	191.834	32.5025	2.56258	0.00743514	#	56.4624	32.5025	0.79562	0.456318	#	Yes	#	GO:0003824/GO:0009058/GO:0016740/GO:0016788/GO:0031177/	biosynthetic_process/catalytic_activity/hydrolase_activity,_acting_on_ester_bonds/phosphopantetheine_binding/transferase_activity/	Catalysis_of_a_biochemical_reaction_at_physiological_temperatures._In_biologically_catalyzed_reactions,_the_reactants_are_known_as_substrates,_and_the_catalysts_are_naturally_occurring_macromolecular_substances_known_as_enzymes._Enzymes_possess_specific_binding_sites_for_substrates,_and_are_usually_composed_wholly_or_largely_of_protein,_but_RNA_that_has_catalytic_activity_(ribozyme)_is_often_also…	biological_process/molecular_function/	#	IPR000873/IPR001031/IPR001227/IPR001242/IPR006162/IPR009081/IPR013968/IPR014030/IPR014031/IPR014043/IPR016035/IPR016039/IPR018201/IPR020801/IPR020806/IPR020807/IPR020841/IPR020845/IPR023213/IPR029058/IPR032821/IPR036291/IPR036736/	ACP-like_superfamily/AMP-binding,_conserved_site/AMP-dependent_synthetase/ligase/Acyl_transferase/Acyl_transferase/acyl_hydrolase/lysophospholipase/Acyl_transferase_domain_superfamily/Alpha/Beta_hydrolase_fold/Beta-ketoacyl_synthase,_C-terminal/Beta-ketoacyl_synthase,_N-terminal/Beta-ketoacyl_synthase,_active_site/Chloramphenicol_acetyltransferase-like_domain_superfamily/Condensation_domain/Ketoa…	AB_hydrolase/ACP-like_sf/AMP-binding_CS/AMP-dep_Synth/Lig/Ac_transferase_dom_sf/Acyl_Trfase/lysoPLipase/Acyl_transferase/CAT-like_dom_sf/Condensatn/KAsynt_C_assoc/Ketoacyl_synth_AS/Ketoacyl_synth_C/Ketoacyl_synth_N/NAD(P)-bd_dom_sf/PKS_Beta-ketoAc_synthase_dom/PKS_KR/PKS_PP-bd/PKS_acyl_transferase/PKS_dehydratase/PP-bd_ACP/Ppantetheine_attach_site/Thioesterase/Thiolase-like/	#	note=contains_similarity_to_Pfam_domains_PF02801_(Beta-ketoacyl_synthase,_C-terminal_domain),_PF08659_(KR_domain),_PF00501_(AMP-binding_enzyme),_PF14765_(Polyketide_synthase_dehydratase),_PF00668_(Condensation_domain),_PF00109_(Beta-ketoacyl_synthase,_N-terminal_domain),_PF00550_(Phosphopantetheine_attachment_site),_PF00698_(Acyl_transferase_domain)_contains_similarity_to_Interpro_domains_IPR0160…	#	7209.EJD75257.1	0.0	8130.8	Chromadorea													Chromadorea	1KUJF@119089,38D6P@33154,3BN6M@33208,3D5PF@33213,40B9K@6231,COG1020@1,COG3321@1,KOG1178@2759,KOG1202@2759	NA|NA|NA	Q
Bm14116	WBGene00234377	1158.05	2644.58	-1.19128	0.00014666	#	1158.05	516.362	1.15997	0.000182815	#	2644.58	516.362	2.35125	2.12352e-15	#	Yes	#	GO:0005623/GO:0016020/GO:0016021/GO:0045454/	cell/cell_redox_homeostasis/integral_component_of_membrane/membrane/	A_lipid_bilayer_along_with_all_the_proteins_and_protein_complexes_embedded_in_it_an_attached_to_it._[GOC:dos,_GOC:mah,_ISBN:0815316194]/"Any_process_that_maintains_the_redox_environment_of_a_cell_or_compartment_within_a_cell."_[GOC:ai,_GOC:dph,_GOC:tb]/"The_basic_structural_and_functional_unit_of_all_organisms._Includes_the_plasma_membrane_and_any_external_encapsulating_structures_such_as_the_cel…	biological_process/cellular_component/	#	/IPR013766/IPR036249/	/Thioredoxin-like_superfamily/Thioredoxin_domain/	/Thioredoxin-like_sf/Thioredoxin_domain/	#	no_NCBI	#	7209.EFO17750.1	4.9e-135	487.3	Chromadorea													Chromadorea	1KVWN@119089,38DDE@33154,3BFDJ@33208,3CRSD@33213,40DE6@6231,KOG0914@1,KOG0914@2759	NA|NA|NA	O
Bm8839	WBGene00229100	582.967	1051.08	0.850301	0.000872972	#	582.967	253.587	1.1918	2.13284e-06	#	1051.08	253.587	2.0421	4.36703e-17	#	Yes	#	GO:0000166/GO:0004672/GO:0004674/GO:0005524/GO:0006468/	ATP_binding/nucleotide_binding/protein_kinase_activity/protein_phosphorylation/protein_serine/threonine_kinase_activity/	Catalysis_of_the_phosphorylation_of_an_amino_acid_residue_in_a_protein,_usually_according_to_the_reaction:_a_protein_+_ATP_=_a_phosphoprotein_+_ADP._[MetaCyc:PROTEIN-KINASE-RXN]/"Catalysis_of_the_reactions:_ATP_+_protein_serine_=_ADP_+_protein_serine_phosphate,_and_ATP_+_protein_threonine_=_ADP_+_protein_threonine_phosphate."_[GOC:bf]/"Interacting_selectively_and_non-covalently_with_ATP,_adenosin…	biological_process/molecular_function/	#	IPR000719/IPR008271/IPR011009/IPR017441/	Protein_kinase,_ATP_binding_site/Protein_kinase-like_domain_superfamily/Protein_kinase_domain/Serine/threonine-protein_kinase,_active_site/	Kinase-like_dom_sf/Prot_kinase_dom/Protein_kinase_ATP_BS/Ser/Thr_kinase_AS/	#	note=B._malayi_BMA-CDC-7_protein,_contains_similarity_toPfam_domain_PF00069_Protein_kinase_domain_containssimilarity_to_Interpro_domains_IPR002290(Serine/threonine/dual_specificity_protein_kinase,catalytic_domain),_IPR011009_(Protein_kinase-like_domain),IPR000719_(Protein_kinase_domain)	#	7209.EFO25473.2	2.5e-220	771.2	Chromadorea			2.7.11.1	ko:K02214	ko04110,ko04111,ko04113,map04110,map04111,map04113				ko00000,ko00001,ko01000,ko01001,ko03032				Chromadorea	1KZJD@119089,38HJI@33154,3B95V@33208,3CSGI@33213,40E2D@6231,KOG1167@1,KOG1167@2759	NA|NA|NA	L
Bm11204	WBGene00231465	717.992	1618.19	-1.17214	5.18127e-06	#	717.992	385.665	0.897239	0.000580717	#	1618.19	385.665	2.06938	6.20335e-17	#	Yes	#	/	/	/	/	#	IPR005301/IPR036703/	MOB_kinase_activator_family/MOB_kinase_activator_superfamily/	MOB_kinase_act_fam/MOB_kinase_act_sf/	#	note=contains_similarity_to_Pfam_domain_PF03637_Mob1/phocein_family_contains_similarity_to_Interpro_domain_IPR005301_(Mob1/phocein)	#	7209.EFO15553.2	3.8e-122	444.1	Chromadorea													Chromadorea	1KV4M@119089,38DCU@33154,3BCV3@33208,3CUI9@33213,40CIN@6231,KOG1852@1,KOG1852@2759	NA|NA|NA	D
Bm9855	WBGene00230116	96.8053	17.984	2.43177	0.00128887	#	96.8053	15.6743	2.60684	0.000536453	#	17.984	15.6743	0.175072	0.859731	#	Yes	#	GO:0005515/	protein_binding/	Interacting_selectively_and_non-covalently_with_any_protein_or_protein_complex_(a_complex_of_two_or_more_proteins_that_may_include_other_nonprotein_molecules)._[GOC:go_curators]/	molecular_function/	#	IPR001680/IPR036322/	WD40-repeat-containing_domain_superfamily/WD40_repeat/	WD40_repeat/WD40_repeat_dom_sf/	#	note=contains_similarity_to_Interpro_domains_IPR017986_(WD40-repeat-containing_domain),_IPR015943_(WD40/YVTN_repeat-like-containing_domain)	#	126957.SMAR012574-PA	2.6e-23	117.5	Arthropoda													Chromadorea	38C5M@33154,3BF97@33208,3CT0M@33213,41VZI@6656,KOG1587@1,KOG1587@2759	NA|NA|NA	Z
Bm2342	WBGene00222603	1598.01	4235.56	-1.40588	1.03598e-22	#	1598.01	748.891	1.09175	1.1332e-13	#	4235.56	748.891	2.49763	2.82253e-68	#	Yes	#	GO:0097428/	protein_maturation_by_iron-sulfur_cluster_transfer/	The_transfer_of_an_assembled_iron-sulfur_cluster_from_a_scaffold_protein_to_an_acceptor_protein_that_contributes_to_the_attainment_of_the_full_functional_capacity_of_a_protein._[GOC:al,_GOC:mah,_PMID:11939799,_PMID:18322036,_PMID:21977977]/	biological_process/	#	IPR016024/IPR029240/IPR039920/	Armadillo-type_fold/DNA_repair/transcription_protein_MET18/MMS19/MMS19,_N-terminal/	ARM-type_fold/MET18/MMS19/MMS19_N/	#	note=B._malayi_BMA-MMS-19_protein,_contains_similarity_to_Pfam_domain_PF14500_Dos2-interacting_transcription_regulator_of_RNA-Pol-II_contains_similarity_to_Interpro_domains_IPR011989_(Armadillo-like_helical),_IPR016024_(Armadillo-type_fold)	#	7209.EFO17200.1	4.8e-262	911.0	Eukaryota													Chromadorea	KOG1967@1,KOG1967@2759	NA|NA|NA	S
Bm2273	WBGene00222534	985.733	2352.2	-1.25477	1.02095e-15	#	985.733	519.468	0.92197	1.22338e-08	#	2352.2	519.468	2.17674	2.69054e-44	#	Yes	#	GO:0005515/	protein_binding/	Interacting_selectively_and_non-covalently_with_any_protein_or_protein_complex_(a_complex_of_two_or_more_proteins_that_may_include_other_nonprotein_molecules)._[GOC:go_curators]/	molecular_function/	#	IPR011990/	Tetratricopeptide-like_helical_domain_superfamily/	TPR-like_helical_dom_sf/	#	note=contains_similarity_to_Pfam_domain_PF13414_TPR_repeat_contains_similarity_to_Interpro_domain_IPR011990_(Tetratricopeptide-like_helical_domain)	#	7209.EFO17429.2	3.6e-139	501.5	Chromadorea													Chromadorea	1KVTG@119089,39SCA@33154,3BCJ5@33208,3CSNW@33213,40D2J@6231,COG0457@1,KOG0551@2759	NA|NA|NA	O
Bm2072	WBGene00222333	932.5	1550.77	0.733681	0.00279675	#	932.5	57.3997	3.98529	7.33204e-54	#	1550.77	57.3997	4.71897	1.46674e-75	#	Yes	#	GO:0005515/GO:0043063/GO:0090543/	Flemming_body/intercellular_bridge_organization/protein_binding/	A_cell_part_that_is_the_central_region_of_the_midbody_characterized_by_a_gap_in_alpha-tubulin_staining._It_is_a_dense_structure_of_antiparallel_microtubules_from_the_central_spindle_in_the_middle_of_the_intercellular_bridge._[GOC:pm,_PMID:18641129,_PMID:22522702]/"A_process_that_is_carried_out_at_the_cellular_level_which_results_in_the_assembly,_arrangement_of_constituent_parts,_or_disassembly_of…	biological_process/cellular_component/molecular_function/	#	IPR000210/IPR011333/	BTB/POZ_domain/SKP1/BTB/POZ_domain_superfamily/	BTB/POZ_dom/SKP1/BTB/POZ_sf/	#	note=B._malayi_BMA-CYK-7_protein	#	7209.EFO26973.1	1.3e-44	186.4	Chromadorea	cyk-7												Chromadorea	1KXB9@119089,2E5ZU@1,2SCRH@2759,3ADG9@33154,3BW24@33208,3DCM3@33213,40F8A@6231	NA|NA|NA	S
Bm1978	WBGene00222239	2189.71	8742.73	-1.99733	1.62573e-05	#	2189.71	1056.62	1.04928	0.0259378	#	8742.73	1056.62	3.04661	4.46223e-12	#	Yes	#	GO:0003824/GO:0046872/	catalytic_activity/metal_ion_binding/	Catalysis_of_a_biochemical_reaction_at_physiological_temperatures._In_biologically_catalyzed_reactions,_the_reactants_are_known_as_substrates,_and_the_catalysts_are_naturally_occurring_macromolecular_substances_known_as_enzymes._Enzymes_possess_specific_binding_sites_for_substrates,_and_are_usually_composed_wholly_or_largely_of_protein,_but_RNA_that_has_catalytic_activity_(ribozyme)_is_often_also…	molecular_function/	#	IPR007863/IPR011249/IPR011765/	Metalloenzyme,_LuxS/M16_peptidase-like/Peptidase_M16,_C-terminal/Peptidase_M16,_N-terminal/	Metalloenz_LuxS/M16/Pept_M16_N/Peptidase_M16_C/	#	note=contains_similarity_to_Pfam_domains_PF00675_(Insulinase_(Peptidase_family_M16)),_PF05193_(Peptidase_M16_inactive_domain)_contains_similarity_to_Interpro_domains_IPR007863_(Peptidase_M16,_C-terminal_domain),_IPR011765_(Peptidase_M16,_N-terminal),_IPR011249_(Metalloenzyme,_LuxS/M16_peptidase-like),_IPR011237_(Peptidase_M16_domain)	#	7209.EFO27520.2	0.0	1719.9	Chromadorea													Chromadorea	1KUH9@119089,38C6N@33154,3C52M@33208,3E4U7@33213,40C8D@6231,COG1026@1,KOG0961@2759	NA|NA|NA	O
Bm1961	WBGene00222222	1644.06	5765.68	-1.81011	6.50777e-10	#	1644.06	914.695	0.842887	0.00534836	#	5765.68	914.695	2.653	8.61848e-21	#	Yes	#	/GO:0003676/	/nucleic_acid_binding/	/"Interacting_selectively_and_non-covalently_with_any_nucleic_acid."_[GOC:jl]/	/molecular_function/	#	/IPR012337/IPR013520/IPR034922/IPR036397/	/Exonuclease,_RNase_T/DNA_polymerase_III/RNA_exonuclease_1-like,_exonuclease_domain/Ribonuclease_H-like_superfamily/Ribonuclease_H_superfamily/	/Exonuclease_RNaseT/DNA_pol3/REX1-like_exo/RNaseH-like_sf/RNaseH_sf/	#	note=contains_similarity_to_Pfam_domain_PF00929_Exonuclease_contains_similarity_to_Interpro_domains_IPR013520_(Exonuclease,_RNase_T/DNA_polymerase_III),_IPR006055_(Exonuclease),_IPR012337_(Ribonuclease_H-like_domain)	#	7209.EJD76767.1	7e-254	883.2	Chromadorea				ko:K14570	ko03008,map03008				ko00000,ko00001,ko01000,ko03009				Chromadorea	1KVE3@119089,38HUD@33154,3BGUM@33208,3D2T8@33213,40CSF@6231,COG0847@1,KOG2248@2759	NA|NA|NA	L
Bm1718	WBGene00221979	832.839	3055.74	-1.87546	1.93747e-10	#	832.839	508.561	0.708072	0.0222441	#	3055.74	508.561	2.58353	2.22613e-19	#	Yes	#	/GO:0040024/	/dauer_larval_development/	/"The_process_whose_specific_outcome_is_the_progression_of_the_dauer_larva_over_time,_through_the_facultative_diapause_of_the_dauer_(enduring)_larval_stage,_with_specialized_traits_adapted_for_dispersal_and_long-term_survival,_with_elevated_stress_resistance_and_without_feeding."_[GOC:ems,_ISBN:087969307X]/	/biological_process/	#	IPR000182/IPR016181/	Acyl-CoA_N-acyltransferase/GNAT_domain/	Acyl_CoA_acyltransferase/GNAT_dom/	#	note=contains_similarity_to_Pfam_domain_PF00583_Acetyltransferase_(GNAT)_family_contains_similarity_to_Interpro_domains_IPR000182_(GNAT_domain),_IPR016181_(Acyl-CoA_N-acyltransferase)	#	7209.EFO23980.2	8.4e-121	439.9	Chromadorea		GO:0002119,GO:0002164,GO:0003674,GO:0003824,GO:0004596,GO:0005575,GO:0005622,GO:0005623,GO:0005737,GO:0006464,GO:0006473,GO:0006474,GO:0006807,GO:0007275,GO:0008080,GO:0008150,GO:0008152,GO:0009791,GO:0009987,GO:0010467,GO:0016407,GO:0016410,GO:0016740,GO:0016746,GO:0016747,GO:0017196,GO:0018193,GO:0018206,GO:0019538,GO:0031248,GO:0031365,GO:0031414,GO:0031417,GO:0032501,GO:0032502,GO:0032991,GO:…	2.3.1.256	ko:K00670					ko00000,ko01000,ko04131				Chromadorea	1KWP3@119089,38I1W@33154,3BKJ9@33208,3CV14@33213,40DKP@6231,COG0456@1,KOG3139@2759	NA|NA|NA	S
Bm1562	WBGene00221823	406.913	25.6395	3.9812	1.05952e-16	#	406.913	23.0574	4.08771	6.58279e-17	#	25.6395	23.0574	0.106511	0.878325	#	Yes	#	/	/	/	/	#	IPR026066/	Headcase_protein/	Headcase/	#	no_NCBI	#	7209.EFO20394.1	2.2e-144	518.8	Chromadorea													Chromadorea	1KWUT@119089,398NG@33154,3BUME@33208,3DY8Q@33213,40ETW@6231,KOG3816@1,KOG3816@2759	NA|NA|NA	S
Bm13862	WBGene00234123	560.698	1081.35	0.946969	0.00331546	#	560.698	172.748	1.68572	6.575e-08	#	1081.35	172.748	2.63269	4.62179e-18	#	Yes	#	GO:0000166/GO:0005525/GO:0016787/	GTP_binding/hydrolase_activity/nucleotide_binding/	Catalysis_of_the_hydrolysis_of_various_bonds,_e.g._C-O,_C-N,_C-C,_phosphoric_anhydride_bonds,_etc._Hydrolase_is_the_systematic_name_for_any_enzyme_of_EC_class_3._[ISBN:0198506732]/"Interacting_selectively_and_non-covalently_with_GTP,_guanosine_triphosphate."_[GOC:ai]/"Interacting_selectively_and_non-covalently_with_a_nucleotide,_any_compound_consisting_of_a_nucleoside_that_is_esterified_with_(ort…	molecular_function/	#	IPR004130/IPR027417/IPR030231/	GPN-loop_GTPase/GPN-loop_GTPase_2/P-loop_containing_nucleoside_triphosphate_hydrolase/	Gpn/Gpn2/P-loop_NTPase/	#	note=contains_similarity_to_Pfam_domain_PF03029_Conserved_hypothetical_ATP_binding_protein_contains_similarity_to_Interpro_domains_IPR004130_(GPN-loop_GTPase),_IPR030231_(GPN-loop_GTPase_2),_IPR027417_(P-loop_containing_nucleoside_triphosphate_hydrolase)	#	7209.EJD76231.1	3.5e-138	497.7	Chromadorea				ko:K06883					ko00000				Chromadorea	1KUX5@119089,38QUZ@33154,3BH8C@33208,3CU5D@33213,40BH5@6231,COG1100@1,KOG1533@2759	NA|NA|NA	S
Bm7634	WBGene00227895	625.36	3421.83	-2.45184	5.93097e-11	#	625.36	644.702	0.0405975	0.926599	#	3421.83	644.702	2.41124	4.80879e-11	#	Yes	#	GO:0000439/GO:0006289/GO:0006355/	nucleotide-excision_repair/regulation_of_transcription,_DNA-templated/transcription_factor_TFIIH_core_complex/	A_DNA_repair_process_in_which_a_small_region_of_the_strand_surrounding_the_damage_is_removed_from_the_DNA_helix_as_an_oligonucleotide._The_small_gap_left_in_the_DNA_helix_is_filled_in_by_the_sequential_action_of_DNA_polymerase_and_DNA_ligase._Nucleotide_excision_repair_recognizes_a_wide_range_of_substrates,_including_damage_caused_by_UV_irradiation_(pyrimidine_dimers_and_6-4_photoproducts)_and_ch…	biological_process/cellular_component/	#	IPR004600/IPR036465/	TFIIH_subunit_Tfb4/GTF2H3/von_Willebrand_factor_A-like_domain_superfamily/	TFIIH_Tfb4/GTF2H3/vWFA_dom_sf/	#	note=contains_similarity_to_Pfam_domain_PF03850_Transcription_factor_Tfb4_contains_similarity_to_Interpro_domain_IPR004600_(TFIIH_subunit_Tfb4/p34)	#	7209.EFO22116.2	8.8e-137	493.0	Chromadorea				ko:K03143	ko03022,ko03420,ko05203,map03022,map03420,map05203	M00290			ko00000,ko00001,ko00002,ko03021,ko03400				Chromadorea	1KWE8@119089,39Q69@33154,3BCGJ@33208,3CV6A@33213,40E4D@6231,COG5242@1,KOG2487@2759	NA|NA|NA	KL
Bm11332	WBGene00231593	969.847	1593.53	0.716188	0.00151902	#	969.847	343.28	1.49317	6.21847e-12	#	1593.53	343.28	2.20936	3.45063e-25	#	Yes	#	GO:0042802/GO:0044237/	cellular_metabolic_process/identical_protein_binding/	Interacting_selectively_and_non-covalently_with_an_identical_protein_or_proteins._[GOC:jl]/"The_chemical_reactions_and_pathways_by_which_individual_cells_transform_chemical_substances."_[GOC:go_curators]/	biological_process/molecular_function/	#	IPR000649/IPR037171/	Initiation_factor_2B-related/NagB/RpiA_transferase-like/	IF-2B-related/NagB/RpiA_transferase-like/	#	note=contains_similarity_to_Pfam_domain_PF01008_Initiation_factor_2_subunit_family_contains_similarity_to_Interpro_domain_IPR000649_(Initiation_factor_2B-related)	#	7209.EFO19821.1	1e-157	562.8	Chromadorea		GO:0003674,GO:0005488,GO:0005515,GO:0042802		ko:K03239	ko03013,map03013				ko00000,ko00001,ko03012				Chromadorea	1KU9P@119089,38HZY@33154,3BEJN@33208,3CSWJ@33213,40BKF@6231,COG1184@1,KOG1466@2759	NA|NA|NA	J
Bm7510	WBGene00227771	444.043	983.7	-1.14718	0.00740735	#	444.043	191.329	1.2049	0.0041896	#	983.7	191.329	2.35209	4.23343e-09	#	Yes	#	/	/	/	/	#	IPR008560/	Protein_of_unknown_function_DUF842,_eukaryotic/	DUF842_euk/	#	note=contains_similarity_to_Pfam_domain_PF05811_Eukaryotic_protein_of_unknown_function_(DUF842)_contains_similarity_to_Interpro_domain_IPR008560_(Protein_of_unknown_function_DUF842,_eukaryotic)	#	7209.EFO25787.2	1.9e-71	275.0	Chromadorea													Chromadorea	1KWEQ@119089,3A1IK@33154,3BQKG@33208,3DA9U@33213,40EDU@6231,KOG3377@1,KOG3377@2759	NA|NA|NA	I
Bm7309	WBGene00227570	2504.28	2088.71	0.261952	0.24893	#	2504.28	374.711	2.74383	1.2698e-41	#	2088.71	374.711	2.48188	2.63684e-34	#	Yes	#	GO:0005524/	ATP_binding/	Interacting_selectively_and_non-covalently_with_ATP,_adenosine_5'-triphosphate,_a_universally_important_coenzyme_and_enzyme_regulator._[ISBN:0198506732]/	molecular_function/	#	IPR000330/IPR001650/IPR014001/IPR027417/IPR038718/	Helicase,_C-terminal/Helicase_superfamily_1/2,_ATP-binding_domain/P-loop_containing_nucleoside_triphosphate_hydrolase/SNF2-like,_N-terminal_domain_superfamily/SNF2-related,_N-terminal_domain/	Helicase_ATP-bd/Helicase_C/P-loop_NTPase/SNF2-like_sf/SNF2_N/	#	note=contains_similarity_to_Pfam_domains_PF00271_(Helicase_conserved_C-terminal_domain),_PF00176_(SNF2_family_N-terminal_domain)_contains_similarity_to_Interpro_domains_IPR000330_(SNF2-related),_IPR027417_(P-loop_containing_nucleoside_triphosphate_hydrolase),_IPR014001_(Helicase_superfamily_1/2,_ATP-binding_domain),_IPR001650_(Helicase,_C-terminal)	#	7209.EJD73968.1	1.7e-212	746.1	Chromadorea				ko:K10877	ko03440,map03440				ko00000,ko00001,ko01000,ko03400				Chromadorea	1KXQT@119089,38CZG@33154,3BXCD@33208,3DDR6@33213,40FKP@6231,COG0553@1,KOG0390@2759	NA|NA|NA	L
Bm7296	WBGene00227557	601.047	896.821	0.577315	0.155667	#	601.047	175.864	1.75921	3.40811e-06	#	896.821	175.864	2.33652	2.57807e-10	#	Yes	#	/	/	/	/	#	IPR000008/IPR035892/	C2_domain/C2_domain_superfamily/	C2_dom/C2_domain_sf/	#	note=contains_similarity_to_Pfam_domain_PF00168_C2_domain_contains_similarity_to_Interpro_domain_IPR000008_(C2_domain)	#	7209.EFO24185.1	1.3e-212	745.7	Chromadorea		GO:0005575,GO:0005622,GO:0005623,GO:0005737,GO:0005814,GO:0005815,GO:0005856,GO:0015630,GO:0043226,GO:0043228,GO:0043229,GO:0043232,GO:0044422,GO:0044424,GO:0044430,GO:0044444,GO:0044446,GO:0044450,GO:0044464											Chromadorea	1KZ5H@119089,2EJ7C@1,2SPF8@2759,3AKX2@33154,3C0YS@33208,3DH2B@33213,40G9N@6231	NA|NA|NA	S
Bm6979	WBGene00227240	531.572	1320.77	-1.31272	0.000385859	#	531.572	212.247	1.31331	0.000348081	#	1320.77	212.247	2.62603	6.71147e-14	#	Yes	#	GO:0000166/GO:0005524/GO:0005739/GO:0006412/GO:0006450/GO:0016874/GO:0016884/GO:0030956/GO:0032543/GO:0050567/GO:0070681/	ATP_binding/carbon-nitrogen_ligase_activity,_with_glutamine_as_amido-N-donor/glutaminyl-tRNAGln_biosynthesis_via_transamidation/glutaminyl-tRNA_synthase_(glutamine-hydrolyzing)_activity/glutamyl-tRNA(Gln)_amidotransferase_complex/ligase_activity/mitochondrial_translation/mitochondrion/nucleotide_binding/regulation_of_translational_fidelity/translation/	A_protein_complex_that_possesses_glutamyl-tRNA(Gln)_amidotransferase_activity,_and_therefore_creates_Gln-tRNA_by_amidating_Glu-tRNA;_usually_composed_of_3_subunits:_A,_B,_and_C._Note_that_the_C_subunit_may_not_be_required_in_all_organisms._[GOC:mlg]/"A_semiautonomous,_self_replicating_organelle_that_occurs_in_varying_numbers,_shapes,_and_sizes_in_the_cytoplasm_of_virtually_all_eukaryotic_cells._I…	biological_process/cellular_component/molecular_function/	#	IPR003837/IPR036113/	Glu-tRNAGln_amidotransferase_C_subunit/Glu-tRNAGln_amidotransferase_superfamily,_subunit_C/	Asp/Glu-ADT_csu/Asp/Glu-ADT_sf_sub_c/	#	note=contains_similarity_to_Pfam_domain_PF02686_Glu-tRNAGln_amidotransferase_C_subunit_contains_similarity_to_Interpro_domain_IPR003837_(Aspartyl/glutamyl-tRNA(Asn/Gln)_amidotransferase,_C_subunit)	#	7209.EFO24057.1	3.5e-71	274.6	Chromadorea			6.3.5.6,6.3.5.7	ko:K02435	ko00970,ko01100,map00970,map01100		R03905,R04212	RC00010	ko00000,ko00001,ko01000,ko03029				Chromadorea	1KZWN@119089,3A6A6@33154,3BR4I@33208,3D6GI@33213,40EYB@6231,KOG4247@1,KOG4247@2759	NA|NA|NA	J
Bm6892	WBGene00227153	1206.5	2555.6	-1.0825	1.20772e-10	#	1206.5	436.074	1.4682	5.39728e-18	#	2555.6	436.074	2.55071	6.52275e-53	#	Yes	#	GO:0003676/GO:0046872/	metal_ion_binding/nucleic_acid_binding/	Interacting_selectively_and_non-covalently_with_any_metal_ion._[GOC:ai]/"Interacting_selectively_and_non-covalently_with_any_nucleic_acid."_[GOC:jl]/	molecular_function/	#	IPR000571/IPR006941/IPR012337/IPR036397/	Ribonuclease_CAF1/Ribonuclease_H-like_superfamily/Ribonuclease_H_superfamily/Zinc_finger,_CCCH-type/	RNaseH-like_sf/RNaseH_sf/RNase_CAF1/Znf_CCCH/	#	note=B._malayi_BMA-PARN-2_protein,_contains_similarity_to_Pfam_domain_PF04857_CAF1_family_ribonuclease_contains_similarity_to_Interpro_domains_IPR006941_(Ribonuclease_CAF1),_IPR012337_(Ribonuclease_H-like_domain)	#	7209.EFO22525.1	2.7e-224	784.6	Chromadorea				ko:K13202					ko00000,ko03041				Chromadorea	1KWNG@119089,38CXW@33154,3BH5I@33208,3CW3M@33213,40EEN@6231,KOG1990@1,KOG1990@2759	NA|NA|NA	L
Bm13801	WBGene00234062	1614.41	2389.5	0.565669	0.165164	#	1614.41	476.266	1.75563	2.71993e-06	#	2389.5	476.266	2.3213	2.13025e-10	#	Yes	#	GO:0005515/GO:0005654/GO:0007094/GO:0009792/GO:0033316/GO:0051726/	embryo_development_ending_in_birth_or_egg_hatching/meiotic_spindle_assembly_checkpoint/mitotic_spindle_assembly_checkpoint/nucleoplasm/protein_binding/regulation_of_cell_cycle/	A_cell_cycle_checkpoint_that_delays_the_metaphase/anaphase_transition_of_a_meiotic_cell_cycle_until_the_spindle_is_correctly_assembled_and_chromosomes_are_attached_to_the_spindle._[GOC:mah]/"A_cell_cycle_checkpoint_that_delays_the_metaphase/anaphase_transition_of_a_mitotic_nuclear_division_until_the_spindle_is_correctly_assembled_and_chromosomes_are_attached_to_the_spindle."_[GOC:mtg_cell_cycle,_…	biological_process/cellular_component/molecular_function/	#	IPR001680/IPR015943/IPR017986/IPR036322/	WD40-repeat-containing_domain/WD40-repeat-containing_domain_superfamily/WD40/YVTN_repeat-like-containing_domain_superfamily/WD40_repeat/	WD40/YVTN_repeat-like_dom_sf/WD40_repeat/WD40_repeat_dom/WD40_repeat_dom_sf/	#	note=B._malayi_BMA-BUB-3_protein,_contains_similarity_toPfam_domain_PF00400_WD_domain,_G-beta_repeat_containssimilarity_to_Interpro_domains_IPR001680_(WD40_repeat),IPR017986_(WD40-repeat-containing_domain),_IPR015943(WD40/YVTN_repeat-like-containing_domain)	#	7209.EFO27412.1	1.7e-182	645.2	Chromadorea		GO:0000003,GO:0000075,GO:0000278,GO:0003674,GO:0005488,GO:0005515,GO:0005575,GO:0005622,GO:0005623,GO:0005634,GO:0005654,GO:0007049,GO:0007088,GO:0007093,GO:0007094,GO:0007275,GO:0007346,GO:0008150,GO:0009790,GO:0009792,GO:0009987,GO:0010564,GO:0010639,GO:0010948,GO:0010965,GO:0022402,GO:0022414,GO:0030071,GO:0031577,GO:0031974,GO:0031981,GO:0032501,GO:0032502,GO:0033043,GO:0033044,GO:0033045,GO:…		ko:K02180	ko04110,ko04111,ko05166,map04110,map04111,map05166				ko00000,ko00001,ko03036,ko03041				Chromadorea	1KTVK@119089,38HXP@33154,3BBVG@33208,3D0BV@33213,40CHF@6231,KOG1036@1,KOG1036@2759	NA|NA|NA	D
Bm3253	WBGene00223514	1997.23	2349.58	0.234315	0.5115	#	1997.23	85.8503	4.5247	4.21707e-46	#	2349.58	85.8503	4.75901	4.42587e-51	#	Yes	#	GO:0000166/GO:0000777/GO:0005524/	ATP_binding/condensed_chromosome_kinetochore/nucleotide_binding/	A_multisubunit_complex_that_is_located_at_the_centromeric_region_of_a_condensed_chromosome_and_provides_an_attachment_point_for_the_spindle_microtubules._[GOC:elh]/"Interacting_selectively_and_non-covalently_with_ATP,_adenosine_5'-triphosphate,_a_universally_important_coenzyme_and_enzyme_regulator."_[ISBN:0198506732]/"Interacting_selectively_and_non-covalently_with_a_nucleotide,_any_compound_cons…	cellular_component/molecular_function/	#	IPR003593/IPR003959/IPR027417/	AAA+_ATPase_domain/ATPase,_AAA-type,_core/P-loop_containing_nucleoside_triphosphate_hydrolase/	AAA+_ATPase/ATPase_AAA_core/P-loop_NTPase/	#	note=B._malayi_BMA-PCH-2_protein,_contains_similarity_toPfam_domain_PF00004_ATPase_family_associated_with_variouscellular_activities_(AAA)_contains_similarity_to_Interprodomains_IPR003959_(ATPase,_AAA-type,_core),_IPR027417(P-loop_containing_nucleoside_triphosphate_hydrolase),IPR003593_(AAA+_ATPase_domain)	#	7209.EFO17369.1	5.7e-207	726.9	Chromadorea		GO:0000775,GO:0000776,GO:0000777,GO:0000779,GO:0000793,GO:0005575,GO:0005622,GO:0005623,GO:0005694,GO:0032991,GO:0043226,GO:0043228,GO:0043229,GO:0043232,GO:0044422,GO:0044424,GO:0044427,GO:0044446,GO:0044464,GO:0098687		ko:K22399					ko00000,ko03036				Chromadorea	1KV0W@119089,38HYG@33154,3BD53@33208,3CVJN@33213,40CD8@6231,COG0464@1,KOG0744@2759	NA|NA|NA	O
Bm10254	WBGene00230515	1122.8	1204.75	0.101787	0.746592	#	1122.8	293.77	1.94309	1.1332e-13	#	1204.75	293.77	2.04487	3.69744e-15	#	Yes	#	GO:0005634/GO:0046982/	nucleus/protein_heterodimerization_activity/	A_membrane-bounded_organelle_of_eukaryotic_cells_in_which_chromosomes_are_housed_and_replicated._In_most_cells,_the_nucleus_contains_all_of_the_cell's_chromosomes_except_the_organellar_chromosomes,_and_is_the_site_of_RNA_synthesis_and_processing._In_some_species,_or_in_specialized_cell_types,_RNA_metabolism_or_DNA_replication_may_be_absent._[GOC:go_curators]/"Interacting_selectively_and_non-coval…	cellular_component/molecular_function/	#	IPR003958/IPR009072/	Histone-fold/Transcription_factor_CBF/NF-Y/archaeal_histone_domain/	CBFA_NFYB_domain/Histone-fold/	#	note=contains_similarity_to_Pfam_domain_PF00808_Histone-like_transcription_factor_(CBF/NF-Y)_and_archaeal_histone_contains_similarity_to_Interpro_domains_IPR009072_(Histone-fold),_IPR003958_(Transcription_factor_CBF/NF-Y/archaeal_histone)	#	7209.EFO21432.1	1.2e-77	296.6	Chromadorea													Chromadorea	1M063@119089,3A8SR@33154,3BTZG@33208,3DAV7@33213,40HEC@6231,COG5208@1,KOG1658@2759	NA|NA|NA	B
Bm8339	WBGene00228600	3583.44	3591.43	0.00325157	0.989285	#	3583.44	569.762	2.655	1.46605e-42	#	3591.43	569.762	2.65826	8.51166e-43	#	Yes	#	GO:0000166/GO:0001882/GO:0003676/GO:0003677/GO:0003887/GO:0005634/GO:0006260/GO:0016740/GO:0016779/GO:0046872/GO:0051536/GO:0051539/GO:0071897/	4_iron,_4_sulfur_cluster_binding/DNA-directed_DNA_polymerase_activity/DNA_binding/DNA_biosynthetic_process/DNA_replication/iron-sulfur_cluster_binding/metal_ion_binding/nucleic_acid_binding/nucleoside_binding/nucleotide_binding/nucleotidyltransferase_activity/nucleus/transferase_activity/	A_membrane-bounded_organelle_of_eukaryotic_cells_in_which_chromosomes_are_housed_and_replicated._In_most_cells,_the_nucleus_contains_all_of_the_cell's_chromosomes_except_the_organellar_chromosomes,_and_is_the_site_of_RNA_synthesis_and_processing._In_some_species,_or_in_specialized_cell_types,_RNA_metabolism_or_DNA_replication_may_be_absent._[GOC:go_curators]/"Any_molecular_function_by_which_a_gen…	biological_process/cellular_component/molecular_function/	#	IPR006133/IPR006134/IPR006172/IPR012337/IPR015088/IPR017964/IPR023211/IPR036397/IPR038256/	DNA-directed_DNA_polymerase,_family_B/DNA-directed_DNA_polymerase,_family_B,_conserved_site/DNA-directed_DNA_polymerase,_family_B,_exonuclease_domain/DNA-directed_DNA_polymerase,_family_B,_multifunctional_domain/DNA_polymerase,_palm_domain_superfamily/DNA_polymerase_alpha,_zinc_finger_domain_superfamily/Ribonuclease_H-like_superfamily/Ribonuclease_H_superfamily/Zinc_finger,_DNA-directed_DNA_polym…	DNA-dir_DNA_pol_B/DNA-dir_DNA_pol_B_CS/DNA-dir_DNA_pol_B_exonuc/DNA-dir_DNA_pol_B_multi_dom/DNA_pol_palm_dom_sf/Pol_alpha_znc_sf/RNaseH-like_sf/RNaseH_sf/Znf_DNA-dir_DNA_pol_B_alpha/	#	note=contains_similarity_to_Pfam_domain_PF00136_DNA_polymerase_family_B_contains_similarity_to_Interpro_domains_IPR029702_(DNA_polymerase_alpha_catalytic_subunit),_IPR006134_(DNA-directed_DNA_polymerase,_family_B,_multifunctional_domain),_IPR023211_(DNA_polymerase,_palm_domain)	#	7209.EFO26754.2	0.0	1965.7	Chromadorea		GO:0003674,GO:0003824,GO:0003887,GO:0005575,GO:0005622,GO:0005623,GO:0005634,GO:0006139,GO:0006259,GO:0006260,GO:0006725,GO:0006807,GO:0008150,GO:0008152,GO:0009058,GO:0009059,GO:0009987,GO:0016740,GO:0016772,GO:0016779,GO:0018130,GO:0019438,GO:0034061,GO:0034641,GO:0034645,GO:0034654,GO:0043170,GO:0043226,GO:0043227,GO:0043229,GO:0043231,GO:0044237,GO:0044238,GO:0044249,GO:0044260,GO:0044271,GO:…	2.7.7.7	ko:K02320	ko00230,ko00240,ko01100,ko03030,map00230,map00240,map01100,map03030	M00261	R00375,R00376,R00377,R00378	RC02795	ko00000,ko00001,ko00002,ko01000,ko03032				Chromadorea	1KUVC@119089,38CZ4@33154,3BBX1@33208,3CVWU@33213,40BFK@6231,COG0417@1,KOG0970@2759	NA|NA|NA	L
Bm6522	WBGene00226783	3862.37	1393.03	1.4708	2.25476e-08	#	3862.37	666.817	2.53219	2.45335e-23	#	1393.03	666.817	1.06138	5.34334e-05	#	Yes	#	GO:0006281/	DNA_repair/	The_process_of_restoring_DNA_after_damage._Genomes_are_subject_to_damage_by_chemical_and_physical_agents_in_the_environment_(e.g._UV_and_ionizing_radiations,_chemical_mutagens,_fungal_and_bacterial_toxins,_etc.)_and_by_free_radicals_or_alkylating_agents_endogenously_generated_in_metabolism._DNA_is_also_damaged_because_of_errors_during_its_replication._A_variety_of_different_DNA_repair_pathways_ha…	biological_process/	#	IPR029448/	Fanconi_anaemia_protein_FANCD2/	FANCD2/	#	note=B._malayi_BMA-FCD-2_protein,_contains_similarity_toPfam_domain_PF14631_Fanconi_anaemia_protein_FancD2nuclease_contains_similarity_to_Interpro_domain_IPR029448(Fanconi_anaemia_protein_FANCD2)	#	7209.EFO26102.1	0.0	2341.6	Chromadorea		GO:0005575,GO:0005622,GO:0005623,GO:0005634,GO:0006139,GO:0006259,GO:0006275,GO:0006281,GO:0006289,GO:0006725,GO:0006807,GO:0006950,GO:0006974,GO:0008150,GO:0008152,GO:0009889,GO:0009987,GO:0010556,GO:0019219,GO:0019222,GO:0031323,GO:0031326,GO:0033554,GO:0034641,GO:0043170,GO:0043226,GO:0043227,GO:0043229,GO:0043231,GO:0044237,GO:0044238,GO:0044260,GO:0044424,GO:0044464,GO:0046483,GO:0050789,GO:…		ko:K10891	ko03460,map03460				ko00000,ko00001,ko03400				Chromadorea	1KYB8@119089,38VFB@33154,3CD5J@33208,3DMSZ@33213,40F54@6231,KOG4712@1,KOG4712@2759	NA|NA|NA	S
Bm11397	WBGene00231658	615.959	2269.16	-1.88069	3.07215e-10	#	615.959	196.803	1.6374	7.75518e-08	#	2269.16	196.803	3.51809	5.37931e-33	#	Yes	#	GO:0006479/GO:0008168/GO:0016740/GO:0032259/	methylation/methyltransferase_activity/protein_methylation/transferase_activity/	Catalysis_of_the_transfer_of_a_group,_e.g._a_methyl_group,_glycosyl_group,_acyl_group,_phosphorus-containing,_or_other_groups,_from_one_compound_(generally_regarded_as_the_donor)_to_another_compound_(generally_regarded_as_the_acceptor)._Transferase_is_the_systematic_name_for_any_enzyme_of_EC_class_2._[ISBN:0198506732]/"Catalysis_of_the_transfer_of_a_methyl_group_to_an_acceptor_molecule."_[ISBN:01…	biological_process/molecular_function/	#	IPR014644/IPR025799/IPR029063/	Protein_arginine_N-methyltransferase/Protein_arginine_N-methyltransferase_PRMT7/S-adenosyl-L-methionine-dependent_methyltransferase/	Arg_MeTrfase/MeTrfase_PRMT7/SAM-dependent_MTases/	#	note=contains_similarity_to_Interpro_domain_IPR025799_(Protein_arginine_N-methyltransferase)	#	7209.EJD75486.1	0.0	1196.4	Chromadorea		GO:0003674,GO:0003824,GO:0005575,GO:0005622,GO:0005623,GO:0005737,GO:0005829,GO:0006325,GO:0006355,GO:0006464,GO:0006479,GO:0006807,GO:0006996,GO:0008150,GO:0008152,GO:0008168,GO:0008170,GO:0008213,GO:0008276,GO:0008469,GO:0008757,GO:0009889,GO:0009987,GO:0010468,GO:0010556,GO:0016043,GO:0016273,GO:0016274,GO:0016569,GO:0016570,GO:0016571,GO:0016740,GO:0016741,GO:0018193,GO:0018195,GO:0018216,GO:…	2.1.1.321	ko:K11438			R11216	RC00003,RC02120	ko00000,ko01000,ko03036				Chromadorea	1M7PP@119089,38GEB@33154,3BCVM@33208,3CUVZ@33213,40DFB@6231,COG0500@1,COG0666@1,KOG1501@2759,KOG1710@2759	NA|NA|NA	Q
Bm6181	WBGene00226442	669.551	1056.79	0.658234	0.059602	#	669.551	167.102	1.99801	1.07988e-09	#	1056.79	167.102	2.65625	1.53101e-16	#	Yes	#	GO:0003735/GO:0005840/GO:0006412/	ribosome/structural_constituent_of_ribosome/translation/	An_intracellular_organelle,_about_200_A_in_diameter,_consisting_of_RNA_and_protein._It_is_the_site_of_protein_biosynthesis_resulting_from_translation_of_messenger_RNA_(mRNA)._It_consists_of_two_subunits,_one_large_and_one_small,_each_containing_only_protein_and_RNA._Both_the_ribosome_and_its_subunits_are_characterized_by_their_sedimentation_coefficients,_expressed_in_Svedberg_units_(symbol:_S)._H…	biological_process/cellular_component/molecular_function/	#	IPR001971/IPR036967/	Ribosomal_protein_S11/Ribosomal_protein_S11_superfamily/	Ribosomal_S11/Ribosomal_S11_sf/	#	note=B._malayi_BMA-MRPS-11_protein,_contains_similarity_to_Pfam_domain_PF00411_Ribosomal_protein_S11_contains_similarity_to_Interpro_domain_IPR001971_(Ribosomal_protein_S11)	#	7209.EFO20791.1	2.4e-94	351.7	Chromadorea		GO:0000313,GO:0000314,GO:0003674,GO:0003735,GO:0005198,GO:0005575,GO:0005622,GO:0005623,GO:0005737,GO:0005739,GO:0005759,GO:0005761,GO:0005763,GO:0005840,GO:0006412,GO:0006518,GO:0006807,GO:0008150,GO:0008152,GO:0009058,GO:0009059,GO:0009987,GO:0010467,GO:0015935,GO:0019538,GO:0031974,GO:0032543,GO:0032991,GO:0034641,GO:0034645,GO:0043043,GO:0043170,GO:0043226,GO:0043227,GO:0043228,GO:0043229,GO:…		ko:K02948	ko03010,map03010	M00178,M00179			br01610,ko00000,ko00001,ko00002,ko03011				Chromadorea	1KVYK@119089,3A0A4@33154,3BPCP@33208,3D14Y@33213,40D5S@6231,COG0100@1,KOG0408@2759	NA|NA|NA	J
Bm5967	WBGene00226228	873.781	1682.4	0.94536	0.000890342	#	873.781	322.375	1.4351	1.92797e-07	#	1682.4	322.375	2.38046	6.167e-19	#	Yes	#	/	/	/	/	#	IPR010756/	Telomere_length_and_silencing_protein_1/	Tls1/	#	note=contains_similarity_to_Pfam_domain_PF07052_Hepatocellular_carcinoma-associated_antigen_59_contains_similarity_to_Interpro_domain_IPR010756_(Hepatocellular_carcinoma-associated_antigen_59)	#	7209.EFO17373.2	2.9e-103	381.7	Chromadorea													Chromadorea	1KWS6@119089,38E1Z@33154,3BHSZ@33208,3CTNH@33213,40EA8@6231,KOG3345@1,KOG3345@2759	NA|NA|NA	S
Bm5914	WBGene00226175	1696.78	1833.35	0.111563	0.703061	#	1696.78	380.529	2.15527	6.62432e-19	#	1833.35	380.529	2.26683	6.15947e-21	#	Yes	#	GO:0008270/GO:0016567/GO:0046872/GO:0061630/	metal_ion_binding/protein_ubiquitination/ubiquitin_protein_ligase_activity/zinc_ion_binding/	Catalysis_of_the_transfer_of_ubiquitin_to_a_substrate_protein_via_the_reaction_X-ubiquitin_+_S_->_X_+_S-ubiquitin,_where_X_is_either_an_E2_or_E3_enzyme,_the_X-ubiquitin_linkage_is_a_thioester_bond,_and_the_S-ubiquitin_linkage_is_an_amide_bond:_an_isopeptide_bond_between_the_C-terminal_glycine_of_ubiquitin_and_the_epsilon-amino_group_of_lysine_residues_in_the_substrate_or,_in_the_linear_extension_…	biological_process/molecular_function/	#	IPR003126/IPR011011/IPR013083/IPR040204/	E3_ubiquitin-protein_ligase_UBR7/Zinc_finger,_FYVE/PHD-type/Zinc_finger,_RING/FYVE/PHD-type/Zinc_finger,_UBR-type/	UBR7/Znf_FYVE_PHD/Znf_RING/FYVE/PHD/Znf_UBR/	#	note=contains_similarity_to_Pfam_domain_PF02207_Putativezinc_finger_in_N-recognin_(UBR_box)_contains_similarity_toInterpro_domains_IPR013993_(Zinc_finger,_N-recognin,metazoa),_IPR013083_(Zinc_finger,_RING/FYVE/PHD-type),IPR003126_(Zinc_finger,_N-recognin),_IPR011011_(Zincfinger,_FYVE/PHD-type)	#	7209.EFO22316.1	5.4e-206	723.4	Chromadorea			2.3.2.27	ko:K11979					ko00000,ko01000,ko04121				Chromadorea	1KYWN@119089,38GJS@33154,3BA1D@33208,3CXRE@33213,40E4K@6231,KOG2752@1,KOG2752@2759	NA|NA|NA	S
Bm5835	WBGene00226096	88.7954	599.27	-2.75427	1.41663e-08	#	88.7954	61.8858	0.505237	0.354634	#	599.27	61.8858	3.2595	1.23282e-11	#	Yes	#	GO:0004553/GO:0004565/GO:0005975/GO:0008152/GO:0016787/GO:0016798/	beta-galactosidase_activity/carbohydrate_metabolic_process/hydrolase_activity/hydrolase_activity,_acting_on_glycosyl_bonds/hydrolase_activity,_hydrolyzing_O-glycosyl_compounds/metabolic_process/	Catalysis_of_the_hydrolysis_of_any_O-glycosyl_bond._[GOC:mah]/"Catalysis_of_the_hydrolysis_of_any_glycosyl_bond."_[GOC:jl]/"Catalysis_of_the_hydrolysis_of_terminal,_non-reducing_beta-D-galactose_residues_in_beta-D-galactosides."_[EC:3.2.1.23]/"Catalysis_of_the_hydrolysis_of_various_bonds,_e.g._C-O,_C-N,_C-C,_phosphoric_anhydride_bonds,_etc._Hydrolase_is_the_systematic_name_for_any_enzyme_of_EC_cl…	biological_process/molecular_function/	#	IPR001944/IPR008979/IPR017853/IPR019801/IPR025300/IPR026283/IPR031330/	Beta-galactosidase_1-like/Beta-galactosidase_jelly_roll_domain/Galactose-binding-like_domain_superfamily/Glycoside_hydrolase,_family_35/Glycoside_hydrolase,_family_35,_conserved_site/Glycoside_hydrolase_35,_catalytic_domain/Glycoside_hydrolase_superfamily/	B-gal_1-like/BetaGal_jelly_roll_dom/Galactose-bd-like_sf/Gly_Hdrlase_35_cat/Glyco_hydro_35_CS/Glycoside_Hdrlase_35/Glycoside_hydrolase_SF/	#	note=contains_similarity_to_Pfam_domains_PF13364_(Beta-galactosidase_jelly_roll_domain),_PF01301_(Glycosyl_hydrolases_family_35)_contains_similarity_to_Interpro_domains_IPR026283_(Beta-galactosidase_1-like),_IPR017853_(Glycoside_hydrolase_superfamily),_IPR013781_(Glycoside_hydrolase,_catalytic_domain),_IPR008979_(Galactose-binding_domain-like),_IPR001944_(Glycoside_hydrolase,_family_35),_IPR02530…	#	7209.EFO17276.1	7.3e-296	1022.7	Chromadorea			3.2.1.23	ko:K12309	ko00052,ko00511,ko00531,ko00600,ko00604,ko01100,ko04142,map00052,map00511,map00531,map00600,map00604,map01100,map04142	M00079	R01678,R03355,R04633,R06010,R07807	RC00049	ko00000,ko00001,ko00002,ko01000,ko04147				Chromadorea	1KTNQ@119089,38D50@33154,3B96H@33208,3CREN@33213,40CAR@6231,COG1874@1,KOG0496@2759	NA|NA|NA	G
Bm14730	WBGene00235065	719.329	1500.22	-1.06081	1.39141e-07	#	719.329	154.357	2.22693	8.52094e-27	#	1500.22	154.357	3.28775	7.10774e-58	#	Yes	#	GO:0000166/GO:0031422/	RecQ_helicase-Topo_III_complex/nucleotide_binding/	A_complex_containing_a_RecQ_family_helicase_and_a_topoisomerase_III_homologue;_may_also_include_one_or_more_additional_proteins;_conserved_from_E._coli_to_human._[PMID:15889139]/"Interacting_selectively_and_non-covalently_with_a_nucleotide,_any_compound_consisting_of_a_nucleoside_that_is_esterified_with_(ortho)phosphate_or_an_oligophosphate_at_any_hydroxyl_group_on_the_ribose_or_deoxyribose."_[GO…	cellular_component/molecular_function/	#	IPR013894/IPR033472/IPR039215/	RecQ-mediated_genome_instability_protein_1/RecQ_mediated_genome_instability_protein,_DUF1767/RecQ_mediated_genome_instability_protein,_N-terminal/	DUF1767/RMI1/RMI1_N/	#	note=contains_similarity_to_Pfam_domain_PF08585_Domain_of_unknown_function_(DUF1767)_contains_similarity_to_Interpro_domain_IPR013894_(Domain_of_unknown_function_DUF1767)	#	7209.EJD73906.1	2.7e-219	768.1	Chromadorea				ko:K10990	ko03460,map03460	M00414			ko00000,ko00001,ko00002,ko03400				Chromadorea	1KWXI@119089,39SUU@33154,3BDYU@33208,3CUPH@33213,40EQ9@6231,KOG3683@1,KOG3683@2759	NA|NA|NA	S
Bm5325	WBGene00225586	1234.33	2485.2	-1.00958	0.000743749	#	1234.33	585.249	1.07477	0.000246854	#	2485.2	585.249	2.08434	1.09948e-13	#	Yes	#	GO:0000703/GO:0003677/GO:0003824/GO:0003906/GO:0005634/GO:0005739/GO:0006281/GO:0006284/GO:0006285/GO:0006974/GO:0008152/GO:0016787/GO:0016798/GO:0016829/GO:0019104/GO:0034042/GO:0034043/GO:0045008/GO:0046872/GO:0051536/GO:0051539/GO:0070301/GO:0140078/	4_iron,_4_sulfur_cluster_binding/5-formyluracil_DNA_N-glycosylase_activity/5-hydroxymethyluracil_DNA_N-glycosylase_activity/DNA-(apurinic_or_apyrimidinic_site)_endonuclease_activity/DNA_N-glycosylase_activity/DNA_binding/DNA_repair/base-excision_repair/base-excision_repair,_AP_site_formation/catalytic_activity/cellular_response_to_DNA_damage_stimulus/cellular_response_to_hydrogen_peroxide/class_I…	A_membrane-bounded_organelle_of_eukaryotic_cells_in_which_chromosomes_are_housed_and_replicated._In_most_cells,_the_nucleus_contains_all_of_the_cell's_chromosomes_except_the_organellar_chromosomes,_and_is_the_site_of_RNA_synthesis_and_processing._In_some_species,_or_in_specialized_cell_types,_RNA_metabolism_or_DNA_replication_may_be_absent._[GOC:go_curators]/"A_semiautonomous,_self_replicating_or…	biological_process/cellular_component/molecular_function/	#	IPR000445/IPR003265/IPR004036/IPR011257/IPR023170/IPR030841/	DNA_glycosylase/Endonuclease_III-like,_conserved_site-2/Endonuclease_III-like_protein_1/Helix-hairpin-helix_motif/Helix-turn-helix,_base-excision_DNA_repair,_C-terminal/HhH-GPD_domain/	DNA_glycosylase/Endonuclease-III-like_CS2/HTH_base_excis_C/HhH-GPD_domain/HhH_motif/NTH1/	#	note=B._malayi_BMA-NTH-1_protein,_contains_similarity_toPfam_domains_PF00633_(Helix-hairpin-helix_motif),_PF00730(HhH-GPD_superfamily_base_excision_DNA_repair_protein)contains_similarity_to_Interpro_domains_IPR023170(Helix-turn-helix,_base-excision_DNA_repair,_C-terminal),IPR011257_(DNA_glycosylase),_IPR000445(Helix-hairpin-helix_motif),_IPR003265_(HhH-GPD_domain)	#	7209.EJD74237.1	2.5e-88	332.0	Chromadorea	nth-1	GO:0000302,GO:0000702,GO:0000703,GO:0003674,GO:0003824,GO:0005575,GO:0005622,GO:0005623,GO:0005634,GO:0006139,GO:0006220,GO:0006244,GO:0006259,GO:0006281,GO:0006284,GO:0006285,GO:0006304,GO:0006725,GO:0006753,GO:0006793,GO:0006796,GO:0006807,GO:0006950,GO:0006974,GO:0006979,GO:0008150,GO:0008152,GO:0009056,GO:0009058,GO:0009117,GO:0009166,GO:0009219,GO:0009223,GO:0009262,GO:0009264,GO:0009394,GO:…	4.2.99.18	ko:K10773	ko03410,map03410				ko00000,ko00001,ko01000,ko03400				Chromadorea	1KWGN@119089,38GGU@33154,3BD9R@33208,3CTXM@33213,40E4H@6231,COG0177@1,KOG1921@2759	NA|NA|NA	L
Bm489	WBGene00220750	46.4949	16.3823	1.50523	0.0415589	#	46.4949	7.44313	2.55867	0.000835706	#	16.3823	7.44313	1.05344	0.212461	#	Yes	#	GO:0016020/GO:0016021/	integral_component_of_membrane/membrane/	A_lipid_bilayer_along_with_all_the_proteins_and_protein_complexes_embedded_in_it_an_attached_to_it._[GOC:dos,_GOC:mah,_ISBN:0815316194]/"The_component_of_a_membrane_consisting_of_the_gene_products_and_protein_complexes_having_at_least_some_part_of_their_peptide_sequence_embedded_in_the_hydrophobic_region_of_the_membrane."_[GOC:dos,_GOC:go_curators]/	cellular_component/	#	IPR012506/	YhhN-like/	YhhN/	#	note=contains_similarity_to_Pfam_domain_PF07947_YhhN-like_protein_contains_similarity_to_Interpro_domain_IPR012506_(YhhN-like)	#	6326.BUX.s01513.31	6.3e-24	117.9	Chromadorea													Chromadorea	1M06S@119089,3AT34@33154,3C49E@33208,3DJFX@33213,40H2D@6231,KOG4804@1,KOG4804@2759	NA|NA|NA	S
Bm5114	WBGene00225375	2714.7	10702.9	-1.9792	7.25908e-32	#	2714.7	2663.83	0.0269002	0.89406	#	10702.9	2663.83	2.0061	1.59788e-33	#	Yes	#	GO:0003676/GO:0005515/GO:0005634/GO:0006281/GO:0043161/	DNA_repair/nucleic_acid_binding/nucleus/proteasome-mediated_ubiquitin-dependent_protein_catabolic_process/protein_binding/	A_membrane-bounded_organelle_of_eukaryotic_cells_in_which_chromosomes_are_housed_and_replicated._In_most_cells,_the_nucleus_contains_all_of_the_cell's_chromosomes_except_the_organellar_chromosomes,_and_is_the_site_of_RNA_synthesis_and_processing._In_some_species,_or_in_specialized_cell_types,_RNA_metabolism_or_DNA_replication_may_be_absent._[GOC:go_curators]/"Interacting_selectively_and_non-coval…	biological_process/cellular_component/molecular_function/	#	IPR004871/IPR011047/IPR015943/IPR031297/IPR036322/	Cleavage/polyadenylation_specificity_factor,_A_subunit,_C-terminal/DNA_damage-binding_protein_1/Quinoprotein_alcohol_dehydrogenase-like_superfamily/WD40-repeat-containing_domain_superfamily/WD40/YVTN_repeat-like-containing_domain_superfamily/	Cleavage/polyA-sp_fac_asu_C/DDB1/Quinoprotein_ADH-like_supfam/WD40/YVTN_repeat-like_dom_sf/WD40_repeat_dom_sf/	#	note=B._malayi_BMA-DDB-1_protein,_contains_similarity_toPfam_domain_PF03178_CPSF_A_subunit_region_containssimilarity_to_Interpro_domain_IPR004871(Cleavage/polyadenylation_specificity_factor,_A_subunit,C-terminal)	#	7209.EJD73911.1	0.0	2194.5	Chromadorea		GO:0003674,GO:0005488,GO:0005515,GO:0005575,GO:0005622,GO:0005623,GO:0005634,GO:0005737,GO:0006508,GO:0006511,GO:0006807,GO:0008150,GO:0008152,GO:0009056,GO:0009057,GO:0009987,GO:0010498,GO:0019538,GO:0019941,GO:0030163,GO:0043161,GO:0043170,GO:0043226,GO:0043227,GO:0043229,GO:0043231,GO:0043632,GO:0044237,GO:0044238,GO:0044248,GO:0044257,GO:0044260,GO:0044265,GO:0044267,GO:0044424,GO:0044464,GO:…		ko:K10610	ko03420,ko04120,ko05161,ko05203,map03420,map04120,map05161,map05203	M00385,M00386			ko00000,ko00001,ko00002,ko03400,ko04121				Chromadorea	1KTQK@119089,38BHS@33154,3BB3P@33208,3CX3R@33213,40BCE@6231,KOG1897@1,KOG1897@2759	NA|NA|NA	L
Bm5079	WBGene00225340	1076.46	1431.98	0.411602	0.11654	#	1076.46	237.942	2.17178	2.39381e-19	#	1431.98	237.942	2.58338	3.89945e-27	#	Yes	#	GO:0003676/GO:0003677/GO:0004003/GO:0005524/GO:0006139/GO:0008026/GO:0016818/	ATP-dependent_DNA_helicase_activity/ATP-dependent_helicase_activity/ATP_binding/DNA_binding/hydrolase_activity,_acting_on_acid_anhydrides,_in_phosphorus-containing_anhydrides/nucleic_acid_binding/nucleobase-containing_compound_metabolic_process/	Any_cellular_metabolic_process_involving_nucleobases,_nucleosides,_nucleotides_and_nucleic_acids._[GOC:ai]/"Any_molecular_function_by_which_a_gene_product_interacts_selectively_and_non-covalently_with_DNA_(deoxyribonucleic_acid)."_[GOC:dph,_GOC:jl,_GOC:tb,_GOC:vw]/"Catalysis_of_the_hydrolysis_of_any_acid_anhydride_which_contains_phosphorus."_[GOC:jl]/"Catalysis_of_the_reaction:_ATP_+_H2O_=_ADP_+_…	biological_process/molecular_function/	#	IPR006554/IPR006555/IPR010614/IPR013020/IPR014013/	ATP-dependent_helicase,_C-terminal/ATP-dependent_helicase_Rad3/Chl1-like/DEAD2/Helicase-like,_DEXD_box_c2_type/Helicase_superfamily_1/2,_ATP-binding_domain,_DinG/Rad3-type/	ATP-dep_Helicase_C/DEAD_2/Helic_SF1/SF2_ATP-bd_DinG/Rad3/Helicase-like_DEXD_c2/Rad3/Chl1-like/	#	note=B._malayi_BMA-CHL-1_protein,_contains_similarity_toPfam_domains_PF06733_(DEAD_2),_PF13307_(HelicaseC-terminal_domain)_contains_similarity_to_Interpro_domainsIPR010614_(DEAD2),_IPR027417_(P-loop_containing_nucleosidetriphosphate_hydrolase),_IPR006554_(Helicase-like,_DEXDbox_c2_type),_IPR006555_(ATP-dependent_helicase,C-terminal),_IPR013020_(DNA_helicase_(DNA_repair),_Rad3type)	#	7209.EFO17918.1	1.3e-273	949.1	Chromadorea		GO:0003674,GO:0003678,GO:0003824,GO:0004386,GO:0005575,GO:0005622,GO:0005623,GO:0005634,GO:0006996,GO:0008150,GO:0008284,GO:0009987,GO:0016043,GO:0016462,GO:0016787,GO:0016817,GO:0016818,GO:0017111,GO:0032392,GO:0032508,GO:0042127,GO:0043226,GO:0043227,GO:0043229,GO:0043231,GO:0044424,GO:0044464,GO:0048518,GO:0048522,GO:0050789,GO:0050794,GO:0051276,GO:0065007,GO:0071103,GO:0071840,GO:0140097	3.6.4.13	ko:K11273					ko00000,ko01000,ko03036				Chromadorea	1KVXF@119089,38BI6@33154,3BCM0@33208,3CX8P@33213,40CTN@6231,COG1199@1,KOG1133@2759	NA|NA|NA	L
Bm7859	WBGene00228120	9744.12	10564.2	0.116598	0.670298	#	9744.12	2355.77	2.04932	7.64653e-20	#	10564.2	2355.77	2.16592	3.43314e-22	#	Yes	#	GO:0000166/GO:0003677/GO:0003916/GO:0003918/GO:0005524/GO:0006259/GO:0006265/GO:0016853/GO:0061505/	ATP_binding/DNA_binding/DNA_metabolic_process/DNA_topoisomerase_II_activity/DNA_topoisomerase_activity/DNA_topoisomerase_type_II_(ATP-hydrolyzing)_activity/DNA_topological_change/isomerase_activity/nucleotide_binding/	Any_cellular_metabolic_process_involving_deoxyribonucleic_acid._This_is_one_of_the_two_main_types_of_nucleic_acid,_consisting_of_a_long,_unbranched_macromolecule_formed_from_one,_or_more_commonly,_two,_strands_of_linked_deoxyribonucleotides._[ISBN:0198506732]/"Any_molecular_function_by_which_a_gene_product_interacts_selectively_and_non-covalently_with_DNA_(deoxyribonucleic_acid)."_[GOC:dph,_GOC:j…	biological_process/molecular_function/	#	IPR001154/IPR001241/IPR002205/IPR003594/IPR006171/IPR013506/IPR013757/IPR013758/IPR013759/IPR013760/IPR014721/IPR018522/IPR020568/IPR031660/IPR034157/IPR036890/	C-terminal_associated_domain_of_TOPRIM/DNA_topoisomerase,_type_IIA/DNA_topoisomerase,_type_IIA,_conserved_site/DNA_topoisomerase,_type_IIA,_subunit_A/C-terminal/DNA_topoisomerase,_type_IIA,_subunit_A/_C-terminal,_alpha-beta/DNA_topoisomerase,_type_IIA,_subunit_B,_C-terminal/DNA_topoisomerase,_type_IIA,_subunit_B,_domain_2/DNA_topoisomerase,_type_IIA-like_domain_superfamily/DNA_topoisomerase_2,_TO…	HATPase_C/HATPase_C_sf/Ribosomal_S5_D2-typ_fold/Ribosomal_S5_D2-typ_fold_subgr/TOPRIM_C/TOPRIM_TopoII/TOPRIM_domain/TopoIIA_CS/TopoII_euk/Topo_IIA/Topo_IIA-like_dom_sf/Topo_IIA_A/C/Topo_IIA_A/C_ab/Topo_IIA_A_a_sf/Topo_IIA_B_C/Topo_IIA_bsu_dom2/	#	note=contains_similarity_to_Pfam_domains_PF00521_(DNA_gyrase/topoisomerase_IV,_subunit_A),_PF02518_(Histidine_kinase-,_DNA_gyrase_B-,_and_HSP90-like_ATPase),_PF01751_(Toprim_domain),_PF00204_(DNA_gyrase_B)_contains_similarity_to_Interpro_domains_IPR002205_(DNA_topoisomerase,_type_IIA,_subunit_A/C-terminal),_IPR013506_(DNA_topoisomerase,_type_IIA,_subunit_B,_domain_2),_IPR001241_(DNA_topoisomerase…	#	7209.EJD75192.1	0.0	2040.0	Chromadorea		GO:0000070,GO:0000278,GO:0000280,GO:0000819,GO:0006996,GO:0007049,GO:0007059,GO:0008150,GO:0009987,GO:0016043,GO:0022402,GO:0048285,GO:0051276,GO:0051304,GO:0051306,GO:0071840,GO:0098813,GO:0140014,GO:1903047	5.99.1.3	ko:K03164	ko01524,map01524				ko00000,ko00001,ko01000,ko03032,ko03036				Chromadorea	1KXR3@119089,38CPA@33154,3BFVW@33208,3CW22@33213,40BF1@6231,COG0187@1,KOG0355@2759	NA|NA|NA	B
Bm4987	WBGene00225248	86.6118	881.182	-3.34524	3.48706e-09	#	86.6118	27.9487	1.62103	0.0085148	#	881.182	27.9487	4.96628	4.46577e-18	#	Yes	#	/	/	/	/	#	/	/	/	#	no_NCBI	#	7209.EFO27252.2	6.7e-145	520.4	Chromadorea													Chromadorea	1KX6W@119089,2E3AR@1,2SAEK@2759,3A8CA@33154,3BUUK@33208,3DBFE@33213,40EHQ@6231	NA|NA|NA
Bm4888	WBGene00225149	143.862	231.155	0.685044	0.106187	#	143.862	15.7985	3.10327	7.93058e-12	#	231.155	15.7985	3.78831	2.35036e-17	#	Yes	#	/	/	/	/	#	IPR000008/IPR028928/IPR035892/	C2_domain/C2_domain_superfamily/CC2D2A,_N-terminal,_C2_domain/	C2_dom/C2_domain_sf/CC2D2AN-C2/	#	no_NCBI	#	7209.EFO17718.2	0.0	1382.5	Chromadorea		GO:0005575,GO:0005623,GO:0005929,GO:0006996,GO:0008104,GO:0008150,GO:0009987,GO:0016043,GO:0022607,GO:0030030,GO:0030031,GO:0030425,GO:0033036,GO:0033365,GO:0034613,GO:0035869,GO:0036477,GO:0042995,GO:0043005,GO:0043226,GO:0044085,GO:0044292,GO:0044422,GO:0044441,GO:0044463,GO:0044464,GO:0044782,GO:0051179,GO:0051641,GO:0060271,GO:0061512,GO:0070727,GO:0070925,GO:0071840,GO:0097447,GO:0097458,GO:…		ko:K19352					ko00000,ko03036				Chromadorea	1KY1A@119089,38EN1@33154,3BDAM@33208,3CZMM@33213,40FH9@6231,KOG3639@1,KOG3639@2759	NA|NA|NA	L
Bm4725	WBGene00224986	179.061	615.007	-1.77772	1.27143e-10	#	179.061	116.753	0.622175	0.0415025	#	615.007	116.753	2.3999	6.51569e-18	#	Yes	#	GO:0005622/GO:0042254/	intracellular/ribosome_biogenesis/	A_cellular_process_that_results_in_the_biosynthesis_of_constituent_macromolecules,_assembly,_and_arrangement_of_constituent_parts_of_ribosome_subunits;_includes_transport_to_the_sites_of_protein_synthesis._[GOC:ma,_PMID:26404467,_Wikipedia:Ribosome_biogenesis]/"The_living_contents_of_a_cell;_the_matter_contained_within_(but_not_including)_the_plasma_membrane,_usually_taken_to_exclude_large_vacuol…	biological_process/cellular_component/	#	IPR001790/	Ribosomal_protein_L10P/	Ribosomal_L10P/	#	note=B._malayi_BMA-MRPL-10_protein	#	7209.EJD74853.1	6.3e-118	430.3	Chromadorea				ko:K02864	ko03010,map03010	M00178,M00179			br01610,ko00000,ko00001,ko00002,ko03011				Chromadorea	1KWJS@119089,3A853@33154,3BTGS@33208,3DABA@33213,40EBP@6231,KOG4241@1,KOG4241@2759	NA|NA|NA	J
Bm4604	WBGene00224865	271.665	971.174	-1.83655	2.41903e-08	#	271.665	197.985	0.460767	0.199299	#	971.174	197.985	2.29732	1.10477e-12	#	Yes	#	GO:0003841/GO:0006629/GO:0008654/GO:0016020/GO:0016021/GO:0016740/GO:0016746/	1-acylglycerol-3-phosphate_O-acyltransferase_activity/integral_component_of_membrane/lipid_metabolic_process/membrane/phospholipid_biosynthetic_process/transferase_activity/transferase_activity,_transferring_acyl_groups/	A_lipid_bilayer_along_with_all_the_proteins_and_protein_complexes_embedded_in_it_an_attached_to_it._[GOC:dos,_GOC:mah,_ISBN:0815316194]/"Catalysis_of_the_reaction:_acyl-CoA_+_1-acyl-sn-glycerol-3-phosphate_=_CoA_+_1,2-diacyl-sn-glycerol-3-phosphate."_[EC:2.3.1.51,_GOC:ab]/"Catalysis_of_the_transfer_of_a_group,_e.g._a_methyl_group,_glycosyl_group,_acyl_group,_phosphorus-containing,_or_other_groups…	biological_process/cellular_component/molecular_function/	#	IPR002123/IPR004552/	1-acyl-sn-glycerol-3-phosphate_acyltransferase/Phospholipid/glycerol_acyltransferase/	AGP_acyltrans/Plipid/glycerol_acylTrfase/	#	note=B._malayi_BMA-ACL-1_protein,_contains_similarity_toPfam_domain_PF01553_Acyltransferase_contains_similarity_toInterpro_domains_IPR004552_(1-acyl-sn-glycerol-3-phosphateacyltransferase),_IPR002123_(Phospholipid/glycerolacyltransferase)	#	7209.EFO20052.1	7e-107	393.7	Chromadorea			2.3.1.51	ko:K13509	ko00561,ko00564,ko01100,ko01110,ko04072,ko04975,map00561,map00564,map01100,map01110,map04072,map04975	M00089	R02241,R09381	RC00004,RC00037,RC00039	ko00000,ko00001,ko00002,ko01000,ko01004				Chromadorea	1KW7C@119089,38GE5@33154,3BC07@33208,3CWDI@33213,40DGZ@6231,COG0204@1,KOG2848@2759	NA|NA|NA	I
Bm4539	WBGene00224800	748.636	1509.18	-1.01109	7.66168e-05	#	748.636	243.253	1.62657	9.54119e-11	#	1509.18	243.253	2.63766	6.22932e-27	#	Yes	#	GO:0003677/GO:0003899/GO:0006351/GO:0046983/	DNA-directed_5'-3'_RNA_polymerase_activity/DNA_binding/protein_dimerization_activity/transcription,_DNA-templated/	Any_molecular_function_by_which_a_gene_product_interacts_selectively_and_non-covalently_with_DNA_(deoxyribonucleic_acid)._[GOC:dph,_GOC:jl,_GOC:tb,_GOC:vw]/"Catalysis_of_the_reaction:_nucleoside_triphosphate_+_RNA(n)_=_diphosphate_+_RNA(n+1)._Utilizes_a_DNA_template,_i.e._the_catalysis_of_DNA-template-directed_extension_of_the_3'-end_of_an_RNA_strand_by_one_nucleotide_at_a_time._Can_initiate_a_ch…	biological_process/molecular_function/	#	IPR008193/IPR009025/IPR033898/IPR036603/	DNA-directed_RNA_polymerase,_RBP11-like_dimerisation_domain/DNA-directed_RNA_polymerase_Rpb11,_13-16kDa_subunit,_conserved_site/DNA-directed_RNA_polymerases_I_and_III_subunit_AC19/RNA_polymerase,_RBP11-like_subunit/	RBP11-like/RBP11-like_dimer/RNAP_AC19/RNA_pol_Rpb11_13-16kDa_CS/	#	note=B._malayi_BMA-RPAC-19_protein,_contains_similarity_to_Pfam_domain_PF13656_RNA_polymerase_Rpb3/Rpb11_dimerisation_domain_contains_similarity_to_Interpro_domain_IPR009025_(DNA-directed_RNA_polymerase,_RBP11-like_dimerisation_domain)	#	7209.EFO26089.1	1.8e-48	198.4	Chromadorea		GO:0000428,GO:0005575,GO:0005622,GO:0005623,GO:0005634,GO:0005654,GO:0005666,GO:0005730,GO:0005736,GO:0030880,GO:0031974,GO:0031981,GO:0032991,GO:0043226,GO:0043227,GO:0043228,GO:0043229,GO:0043231,GO:0043232,GO:0043233,GO:0044422,GO:0044424,GO:0044428,GO:0044446,GO:0044451,GO:0044452,GO:0044464,GO:0055029,GO:0061695,GO:0070013,GO:1902494,GO:1990234		ko:K03020	ko00230,ko00240,ko01100,ko03020,ko04623,ko05169,map00230,map00240,map01100,map03020,map04623,map05169	M00181,M00182	R00435,R00441,R00442,R00443	RC02795	br01611,ko00000,ko00001,ko00002,ko03021				Chromadorea	1KX02@119089,3A631@33154,3BRJ8@33208,3D90W@33213,40ENP@6231,COG1761@1,KOG3438@2759	NA|NA|NA	K
Bm4413	WBGene00224674	3353.18	2499.72	0.423496	0.0338969	#	3353.18	405.231	3.05207	7.74029e-62	#	2499.72	405.231	2.62857	3.85204e-46	#	Yes	#	GO:0005634/	nucleus/	A_membrane-bounded_organelle_of_eukaryotic_cells_in_which_chromosomes_are_housed_and_replicated._In_most_cells,_the_nucleus_contains_all_of_the_cell's_chromosomes_except_the_organellar_chromosomes,_and_is_the_site_of_RNA_synthesis_and_processing._In_some_species,_or_in_specialized_cell_types,_RNA_metabolism_or_DNA_replication_may_be_absent._[GOC:go_curators]/	cellular_component/	#	IPR016024/IPR024741/	Armadillo-type_fold/Condensin-2_complex_subunit_G2/	ARM-type_fold/Condensin2_G2/	#	note=B._malayi_BMA-CAPG-2_protein,_contains_similarity_to_Pfam_domain_PF12422_Condensin_II_non_structural_maintenance_of_chromosomes_subunit_contains_similarity_to_Interpro_domains_IPR011989_(Armadillo-like_helical),_IPR024741_(Condensin-2_complex_subunit_G2),_IPR016024_(Armadillo-type_fold)	#	7209.EJD74302.1	1.2e-178	634.0	Eukaryota													Chromadorea	KOG1949@1,KOG1949@2759	NA|NA|NA	Q
Bm4307	WBGene00224568	120.374	35.1482	1.77939	0.0044389	#	120.374	22.117	2.43531	8.93942e-05	#	35.1482	22.117	0.65592	0.353443	#	Yes	#	/	/	/	/	#	/	/	/	#	no_NCBI	#	7209.EFO21254.1	9.1e-96	358.2	Chromadorea													Chromadorea	1KZQX@119089,2DZEF@1,2S6YT@2759,3AA6B@33154,3BV97@33208,3DAYU@33213,40EKP@6231	NA|NA|NA
Bm3944	WBGene00224205	1011.92	1434.91	0.503717	0.0644443	#	1011.92	199.149	2.34216	2.66542e-20	#	1434.91	199.149	2.84588	1.08338e-29	#	Yes	#	GO:0005515/	protein_binding/	Interacting_selectively_and_non-covalently_with_any_protein_or_protein_complex_(a_complex_of_two_or_more_proteins_that_may_include_other_nonprotein_molecules)._[GOC:go_curators]/	molecular_function/	#	IPR006222/IPR017703/IPR027266/IPR028896/	Aminomethyltransferase,_folate-binding_domain/Aminomethyltransferase-like/GTP-binding_protein_TrmE/Glycine_cleavage_system_T_protein,_domain_1/YgfZ/GcvT_conserved_site/	GCST/YgfZ/DmdA/GCV_T_N/TrmE/GcvT_dom1/YgfZ/GcvT_CS/	#	note=contains_similarity_to_Pfam_domain_PF01571_Aminomethyltransferase_folate-binding_domain_contains_similarity_to_Interpro_domains_IPR006222_(Glycine_cleavage_T-protein-like,_N-terminal),_IPR017703_(YgfZ/GcvT_conserved_site)	#	7209.EFO13337.1	3e-105	388.3	Chromadorea				ko:K22073					ko00000,ko01000,ko03029				Chromadorea	1KWRF@119089,39TYK@33154,3BEVR@33208,3D2EN@33213,40DYT@6231,COG0354@1,KOG2929@2759	NA|NA|NA	K
Bm3874	WBGene00224135	988.327	9927.63	-3.32818	1.75605e-24	#	988.327	674.911	0.551031	0.122313	#	9927.63	674.911	3.87921	1.19925e-33	#	Yes	#	GO:0004721/GO:0005634/GO:0008420/GO:0070940/	RNA_polymerase_II_CTD_heptapeptide_repeat_phosphatase_activity/dephosphorylation_of_RNA_polymerase_II_C-terminal_domain/nucleus/phosphoprotein_phosphatase_activity/	A_membrane-bounded_organelle_of_eukaryotic_cells_in_which_chromosomes_are_housed_and_replicated._In_most_cells,_the_nucleus_contains_all_of_the_cell's_chromosomes_except_the_organellar_chromosomes,_and_is_the_site_of_RNA_synthesis_and_processing._In_some_species,_or_in_specialized_cell_types,_RNA_metabolism_or_DNA_replication_may_be_absent._[GOC:go_curators]/"Catalysis_of_the_reaction:_a_phosphop…	biological_process/cellular_component/molecular_function/	#	IPR001357/IPR004274/IPR011947/IPR036412/IPR036420/IPR039189/	BRCT_domain/BRCT_domain_superfamily/CTD_phosphatase_Fcp1/FCP1-like_phosphatase,_phosphatase_domain/FCP1_homology_domain/HAD-like_superfamily/	BRCT_dom/BRCT_dom_sf/FCP1_dom/FCP1_euk/Fcp1/HAD-like_sf/	#	note=B._malayi_BMA-FCP-1_protein,_contains_similarity_toPfam_domains_PF12738_(twin_BRCT_domain),_PF03031_(NLIinteracting_factor-like_phosphatase)_contains_similarityto_Interpro_domains_IPR011947_(FCP1-like_phosphatase,phosphatase_domain),_IPR023214_(HAD-like_domain),IPR004274_(NLI_interacting_factor),_IPR001357_(BRCTdomain)	#	7209.EFO27947.2	2e-228	798.5	Chromadorea			3.1.3.16	ko:K15732					ko00000,ko01000,ko01009,ko03021				Chromadorea	1KVEX@119089,38IPM@33154,3BB6D@33208,3CTTC@33213,40AJH@6231,COG5190@1,KOG0323@2759	NA|NA|NA	L
Bm17737	WBGene00268879	173.967	393.999	-1.1793	6.13301e-05	#	173.967	74.7506	1.20147	0.000107206	#	393.999	74.7506	2.38077	6.95224e-16	#	Yes	#	/	/	/	/	#	IPR007702/IPR038596/	Janus/Janus_superfamily/	Janus/Janus_sf/	#	no_NCBI	#	7209.EFO27823.1	5.9e-34	150.2	Chromadorea			3.9.1.3	ko:K01112					ko00000,ko01000				Chromadorea	1KWJ4@119089,2CUCZ@1,2S4DR@2759,3A611@33154,3BT9Q@33208,3D9EE@33213,40E2H@6231	NA|NA|NA	S
Bm3809	WBGene00224070	2564.52	1467.86	0.804737	0.0015622	#	2564.52	224.862	3.50394	7.02761e-48	#	1467.86	224.862	2.6992	7.79916e-29	#	Yes	#	GO:0000166/GO:0003676/GO:0003677/GO:0003887/GO:0005634/GO:0006260/GO:0006281/GO:0008270/GO:0008622/GO:0016740/GO:0016779/GO:0046872/GO:0051536/GO:0051539/GO:0071897/	4_iron,_4_sulfur_cluster_binding/DNA-directed_DNA_polymerase_activity/DNA_binding/DNA_biosynthetic_process/DNA_repair/DNA_replication/epsilon_DNA_polymerase_complex/iron-sulfur_cluster_binding/metal_ion_binding/nucleic_acid_binding/nucleotide_binding/nucleotidyltransferase_activity/nucleus/transferase_activity/zinc_ion_binding/	A_heterotetrameric_DNA_polymerase_complex_that_catalyzes_processive_DNA_synthesis_in_the_absence_of_PCNA,_but_is_further_stimulated_in_the_presence_of_PCNA._The_complex_contains_a_large_catalytic_subunit_and_three_small_subunits,_and_is_best_characterized_in_Saccharomyces,_in_which_the_subunits_are_named_Pol2p,_Dpb2p,_Dpb3p,_and_Dpb4p._Some_evidence_suggests_that_DNA_polymerase_epsilon_is_the_lea…	biological_process/cellular_component/molecular_function/	#	IPR006133/IPR006134/IPR006172/IPR012337/IPR013697/IPR029703/IPR036397/	DNA-directed_DNA_polymerase,_family_B/DNA-directed_DNA_polymerase,_family_B,_exonuclease_domain/DNA-directed_DNA_polymerase,_family_B,_multifunctional_domain/DNA_polymerase_epsilon,_catalytic_subunit_A,_C-terminal/DNA_polymerase_epsilon_catalytic_subunit/Ribonuclease_H-like_superfamily/Ribonuclease_H_superfamily/	DNA-dir_DNA_pol_B/DNA-dir_DNA_pol_B_exonuc/DNA-dir_DNA_pol_B_multi_dom/DNA_pol_e_suA_C/POL2/RNaseH-like_sf/RNaseH_sf/	#	note=contains_similarity_to_Pfam_domain_PF08490_Domain_of_unknown_function_(DUF1744)_contains_similarity_to_Interpro_domains_IPR029703_(DNA_polymerase_epsilon_catalytic_subunit),_IPR013697_(DNA_polymerase_epsilon,_catalytic_subunit_A,_C-terminal)	#	7209.EJD76321.1	0.0	3758.0	Chromadorea			2.7.7.7	ko:K02324	ko00230,ko00240,ko01100,ko03030,ko03410,ko03420,ko05166,map00230,map00240,map01100,map03030,map03410,map03420,map05166	M00263	R00375,R00376,R00377,R00378	RC02795	ko00000,ko00001,ko00002,ko01000,ko03032,ko03400				Chromadorea	1KY92@119089,38CFB@33154,3BBCV@33208,3CUK2@33213,40C6A@6231,COG0417@1,KOG1798@2759	NA|NA|NA	L
Bm9207	WBGene00229468	766.282	99.3863	2.94408	1.85629e-29	#	766.282	34.0977	4.46829	3.09637e-51	#	99.3863	34.0977	1.52421	1.42948e-06	#	Yes	#	/	/	/	/	#	IPR038946/	F-box_only_protein_47/	FBXO47/	#	no_NCBI	#	7209.EFO15815.2	1.5e-201	709.1	Chromadorea				ko:K10321					ko00000,ko04121				Chromadorea	1KZMK@119089,29JZD@1,2RT87@2759,395CZ@33154,3CA1A@33208,3DR5J@33213,40GV3@6231	NA|NA|NA
Bm10589	WBGene00230850	2050.2	1290.86	0.667327	0.193822	#	2050.2	128.436	3.98263	6.80793e-18	#	1290.86	128.436	3.3153	7.93416e-13	#	Yes	#	/	/	/	/	#	IPR038946/	F-box_only_protein_47/	FBXO47/	#	no_NCBI	#	7209.EFO24828.2	7.4e-154	550.8	Chromadorea				ko:K10321					ko00000,ko04121				Chromadorea	1KZMK@119089,29JZD@1,2RT87@2759,395CZ@33154,3CA1A@33208,3DR5J@33213,40GV3@6231	NA|NA|NA
Bm3598	WBGene00223859	243.723	487.663	0.999657	0.0081659	#	243.723	110.91	1.11723	0.00301656	#	487.663	110.91	2.11688	3.53691e-09	#	Yes	#	GO:0005739/GO:0034553/	mitochondrial_respiratory_chain_complex_II_assembly/mitochondrion/	A_semiautonomous,_self_replicating_organelle_that_occurs_in_varying_numbers,_shapes,_and_sizes_in_the_cytoplasm_of_virtually_all_eukaryotic_cells._It_is_notably_the_site_of_tissue_respiration._[GOC:giardia,_ISBN:0198506732]/"The_aggregation,_arrangement_and_bonding_together_of_a_set_of_components_to_form_respiratory_chain_complex_II,_in_the_mitochondrial_inner_membrane."_[GOC:dgf]/	biological_process/cellular_component/	#	IPR008381/	Succinate_dehydrogenase_assembly_factor_3,_mitochondrial/	SDHAF3/Sdh7/	#	note=contains_similarity_to_Pfam_domain_PF05347_Complex_1_protein_(LYR_family)_contains_similarity_to_Interpro_domains_IPR008381_(ACN9),_IPR008011_(Complex_1_LYR_protein)	#	7209.EFO23177.1	3.9e-50	204.1	Chromadorea													Chromadorea	1KWJW@119089,3A8MJ@33154,3BTYF@33208,3DA3G@33213,40E4U@6231,KOG4100@1,KOG4100@2759	NA|NA|NA	S
Bm3588	WBGene00223849	2356.01	1744.7	0.43327	0.155967	#	2356.01	183.151	3.67394	4.93765e-40	#	1744.7	183.151	3.24067	1.89356e-31	#	Yes	#	GO:0000166/GO:0003676/GO:0003677/GO:0004003/GO:0004386/GO:0005524/GO:0005634/GO:0006139/GO:0008026/GO:0016787/GO:0016818/GO:0032508/	ATP-dependent_DNA_helicase_activity/ATP-dependent_helicase_activity/ATP_binding/DNA_binding/DNA_duplex_unwinding/helicase_activity/hydrolase_activity/hydrolase_activity,_acting_on_acid_anhydrides,_in_phosphorus-containing_anhydrides/nucleic_acid_binding/nucleobase-containing_compound_metabolic_process/nucleotide_binding/nucleus/	A_membrane-bounded_organelle_of_eukaryotic_cells_in_which_chromosomes_are_housed_and_replicated._In_most_cells,_the_nucleus_contains_all_of_the_cell's_chromosomes_except_the_organellar_chromosomes,_and_is_the_site_of_RNA_synthesis_and_processing._In_some_species,_or_in_specialized_cell_types,_RNA_metabolism_or_DNA_replication_may_be_absent._[GOC:go_curators]/"Any_cellular_metabolic_process_involv…	biological_process/cellular_component/molecular_function/	#	IPR006554/IPR006555/IPR010614/IPR013020/IPR014013/IPR027417/	ATP-dependent_helicase,_C-terminal/ATP-dependent_helicase_Rad3/Chl1-like/DEAD2/Helicase-like,_DEXD_box_c2_type/Helicase_superfamily_1/2,_ATP-binding_domain,_DinG/Rad3-type/P-loop_containing_nucleoside_triphosphate_hydrolase/	ATP-dep_Helicase_C/DEAD_2/Helic_SF1/SF2_ATP-bd_DinG/Rad3/Helicase-like_DEXD_c2/P-loop_NTPase/Rad3/Chl1-like/	#	note=B._malayi_BMA-RTEL-1_protein,_contains_similarity_to_Pfam_domains_PF06733_(DEAD_2),_PF13307_(Helicase_C-terminal_domain)_contains_similarity_to_Interpro_domains_IPR027417_(P-loop_containing_nucleoside_triphosphate_hydrolase),_IPR006554_(Helicase-like,_DEXD_box_c2_type),_IPR006555_(ATP-dependent_helicase,_C-terminal),_IPR010614_(DEAD2),_IPR013020_(DNA_helicase_(DNA_repair),_Rad3_type)	#	7209.EFO18242.2	1.2e-212	747.3	Chromadorea		GO:0000018,GO:0000166,GO:0003674,GO:0003678,GO:0003824,GO:0004003,GO:0004386,GO:0005488,GO:0005524,GO:0005575,GO:0005622,GO:0005623,GO:0005634,GO:0006282,GO:0006996,GO:0008026,GO:0008094,GO:0008144,GO:0008150,GO:0009987,GO:0010569,GO:0016043,GO:0016462,GO:0016787,GO:0016817,GO:0016818,GO:0016887,GO:0017076,GO:0017111,GO:0019219,GO:0019222,GO:0030554,GO:0031323,GO:0032392,GO:0032508,GO:0032553,GO:…	3.6.4.12	ko:K11136					ko00000,ko01000,ko03032				Chromadorea	1KUIT@119089,38BE8@33154,3BBTE@33208,3CSUP@33213,40C0S@6231,COG1199@1,KOG1132@2759	NA|NA|NA	L
Bm7689	WBGene00227950	2640.56	11447.6	-2.11616	5.62764e-37	#	2640.56	386.459	2.77131	8.39354e-59	#	11447.6	386.459	4.88747	5.93836e-182	#	Yes	#	GO:0003779/GO:0016020/GO:0016021/GO:0016043/	actin_binding/cellular_component_organization/integral_component_of_membrane/membrane/	A_lipid_bilayer_along_with_all_the_proteins_and_protein_complexes_embedded_in_it_an_attached_to_it._[GOC:dos,_GOC:mah,_ISBN:0815316194]/"A_process_that_results_in_the_assembly,_arrangement_of_constituent_parts,_or_disassembly_of_a_cellular_component."_[GOC:ai,_GOC:jl,_GOC:mah]/"Interacting_selectively_and_non-covalently_with_monomeric_or_multimeric_forms_of_actin,_including_actin_filaments."_[GOC…	biological_process/cellular_component/molecular_function/	#	IPR010472/IPR011989/IPR015425/IPR016024/	Armadillo-like_helical/Armadillo-type_fold/Formin,_FH2_domain/Formin,_FH3_domain/	ARM-like/ARM-type_fold/FH2_Formin/FH3_dom/	#	note=B._malayi_BMA-INFT-2_protein,_contains_similarity_to_Pfam_domains_PF02181_(Formin_Homology_2_Domain),_PF06367_(Diaphanous_FH3_Domain)_contains_similarity_to_Interpro_domains_IPR010472_(Formin,_FH3_domain),_IPR015425_(Formin,_FH2_domain),_IPR016024_(Armadillo-type_fold)	#	7209.EFO27065.1	0.0	1276.5	Chromadorea	inft-2												Chromadorea	1KZ7B@119089,38C7D@33154,3BDNK@33208,3E56P@33213,40G9M@6231,KOG1922@1,KOG1922@2759	NA|NA|NA	TZ
Bm3018	WBGene00223279	1490.78	12932.5	-3.11671	3.62851e-19	#	1490.78	1108.11	0.428514	0.264964	#	12932.5	1108.11	3.54522	2.9286e-25	#	Yes	#	/	/	/	/	#	IPR007052/IPR007699/IPR008978/	CS_domain/HSP20-like_chaperone/SGS_domain/	CS_dom/HSP20-like_chaperone/SGS_dom/	#	note=contains_similarity_to_Pfam_domains_PF04969_(CS_domain),_PF05002_(SGS_domain)_contains_similarity_to_Interpro_domains_IPR007699_(SGS),_IPR008978_(HSP20-like_chaperone),_IPR007052_(CS_domain)	#	7209.EFO20248.2	1.2e-66	259.6	Chromadorea				ko:K12795	ko04621,ko04626,map04621,map04626				ko00000,ko00001				Chromadorea	1KWJA@119089,38TPS@33154,3BJXA@33208,3CZTP@33213,40E04@6231,COG5091@1,KOG1309@2759	NA|NA|NA	T
Bm9808	WBGene00230069	5188.93	7903.14	0.606966	0.0155574	#	5188.93	1712.39	1.59807	4.79687e-12	#	7903.14	1712.39	2.20504	3.28809e-22	#	Yes	#	/	/	/	/	#	IPR007587/IPR016024/	Armadillo-type_fold/SIT4_phosphatase-associated_protein_family/	ARM-type_fold/SAPS/	#	note=B._malayi_BMA-SAPS-1_protein,_contains_similarity_to_Pfam_domain_PF04499_SIT4_phosphatase-associated_protein_contains_similarity_to_Interpro_domain_IPR007587_(SIT4_phosphatase-associated_protein_family)	#	7209.EFO27431.2	0.0	1327.8	Chromadorea				ko:K15501					ko00000,ko01009,ko03400				Chromadorea	1M881@119089,38EWF@33154,3BBW9@33208,3CTNR@33213,40R58@6231,KOG2073@1,KOG2073@2759	NA|NA|NA	D
Bm2819	WBGene00223080	481.152	648.569	0.430977	0.0923271	#	481.152	113.828	2.06547	4.72597e-17	#	648.569	113.828	2.49645	1.21094e-24	#	Yes	#	GO:0016020/	membrane/	A_lipid_bilayer_along_with_all_the_proteins_and_protein_complexes_embedded_in_it_an_attached_to_it._[GOC:dos,_GOC:mah,_ISBN:0815316194]/	cellular_component/	#	IPR000998/IPR013320/	Concanavalin_A-like_lectin/glucanase_domain_superfamily/MAM_domain/	ConA-like_dom_sf/MAM_dom/	#	note=B._malayi_BMA-MAM-2_protein,_contains_similarity_toPfam_domain_PF00629_MAM_domain_contains_similarity_toInterpro_domains_IPR000998_(MAM_domain),_IPR013320(Concanavalin_A-like_lectin/glucanase_domain)	#	7209.EFO19755.2	0.0	1295.8	Chromadorea													Chromadorea	1KUSD@119089,28M5U@1,2QTNM@2759,38I5F@33154,3BNEK@33208,3D64R@33213,40BWP@6231	NA|NA|NA
Bm2626	WBGene00222887	1011.95	1204.85	0.251704	0.180688	#	1011.95	272.532	1.89172	2.43318e-27	#	1204.85	272.532	2.14342	5.95214e-35	#	Yes	#	GO:0004146/GO:0006545/GO:0046654/GO:0050661/GO:0055114/	NADP_binding/dihydrofolate_reductase_activity/glycine_biosynthetic_process/oxidation-reduction_process/tetrahydrofolate_biosynthetic_process/	A_metabolic_process_that_results_in_the_removal_or_addition_of_one_or_more_electrons_to_or_from_a_substance,_with_or_without_the_concomitant_removal_or_addition_of_a_proton_or_protons._[GOC:dhl,_GOC:ecd,_GOC:jh2,_GOC:jid,_GOC:mlg,_GOC:rph]/"Catalysis_of_the_reaction:_5,6,7,8-tetrahydrofolate_+_NADP+_=_7,8-dihydrofolate_+_NADPH_+_H+."_[EC:1.5.1.3]/"Interacting_selectively_and_non-covalently_with_n…	biological_process/molecular_function/	#	IPR001796/IPR012259/IPR017925/IPR024072/	Dihydrofolate_reductase/Dihydrofolate_reductase-like_domain_superfamily/Dihydrofolate_reductase_conserved_site/Dihydrofolate_reductase_domain/	DHFR/DHFR-like_dom_sf/DHFR_CS/DHFR_dom/	#	note=B._malayi_BMA-DHFR-1_protein,_contains_similarity_to_Pfam_domain_PF00186_Dihydrofolate_reductase_contains_similarity_to_Interpro_domains_IPR024072_(Dihydrofolate_reductase-like_domain),_IPR012259_(Dihydrofolate_reductase),_IPR001796_(Dihydrofolate_reductase_domain)	#	7209.EFO25014.2	5.3e-85	320.5	Chromadorea			1.5.1.3	ko:K00287	ko00670,ko00790,ko01100,ko01523,map00670,map00790,map01100,map01523	M00126,M00840	R00936,R00937,R00939,R00940,R02235,R02236,R11765	RC00109,RC00110,RC00158	ko00000,ko00001,ko00002,ko01000				Chromadorea	1KWH7@119089,3A5M4@33154,3BGCW@33208,3CWCR@33213,40DXN@6231,COG0262@1,KOG1324@2759	NA|NA|NA	H
Bm13715	WBGene00233976	1036.49	3961.26	-1.9336	2.4508e-30	#	1036.49	799.664	0.372769	0.0439666	#	3961.26	799.664	2.30637	7.01114e-43	#	Yes	#	GO:0000235/GO:0004721/GO:0005737/GO:0005938/GO:0006470/GO:0016787/GO:0030590/GO:0030866/GO:0040001/	astral_microtubule/cell_cortex/cortical_actin_cytoskeleton_organization/cytoplasm/establishment_of_mitotic_spindle_localization/first_cell_cycle_pseudocleavage/hydrolase_activity/phosphoprotein_phosphatase_activity/protein_dephosphorylation/	A_process_that_is_carried_out_at_the_cellular_level_which_results_in_the_assembly,_arrangement_of_constituent_parts,_or_disassembly_of_actin-based_cytoskeletal_structures_in_the_cell_cortex,_i.e._just_beneath_the_plasma_membrane._[GOC:dph,_GOC:jl,_GOC:mah,_GOC:pf]/"A_process_that_occurs_during_the_first_cell_cycle_in_an_embryo,_in_which_anterior_cortical_contractions_culminate_in_a_single_partial…	biological_process/cellular_component/molecular_function/	#	IPR004843/IPR006186/IPR029052/	Calcineurin-like_phosphoesterase_domain,_ApaH_type/Metallo-dependent_phosphatase-like/Serine/threonine-specific_protein_phosphatase/bis(5-nucleosyl)-tetraphosphatase/	Calcineurin-like_PHP_ApaH/Metallo-depent_PP-like/Ser/Thr-sp_prot-phosphatase/	#	note=B._malayi_BMA-PPH-6_protein,_contains_similarity_toPfam_domain_PF00149_Calcineurin-like_phosphoesterasecontains_similarity_to_Interpro_domains_IPR029052(Metallo-dependent_phosphatase-like),_IPR004843(Calcineurin-like_phosphoesterase_domain,_apaH_type),IPR006186_(Serine/threonine-specific_proteinphosphatase/bis(5-nucleosyl)-tetraphosphatase)	#	7209.EJD76338.1	1.9e-200	704.9	Chromadorea		GO:0000226,GO:0000235,GO:0000278,GO:0005575,GO:0005622,GO:0005623,GO:0005737,GO:0005818,GO:0005819,GO:0005856,GO:0005874,GO:0005876,GO:0005881,GO:0005938,GO:0006996,GO:0007010,GO:0007017,GO:0007049,GO:0007275,GO:0008150,GO:0009790,GO:0009987,GO:0015630,GO:0016043,GO:0022402,GO:0030029,GO:0030036,GO:0030588,GO:0030590,GO:0030865,GO:0030866,GO:0032501,GO:0032502,GO:0040001,GO:0043226,GO:0043228,GO:…	3.1.3.16	ko:K15498					ko00000,ko01000,ko01009,ko03400				Chromadorea	1KVC6@119089,39WHN@33154,3BCQR@33208,3CXI0@33213,40C9E@6231,COG0639@1,KOG0373@2759	NA|NA|NA	DT
Bm3036	WBGene00223297	2316.58	7131.88	-1.6224	6.66592e-29	#	2316.58	1378.23	0.750517	6.37632e-07	#	7131.88	1378.23	2.37291	5.52737e-61	#	Yes	#	GO:0005515/GO:0010468/GO:0046872/GO:0071557/GO:0071558/	histone_H3-K27_demethylation/histone_demethylase_activity_(H3-K27_specific)/metal_ion_binding/protein_binding/regulation_of_gene_expression/	Any_process_that_modulates_the_frequency,_rate_or_extent_of_gene_expression._Gene_expression_is_the_process_in_which_a_gene's_coding_sequence_is_converted_into_a_mature_gene_product_or_products_(proteins_or_RNA)._This_includes_the_production_of_an_RNA_transcript_as_well_as_any_processing_to_produce_a_mature_RNA_product_or_an_mRNA_or_circRNA_(for_protein-coding_genes)_and_the_translation_of_that_m…	biological_process/molecular_function/	#	IPR003347/IPR011990/IPR013026/IPR019734/IPR029516/	Histone_demethylase_UTY/JmjC_domain/Tetratricopeptide-like_helical_domain_superfamily/Tetratricopeptide_repeat/Tetratricopeptide_repeat-containing_domain/	JmjC_dom/KDM6C/TPR-contain_dom/TPR-like_helical_dom_sf/TPR_repeat/	#	note=B._malayi_BMA-UTX-1_protein,_contains_similarity_toPfam_domains_PF02373_(JmjC_domain,_hydroxylase),_PF13414(TPR_repeat)_contains_similarity_to_Interpro_domainsIPR003347_(JmjC_domain),_IPR011990_(Tetratricopeptide-likehelical_domain),_IPR019734_(Tetratricopeptide_repeat)	#	7209.EJD75340.1	0.0	1479.2	Chromadorea		GO:0001708,GO:0005575,GO:0005622,GO:0005623,GO:0005634,GO:0005654,GO:0006325,GO:0006464,GO:0006482,GO:0006807,GO:0006996,GO:0008150,GO:0008152,GO:0008214,GO:0009987,GO:0016043,GO:0016569,GO:0016570,GO:0016577,GO:0019538,GO:0030154,GO:0031974,GO:0031981,GO:0032502,GO:0032991,GO:0034708,GO:0035097,GO:0036211,GO:0043170,GO:0043226,GO:0043227,GO:0043229,GO:0043231,GO:0043233,GO:0043412,GO:0044237,GO:…		ko:K11447	ko05202,map05202				ko00000,ko00001,ko01000,ko03036				Chromadorea	1M8I2@119089,38CAZ@33154,3BB09@33208,3CTXB@33213,40RDR@6231,COG0055@1,COG0457@1,KOG1124@2759,KOG1246@2759	NA|NA|NA	C
Bm2348	WBGene00222609	292.485	626.576	-1.09819	2.57634e-05	#	292.485	131.414	1.16133	1.59494e-05	#	626.576	131.414	2.25952	1.75529e-18	#	Yes	#	GO:0034719/	SMN-Sm_protein_complex/	A_protein_complex_formed_by_the_association_of_several_methylated_Sm_proteins_with_the_SMN_complex;_the_latter_contains_the_survival_motor_neuron_(SMN)_protein_and_at_least_eight_additional_integral_components,_including_the_Gemin2-8_and_unrip_proteins;_additional_proteins,_including_galectin-1_and_galectin-3,_are_also_found_in_the_SMN-SM_complex._The_SMN-Sm_complex_is_involved_in_spliceosomal_sn…	cellular_component/	#	IPR020338/	SMN_complex,_gem-associated_protein_7/	SMN_gemin7/	#	note=contains_similarity_to_Pfam_domain_PF11095_Gem-associated_protein_7_(Gemin7)_contains_similarity_to_Interpro_domain_IPR020338_(SMN_complex,_gem-associated_protein_7)	#	7209.EFO25647.2	1.4e-37	162.2	Opisthokonta													Chromadorea	2D7SQ@1,2S59N@2759,3A3HZ@33154	NA|NA|NA	S
Bm2109	WBGene00222370	710.79	1900.33	-1.4183	6.86369e-15	#	710.79	346.308	1.03244	5.18402e-08	#	1900.33	346.308	2.45074	3.06734e-41	#	Yes	#	GO:0016740/GO:0017183/	peptidyl-diphthamide_biosynthetic_process_from_peptidyl-histidine/transferase_activity/	Catalysis_of_the_transfer_of_a_group,_e.g._a_methyl_group,_glycosyl_group,_acyl_group,_phosphorus-containing,_or_other_groups,_from_one_compound_(generally_regarded_as_the_donor)_to_another_compound_(generally_regarded_as_the_acceptor)._Transferase_is_the_systematic_name_for_any_enzyme_of_EC_class_2._[ISBN:0198506732]/"The_modification_of_peptidyl-histidine_to_2'-(3-carboxamido-3-(trimethylammoni…	biological_process/molecular_function/	#	IPR010014/IPR016435/	Diphthamide_synthesis_DHP2,_eukaryotes/Diphthamide_synthesis_DPH1/DPH2/	DHP2_euk/DPH1/DPH2/	#	note=B._malayi_BMA-DPH-2_protein,_contains_similarity_toPfam_domain_PF01866_Putative_diphthamide_synthesis_proteincontains_similarity_to_Interpro_domains_IPR016435(Diphthamide_synthesis_DPH1/DPH2),_IPR010014_(Diphthamidesynthesis_DHP2,_eukaryotic)	#	7209.EFO23169.2	3.9e-225	787.3	Chromadorea				ko:K17866					ko00000,ko03012				Chromadorea	1KU5I@119089,38FXZ@33154,3BG2P@33208,3CXQE@33213,40CK9@6231,COG1736@1,KOG2648@2759	NA|NA|NA	H
Bm2034	WBGene00222295	96.6875	31.4888	1.62036	0.0717072	#	96.6875	7.46583	3.70144	4.75849e-05	#	31.4888	7.46583	2.08108	0.027826	#	Yes	#	GO:0016020/GO:0016021/GO:0022857/GO:0055085/	integral_component_of_membrane/membrane/transmembrane_transport/transmembrane_transporter_activity/	A_lipid_bilayer_along_with_all_the_proteins_and_protein_complexes_embedded_in_it_an_attached_to_it._[GOC:dos,_GOC:mah,_ISBN:0815316194]/"Enables_the_transfer_of_a_substance,_usually_a_specific_substance_or_a_group_of_related_substances,_from_one_side_of_a_membrane_to_the_other."_[GOC:jid,_GOC:mtg_transport,_ISBN:0815340729]/"The_component_of_a_membrane_consisting_of_the_gene_products_and_protein_…	biological_process/cellular_component/molecular_function/	#	IPR005828/IPR011701/IPR020846/IPR036259/	MFS_transporter_superfamily/Major_facilitator,__sugar_transporter-like/Major_facilitator_superfamily/Major_facilitator_superfamily_domain/	MFS/MFS_dom/MFS_sugar_transport-like/MFS_trans_sf/	#	note=contains_similarity_to_Pfam_domain_PF00083_Sugar_(and_other)_transporter_contains_similarity_to_Interpro_domains_IPR005828_(General_substrate_transporter),_IPR020846_(Major_facilitator_superfamily_domain)	#	7209.EFO27295.1	4.2e-231	807.4	Chromadorea													Chromadorea	1KVGF@119089,3A17X@33154,3BQ69@33208,3D74B@33213,40CWK@6231,KOG0255@1,KOG0255@2759	NA|NA|NA	S
Bm2349	WBGene00222610	274.98	568.753	-1.04818	0.00911463	#	274.98	111.39	1.28383	0.00122503	#	568.753	111.39	2.33201	7.97265e-10	#	Yes	#	GO:0005739/GO:0006508/GO:0006627/GO:0008233/GO:0008236/GO:0016020/	membrane/mitochondrion/peptidase_activity/protein_processing_involved_in_protein_targeting_to_mitochondrion/proteolysis/serine-type_peptidase_activity/	A_lipid_bilayer_along_with_all_the_proteins_and_protein_complexes_embedded_in_it_an_attached_to_it._[GOC:dos,_GOC:mah,_ISBN:0815316194]/"A_semiautonomous,_self_replicating_organelle_that_occurs_in_varying_numbers,_shapes,_and_sizes_in_the_cytoplasm_of_virtually_all_eukaryotic_cells._It_is_notably_the_site_of_tissue_respiration."_[GOC:giardia,_ISBN:0198506732]/"Catalysis_of_the_hydrolysis_of_a_pep…	biological_process/cellular_component/molecular_function/	#	IPR000223/IPR015927/IPR026730/IPR036286/	LexA/Signal_peptidase-like_superfamily/Mitochondrial_inner_membrane_protease_subunit_1/Peptidase_S24/S26A/S26B/S26C/Peptidase_S26A,_signal_peptidase_I/	LexA/Signal_pep-like_sf/Mitochondrial_IMP1/Pept_S26A_signal_pept_1/Peptidase_S24_S26A/B/C/	#	note=B._malayi_BMA-IMMP-1_protein,_contains_similarity_to_Pfam_domain_PF00717_Peptidase_S24-like_contains_similarity_to_Interpro_domains_IPR019759_(Peptidase_S24/S26A/S26B),_IPR015927_(Peptidase_S24/S26A/S26B/S26C),_IPR000223_(Peptidase_S26A,_signal_peptidase_I),_IPR028360_(Peptidase_S24/S26,_beta-ribbon_domain)	#	7209.EFO21483.1	7e-86	323.2	Chromadorea				ko:K09647	ko03060,map03060				ko00000,ko00001,ko01000,ko01002,ko03029				Chromadorea	1KWD6@119089,395CK@33154,3BK5H@33208,3CT1V@33213,40E25@6231,COG0681@1,KOG0171@2759	NA|NA|NA	O
Bm7493	WBGene00227754	1389.28	1194.25	0.217948	0.324176	#	1389.28	301.281	2.20451	8.64193e-29	#	1194.25	301.281	1.98657	1.33512e-23	#	Yes	#	GO:0003712/GO:0005634/GO:0006357/GO:0016592/	mediator_complex/nucleus/regulation_of_transcription_by_RNA_polymerase_II/transcription_coregulator_activity/	A_membrane-bounded_organelle_of_eukaryotic_cells_in_which_chromosomes_are_housed_and_replicated._In_most_cells,_the_nucleus_contains_all_of_the_cell's_chromosomes_except_the_organellar_chromosomes,_and_is_the_site_of_RNA_synthesis_and_processing._In_some_species,_or_in_specialized_cell_types,_RNA_metabolism_or_DNA_replication_may_be_absent._[GOC:go_curators]/"A_protein_complex_that_interacts_with…	biological_process/cellular_component/molecular_function/	#	IPR019258/	Mediator_complex,_subunit_Med4/	Mediator_Med4/	#	note=B._malayi_BMA-MDT-4_protein,_contains_similarity_toPfam_domain_PF10018_Vitamin-D-receptor_interactingMediator_subunit_4_contains_similarity_to_Interpro_domainIPR019258_(Mediator_complex,_subunit_Med4)	#	7209.EFO26944.1	7.3e-132	476.9	Chromadorea		GO:0000428,GO:0005575,GO:0005622,GO:0005623,GO:0005634,GO:0005654,GO:0005667,GO:0006355,GO:0006357,GO:0008150,GO:0009889,GO:0010468,GO:0010556,GO:0016591,GO:0019219,GO:0019222,GO:0030880,GO:0031323,GO:0031326,GO:0031974,GO:0031981,GO:0032991,GO:0043226,GO:0043227,GO:0043229,GO:0043231,GO:0043233,GO:0044422,GO:0044424,GO:0044428,GO:0044446,GO:0044451,GO:0044464,GO:0044798,GO:0050789,GO:0050794,GO:…		ko:K14618,ko:K15146	ko04919,ko04977,map04919,map04977				ko00000,ko00001,ko03021				Chromadorea	1KWZ4@119089,38G5E@33154,3BGVP@33208,3CR9R@33213,40EJ0@6231,KOG4552@1,KOG4552@2759	NA|NA|NA	K
Bm7156	WBGene00227417	1859.49	7344.68	-1.98177	7.20491e-12	#	1859.49	1517.24	0.294973	0.35392	#	7344.68	1517.24	2.27674	6.34899e-16	#	Yes	#	GO:0000922/GO:0004672/GO:0005524/GO:0005737/GO:0005813/GO:0005876/GO:0006468/GO:0007026/GO:0008017/GO:0015630/GO:0035556/GO:0040001/	ATP_binding/centrosome/cytoplasm/establishment_of_mitotic_spindle_localization/intracellular_signal_transduction/microtubule_binding/microtubule_cytoskeleton/negative_regulation_of_microtubule_depolymerization/protein_kinase_activity/protein_phosphorylation/spindle_microtubule/spindle_pole/	A_structure_comprised_of_a_core_structure_(in_most_organisms,_a_pair_of_centrioles)_and_peripheral_material_from_which_a_microtubule-based_structure,_such_as_a_spindle_apparatus,_is_organized._Centrosomes_occur_close_to_the_nucleus_during_interphase_in_many_eukaryotic_cells,_though_in_animal_cells_it_changes_continually_during_the_cell-division_cycle._[GOC:mah,_ISBN:0198547684]/"All_of_the_conten…	biological_process/cellular_component/molecular_function/	#	IPR000719/IPR003533/IPR008271/IPR011009/IPR017441/IPR036572/	Doublecortin_domain/Doublecortin_domain_superfamily/Protein_kinase,_ATP_binding_site/Protein_kinase-like_domain_superfamily/Protein_kinase_domain/Serine/threonine-protein_kinase,_active_site/	Doublecortin_dom/Doublecortin_dom_sf/Kinase-like_dom_sf/Prot_kinase_dom/Protein_kinase_ATP_BS/Ser/Thr_kinase_AS/	#	note=B._malayi_BMA-ZYG-8_protein,_contains_similarity_toPfam_domains_PF03607_(Doublecortin),_PF00069_(Proteinkinase_domain)_contains_similarity_to_Interpro_domainsIPR002290_(Serine/threonine/dual_specificity_proteinkinase,_catalytic_domain),_IPR011009_(Protein_kinase-likedomain),_IPR000719_(Protein_kinase_domain),_IPR020636(Calcium/calmodulin-dependent/calcium-dependent_proteinkinase),_IPR003533_…	#	7209.EFO18845.2	0.0	1194.5	Chromadorea		GO:0000226,GO:0000278,GO:0003674,GO:0003824,GO:0004672,GO:0005488,GO:0005515,GO:0005575,GO:0005622,GO:0005623,GO:0005737,GO:0005813,GO:0005815,GO:0005856,GO:0006464,GO:0006468,GO:0006793,GO:0006796,GO:0006807,GO:0006996,GO:0007010,GO:0007017,GO:0007026,GO:0007049,GO:0008017,GO:0008092,GO:0008150,GO:0008152,GO:0009987,GO:0010639,GO:0015630,GO:0015631,GO:0016043,GO:0016301,GO:0016310,GO:0016740,GO:…	2.7.11.1	ko:K08805					ko00000,ko01000,ko01001				Chromadorea	1KY1Q@119089,38EPX@33154,3BBQ1@33208,3CSN9@33213,40FWG@6231,KOG0032@1,KOG0032@2759,KOG3757@1,KOG3757@2759	NA|NA|NA	DTZ
Bm5083	WBGene00225344	5004.33	8128.58	0.699837	0.00334762	#	5004.33	402.247	3.63572	2.35858e-60	#	8128.58	402.247	4.33556	1.08746e-85	#	Yes	#	GO:0000166/GO:0000915/GO:0003774/GO:0003777/GO:0005524/GO:0005813/GO:0005874/GO:0007018/GO:0008017/GO:0019901/GO:0030496/GO:0031991/GO:0032154/GO:0035046/GO:0040038/GO:0051233/GO:0051256/GO:0051257/GO:0072383/GO:1990023/	ATP_binding/actomyosin_contractile_ring_assembly/centrosome/cleavage_furrow/meiotic_spindle_midzone_assembly/microtubule/microtubule-based_movement/microtubule_binding/microtubule_motor_activity/midbody/mitotic_spindle_midzone/mitotic_spindle_midzone_assembly/motor_activity/nucleotide_binding/plus-end-directed_vesicle_transport_along_microtubule/polar_body_extrusion_after_meiotic_divisions/pronuc…	A_microtubule-based_process_that_results_in_the_movement_of_organelles,_other_microtubules,_or_other_cellular_components.__Examples_include_motor-driven_movement_along_microtubules_and_movement_driven_by_polymerization_or_depolymerization_of_microtubules._[GOC:cjm,_ISBN:0815316194]/"A_structure_comprised_of_a_core_structure_(in_most_organisms,_a_pair_of_centrioles)_and_peripheral_material_from_wh…	biological_process/cellular_component/molecular_function/	#	IPR001752/IPR019821/IPR027417/IPR027640/IPR032384/IPR032924/IPR036961/IPR038105/	Kinesin-like_protein/Kinesin-like_protein_KIF23/Kinesin-like_protein_Kif23,_Arf6-interacting_domain/Kinesin-like_protein_Kif23,_Arf6-interacting_domain_superfamily/Kinesin_motor_domain/Kinesin_motor_domain,_conserved_site/Kinesin_motor_domain_superfamily/P-loop_containing_nucleoside_triphosphate_hydrolase/	KIF23/Kif23_Arf-bd/Kif23_Arf-bd_sf/Kinesin-like_fam/Kinesin_motor_CS/Kinesin_motor_dom/Kinesin_motor_dom_sf/P-loop_NTPase/	#	note=B._malayi_BMA-ZEN-4_protein,_contains_similarity_toPfam_domain_PF00225_Kinesin_motor_domain_containssimilarity_to_Interpro_domains_IPR001752_(Kinesin_motordomain),_IPR027417_(P-loop_containing_nucleosidetriphosphate_hydrolase),_IPR027640_(Kinesin-like_protein)	#	7209.EFO21035.1	0.0	1141.7	Chromadorea		GO:0000003,GO:0000022,GO:0000070,GO:0000166,GO:0000226,GO:0000278,GO:0000280,GO:0000819,GO:0000910,GO:0003674,GO:0003774,GO:0003777,GO:0003824,GO:0005488,GO:0005515,GO:0005524,GO:0005575,GO:0005622,GO:0005623,GO:0005813,GO:0005815,GO:0005819,GO:0005856,GO:0005886,GO:0006810,GO:0006928,GO:0006996,GO:0007010,GO:0007017,GO:0007018,GO:0007049,GO:0007051,GO:0007052,GO:0007059,GO:0007097,GO:0007143,GO:…		ko:K17387	ko05206,map05206				ko00000,ko00001,ko03036,ko04131,ko04812				Chromadorea	1KUE2@119089,38FXQ@33154,3BAN0@33208,3CRVQ@33213,40BHF@6231,COG5059@1,KOG0247@2759	NA|NA|NA	Z
Bm4887	WBGene00225148	931.425	1608.01	0.787774	0.10623	#	931.425	263.228	1.81477	6.94664e-05	#	1608.01	263.228	2.60255	4.0145e-09	#	Yes	#	GO:0000003/GO:0003684/GO:0005634/GO:0006284/GO:0006289/GO:0006974/GO:0008340/GO:0009411/GO:0010225/GO:0040025/GO:0070914/	UV-damage_excision_repair/base-excision_repair/cellular_response_to_DNA_damage_stimulus/damaged_DNA_binding/determination_of_adult_lifespan/nucleotide-excision_repair/nucleus/reproduction/response_to_UV/response_to_UV-C/vulval_development/	A_DNA_repair_process_in_which_a_small_region_of_the_strand_surrounding_the_damage_is_removed_from_the_DNA_helix_as_an_oligonucleotide._The_small_gap_left_in_the_DNA_helix_is_filled_in_by_the_sequential_action_of_DNA_polymerase_and_DNA_ligase._Nucleotide_excision_repair_recognizes_a_wide_range_of_substrates,_including_damage_caused_by_UV_irradiation_(pyrimidine_dimers_and_6-4_photoproducts)_and_ch…	biological_process/cellular_component/molecular_function/	#	IPR000465/IPR009061/IPR022652/IPR022656/IPR037129/	Putative_DNA-binding_domain_superfamily/XPA/XPA,_C-terminal/XPA_domain_superfamily/Zinc_finger,_XPA-type,_conserved_site/	DNA-bd_dom_put_sf/XPA/XPA_C/XPA_sf/Znf_XPA_CS/	#	note=B._malayi_BMA-XPA-1_protein,_contains_similarity_toPfam_domains_PF01286_(XPA_protein_N-terminal),_PF05181(XPA_protein_C-terminus)_contains_similarity_to_Interprodomains_IPR009061_(DNA_binding_domain,_putative),IPR022656_(XPA_C-_terminal),_IPR022652_(Zinc_finger,XPA-type,_conserved_site),_IPR000465_(XPA)	#	7209.EFO18614.1	8.7e-128	463.0	Chromadorea		GO:0000003,GO:0002119,GO:0002164,GO:0005575,GO:0005622,GO:0005623,GO:0005634,GO:0006139,GO:0006259,GO:0006281,GO:0006284,GO:0006289,GO:0006725,GO:0006807,GO:0006950,GO:0006974,GO:0007275,GO:0007568,GO:0008150,GO:0008152,GO:0008340,GO:0009314,GO:0009411,GO:0009416,GO:0009628,GO:0009791,GO:0009987,GO:0010225,GO:0010259,GO:0032501,GO:0032502,GO:0033554,GO:0034641,GO:0034644,GO:0040025,GO:0043170,GO:…		ko:K10847	ko01524,ko03420,map01524,map03420				ko00000,ko00001,ko03400				Chromadorea	1KWAC@119089,39FN8@33154,3BGIZ@33208,3CXXZ@33213,40DQ4@6231,COG5145@1,KOG4017@2759	NA|NA|NA	L
Bm6747	WBGene00227008	2611.94	3895.56	0.576723	0.0185217	#	2611.94	625.823	2.05672	6.65323e-20	#	3895.56	625.823	2.63344	3.39672e-32	#	Yes	#	GO:0004672/GO:0005524/GO:0006468/	ATP_binding/protein_kinase_activity/protein_phosphorylation/	Catalysis_of_the_phosphorylation_of_an_amino_acid_residue_in_a_protein,_usually_according_to_the_reaction:_a_protein_+_ATP_=_a_phosphoprotein_+_ADP._[MetaCyc:PROTEIN-KINASE-RXN]/"Interacting_selectively_and_non-covalently_with_ATP,_adenosine_5'-triphosphate,_a_universally_important_coenzyme_and_enzyme_regulator."_[ISBN:0198506732]/"The_process_of_introducing_a_phosphate_group_on_to_a_protein."_[G…	biological_process/molecular_function/	#	IPR000719/IPR008271/IPR011009/IPR017441/	Protein_kinase,_ATP_binding_site/Protein_kinase-like_domain_superfamily/Protein_kinase_domain/Serine/threonine-protein_kinase,_active_site/	Kinase-like_dom_sf/Prot_kinase_dom/Protein_kinase_ATP_BS/Ser/Thr_kinase_AS/	#	note=contains_similarity_to_Pfam_domain_PF00069_Protein_kinase_domain_contains_similarity_to_Interpro_domains_IPR002290_(Serine/threonine/dual_specificity_protein_kinase,_catalytic_domain),_IPR011009_(Protein_kinase-like_domain),_IPR000719_(Protein_kinase_domain)	#	7209.EFO26595.2	0.0	1125.9	Chromadorea	wee-1.3	GO:0000003,GO:0000793,GO:0001556,GO:0001932,GO:0001933,GO:0002119,GO:0002164,GO:0003006,GO:0003674,GO:0003824,GO:0004672,GO:0004674,GO:0004713,GO:0004857,GO:0004860,GO:0004861,GO:0005575,GO:0005622,GO:0005623,GO:0005634,GO:0005635,GO:0005694,GO:0005737,GO:0005783,GO:0005886,GO:0006464,GO:0006468,GO:0006469,GO:0006793,GO:0006796,GO:0006807,GO:0006996,GO:0006997,GO:0006998,GO:0007049,GO:0007275,GO:…	2.7.11.1	ko:K06633	ko04110,ko04114,ko04914,map04110,map04114,map04914				ko00000,ko00001,ko01000,ko01001,ko01009				Chromadorea	1KVTV@119089,38E4K@33154,3BDJN@33208,3CYBE@33213,40DDQ@6231,KOG0601@1,KOG0601@2759	NA|NA|NA	D
Bm8670	WBGene00228931	178.173	1951.55	-3.45244	6.63469e-08	#	178.173	127.125	0.487791	0.493979	#	1951.55	127.125	3.94023	2.36446e-10	#	Yes	#	GO:0006811/GO:0015078/GO:0015991/GO:0033180/	ATP_hydrolysis_coupled_proton_transport/ion_transport/proton-transporting_V-type_ATPase,_V1_domain/proton_transmembrane_transporter_activity/	A_protein_complex_that_forms_part_of_a_proton-transporting_V-type_ATPase_and_catalyzes_ATP_hydrolysis._The_V1_complex_consists_of:_(1)_a_globular_headpiece_with_three_alternating_copies_of_subunits_A_and_B_that_form_a_ring,_(2)_a_central_rotational_stalk_composed_of_single_copies_of_subunits_D_and_F,_and_(3)_a_peripheral_stalk_made_of_subunits_C,_E,_G_and_H._Subunits_A_and_B_mediate_the_hydrolysi…	biological_process/cellular_component/molecular_function/	#	IPR004907/IPR036132/	ATPase,_V1_complex,_subunit_C/Vacuolar_ATP_synthase_subunit_C_superfamily/	ATPase_V1-cplx_csu/Vac_ATP_synth_c_sf/	#	note=contains_similarity_to_Pfam_domain_PF03223_V-ATPasesubunit_C_contains_similarity_to_Interpro_domain_IPR004907(ATPase,_V1_complex,_subunit_C)	#	7209.EFO23227.1	1.2e-152	546.2	Chromadorea													Chromadorea	1KUBX@119089,38C54@33154,3BBW4@33208,3CTY9@33213,40AZ3@6231,COG5127@1,KOG2909@2759	NA|NA|NA	C
Bm17366	WBGene00268509	95.5638	26.296	1.86522	0.0804615	#	95.5638	13.4247	2.83682	0.00645401	#	26.296	13.4247	0.971602	0.402623	#	Yes	#	GO:0003676/	nucleic_acid_binding/	Interacting_selectively_and_non-covalently_with_any_nucleic_acid._[GOC:jl]/	molecular_function/	#	IPR013087/IPR036236/	Zinc_finger_C2H2-type/Zinc_finger_C2H2_superfamily/	Znf_C2H2_sf/Znf_C2H2_type/	#	no_NCBI	#	7209.EFO15455.1	8.3e-21	108.6	Opisthokonta													Chromadorea	3AVDW@33154,KOG1721@1,KOG1721@2759	NA|NA|NA	S
Bm7552	WBGene00227813	545.008	1147.94	-1.0744	0.000169506	#	545.008	222.646	1.28222	6.32747e-06	#	1147.94	222.646	2.35662	6.8259e-18	#	Yes	#	GO:0006644/GO:0016020/GO:0016021/GO:0016746/	integral_component_of_membrane/membrane/phospholipid_metabolic_process/transferase_activity,_transferring_acyl_groups/	A_lipid_bilayer_along_with_all_the_proteins_and_protein_complexes_embedded_in_it_an_attached_to_it._[GOC:dos,_GOC:mah,_ISBN:0815316194]/"Catalysis_of_the_transfer_of_an_acyl_group_from_one_compound_(donor)_to_another_(acceptor)."_[GOC:jl,_ISBN:0198506732]/"The_chemical_reactions_and_pathways_involving_phospholipids,_any_lipid_containing_phosphoric_acid_as_a_mono-_or_diester."_[ISBN:0198506732]/"T…	biological_process/cellular_component/molecular_function/	#	IPR000872/IPR002123/	Phospholipid/glycerol_acyltransferase/Tafazzin/	Plipid/glycerol_acylTrfase/Tafazzin/	#	note=B._malayi_BMA-ACL-3_protein	#	7209.EFO25315.1	2e-130	471.9	Chromadorea				ko:K13511	ko00564,map00564		R09037	RC00004,RC00037	ko00000,ko00001,ko01000,ko01004				Chromadorea	1KVSR@119089,38FYN@33154,3BCQT@33208,3CWXC@33213,40D93@6231,KOG2847@1,KOG2847@2759	NA|NA|NA	I
Bm2528	WBGene00222789	1309.38	7213.78	-2.46189	1.68105e-44	#	1309.38	964.684	0.441225	0.0210455	#	7213.78	964.684	2.90312	6.10263e-62	#	Yes	#	GO:0003677/GO:0003700/GO:0005634/GO:0006355/GO:0043565/	DNA-binding_transcription_factor_activity/DNA_binding/nucleus/regulation_of_transcription,_DNA-templated/sequence-specific_DNA_binding/	A_membrane-bounded_organelle_of_eukaryotic_cells_in_which_chromosomes_are_housed_and_replicated._In_most_cells,_the_nucleus_contains_all_of_the_cell's_chromosomes_except_the_organellar_chromosomes,_and_is_the_site_of_RNA_synthesis_and_processing._In_some_species,_or_in_specialized_cell_types,_RNA_metabolism_or_DNA_replication_may_be_absent._[GOC:go_curators]/"A_protein_or_a_member_of_a_complex_th…	biological_process/cellular_component/molecular_function/	#	IPR000418/IPR003118/IPR013761/IPR036388/IPR036390/	Ets_domain/Pointed_domain/Sterile_alpha_motif/pointed_domain_superfamily/Winged_helix-like_DNA-binding_domain_superfamily/Winged_helix_DNA-binding_domain_superfamily/	Ets_dom/Pointed_dom/SAM/pointed_sf/WH-like_DNA-bd_sf/WH_DNA-bd_sf/	#	note=B._malayi_BMA-TAG-97_protein,_contains_similarity_to_Pfam_domains_PF02198_(Sterile_alpha_motif_(SAM)/Pointed_domain),_PF00178_(Ets-domain)_contains_similarity_to_Interpro_domains_IPR011991_(Winged_helix-turn-helix_DNA-binding_domain),_IPR003118_(Pointed_domain),_IPR013761_(Sterile_alpha_motif/pointed_domain),_IPR000418_(Ets_domain)	#	7209.EJD76656.1	2.6e-164	584.7	Chromadorea				ko:K17102					ko00000,ko03000				Chromadorea	1KVSM@119089,38CVP@33154,3BII4@33208,3CYE8@33213,40D7G@6231,KOG3804@1,KOG3804@2759	NA|NA|NA	K
Bm12010	WBGene00232271	155.942	933.43	-2.58184	2.45329e-07	#	155.942	72.2561	1.09655	0.0392002	#	933.43	72.2561	3.67839	6.47955e-14	#	Yes	#	GO:0004335/GO:0005524/GO:0005534/GO:0005737/GO:0006012/GO:0016301/GO:0016773/GO:0046835/	ATP_binding/carbohydrate_phosphorylation/cytoplasm/galactokinase_activity/galactose_binding/galactose_metabolic_process/kinase_activity/phosphotransferase_activity,_alcohol_group_as_acceptor/	All_of_the_contents_of_a_cell_excluding_the_plasma_membrane_and_nucleus,_but_including_other_subcellular_structures._[ISBN:0198547684]/"Catalysis_of_the_reaction:_D-galactose_+_ATP_=_alpha-D-galactose_1-phosphate_+_ADP_+_2_H(+)."_[EC:2.7.1.6,_RHEA:13553]/"Catalysis_of_the_transfer_of_a_phosphate_group,_usually_from_ATP,_to_a_substrate_molecule."_[ISBN:0198506732]/"Catalysis_of_the_transfer_of_a_p…	biological_process/cellular_component/molecular_function/	#	IPR000705/IPR006203/IPR006204/IPR006206/IPR013750/IPR014721/IPR019539/IPR019741/IPR020568/IPR036554/	GHMP_kinase,_ATP-binding,_conserved_site/GHMP_kinase,_C-terminal_domain/GHMP_kinase,_C-terminal_domain_superfamily/GHMP_kinase_N-terminal_domain/Galactokinase/Galactokinase,_conserved_site/Galactokinase_galactose-binding_domain/Mevalonate/galactokinase/Ribosomal_protein_S5_domain_2-type_fold/Ribosomal_protein_S5_domain_2-type_fold,_subgroup/	GHMP_kinase_C_dom/GHMP_kinase_C_sf/GHMP_kinase_N_dom/GHMP_knse_ATP-bd_CS/GalKase_gal-bd/Galactokinase/Galactokinase_CS/Mevalonate/galactokinase/Ribosomal_S5_D2-typ_fold/Ribosomal_S5_D2-typ_fold_subgr/	#	note=contains_similarity_to_Pfam_domain_PF08544_GHMP_kinases_C_terminal_contains_similarity_to_Interpro_domain_IPR013750_(GHMP_kinase,_C-terminal_domain)	#	7209.EFO23960.1	2.6e-220	771.2	Chromadorea			2.7.1.157	ko:K18674					ko00000,ko01000				Chromadorea	1KUWK@119089,38ESX@33154,3BENI@33208,3D0CA@33213,40BG3@6231,COG0153@1,KOG0631@2759	NA|NA|NA	G
Bm5988	WBGene00226249	458.905	637.965	0.474971	0.0797164	#	458.905	135.102	1.74817	1.37574e-11	#	637.965	135.102	2.22314	2.63047e-18	#	Yes	#	GO:0005525/GO:0008340/GO:0032008/GO:0032504/GO:0040018/	GTP_binding/determination_of_adult_lifespan/multicellular_organism_reproduction/positive_regulation_of_TOR_signaling/positive_regulation_of_multicellular_organism_growth/	Any_process_that_activates_or_increases_the_frequency,_rate_or_extent_of_TOR_signaling._[GOC:mah]/"Any_process_that_activates_or_increases_the_frequency,_rate_or_extent_of_growth_of_an_organism_to_reach_its_usual_body_size."_[GOC:dph,_GOC:go_curators,_GOC:tb]/"Interacting_selectively_and_non-covalently_with_GTP,_guanosine_triphosphate."_[GOC:ai]/"The_biological_process_in_which_new_individuals_ar…	biological_process/molecular_function/	#	IPR006762/IPR027417/IPR039397/	Gtr1/RagA_G_protein/P-loop_containing_nucleoside_triphosphate_hydrolase/RagA/B/	Gtr1_RagA/P-loop_NTPase/RagA/B/	#	note=B._malayi_BMA-RAGA-1_protein,_contains_similarity_to_Pfam_domain_PF04670_Gtr1/RagA_G_protein_conserved_region_contains_similarity_to_Interpro_domains_IPR027417_(P-loop_containing_nucleoside_triphosphate_hydrolase),_IPR006762_(Gtr1/RagA_G_protein)	#	7209.EFO27430.1	1.2e-166	592.4	Chromadorea		GO:0000003,GO:0007275,GO:0007568,GO:0008150,GO:0008340,GO:0009966,GO:0009967,GO:0010259,GO:0010646,GO:0010647,GO:0023051,GO:0023056,GO:0032006,GO:0032008,GO:0032501,GO:0032502,GO:0032504,GO:0040008,GO:0040014,GO:0040018,GO:0045927,GO:0048518,GO:0048522,GO:0048583,GO:0048584,GO:0048638,GO:0048639,GO:0048856,GO:0050789,GO:0050793,GO:0050794,GO:0051094,GO:0051239,GO:0051240,GO:0065007,GO:1902531,GO:…		ko:K16185	ko04140,ko04150,map04140,map04150				ko00000,ko00001				Chromadorea	1KURQ@119089,38EME@33154,3B94I@33208,3CU48@33213,40C37@6231,KOG3886@1,KOG3886@2759	NA|NA|NA	U
Bm5746	WBGene00226007	948.858	1785.63	0.912227	0.0180045	#	948.858	398.812	1.24476	0.000778082	#	1785.63	398.812	2.15698	1.27919e-09	#	Yes	#	GO:0005634/GO:0006352/GO:0009792/GO:0009794/GO:0045944/GO:0046982/	DNA-templated_transcription,_initiation/embryo_development_ending_in_birth_or_egg_hatching/nucleus/positive_regulation_of_transcription_by_RNA_polymerase_II/protein_heterodimerization_activity/regulation_of_mitotic_cell_cycle,_embryonic/	A_membrane-bounded_organelle_of_eukaryotic_cells_in_which_chromosomes_are_housed_and_replicated._In_most_cells,_the_nucleus_contains_all_of_the_cell's_chromosomes_except_the_organellar_chromosomes,_and_is_the_site_of_RNA_synthesis_and_processing._In_some_species,_or_in_specialized_cell_types,_RNA_metabolism_or_DNA_replication_may_be_absent._[GOC:go_curators]/"Any_process_involved_in_the_assembly_…	biological_process/cellular_component/molecular_function/	#	IPR003162/IPR009072/	Histone-fold/Transcription_initiation_factor_TAFII31/	Histone-fold/TFIID-31/	#	note=B._malayi_BMA-TAF-9_protein,_contains_similarity_toPfam_domain_PF02291_Transcription_initiation_factor_IID,31kD_subunit_contains_similarity_to_Interpro_domainsIPR003162_(Transcription_initiation_factor_TAFII31),IPR009072_(Histone-fold)	#	7209.EFO20247.1	4.7e-88	330.5	Chromadorea		GO:0005575,GO:0005622,GO:0005623,GO:0005634,GO:0006355,GO:0006357,GO:0007275,GO:0007346,GO:0008150,GO:0009790,GO:0009792,GO:0009794,GO:0009889,GO:0009891,GO:0009893,GO:0010468,GO:0010556,GO:0010557,GO:0010604,GO:0010628,GO:0019219,GO:0019222,GO:0031323,GO:0031325,GO:0031326,GO:0031328,GO:0032501,GO:0032502,GO:0043226,GO:0043227,GO:0043229,GO:0043231,GO:0044424,GO:0044464,GO:0045893,GO:0045935,GO:…		ko:K03133	ko03022,ko05168,map03022,map05168				ko00000,ko00001,ko03021,ko03036				Chromadorea	1KX7F@119089,3A03X@33154,3BJEC@33208,3CYJ1@33213,40F5T@6231,COG5094@1,KOG3334@2759	NA|NA|NA	K
Bm13909	WBGene00234170	1379.92	2410.66	0.804451	0.00211718	#	1379.92	398.833	1.79418	5.05994e-13	#	2410.66	398.833	2.59863	1.8718e-26	#	Yes	#	GO:0000387/GO:0000398/GO:0003723/GO:0005634/GO:0005681/GO:0005682/GO:0005685/GO:0005686/GO:0005687/GO:0006397/GO:0008380/GO:0043186/GO:0046540/	P_granule/RNA_binding/RNA_splicing/U1_snRNP/U2_snRNP/U4/U6_x_U5_tri-snRNP_complex/U4_snRNP/U5_snRNP/mRNA_processing/mRNA_splicing,_via_spliceosome/nucleus/spliceosomal_complex/spliceosomal_snRNP_assembly/	A_membrane-bounded_organelle_of_eukaryotic_cells_in_which_chromosomes_are_housed_and_replicated._In_most_cells,_the_nucleus_contains_all_of_the_cell's_chromosomes_except_the_organellar_chromosomes,_and_is_the_site_of_RNA_synthesis_and_processing._In_some_species,_or_in_specialized_cell_types,_RNA_metabolism_or_DNA_replication_may_be_absent._[GOC:go_curators]/"A_ribonucleoprotein_complex_formed_by…	biological_process/cellular_component/molecular_function/	#	IPR001163/IPR010920/IPR027078/	LSM_domain,_eukaryotic/archaea-type/LSM_domain_superfamily/Small_nuclear_ribonucleoprotein_E/	LSM_dom_euk/arc/LSM_dom_sf/snRNP-E/	#	note=B._malayi_BMA-SNR-6_protein,_contains_similarity_toPfam_domain_PF01423_LSM_domain_contains_similarity_toInterpro_domains_IPR001163_(Ribonucleoprotein_LSM_domain),IPR006649_(Ribonucleoprotein_LSM_domain,eukaryotic/archaea-type),_IPR010920_(Like-Sm_(LSM)domain),_IPR027078_(Small_nuclear_ribonucleoprotein_E)	#	7209.EFO22351.1	2.2e-41	174.5	Chromadorea		GO:0000375,GO:0000377,GO:0000387,GO:0000398,GO:0005575,GO:0005622,GO:0005623,GO:0005634,GO:0005681,GO:0005682,GO:0005685,GO:0005686,GO:0005687,GO:0005737,GO:0006139,GO:0006396,GO:0006397,GO:0006725,GO:0006807,GO:0008150,GO:0008152,GO:0008380,GO:0009987,GO:0010467,GO:0016043,GO:0016070,GO:0016071,GO:0022607,GO:0022613,GO:0022618,GO:0030532,GO:0032991,GO:0034622,GO:0034641,GO:0035770,GO:0036464,GO:…		ko:K11097	ko03040,map03040	M00351,M00352,M00354,M00355,M00398			ko00000,ko00001,ko00002,ko03032,ko03041				Chromadorea	1KWSV@119089,3A3J0@33154,3BRF6@33208,3D83T@33213,40E0S@6231,COG1958@1,KOG1774@2759	NA|NA|NA	A
Bm1948	WBGene00222209	834.753	785.289	0.0882789	0.837801	#	834.753	135.604	2.63533	7.54338e-14	#	785.289	135.604	2.54705	4.05432e-13	#	Yes	#	GO:0016020/GO:0016021/GO:0033227/GO:0051033/	RNA_transmembrane_transporter_activity/dsRNA_transport/integral_component_of_membrane/membrane/	A_lipid_bilayer_along_with_all_the_proteins_and_protein_complexes_embedded_in_it_an_attached_to_it._[GOC:dos,_GOC:mah,_ISBN:0815316194]/"Enables_the_transfer_of_RNA,_ribonucleic_acid,_from_one_side_of_a_membrane_to_the_other."_[GOC:ai]/"The_component_of_a_membrane_consisting_of_the_gene_products_and_protein_complexes_having_at_least_some_part_of_their_peptide_sequence_embedded_in_the_hydrophobic_…	biological_process/cellular_component/molecular_function/	#	IPR025958/	SID1_transmembrane_family/	SID1_TM_fam/	#	note=B._malayi_BMA-SID-1_protein,_contains_similarity_toPfam_domain_PF13965_dsRNA-gated_channel_SID-1_containssimilarity_to_Interpro_domain_IPR025958_(SID1transmembrane_family)	#	7209.EFO27136.2	3.3e-263	914.4	Chromadorea		GO:0003674,GO:0003676,GO:0003723,GO:0003725,GO:0005215,GO:0005488,GO:0005575,GO:0005623,GO:0005886,GO:0005887,GO:0006403,GO:0006810,GO:0008150,GO:0009892,GO:0009987,GO:0010468,GO:0010605,GO:0010608,GO:0010629,GO:0015931,GO:0015932,GO:0016020,GO:0016021,GO:0016246,GO:0016441,GO:0016458,GO:0019222,GO:0022857,GO:0022884,GO:0031047,GO:0031224,GO:0031226,GO:0033036,GO:0033227,GO:0035194,GO:0040029,GO:…											Chromadorea	1KZAP@119089,28NCG@1,2QUXZ@2759,38CGE@33154,3BDA6@33208,3CS8S@33213,40GE9@6231	NA|NA|NA	U
Bm3254	WBGene00223515	1240.67	361.236	1.77961	4.52172e-11	#	1240.67	160.2	2.95019	7.07406e-28	#	361.236	160.2	1.17058	3.01811e-05	#	Yes	#	GO:0001172/GO:0003968/GO:0005515/GO:0031048/	RNA-directed_5'-3'_RNA_polymerase_activity/chromatin_silencing_by_small_RNA/protein_binding/transcription,_RNA-templated/	Catalysis_of_the_reaction:_nucleoside_triphosphate_+_RNA(n)_=_diphosphate_+_RNA(n+1);_uses_an_RNA_template,_i.e._the_catalysis_of_RNA-template-directed_extension_of_the_3'-end_of_an_RNA_strand_by_one_nucleotide_at_a_time._[EC:2.7.7.48,_GOC:mah,_GOC:pf]/"Interacting_selectively_and_non-covalently_with_any_protein_or_protein_complex_(a_complex_of_two_or_more_proteins_that_may_include_other_nonprote…	biological_process/molecular_function/	#	IPR003892/IPR007855/	RNA-dependent_RNA_polymerase,_eukaryotic-type/Ubiquitin_system_component_Cue/	CUE/RNA-dep_RNA_pol_euk-typ/	#	note=B._malayi_BMA-RRF-3_protein,_contains_similarity_toPfam_domain_PF05183_RNA_dependent_RNA_polymerase_containssimilarity_to_Interpro_domain_IPR007855_(RNA-dependent_RNApolymerase,_eukaryotic-type)	#	7209.EFO21905.2	0.0	2579.7	Chromadorea													Chromadorea	1KV7D@119089,38HE1@33154,3BJ41@33208,3D39E@33213,40BFF@6231,KOG0988@1,KOG0988@2759	NA|NA|NA	A
Bm2162	WBGene00222423	393.7	14267.9	-5.17874	1.91468e-34	#	393.7	329.271	0.254167	0.608827	#	14267.9	329.271	5.43291	1.30148e-38	#	Yes	#	GO:0003723/	RNA_binding/	Interacting_selectively_and_non-covalently_with_an_RNA_molecule_or_a_portion_thereof._[GOC:jl,_GOC:mah]/	molecular_function/	#	IPR008858/IPR036465/IPR037214/IPR040322/	60kDa_SS-A/Ro_ribonucleoprotein/TROVE_domain/TROVE_domain_superfamily/von_Willebrand_factor_A-like_domain_superfamily/	TROVE2/TROVE_dom/TROVE_dom_sf/vWFA_dom_sf/	#	note=B._malayi_BMA-ROP-1_protein,_contains_similarity_toPfam_domain_PF05731_TROVE_domain_contains_similarity_toInterpro_domains_IPR008858_(TROVE),_IPR002035_(vonWillebrand_factor,_type_A)	#	7209.EFO24685.1	7.1e-167	594.3	Chromadorea													Chromadorea	1KYB2@119089,38CCX@33154,3BEKD@33208,3D0XH@33213,40B5V@6231,KOG4465@1,KOG4465@2759	NA|NA|NA	S
Bm11320	WBGene00231581	483.966	623.536	0.365264	0.202918	#	483.966	50.391	3.2391	1.14051e-29	#	623.536	50.391	3.60436	1.09393e-36	#	Yes	#	/GO:0000150/GO:0000166/GO:0000724/GO:0000794/GO:0003677/GO:0003690/GO:0003697/GO:0005524/GO:0005634/GO:0006259/GO:0006281/GO:0006310/GO:0006974/GO:0008094/GO:0009792/GO:0010032/GO:0016887/GO:0017151/GO:0035861/GO:0042771/GO:0042802/GO:0043066/GO:0043073/GO:1990426/	/ATP_binding/ATPase_activity/DEAD/H-box_RNA_helicase_binding/DNA-dependent_ATPase_activity/DNA_binding/DNA_metabolic_process/DNA_recombination/DNA_repair/cellular_response_to_DNA_damage_stimulus/condensed_nuclear_chromosome/double-strand_break_repair_via_homologous_recombination/double-stranded_DNA_binding/embryo_development_ending_in_birth_or_egg_hatching/germ_cell_nucleus/identical_protein_bind…	/"A_highly_compacted_molecule_of_DNA_and_associated_proteins_resulting_in_a_cytologically_distinct_nuclear_chromosome."_[GOC:elh]/"A_membrane-bounded_organelle_of_eukaryotic_cells_in_which_chromosomes_are_housed_and_replicated._In_most_cells,_the_nucleus_contains_all_of_the_cell's_chromosomes_except_the_organellar_chromosomes,_and_is_the_site_of_RNA_synthesis_and_processing._In_some_species,_or_i…	/biological_process/cellular_component/molecular_function/	#	/IPR003593/IPR010995/IPR011941/IPR013632/IPR016467/IPR020587/IPR020588/IPR027417/IPR033925/	/AAA+_ATPase_domain/DNA_recombination/repair_protein_Rad51/DNA_recombination_and_repair_protein,_RecA-like/DNA_recombination_and_repair_protein_Rad51-like,_C-terminal/DNA_recombination_and_repair_protein_RecA,_monomer-monomer_interface/DNA_recombination_and_repair_protein_RecA-like,_ATP-binding_domain/DNA_repair_Rad51/transcription_factor_NusA,_alpha-helical/P-loop_containing_nucleoside_triphosph…	/AAA+_ATPase/DNA_recomb/repair_Rad51/DNA_recomb/repair_Rad51_C/DNA_recomb/repair_RecA-like/DNA_repair_Rad51/TF_NusA_a-hlx/P-loop_NTPase/Rad51_DMC1_RadA/RecA_ATP-bd/RecA_monomer-monomer_interface/	#	no_NCBI	#	7209.EFO17442.1	7.3e-171	606.7	Chromadorea		GO:0000003,GO:0000150,GO:0000228,GO:0000793,GO:0000794,GO:0003674,GO:0003676,GO:0003677,GO:0003690,GO:0003824,GO:0005488,GO:0005515,GO:0005575,GO:0005622,GO:0005623,GO:0005634,GO:0005694,GO:0006139,GO:0006259,GO:0006310,GO:0006323,GO:0006725,GO:0006807,GO:0006915,GO:0006950,GO:0006974,GO:0006996,GO:0007049,GO:0007154,GO:0007165,GO:0007275,GO:0008094,GO:0008150,GO:0008152,GO:0008219,GO:0008630,GO:…		ko:K04482	ko03440,ko03460,ko05200,ko05212,map03440,map03460,map05200,map05212				ko00000,ko00001,ko03400,ko04121,ko04131				Chromadorea	1KU9C@119089,38CS4@33154,3BA4U@33208,3CU4D@33213,40CM3@6231,COG0468@1,KOG1433@2759	NA|NA|NA	L
Bm8719	WBGene00228980	54.1925	14.4098	1.91332	0.0012574	#	54.1925	9.78761	2.44898	8.31544e-05	#	14.4098	9.78761	0.535656	0.471512	#	Yes	#	GO:0004435/GO:0006629/GO:0007165/GO:0008081/GO:0016042/GO:0016787/GO:0035556/	hydrolase_activity/intracellular_signal_transduction/lipid_catabolic_process/lipid_metabolic_process/phosphatidylinositol_phospholipase_C_activity/phosphoric_diester_hydrolase_activity/signal_transduction/	Catalysis_of_the_hydrolysis_of_a_phosphodiester_to_give_a_phosphomonoester_and_a_free_hydroxyl_group._[EC:3.1.4,_GOC:curators]/"Catalysis_of_the_hydrolysis_of_various_bonds,_e.g._C-O,_C-N,_C-C,_phosphoric_anhydride_bonds,_etc._Hydrolase_is_the_systematic_name_for_any_enzyme_of_EC_class_3."_[ISBN:0198506732]/"Catalysis_of_the_reaction:_1-phosphatidyl-1D-myo-inositol_4,5-bisphosphate_+_H(2)O_=_1,2-…	biological_process/molecular_function/	#	IPR000008/IPR000909/IPR001192/IPR001711/IPR011992/IPR017946/IPR035892/	C2_domain/C2_domain_superfamily/EF-hand_domain_pair/PLC-like_phosphodiesterase,_TIM_beta/alpha-barrel_domain_superfamily/Phosphatidylinositol-specific_phospholipase_C,_X_domain/Phosphoinositide_phospholipase_C_family/Phospholipase_C,_phosphatidylinositol-specific,_Y_domain/	C2_dom/C2_domain_sf/EF-hand-dom_pair/PI-PLC_fam/PLC-like_Pdiesterase_TIM-brl/PLipase_C_PInositol-sp_X_dom/PLipase_C_Pinositol-sp_Y/	#	note=contains_similarity_to_Pfam_domains_PF00387_(Phosphatidylinositol-specific_phospholipase_C,_Y_domain),_PF09279_(Phosphoinositide-specific_phospholipase_C,_efhand-like),_PF00388_(Phosphatidylinositol-specific_phospholipase_C,_X_domain)_contains_similarity_to_Interpro_domains_IPR015359_(Phospholipase_C,_phosphoinositol-specific,_EF-hand-like),_IPR011992_(EF-hand_domain_pair),_IPR001192_(Phosph…	#	7209.EFO25701.2	2.9e-150	538.9	Chromadorea			3.1.4.11	ko:K05857	ko00562,ko01100,ko04020,ko04070,ko04919,ko04933,map00562,map01100,map04020,map04070,map04919,map04933	M00130	R03332,R03435,R10952	RC00017,RC00425	ko00000,ko00001,ko00002,ko01000,ko04131				Chromadorea	1KU8S@119089,38BAR@33154,3BDCE@33208,3CRFD@33213,40B1D@6231,KOG0169@1,KOG0169@2759	NA|NA|NA	I
Bm1741	WBGene00222002	2225.42	7152.62	-1.68443	4.52402e-10	#	2225.42	1258.8	0.819749	0.00320159	#	7152.62	1258.8	2.50417	9.82409e-22	#	Yes	#	GO:0005634/GO:0006355/GO:0030015/	CCR4-NOT_core_complex/nucleus/regulation_of_transcription,_DNA-templated/	A_membrane-bounded_organelle_of_eukaryotic_cells_in_which_chromosomes_are_housed_and_replicated._In_most_cells,_the_nucleus_contains_all_of_the_cell's_chromosomes_except_the_organellar_chromosomes,_and_is_the_site_of_RNA_synthesis_and_processing._In_some_species,_or_in_specialized_cell_types,_RNA_metabolism_or_DNA_replication_may_be_absent._[GOC:go_curators]/"Any_process_that_modulates_the_freque…	biological_process/cellular_component/	#	IPR007282/IPR038635/IPR040168/	CCR4-NOT_complex_subunit_2/3/5,_N-terminal_domain_superfamily/NOT2/NOT3/NOT5,_C-terminal/Not2/Not3/Not5/	CCR4-NOT_su2/3/5_N_sf/NOT2/3/5_C/Not2/3/5/	#	note=B._malayi_BMA-NTL-2_protein,_contains_similarity_toPfam_domain_PF04153_NOT2_/_NOT3_/_NOT5_family_containssimilarity_to_Interpro_domain_IPR007282_(NOT2/NOT3/NOT5)	#	7209.EJD76047.1	3.6e-197	694.1	Chromadorea		GO:0003674,GO:0005488,GO:0005515		ko:K12605	ko03018,map03018				ko00000,ko00001,ko03019				Chromadorea	1KV94@119089,38FUX@33154,3BC74@33208,3CS2R@33213,40C8U@6231,COG5601@1,KOG2151@2759	NA|NA|NA	DK
Bm2401	WBGene00222662	161.026	445.315	-1.46584	5.68921e-07	#	161.026	68.4863	1.26145	6.61369e-05	#	445.315	68.4863	2.72729	8.62125e-20	#	Yes	#	GO:0005524/GO:0016887/GO:0035494/	ATP_binding/ATPase_activity/SNARE_complex_disassembly/	Catalysis_of_the_reaction:_ATP_+_H2O_=_ADP_+_phosphate_+_2_H+._May_or_may_not_be_coupled_to_another_reaction._[EC:3.6.1.3,_GOC:jl]/"Interacting_selectively_and_non-covalently_with_ATP,_adenosine_5'-triphosphate,_a_universally_important_coenzyme_and_enzyme_regulator."_[ISBN:0198506732]/"The_disaggregation_of_the_SNARE_protein_complex_into_its_constituent_components._The_SNARE_complex_is_a_protein_…	biological_process/molecular_function/	#	IPR003959/IPR007588/IPR027417/IPR039812/	ATPase,_AAA-type,_core/P-loop_containing_nucleoside_triphosphate_hydrolase/Vesicle-fusing_ATPase/Zinc_finger,_FLYWCH-type/	ATPase_AAA_core/P-loop_NTPase/Vesicle-fus_ATPase/Znf_FLYWCH/	#	note=contains_similarity_to_Pfam_domains_PF00004_(ATPasefamily_associated_with_various_cellular_activities_(AAA)),PF04500_(FLYWCH_zinc_finger_domain)_contains_similarity_toInterpro_domains_IPR007588_(Zinc_finger,_FLYWCH-type),IPR003959_(ATPase,_AAA-type,_core),_IPR027417_(P-loopcontaining_nucleoside_triphosphate_hydrolase)	#	34506.g3531	6.1e-29	135.6	Rhabditida		GO:0003674,GO:0005488,GO:0005515	3.6.4.6	ko:K06027	ko04138,ko04721,ko04727,ko04962,map04138,map04721,map04727,map04962				ko00000,ko00001,ko01000,ko04131	1.F.1.1			Chromadorea	1KVBX@119089,38CBE@33154,3B9KB@33208,3CUQF@33213,40CDA@6231,40YID@6236,COG0464@1,KOG0741@2759	NA|NA|NA	O
Bm8142	WBGene00228403	2485.37	2042.08	0.283335	0.517149	#	2485.37	587.943	2.07632	4.5275e-08	#	2042.08	587.943	1.79298	2.19594e-06	#	Yes	#	GO:0005515/GO:0005623/GO:0006913/GO:0017056/	cell/nucleocytoplasmic_transport/protein_binding/structural_constituent_of_nuclear_pore/	Interacting_selectively_and_non-covalently_with_any_protein_or_protein_complex_(a_complex_of_two_or_more_proteins_that_may_include_other_nonprotein_molecules)._[GOC:go_curators]/"The_action_of_a_molecule_that_contributes_to_the_structural_integrity_of_the_nuclear_pore_complex,_a_protein-lined_channel_in_the_nuclear_envelope_that_allows_the_transfer_of_macromolecules."_[GOC:mah,_PMID:25802992]/"Th…	biological_process/cellular_component/molecular_function/	#	IPR007187/IPR015943/IPR037624/	Nuclear_pore_complex_protein_Nup133-like/Nucleoporin,_Nup133/Nup155-like,_C-terminal/WD40/YVTN_repeat-like-containing_domain_superfamily/	Nucleoporin_Nup133/Nup155_C/Nup133-like/WD40/YVTN_repeat-like_dom_sf/	#	note=B._malayi_BMA-NPP-15_protein,_contains_similarity_to_Pfam_domain_PF03177_Non-repetitive/WGA-negative_nucleoporin_C-terminal_contains_similarity_to_Interpro_domains_IPR015943_(WD40/YVTN_repeat-like-containing_domain),_IPR007187_(Nucleoporin,_Nup133/Nup155-like,_C-terminal)	#	7209.EFO26447.2	0.0	1872.8	Chromadorea		GO:0000775,GO:0000776,GO:0005575,GO:0005622,GO:0005623,GO:0005634,GO:0005635,GO:0005643,GO:0005694,GO:0012505,GO:0016020,GO:0031090,GO:0031965,GO:0031967,GO:0031975,GO:0032991,GO:0043226,GO:0043227,GO:0043228,GO:0043229,GO:0043231,GO:0043232,GO:0044422,GO:0044424,GO:0044427,GO:0044428,GO:0044446,GO:0044464,GO:0098687		ko:K14300	ko03013,map03013	M00427			ko00000,ko00001,ko00002,ko03019,ko03036	1.I.1			Chromadorea	1KWX9@119089,38YGR@33154,3C5VF@33208,3E3F3@33213,40EHP@6231,KOG3575@1,KOG3575@2759	NA|NA|NA	K
Bm6295	WBGene00226556	596.349	454.833	0.389762	0.133523	#	596.349	61.3615	3.29218	8.25148e-37	#	454.833	61.3615	2.90242	1.01872e-28	#	Yes	#	/GO:0003677/GO:0003700/GO:0003707/GO:0005634/GO:0006355/GO:0008270/GO:0043401/GO:0043565/GO:0046872/	/DNA-binding_transcription_factor_activity/DNA_binding/metal_ion_binding/nucleus/regulation_of_transcription,_DNA-templated/sequence-specific_DNA_binding/steroid_hormone_mediated_signaling_pathway/steroid_hormone_receptor_activity/zinc_ion_binding/	/"A_membrane-bounded_organelle_of_eukaryotic_cells_in_which_chromosomes_are_housed_and_replicated._In_most_cells,_the_nucleus_contains_all_of_the_cell's_chromosomes_except_the_organellar_chromosomes,_and_is_the_site_of_RNA_synthesis_and_processing._In_some_species,_or_in_specialized_cell_types,_RNA_metabolism_or_DNA_replication_may_be_absent."_[GOC:go_curators]/"A_protein_or_a_member_of_a_complex…	/biological_process/cellular_component/molecular_function/	#	IPR000536/IPR001628/IPR001723/IPR013088/IPR035500/	Nuclear_hormone_receptor/Nuclear_hormone_receptor,_ligand-binding_domain/Nuclear_hormone_receptor-like_domain_superfamily/Zinc_finger,_NHR/GATA-type/Zinc_finger,_nuclear_hormone_receptor-type/	NHR_like_dom_sf/Nucl_hrmn_rcpt_lig-bd/Nuclear_hrmn_rcpt/Znf_NHR/GATA/Znf_hrmn_rcpt/	#	note=B._malayi_BMA-NHR-91_protein,_contains_similarity_to_Interpro_domain_IPR008946_(Nuclear_hormone_receptor,_ligand-binding)	#	7209.EFO25146.2	7.2e-247	860.1	Chromadorea		GO:0003674,GO:0005488,GO:0005515		ko:K09185					ko00000,ko03000,ko03310				Chromadorea	1KTNR@119089,39REX@33154,3B99I@33208,3CV02@33213,40C34@6231,KOG3575@1,KOG3575@2759	NA|NA|NA	K
Bm2389	WBGene00222650	296.901	805.718	-1.44059	7.82212e-06	#	296.901	134.517	1.15406	0.000505622	#	805.718	134.517	2.59465	1.58e-16	#	Yes	#	GO:0003677/GO:0003700/GO:0003707/GO:0005634/GO:0006355/GO:0006970/GO:0008270/GO:0009792/GO:0009886/GO:0043401/GO:0043565/GO:0046872/	DNA-binding_transcription_factor_activity/DNA_binding/embryo_development_ending_in_birth_or_egg_hatching/metal_ion_binding/nucleus/post-embryonic_animal_morphogenesis/regulation_of_transcription,_DNA-templated/response_to_osmotic_stress/sequence-specific_DNA_binding/steroid_hormone_mediated_signaling_pathway/steroid_hormone_receptor_activity/zinc_ion_binding/	A_membrane-bounded_organelle_of_eukaryotic_cells_in_which_chromosomes_are_housed_and_replicated._In_most_cells,_the_nucleus_contains_all_of_the_cell's_chromosomes_except_the_organellar_chromosomes,_and_is_the_site_of_RNA_synthesis_and_processing._In_some_species,_or_in_specialized_cell_types,_RNA_metabolism_or_DNA_replication_may_be_absent._[GOC:go_curators]/"A_protein_or_a_member_of_a_complex_th…	biological_process/cellular_component/molecular_function/	#	IPR000536/IPR001628/IPR001723/IPR013088/IPR016355/IPR035500/	Nuclear_hormone_receptor/Nuclear_hormone_receptor,_ligand-binding_domain/Nuclear_hormone_receptor-like_domain_superfamily/Nuclear_hormone_receptor_family_5/Zinc_finger,_NHR/GATA-type/Zinc_finger,_nuclear_hormone_receptor-type/	NHR_like_dom_sf/NR5_fam/Nucl_hrmn_rcpt_lig-bd/Nuclear_hrmn_rcpt/Znf_NHR/GATA/Znf_hrmn_rcpt/	#	note=B._malayi_BMA-NHR-31_protein,_contains_similarity_to_Pfam_domain_PF00104_Ligand-binding_domain_of_nuclear_hormone_receptor_contains_similarity_to_Interpro_domains_IPR008946_(Nuclear_hormone_receptor,_ligand-binding),_IPR000536_(Nuclear_hormone_receptor,_ligand-binding,_core),_IPR001723_(Steroid_hormone_receptor),_IPR016355_(Nuclear_hormone_receptor_family_5)	#	7209.EFO27408.1	7.1e-234	816.6	Chromadorea		GO:0006950,GO:0006970,GO:0007275,GO:0008150,GO:0009628,GO:0009653,GO:0009790,GO:0009791,GO:0009792,GO:0009886,GO:0032501,GO:0032502,GO:0048856,GO:0050896											Chromadorea	1KU3T@119089,39Y3F@33154,3BK0R@33208,3D4HT@33213,40C2D@6231,KOG3575@1,KOG3575@2759	NA|NA|NA	K
Bm6102	WBGene00226363	2387.57	3074.96	0.365071	0.03008	#	2387.57	564.488	2.07919	1.18141e-40	#	3074.96	564.488	2.44426	5.10884e-56	#	Yes	#	/	/	/	/	#	IPR005550/IPR038273/	Kinetochore_protein_Ndc80/Ndc80_domain_superfamily/	Kinetochore_Ndc80/Ndc80_sf/	#	note=B._malayi_BMA-NDC-80_protein,_contains_similarity_to_Pfam_domain_PF03801_HEC/Ndc80p_family_contains_similarity_to_Interpro_domain_IPR005550_(Kinetochore_protein_Ndc80)	#	7209.EFO23976.2	4.2e-240	837.4	Chromadorea		GO:0000003,GO:0000070,GO:0000278,GO:0000280,GO:0000775,GO:0000776,GO:0000819,GO:0003006,GO:0003674,GO:0005488,GO:0005515,GO:0005575,GO:0005622,GO:0005623,GO:0005694,GO:0006928,GO:0006996,GO:0007017,GO:0007018,GO:0007049,GO:0007059,GO:0007079,GO:0007080,GO:0007088,GO:0007275,GO:0007346,GO:0007548,GO:0008104,GO:0008150,GO:0008406,GO:0008608,GO:0009653,GO:0009887,GO:0009987,GO:0010564,GO:0010638,GO:…		ko:K11547					ko00000,ko03036				Chromadorea	1KXCJ@119089,38HGM@33154,3B9AR@33208,3CWEJ@33213,40F4G@6231,COG5185@1,KOG0995@2759	NA|NA|NA	D
Bm3229	WBGene00223490	1062.12	122.784	3.11216	1.15041e-29	#	1062.12	58.7271	4.1569	2.69601e-46	#	122.784	58.7271	1.04473	0.000893655	#	Yes	#	GO:0005524/GO:0006298/GO:0030983/	ATP_binding/mismatch_repair/mismatched_DNA_binding/	A_system_for_the_correction_of_errors_in_which_an_incorrect_base,_which_cannot_form_hydrogen_bonds_with_the_corresponding_base_in_the_parent_strand,_is_incorporated_into_the_daughter_strand._The_mismatch_repair_system_promotes_genomic_fidelity_by_repairing_base-base_mismatches,_insertion-deletion_loops_and_heterologies_generated_during_DNA_replication_and_recombination._[ISBN:0198506732,_PMID:116…	biological_process/molecular_function/	#	IPR000432/IPR007696/IPR017261/IPR027417/IPR036187/IPR036678/	DNA_mismatch_repair_protein_MutS,_C-terminal/DNA_mismatch_repair_protein_MutS,_core/DNA_mismatch_repair_protein_MutS,_core_domain_superfamily/DNA_mismatch_repair_protein_MutS/MSH/MutS,_connector_domain_superfamily/P-loop_containing_nucleoside_triphosphate_hydrolase/	DNA_mismatch_repair_MutS/MSH/DNA_mismatch_repair_MutS_C/DNA_mismatch_repair_MutS_core/DNA_mismatch_repair_MutS_sf/MutS_con_dom_sf/P-loop_NTPase/	#	note=B._malayi_BMA-MSH-5_protein,_contains_similarity_toPfam_domain_PF05192_MutS_domain_III_contains_similarity_toInterpro_domains_IPR007860_(DNA_mismatch_repair_proteinMutS,_connector_domain),_IPR007696_(DNA_mismatch_repairprotein_MutS,_core)	#	7209.EJD74740.1	0.0	1223.8	Chromadorea	msh-5	GO:0000003,GO:0000280,GO:0003674,GO:0005488,GO:0005515,GO:0005575,GO:0005622,GO:0005623,GO:0005634,GO:0006139,GO:0006259,GO:0006310,GO:0006725,GO:0006807,GO:0006996,GO:0007049,GO:0007059,GO:0007127,GO:0007129,GO:0007131,GO:0008150,GO:0008152,GO:0009987,GO:0016043,GO:0022402,GO:0022414,GO:0022607,GO:0034641,GO:0035825,GO:0043170,GO:0043226,GO:0043227,GO:0043229,GO:0043231,GO:0044085,GO:0044237,GO:…		ko:K08741					ko00000,ko03400				Chromadorea	1KUN6@119089,38FDG@33154,3B9GJ@33208,3D28W@33213,40CFM@6231,COG0249@1,KOG0221@2759	NA|NA|NA	L
Bm13947	WBGene00234208	2103.85	2145.2	0.0282881	0.944532	#	2103.85	467.03	2.16721	6.8805e-12	#	2145.2	467.03	2.1955	2.60154e-12	#	Yes	#	GO:0003824/GO:0004372/GO:0006730/GO:0009792/GO:0016740/GO:0019264/GO:0030170/GO:0035999/	catalytic_activity/embryo_development_ending_in_birth_or_egg_hatching/glycine_biosynthetic_process_from_serine/glycine_hydroxymethyltransferase_activity/one-carbon_metabolic_process/pyridoxal_phosphate_binding/tetrahydrofolate_interconversion/transferase_activity/	Catalysis_of_a_biochemical_reaction_at_physiological_temperatures._In_biologically_catalyzed_reactions,_the_reactants_are_known_as_substrates,_and_the_catalysts_are_naturally_occurring_macromolecular_substances_known_as_enzymes._Enzymes_possess_specific_binding_sites_for_substrates,_and_are_usually_composed_wholly_or_largely_of_protein,_but_RNA_that_has_catalytic_activity_(ribozyme)_is_often_also…	biological_process/molecular_function/	#	IPR001085/IPR015421/IPR015422/IPR015424/IPR019798/IPR039429/	Pyridoxal_phosphate-dependent_transferase/Pyridoxal_phosphate-dependent_transferase,_major_domain/Pyridoxal_phosphate-dependent_transferase_domain_1/Serine_hydroxymethyltransferase/Serine_hydroxymethyltransferase,_pyridoxal_phosphate_binding_site/Serine_hydroxymethyltransferase-like_domain/	PyrdxlP-dep_Trfase/PyrdxlP-dep_Trfase_dom1/PyrdxlP-dep_Trfase_major/SHMT-like_dom/Ser_HO-MeTrfase/Ser_HO-MeTrfase_PLP_BS/	#	note=B._malayi_BMA-MEL-32_protein,_contains_similarity_to_Pfam_domain_PF00464_Serine_hydroxymethyltransferase_contains_similarity_to_Interpro_domains_IPR001085_(Serine_hydroxymethyltransferase),_IPR015422_(Pyridoxal_phosphate-dependent_transferase,_major_region,_subdomain_2),_IPR015424_(Pyridoxal_phosphate-dependent_transferase),_IPR015421_(Pyridoxal_phosphate-dependent_transferase,_major_region,…	#	7209.EFO27028.1	9.1e-254	882.5	Chromadorea		GO:0003674,GO:0003824,GO:0004372,GO:0005488,GO:0006082,GO:0006520,GO:0006807,GO:0007275,GO:0008144,GO:0008150,GO:0008152,GO:0009069,GO:0009790,GO:0009792,GO:0009987,GO:0016740,GO:0016741,GO:0016742,GO:0019752,GO:0019842,GO:0030170,GO:0032501,GO:0032502,GO:0036094,GO:0043167,GO:0043168,GO:0043436,GO:0044237,GO:0044238,GO:0044281,GO:0048037,GO:0048856,GO:0050662,GO:0070279,GO:0071704,GO:0097159,GO:…	2.1.2.1	ko:K00600	ko00260,ko00460,ko00630,ko00670,ko00680,ko01100,ko01110,ko01120,ko01130,ko01200,ko01230,ko01523,map00260,map00460,map00630,map00670,map00680,map01100,map01110,map01120,map01130,map01200,map01230,map01523	M00140,M00141,M00346,M00532	R00945,R09099	RC00022,RC00112,RC01583,RC02958	ko00000,ko00001,ko00002,ko01000				Chromadorea	1KUI5@119089,38EKT@33154,3BAU2@33208,3CT2W@33213,40BIJ@6231,COG0112@1,KOG2467@2759	NA|NA|NA	E
Bm1560	WBGene00221821	29.6111	63.2554	-1.10072	0.0532881	#	29.6111	2.72488	3.63463	2.06651e-05	#	63.2554	2.72488	4.73534	1.05766e-08	#	Yes	#	/	/	/	/	#	IPR018863/IPR033616/	Fragile_site-associated_protein,_C-terminal/Protein_KIAA1109/	Fragile_site-assoc_C/KIAA1109/	#	no_NCBI	#	7209.EFO27493.2	9.7e-218	763.8	Chromadorea													Chromadorea	1KXI6@119089,38BJU@33154,3BHTG@33208,3CVAI@33213,40C07@6231,KOG3596@1,KOG3596@2759	NA|NA|NA	KLT
Bm3152	WBGene00223413	339.825	1757.7	-2.37106	1.59929e-21	#	339.825	224.597	0.606373	0.0265439	#	1757.7	224.597	2.97743	7.48678e-33	#	Yes	#	GO:0001708/GO:0003676/GO:0003729/GO:0003730/GO:0005634/GO:0005737/GO:0007549/GO:0008270/GO:0019899/GO:0031054/GO:0040034/GO:0042659/GO:0070878/GO:0070883/GO:1990715/GO:2000635/	cell_fate_specification/cytoplasm/dosage_compensation/enzyme_binding/mRNA_3'-UTR_binding/mRNA_CDS_binding/mRNA_binding/negative_regulation_of_primary_miRNA_processing/nucleic_acid_binding/nucleus/pre-miRNA_binding/pre-miRNA_processing/primary_miRNA_binding/regulation_of_cell_fate_specification/regulation_of_development,_heterochronic/zinc_ion_binding/	A_membrane-bounded_organelle_of_eukaryotic_cells_in_which_chromosomes_are_housed_and_replicated._In_most_cells,_the_nucleus_contains_all_of_the_cell's_chromosomes_except_the_organellar_chromosomes,_and_is_the_site_of_RNA_synthesis_and_processing._In_some_species,_or_in_specialized_cell_types,_RNA_metabolism_or_DNA_replication_may_be_absent._[GOC:go_curators]/"All_of_the_contents_of_a_cell_excludi…	biological_process/cellular_component/molecular_function/	#	IPR001878/IPR002059/IPR011129/IPR012340/IPR019844/IPR036875/	Cold-shock_conserved_site/Cold-shock_protein,_DNA-binding/Cold_shock_domain/Nucleic_acid-binding,_OB-fold/Zinc_finger,_CCHC-type/Zinc_finger,_CCHC-type_superfamily/	CSD/CSP_DNA-bd/Cold-shock_CS/NA-bd_OB-fold/Znf_CCHC/Znf_CCHC_sf/	#	note=B._malayi_BMA-LIN-28_protein,_contains_similarity_to_Pfam_domain_PF00313_'Cold-shock'_DNA-binding_domain_contains_similarity_to_Interpro_domains_IPR012340_(Nucleic_acid-binding,_OB-fold),_IPR011129_(Cold_shock_protein),_IPR001878_(Zinc_finger,_CCHC-type),_IPR002059_(Cold-shock_protein,_DNA-binding)	#	7209.EFO22450.2	2.3e-75	288.5	Chromadorea		GO:0001708,GO:0003674,GO:0003676,GO:0003723,GO:0003729,GO:0003730,GO:0005488,GO:0005515,GO:0005575,GO:0005622,GO:0005623,GO:0005634,GO:0005737,GO:0006139,GO:0006396,GO:0006725,GO:0006807,GO:0007549,GO:0008150,GO:0008152,GO:0009892,GO:0009893,GO:0009987,GO:0010033,GO:0010453,GO:0010467,GO:0010468,GO:0010604,GO:0010605,GO:0010608,GO:0010628,GO:0010629,GO:0014070,GO:0016070,GO:0016441,GO:0016458,GO:…		ko:K18754					ko00000,ko03019				Chromadorea	1KZDC@119089,39U6A@33154,3BFME@33208,3CYMM@33213,40GGX@6231,COG1278@1,KOG3070@2759	NA|NA|NA	K
Bm6001	WBGene00226262	929.954	4331.59	-2.21984	1.24035e-33	#	929.954	954.773	0.0351653	0.874836	#	4331.59	954.773	2.18468	3.65396e-33	#	Yes	#	/	/	/	/	#	/	/	/	#	note=B._malayi_BMA-LIN-14_protein	#	7209.EJD74838.1	3.8e-288	996.9	Chromadorea		GO:0000122,GO:0000228,GO:0000793,GO:0000794,GO:0000976,GO:0000977,GO:0001012,GO:0001067,GO:0003674,GO:0003676,GO:0003677,GO:0003690,GO:0003697,GO:0005488,GO:0005575,GO:0005622,GO:0005623,GO:0005634,GO:0005694,GO:0006355,GO:0006357,GO:0007275,GO:0007399,GO:0008150,GO:0009889,GO:0009890,GO:0009892,GO:0009987,GO:0010453,GO:0010468,GO:0010556,GO:0010558,GO:0010605,GO:0010629,GO:0019219,GO:0019222,GO:…											Chromadorea	1KW1C@119089,2BGAE@1,2S18Y@2759,3A54X@33154,3BRWU@33208,3D91K@33213,40DVV@6231	NA|NA|NA	K
Bm2313	WBGene00222574	258.325	387.483	0.58528	0.0271267	#	258.325	50.2209	2.37746	9.19467e-18	#	387.483	50.2209	2.96274	2.50936e-27	#	Yes	#	GO:0005509/GO:0005515/GO:0007219/GO:0007275/GO:0016021/GO:0030154/	Notch_signaling_pathway/calcium_ion_binding/cell_differentiation/integral_component_of_membrane/multicellular_organism_development/protein_binding/	A_series_of_molecular_signals_initiated_by_the_binding_of_an_extracellular_ligand_to_the_receptor_Notch_on_the_surface_of_a_target_cell,_and_ending_with_regulation_of_a_downstream_cellular_process,_e.g._transcription._[GOC:go_curators,_GOC:signaling]/"Interacting_selectively_and_non-covalently_with_any_protein_or_protein_complex_(a_complex_of_two_or_more_proteins_that_may_include_other_nonprotein…	biological_process/cellular_component/molecular_function/	#	IPR000152/IPR000742/IPR000800/IPR001881/IPR002110/IPR011656/IPR013032/IPR020683/IPR035993/IPR036770/	Ankyrin_repeat/Ankyrin_repeat-containing_domain/Ankyrin_repeat-containing_domain_superfamily/EGF-like,_conserved_site/EGF-like_calcium-binding_domain/EGF-like_domain/EGF-type_aspartate/asparagine_hydroxylation_site/Notch,_NODP_domain/Notch-like_domain_superfamily/Notch_domain/	Ankyrin_rpt/Ankyrin_rpt-contain_dom/Ankyrin_rpt-contain_sf/EGF-like_CS/EGF-like_Ca-bd_dom/EGF-like_dom/EGF-type_Asp/Asn_hydroxyl_site/Notch-like_dom_sf/Notch_NODP_dom/Notch_dom/	#	note=contains_similarity_to_Pfam_domains_PF00008_(EGF-like_domain),_PF00066_(LNR_domain),_PF12796_(Ankyrin_repeats_(3_copies)),_PF07645_(Calcium-binding_EGF_domain)_contains_similarity_to_Interpro_domains_IPR001881_(EGF-like_calcium-binding_domain),_IPR000742_(Epidermal_growth_factor-like_domain),_IPR000800_(Notch_domain),_IPR020683_(Ankyrin_repeat-containing_domain),_IPR002110_(Ankyrin_repeat)	#	7209.EFO26538.1	0.0	1322.0	Chromadorea		GO:0000003,GO:0000988,GO:0000989,GO:0001076,GO:0001085,GO:0001190,GO:0001708,GO:0002119,GO:0002164,GO:0003674,GO:0004888,GO:0005488,GO:0005515,GO:0005575,GO:0005622,GO:0005623,GO:0005634,GO:0005667,GO:0005737,GO:0005886,GO:0005887,GO:0006139,GO:0006351,GO:0006355,GO:0006357,GO:0006366,GO:0006725,GO:0006807,GO:0007154,GO:0007165,GO:0007166,GO:0007219,GO:0007267,GO:0007275,GO:0007389,GO:0007517,GO:…											Chromadorea	1KYC0@119089,38BUP@33154,3BAFT@33208,3CRZB@33213,40FHM@6231,KOG1217@1,KOG1217@2759	NA|NA|NA	T
Bm3148	WBGene00223409	1924.44	8378.33	-2.12227	4.95334e-23	#	1924.44	526.368	1.86943	7.53801e-18	#	8378.33	526.368	3.9917	1.47331e-78	#	Yes	#	GO:0005509/GO:0005515/GO:0007219/GO:0007275/GO:0016021/GO:0030154/GO:0050793/	Notch_signaling_pathway/calcium_ion_binding/cell_differentiation/integral_component_of_membrane/multicellular_organism_development/protein_binding/regulation_of_developmental_process/	A_series_of_molecular_signals_initiated_by_the_binding_of_an_extracellular_ligand_to_the_receptor_Notch_on_the_surface_of_a_target_cell,_and_ending_with_regulation_of_a_downstream_cellular_process,_e.g._transcription._[GOC:go_curators,_GOC:signaling]/"Any_process_that_modulates_the_frequency,_rate_or_extent_of_development,_the_biological_process_whose_specific_outcome_is_the_progression_of_a_mult…	biological_process/cellular_component/molecular_function/	#	IPR000152/IPR000742/IPR000800/IPR001881/IPR002110/IPR008297/IPR009030/IPR010660/IPR011656/IPR013032/IPR018097/IPR020683/IPR035993/IPR036770/	Ankyrin_repeat/Ankyrin_repeat-containing_domain/Ankyrin_repeat-containing_domain_superfamily/EGF-like,_conserved_site/EGF-like_calcium-binding,_conserved_site/EGF-like_calcium-binding_domain/EGF-like_domain/EGF-type_aspartate/asparagine_hydroxylation_site/Growth_factor_receptor_cysteine-rich_domain_superfamily/Notch/Notch,_NODP_domain/Notch,_NOD_domain/Notch-like_domain_superfamily/Notch_domain/	Ankyrin_rpt/Ankyrin_rpt-contain_dom/Ankyrin_rpt-contain_sf/EGF-like_CS/EGF-like_Ca-bd_dom/EGF-like_dom/EGF-type_Asp/Asn_hydroxyl_site/EGF_Ca-bd_CS/Growth_fac_rcpt_cys_sf/Notch/Notch-like_dom_sf/Notch_NODP_dom/Notch_NOD_dom/Notch_dom/	#	note=contains_similarity_to_Pfam_domains_PF00008_(EGF-like_domain),_PF00066_(LNR_domain),_PF06816_(NOTCH_protein),_PF07645_(Calcium-binding_EGF_domain),_PF12661_(Human_growth_factor-like_EGF),_PF12796_(Ankyrin_repeats_(3_copies)),_PF07684_(NOTCH_protein),_PF00023_(Ankyrin_repeat)_contains_similarity_to_Interpro_domains_IPR010660_(Notch,_NOD_domain),_IPR001881_(EGF-like_calcium-binding_domain),_IP…	#	noEgg
Bm9903	WBGene00230164	46.9838	15.6626	1.58338	0.100011	#	46.9838	3.18345	4.13474	0.000133888	#	15.6626	3.18345	2.55136	0.023153	#	Yes	#	GO:0003677/GO:0005634/GO:0006355/GO:0043565/GO:0046872/	DNA_binding/metal_ion_binding/nucleus/regulation_of_transcription,_DNA-templated/sequence-specific_DNA_binding/	A_membrane-bounded_organelle_of_eukaryotic_cells_in_which_chromosomes_are_housed_and_replicated._In_most_cells,_the_nucleus_contains_all_of_the_cell's_chromosomes_except_the_organellar_chromosomes,_and_is_the_site_of_RNA_synthesis_and_processing._In_some_species,_or_in_specialized_cell_types,_RNA_metabolism_or_DNA_replication_may_be_absent._[GOC:go_curators]/"Any_molecular_function_by_which_a_gen…	biological_process/cellular_component/molecular_function/	#	IPR001356/IPR001781/IPR009057/IPR017970/	Homeobox,_conserved_site/Homeobox-like_domain_superfamily/Homeobox_domain/Zinc_finger,_LIM-type/	Homeobox-like_sf/Homeobox_CS/Homeobox_dom/Znf_LIM/	#	note=B._malayi_BMA-LIM-6_protein,_contains_similarity_toPfam_domains_PF00046_(Homeobox_domain),_PF00412_(LIMdomain)_contains_similarity_to_Interpro_domains_IPR001781(Zinc_finger,_LIM-type),_IPR001356_(Homeobox_domain),IPR009057_(Homeodomain-like)	#	7209.EFO17775.1	1.4e-97	362.5	Chromadorea		GO:0000003,GO:0000902,GO:0000904,GO:0001505,GO:0003006,GO:0003008,GO:0003674,GO:0003700,GO:0005575,GO:0005622,GO:0005623,GO:0005634,GO:0006082,GO:0006355,GO:0006357,GO:0006520,GO:0006807,GO:0007275,GO:0007399,GO:0007409,GO:0007588,GO:0007610,GO:0008150,GO:0008152,GO:0008652,GO:0009058,GO:0009448,GO:0009449,GO:0009653,GO:0009887,GO:0009889,GO:0009891,GO:0009892,GO:0009893,GO:0009987,GO:0010468,GO:…											Chromadorea	1KZH4@119089,396MF@33154,3BAC6@33208,3CTZY@33213,40E85@6231,KOG0490@1,KOG0490@2759	NA|NA|NA	K
Bm6664	WBGene00226925	5552.05	4281.19	0.374923	0.281137	#	5552.05	570.888	3.27782	4.70237e-27	#	4281.19	570.888	2.9029	1.4985e-21	#	Yes	#	/GO:0000166/GO:0004674/GO:0005515/GO:0005524/GO:0006468/GO:0016301/GO:0016310/GO:0016740/	/ATP_binding/kinase_activity/nucleotide_binding/phosphorylation/protein_binding/protein_phosphorylation/protein_serine/threonine_kinase_activity/transferase_activity/	/"Catalysis_of_the_reactions:_ATP_+_protein_serine_=_ADP_+_protein_serine_phosphate,_and_ATP_+_protein_threonine_=_ADP_+_protein_threonine_phosphate."_[GOC:bf]/"Catalysis_of_the_transfer_of_a_group,_e.g._a_methyl_group,_glycosyl_group,_acyl_group,_phosphorus-containing,_or_other_groups,_from_one_compound_(generally_regarded_as_the_donor)_to_another_compound_(generally_regarded_as_the_acceptor)._T…	/biological_process/molecular_function/	#	/IPR000403/IPR003152/IPR011009/IPR018936/IPR036940/	/FATC_domain/Phosphatidylinositol_3-/4-kinase,_catalytic_domain/Phosphatidylinositol_3-/4-kinase,_catalytic_domain_superfamily/Phosphatidylinositol_3/4-kinase,_conserved_site/Protein_kinase-like_domain_superfamily/	/FATC_dom/Kinase-like_dom_sf/PI3/4_kinase_CS/PI3/4_kinase_cat_dom/PI3/4_kinase_cat_sf/	#	note=B._malayi_BMA-ATM-1_protein	#	6326.BUX.s01660.44	1.6e-101	379.0	Chromadorea		GO:0000785,GO:0005575,GO:0005622,GO:0005623,GO:0005694,GO:0008150,GO:0009314,GO:0009628,GO:0010212,GO:0043226,GO:0043228,GO:0043229,GO:0043232,GO:0044422,GO:0044424,GO:0044427,GO:0044446,GO:0044464,GO:0050896	2.7.11.1	ko:K04728	ko01524,ko03440,ko04064,ko04068,ko04110,ko04115,ko04210,ko04214,ko04218,ko05165,ko05166,ko05202,ko05206,map01524,map03440,map04064,map04068,map04110,map04115,map04210,map04214,map04218,map05165,map05166,map05202,map05206	M00295,M00691			ko00000,ko00001,ko00002,ko01000,ko01001,ko03032,ko03400				Chromadorea	1KYKD@119089,38B6T@33154,3BCR7@33208,3CREA@33213,40FW5@6231,KOG0892@1,KOG0892@2759	NA|NA|NA	BDLT
Bm5852	WBGene00226113	2177.29	2761.54	0.342976	0.364571	#	2177.29	388.285	2.48019	9.16556e-14	#	2761.54	388.285	2.82317	1.11239e-17	#	Yes	#	GO:0005085/GO:0005089/GO:0005096/GO:0005634/GO:0005737/GO:0035023/GO:0043547/GO:2000431/	GTPase_activator_activity/Rho_guanyl-nucleotide_exchange_factor_activity/cytoplasm/guanyl-nucleotide_exchange_factor_activity/nucleus/positive_regulation_of_GTPase_activity/regulation_of_Rho_protein_signal_transduction/regulation_of_cytokinesis,_actomyosin_contractile_ring_assembly/	A_membrane-bounded_organelle_of_eukaryotic_cells_in_which_chromosomes_are_housed_and_replicated._In_most_cells,_the_nucleus_contains_all_of_the_cell's_chromosomes_except_the_organellar_chromosomes,_and_is_the_site_of_RNA_synthesis_and_processing._In_some_species,_or_in_specialized_cell_types,_RNA_metabolism_or_DNA_replication_may_be_absent._[GOC:go_curators]/"All_of_the_contents_of_a_cell_excludi…	biological_process/cellular_component/molecular_function/	#	IPR000219/IPR001357/IPR026817/IPR035899/IPR036420/	BRCT_domain/BRCT_domain_superfamily/Dbl_homology_(DH)_domain/Dbl_homology_(DH)_domain_superfamily/Guanine_nucleotide_exchange_factor_Ect2/	BRCT_dom/BRCT_dom_sf/DBL_dom_sf/DH-domain/Ect2/	#	note=B._malayi_BMA-ECT-2_protein,_contains_similarity_toPfam_domains_PF00621_(RhoGEF_domain),_PF12738_(twin_BRCTdomain)_contains_similarity_to_Interpro_domains_IPR000219(Dbl_homology_(DH)_domain),_IPR026817_(Guanine_nucleotideexchange_factor_Ect2),_IPR001357_(BRCT_domain)	#	7209.EJD76560.1	0.0	1622.8	Chromadorea		GO:0000278,GO:0000281,GO:0000910,GO:0001709,GO:0003674,GO:0005085,GO:0005488,GO:0005515,GO:0005575,GO:0005622,GO:0005623,GO:0005737,GO:0005938,GO:0007049,GO:0008104,GO:0008150,GO:0009987,GO:0019899,GO:0022402,GO:0030154,GO:0032502,GO:0032879,GO:0032880,GO:0032970,GO:0033036,GO:0043085,GO:0043087,GO:0043547,GO:0044093,GO:0044424,GO:0044444,GO:0044464,GO:0045165,GO:0045167,GO:0048869,GO:0050789,GO:…		ko:K20704					ko00000,ko04131				Chromadorea	1KW3Z@119089,38C1C@33154,3BDRH@33208,3D1GW@33213,40DR9@6231,KOG3524@1,KOG3524@2759	NA|NA|NA	T
Bm6540	WBGene00226801	2693.19	3069.67	0.18898	0.683796	#	2693.19	490.444	2.45966	1.99736e-10	#	3069.67	490.444	2.64864	4.5397e-12	#	Yes	#	GO:0000166/GO:0003774/GO:0003777/GO:0005524/GO:0007018/GO:0008017/	ATP_binding/microtubule-based_movement/microtubule_binding/microtubule_motor_activity/motor_activity/nucleotide_binding/	A_microtubule-based_process_that_results_in_the_movement_of_organelles,_other_microtubules,_or_other_cellular_components.__Examples_include_motor-driven_movement_along_microtubules_and_movement_driven_by_polymerization_or_depolymerization_of_microtubules._[GOC:cjm,_ISBN:0815316194]/"Catalysis_of_movement_along_a_microtubule,_coupled_to_the_hydrolysis_of_a_nucleoside_triphosphate_(usually_ATP)."_[…	biological_process/molecular_function/	#	IPR001752/IPR019821/IPR027417/IPR027640/IPR036961/	Kinesin-like_protein/Kinesin_motor_domain/Kinesin_motor_domain,_conserved_site/Kinesin_motor_domain_superfamily/P-loop_containing_nucleoside_triphosphate_hydrolase/	Kinesin-like_fam/Kinesin_motor_CS/Kinesin_motor_dom/Kinesin_motor_dom_sf/P-loop_NTPase/	#	note=contains_similarity_to_Pfam_domain_PF00225_Kinesin_motor_domain_contains_similarity_to_Interpro_domains_IPR001752_(Kinesin_motor_domain),_IPR027417_(P-loop_containing_nucleoside_triphosphate_hydrolase),_IPR027640_(Kinesin-like_protein)	#	7209.EFO24874.1	0.0	1762.3	Chromadorea		GO:0000003,GO:0000226,GO:0000228,GO:0000280,GO:0000793,GO:0000794,GO:0005575,GO:0005622,GO:0005623,GO:0005634,GO:0005654,GO:0005694,GO:0005819,GO:0005856,GO:0006323,GO:0006996,GO:0007010,GO:0007017,GO:0007049,GO:0007051,GO:0008150,GO:0009987,GO:0010032,GO:0015630,GO:0016043,GO:0022402,GO:0022414,GO:0022607,GO:0030261,GO:0031974,GO:0031981,GO:0043226,GO:0043227,GO:0043228,GO:0043229,GO:0043231,GO:…		ko:K10395					ko00000,ko04812				Chromadorea	1KYAH@119089,38CGP@33154,3BH72@33208,3CVXT@33213,40BSF@6231,COG5059@1,KOG0244@2759	NA|NA|NA	Z
Bm8269	WBGene00228530	352.28	3225.98	-3.19534	1.01318e-12	#	352.28	499.577	0.508314	0.301239	#	3225.98	499.577	2.68702	1.11568e-09	#	Yes	#	GO:0003777/GO:0005515/GO:0005871/	kinesin_complex/microtubule_motor_activity/protein_binding/	Any_complex_that_includes_a_dimer_of_molecules_from_the_kinesin_superfamily,_a_group_of_related_proteins_that_contain_an_extended_region_of_predicted_alpha-helical_coiled_coil_in_the_main_chain_that_likely_produces_dimerization._The_native_complexes_of_several_kinesin_family_members_have_also_been_shown_to_contain_additional_peptides,_often_designated_light_chains_as_all_of_the_noncatalytic_subun…	cellular_component/molecular_function/	#	IPR002151/IPR011990/IPR013026/IPR015792/IPR019734/	Kinesin_light_chain/Kinesin_light_chain_repeat/Tetratricopeptide-like_helical_domain_superfamily/Tetratricopeptide_repeat/Tetratricopeptide_repeat-containing_domain/	Kinesin_light/Kinesin_light_repeat/TPR-contain_dom/TPR-like_helical_dom_sf/TPR_repeat/	#	no_NCBI	#	7209.EFO28066.2	1.2e-119	436.4	Chromadorea		GO:0000003,GO:0000226,GO:0000280,GO:0000902,GO:0000904,GO:0000910,GO:0002119,GO:0002164,GO:0003674,GO:0005488,GO:0005515,GO:0005575,GO:0005622,GO:0005623,GO:0005634,GO:0005635,GO:0005737,GO:0005856,GO:0005871,GO:0005875,GO:0006810,GO:0006928,GO:0006996,GO:0007010,GO:0007017,GO:0007018,GO:0007049,GO:0007097,GO:0007143,GO:0007275,GO:0007276,GO:0007292,GO:0007399,GO:0007409,GO:0008092,GO:0008150,GO:…		ko:K10407	ko05132,map05132				ko00000,ko00001,ko03019,ko04812				Chromadorea	1KXJY@119089,38CFM@33154,3BC82@33208,3CWNT@33213,40CF3@6231,COG0457@1,KOG1840@2759	NA|NA|NA	Z
Bm9032	WBGene00229293	993.936	4981.28	-2.32518	4.40621e-08	#	993.936	1166.97	0.23276	0.627826	#	4981.28	1166.97	2.09242	4.5741e-07	#	Yes	#	GO:0003777/GO:0005515/GO:0005871/	kinesin_complex/microtubule_motor_activity/protein_binding/	Any_complex_that_includes_a_dimer_of_molecules_from_the_kinesin_superfamily,_a_group_of_related_proteins_that_contain_an_extended_region_of_predicted_alpha-helical_coiled_coil_in_the_main_chain_that_likely_produces_dimerization._The_native_complexes_of_several_kinesin_family_members_have_also_been_shown_to_contain_additional_peptides,_often_designated_light_chains_as_all_of_the_noncatalytic_subun…	cellular_component/molecular_function/	#	IPR002151/IPR011990/IPR013026/IPR019734/	Kinesin_light_chain/Tetratricopeptide-like_helical_domain_superfamily/Tetratricopeptide_repeat/Tetratricopeptide_repeat-containing_domain/	Kinesin_light/TPR-contain_dom/TPR-like_helical_dom_sf/TPR_repeat/	#	note=contains_similarity_to_Pfam_domains_PF13424_(Tetratricopeptide_repeat),_PF09311_(Rabaptin-like_protein)_contains_similarity_to_Interpro_domains_IPR011990_(Tetratricopeptide-like_helical_domain),_IPR002151_(Kinesin_light_chain),_IPR015390_(Rabaptin,_GTPase-Rab5_binding_domain),_IPR019734_(Tetratricopeptide_repeat)	#	7209.EFO28066.2	5.4e-120	437.6	Chromadorea		GO:0000003,GO:0000226,GO:0000280,GO:0000902,GO:0000904,GO:0000910,GO:0002119,GO:0002164,GO:0003674,GO:0005488,GO:0005515,GO:0005575,GO:0005622,GO:0005623,GO:0005634,GO:0005635,GO:0005737,GO:0005856,GO:0005871,GO:0005875,GO:0006810,GO:0006928,GO:0006996,GO:0007010,GO:0007017,GO:0007018,GO:0007049,GO:0007097,GO:0007143,GO:0007275,GO:0007276,GO:0007292,GO:0007399,GO:0007409,GO:0008092,GO:0008150,GO:…		ko:K10407	ko05132,map05132				ko00000,ko00001,ko03019,ko04812				Chromadorea	1KXJY@119089,38CFM@33154,3BC82@33208,3CWNT@33213,40CF3@6231,COG0457@1,KOG1840@2759	NA|NA|NA	Z
Bm11446	WBGene00231707	833.751	4007.14	-2.2648	7.13881e-16	#	833.751	731.266	0.186989	0.560316	#	4007.14	731.266	2.45179	5.76879e-19	#	Yes	#	GO:0003777/GO:0005515/GO:0005871/	kinesin_complex/microtubule_motor_activity/protein_binding/	Any_complex_that_includes_a_dimer_of_molecules_from_the_kinesin_superfamily,_a_group_of_related_proteins_that_contain_an_extended_region_of_predicted_alpha-helical_coiled_coil_in_the_main_chain_that_likely_produces_dimerization._The_native_complexes_of_several_kinesin_family_members_have_also_been_shown_to_contain_additional_peptides,_often_designated_light_chains_as_all_of_the_noncatalytic_subun…	cellular_component/molecular_function/	#	IPR002151/IPR011990/IPR013026/IPR019734/	Kinesin_light_chain/Tetratricopeptide-like_helical_domain_superfamily/Tetratricopeptide_repeat/Tetratricopeptide_repeat-containing_domain/	Kinesin_light/TPR-contain_dom/TPR-like_helical_dom_sf/TPR_repeat/	#	no_NCBI	#	7209.EFO28066.2	7.5e-106	390.6	Chromadorea		GO:0000003,GO:0000226,GO:0000280,GO:0000902,GO:0000904,GO:0000910,GO:0002119,GO:0002164,GO:0003674,GO:0005488,GO:0005515,GO:0005575,GO:0005622,GO:0005623,GO:0005634,GO:0005635,GO:0005737,GO:0005856,GO:0005871,GO:0005875,GO:0006810,GO:0006928,GO:0006996,GO:0007010,GO:0007017,GO:0007018,GO:0007049,GO:0007097,GO:0007143,GO:0007275,GO:0007276,GO:0007292,GO:0007399,GO:0007409,GO:0008092,GO:0008150,GO:…		ko:K10407	ko05132,map05132				ko00000,ko00001,ko03019,ko04812				Chromadorea	1KXJY@119089,38CFM@33154,3BC82@33208,3CWNT@33213,40CF3@6231,COG0457@1,KOG1840@2759	NA|NA|NA	Z
Bm12299	WBGene00232560	289.581	2272.1	-2.97196	2.5095e-07	#	289.581	336.369	0.221035	0.737824	#	2272.1	336.369	2.75092	9.77967e-07	#	Yes	#	GO:0003777/GO:0005515/GO:0005871/	kinesin_complex/microtubule_motor_activity/protein_binding/	Any_complex_that_includes_a_dimer_of_molecules_from_the_kinesin_superfamily,_a_group_of_related_proteins_that_contain_an_extended_region_of_predicted_alpha-helical_coiled_coil_in_the_main_chain_that_likely_produces_dimerization._The_native_complexes_of_several_kinesin_family_members_have_also_been_shown_to_contain_additional_peptides,_often_designated_light_chains_as_all_of_the_noncatalytic_subun…	cellular_component/molecular_function/	#	IPR002151/IPR011990/	Kinesin_light_chain/Tetratricopeptide-like_helical_domain_superfamily/	Kinesin_light/TPR-like_helical_dom_sf/	#	note=contains_similarity_to_Pfam_domain_PF09311_Rabaptin-like_protein_contains_similarity_to_Interpro_domains_IPR002151_(Kinesin_light_chain),_IPR015390_(Rabaptin,_GTPase-Rab5_binding_domain)	#	7209.EFO28066.2	2e-119	435.3	Chromadorea		GO:0000003,GO:0000226,GO:0000280,GO:0000902,GO:0000904,GO:0000910,GO:0002119,GO:0002164,GO:0003674,GO:0005488,GO:0005515,GO:0005575,GO:0005622,GO:0005623,GO:0005634,GO:0005635,GO:0005737,GO:0005856,GO:0005871,GO:0005875,GO:0006810,GO:0006928,GO:0006996,GO:0007010,GO:0007017,GO:0007018,GO:0007049,GO:0007097,GO:0007143,GO:0007275,GO:0007276,GO:0007292,GO:0007399,GO:0007409,GO:0008092,GO:0008150,GO:…		ko:K10407	ko05132,map05132				ko00000,ko00001,ko03019,ko04812				Chromadorea	1KXJY@119089,38CFM@33154,3BC82@33208,3CWNT@33213,40CF3@6231,COG0457@1,KOG1840@2759	NA|NA|NA	Z
Bm10802	WBGene00231063	74.5322	17.0562	2.12685	0.0150496	#	74.5322	10.4843	2.85545	0.00109699	#	17.0562	10.4843	0.728597	0.469545	#	Yes	#	GO:0005739/GO:0005743/GO:0008121/GO:0016020/GO:0016491/GO:0016679/GO:0022900/GO:0051537/GO:0055114/GO:0070469/	2_iron,_2_sulfur_cluster_binding/electron_transport_chain/membrane/mitochondrial_inner_membrane/mitochondrion/oxidation-reduction_process/oxidoreductase_activity/oxidoreductase_activity,_acting_on_diphenols_and_related_substances_as_donors/respiratory_chain/ubiquinol-cytochrome-c_reductase_activity/	A_lipid_bilayer_along_with_all_the_proteins_and_protein_complexes_embedded_in_it_an_attached_to_it._[GOC:dos,_GOC:mah,_ISBN:0815316194]/"A_metabolic_process_that_results_in_the_removal_or_addition_of_one_or_more_electrons_to_or_from_a_substance,_with_or_without_the_concomitant_removal_or_addition_of_a_proton_or_protons."_[GOC:dhl,_GOC:ecd,_GOC:jh2,_GOC:jid,_GOC:mlg,_GOC:rph]/"A_process_in_which_a…	biological_process/cellular_component/molecular_function/	#	IPR004192/IPR005805/IPR006317/IPR014349/IPR017941/IPR036922/IPR037008/	Cytochrome_b-c1_complex_subunit_Rieske,_transmembrane_domain/Cytochrome_bc1_complex_subunit_Rieske,_transmembrane_domain_superfamily/Rieske_[2Fe-2S]_iron-sulphur_domain/Rieske_[2Fe-2S]_iron-sulphur_domain_superfamily/Rieske_iron-sulphur_protein/Rieske_iron-sulphur_protein,_C-terminal/Ubiquinol-cytochrome_c_reductase,_iron-sulphur_subunit/	Rieske_2Fe-2S/Rieske_2Fe-2S_sf/Rieske_Fe-S_prot/Rieske_Fe-S_prot_C/Rieske_TM/Ubiquinol_cyt_c_Rdtase_Fe-S-su/bc1_Rieske_TM_sf/	#	note=contains_similarity_to_Pfam_domain_PF00355_Rieske_[2Fe-2S]_domain_contains_similarity_to_Interpro_domains_IPR017941_(Rieske_[2Fe-2S]_iron-sulphur_domain),_IPR006317_(Ubiquinol-cytochrome_c_reductase,_iron-sulphur_subunit),_IPR005805_(Rieske_iron-sulphur_protein,_C-terminal),_IPR014349_(Rieske_iron-sulphur_protein),_IPR004192_(Ubiquinol_cytochrome_reductase,_transmembrane_domain)	#	7209.EFO20469.2	2.7e-105	388.3	Chromadorea		GO:0001932,GO:0001933,GO:0001934,GO:0006091,GO:0006119,GO:0006122,GO:0006139,GO:0006163,GO:0006725,GO:0006753,GO:0006793,GO:0006796,GO:0006807,GO:0008150,GO:0008152,GO:0009117,GO:0009123,GO:0009126,GO:0009141,GO:0009144,GO:0009150,GO:0009161,GO:0009167,GO:0009199,GO:0009205,GO:0009259,GO:0009892,GO:0009893,GO:0009987,GO:0010468,GO:0010562,GO:0010563,GO:0010604,GO:0010605,GO:0010628,GO:0010629,GO:…	1.10.2.2	ko:K00411	ko00190,ko01100,ko02020,ko04260,ko04714,ko04932,ko05010,ko05012,ko05016,map00190,map01100,map02020,map04260,map04714,map04932,map05010,map05012,map05016	M00151,M00152			ko00000,ko00001,ko00002,ko01000				Chromadorea	1KVJ1@119089,38FY0@33154,3BE7D@33208,3CTBE@33213,40CYI@6231,COG0723@1,KOG1671@2759	NA|NA|NA	C
Bm2688	WBGene00222949	2580.97	13452.9	-2.38187	4.60952e-24	#	2580.97	2672.94	0.0514228	0.855121	#	13452.9	2672.94	2.33044	9.22789e-24	#	Yes	#	GO:0001666/GO:0002119/GO:0004540/GO:0004672/GO:0005515/GO:0005524/GO:0006397/GO:0006468/GO:0006990/GO:0016020/GO:0016021/GO:0030968/GO:0035966/GO:0090501/GO:1902255/GO:1904576/GO:1990440/	ATP_binding/RNA_phosphodiester_bond_hydrolysis/endoplasmic_reticulum_unfolded_protein_response/integral_component_of_membrane/mRNA_processing/membrane/nematode_larval_development/positive_regulation_of_intrinsic_apoptotic_signaling_pathway_by_p53_class_mediator/positive_regulation_of_transcription_from_RNA_polymerase_II_promoter_in_response_to_endoplasmic_reticulum_stress/positive_regulation_of_t…	A_lipid_bilayer_along_with_all_the_proteins_and_protein_complexes_embedded_in_it_an_attached_to_it._[GOC:dos,_GOC:mah,_ISBN:0815316194]/"Any_process_involved_in_the_conversion_of_a_primary_mRNA_transcript_into_one_or_more_mature_mRNA(s)_prior_to_translation_into_polypeptide."_[GOC:mah]/"Any_process_that_activates_or_increases_the_frequency,_rate_or_extent_of_intrinsic_apoptotic_signaling_pathway_…	biological_process/cellular_component/molecular_function/	#	IPR000719/IPR008271/IPR010513/IPR011009/IPR011047/IPR015943/IPR018391/IPR018997/IPR033523/IPR038357/	KEN_domain/KEN_domain_superfamily/PUB_domain/Protein_kinase-like_domain_superfamily/Protein_kinase_domain/Pyrrolo-quinoline_quinone_beta-propeller_repeat/Quinoprotein_alcohol_dehydrogenase-like_superfamily/Serine/threonine-protein_kinase,_active_site/Serine/threonine-protein_kinase/endoribonuclease_IRE2/WD40/YVTN_repeat-like-containing_domain_superfamily/	IRE2/KEN_dom/KEN_sf/Kinase-like_dom_sf/PQQ_beta_propeller_repeat/PUB_domain/Prot_kinase_dom/Quinoprotein_ADH-like_supfam/Ser/Thr_kinase_AS/WD40/YVTN_repeat-like_dom_sf/	#	note=B._malayi_BMA-IRE-1_protein,_contains_similarity_toPfam_domains_PF06479_(Ribonuclease_2-5A),_PF00069_(Proteinkinase_domain)_contains_similarity_to_Interpro_domainsIPR002290_(Serine/threonine/dual_specificity_proteinkinase,_catalytic_domain),_IPR011009_(Protein_kinase-likedomain),_IPR000719_(Protein_kinase_domain),_IPR010513_(KENdomain),_IPR006567_(PUG_domain)	#	7209.EFO27881.2	1.1e-263	916.4	Chromadorea		GO:0001666,GO:0002119,GO:0002164,GO:0003674,GO:0003824,GO:0004518,GO:0004519,GO:0004521,GO:0004540,GO:0004672,GO:0004674,GO:0005575,GO:0005622,GO:0005623,GO:0005737,GO:0005783,GO:0005789,GO:0006139,GO:0006355,GO:0006357,GO:0006464,GO:0006468,GO:0006725,GO:0006793,GO:0006796,GO:0006807,GO:0006950,GO:0006986,GO:0006990,GO:0007154,GO:0007165,GO:0007275,GO:0008150,GO:0008152,GO:0009628,GO:0009791,GO:…	2.7.11.1	ko:K08852	ko04140,ko04141,ko04210,ko04932,ko05010,map04140,map04141,map04210,map04932,map05010				ko00000,ko00001,ko01000,ko01001				Chromadorea	1KY5Z@119089,38FA9@33154,3B9Q4@33208,3CT33@33213,40CAT@6231,COG0515@1,KOG1027@2759	NA|NA|NA	T
Bm9727	WBGene00229988	1180.38	1367.7	0.211867	0.425126	#	1180.38	155.309	2.91893	2.70477e-34	#	1367.7	155.309	3.13079	1.91954e-39	#	Yes	#	GO:0000077/GO:0030896/	DNA_damage_checkpoint/checkpoint_clamp_complex/	A_cell_cycle_checkpoint_that_regulates_progression_through_the_cell_cycle_in_response_to_DNA_damage._A_DNA_damage_checkpoint_may_blocks_cell_cycle_progression_(in_G1,_G2_or_metaphase)_or_slow_the_rate_at_which_S_phase_proceeds._[GOC:mtg_cell_cycle]/"Conserved_heterotrimeric_complex_of_PCNA-like_proteins_that_is_loaded_onto_DNA_at_sites_of_DNA_damage."_[PMID:12531008]/	biological_process/cellular_component/	#	IPR007268/	Rad9/Ddc1/	Rad9/Ddc1/	#	note=B._malayi_BMA-HPR-9_protein,_contains_similarity_toPfam_domain_PF04139_Rad9_contains_similarity_to_Interprodomains_IPR026584_(Rad9),_IPR007268_(Rad9/Ddc1)	#	7209.EFO20483.2	1.6e-205	722.2	Chromadorea			3.1.11.2	ko:K10994,ko:K10995	ko04218,map04218				ko00000,ko00001,ko01000,ko03400				Chromadorea	1KZEN@119089,38G4Z@33154,3BHJA@33208,3CWD7@33213,40F15@6231,KOG2810@1,KOG2810@2759	NA|NA|NA	DL
Bm2311	WBGene00222572	111629	101853	0.132231	0.751312	#	111629	4827.92	4.53123	3.42898e-42	#	101853	4827.92	4.399	5.46979e-40	#	Yes	#	GO:0000786/GO:0003677/GO:0005634/GO:0005694/GO:0006334/	DNA_binding/chromosome/nucleosome/nucleosome_assembly/nucleus/	A_complex_comprised_of_DNA_wound_around_a_multisubunit_core_and_associated_proteins,_which_forms_the_primary_packing_unit_of_DNA_into_higher_order_structures._[GOC:elh]/"A_membrane-bounded_organelle_of_eukaryotic_cells_in_which_chromosomes_are_housed_and_replicated._In_most_cells,_the_nucleus_contains_all_of_the_cell's_chromosomes_except_the_organellar_chromosomes,_and_is_the_site_of_RNA_synthesi…	biological_process/cellular_component/molecular_function/	#	IPR005818/IPR005819/IPR036388/IPR036390/	Histone_H5/Linker_histone_H1/H5,_domain_H15/Winged_helix-like_DNA-binding_domain_superfamily/Winged_helix_DNA-binding_domain_superfamily/	Histone_H1/H5_H15/Histone_H5/WH-like_DNA-bd_sf/WH_DNA-bd_sf/	#	note=B._malayi_BMA-HIL-1_protein,_contains_similarity_toPfam_domain_PF00538_linker_histone_H1_and_H5_familycontains_similarity_to_Interpro_domains_IPR011991_(Wingedhelix-turn-helix_DNA-binding_domain),_IPR005819_(HistoneH5),_IPR005818_(Linker_histone_H1/H5,_domain_H15)	#	7209.EFO21801.2	5.5e-30	137.9	Eukaryota													Chromadorea	KOG4012@1,KOG4012@2759	NA|NA|NA	B
Bm7630	WBGene00227891	1452.65	420.709	1.78732	0.000197181	#	1452.65	94.8058	3.91729	1.68193e-17	#	420.709	94.8058	2.12997	5.85119e-06	#	Yes	#	GO:0000712/GO:0005524/GO:0005634/GO:0006298/GO:0007131/GO:0009792/GO:0030983/GO:0045143/GO:0051026/	ATP_binding/chiasma_assembly/embryo_development_ending_in_birth_or_egg_hatching/homologous_chromosome_segregation/mismatch_repair/mismatched_DNA_binding/nucleus/reciprocal_meiotic_recombination/resolution_of_meiotic_recombination_intermediates/	A_membrane-bounded_organelle_of_eukaryotic_cells_in_which_chromosomes_are_housed_and_replicated._In_most_cells,_the_nucleus_contains_all_of_the_cell's_chromosomes_except_the_organellar_chromosomes,_and_is_the_site_of_RNA_synthesis_and_processing._In_some_species,_or_in_specialized_cell_types,_RNA_metabolism_or_DNA_replication_may_be_absent._[GOC:go_curators]/"A_system_for_the_correction_of_errors…	biological_process/cellular_component/molecular_function/	#	IPR000432/IPR007696/IPR007860/IPR007861/IPR011184/IPR027417/IPR036187/IPR036678/	DNA_mismatch_repair_Msh2-type/DNA_mismatch_repair_protein_MutS,_C-terminal/DNA_mismatch_repair_protein_MutS,_clamp/DNA_mismatch_repair_protein_MutS,_connector_domain/DNA_mismatch_repair_protein_MutS,_core/DNA_mismatch_repair_protein_MutS,_core_domain_superfamily/MutS,_connector_domain_superfamily/P-loop_containing_nucleoside_triphosphate_hydrolase/	DNA_mismatch_repair_Msh2/DNA_mismatch_repair_MutS_C/DNA_mismatch_repair_MutS_clamp/DNA_mismatch_repair_MutS_core/DNA_mismatch_repair_MutS_sf/DNA_mmatch_repair_MutS_con_dom/MutS_con_dom_sf/P-loop_NTPase/	#	note=B._malayi_BMA-HIM-14_protein,_contains_similarity_to_Pfam_domains_PF05188_(MutS_domain_II),_PF00488_(MutS_domain_V),_PF05192_(MutS_domain_III),_PF05190_(MutS_family_domain_IV)_contains_similarity_to_Interpro_domains_IPR007861_(DNA_mismatch_repair_protein_MutS,_clamp),_IPR007696_(DNA_mismatch_repair_protein_MutS,_core),_IPR011184_(DNA_mismatch_repair_MutS),_IPR007860_(DNA_mismatch_repair_prot…	#	7209.EFO23027.1	0.0	1404.8	Chromadorea		GO:0000003,GO:0000280,GO:0000712,GO:0003674,GO:0005488,GO:0005515,GO:0005575,GO:0005622,GO:0005623,GO:0005634,GO:0006139,GO:0006259,GO:0006310,GO:0006725,GO:0006807,GO:0006996,GO:0007049,GO:0007059,GO:0007127,GO:0007129,GO:0007131,GO:0007275,GO:0008150,GO:0008152,GO:0009790,GO:0009792,GO:0009987,GO:0016043,GO:0022402,GO:0022414,GO:0022607,GO:0032501,GO:0032502,GO:0034641,GO:0035825,GO:0043170,GO:…		ko:K08740					ko00000,ko03400				Chromadorea	1KTRM@119089,38GMT@33154,3BFC4@33208,3CTG2@33213,40AQU@6231,COG0249@1,KOG0220@2759	NA|NA|NA	L
Bm16946	WBGene00255601	5131.73	2646.78	0.955108	0.00667649	#	5131.73	919.334	2.47822	2.50636e-14	#	2646.78	919.334	1.52311	3.86278e-06	#	Yes	#	GO:0000077/GO:0000166/GO:0000278/GO:0000712/GO:0003676/GO:0003824/GO:0005524/GO:0005622/GO:0006260/GO:0006281/GO:0006310/GO:0007059/GO:0007131/GO:0008026/GO:0008094/GO:0008340/GO:0010165/GO:0010705/GO:0019899/GO:0032508/GO:0043066/GO:0043138/GO:0043140/GO:0044237/GO:0051276/GO:0051307/GO:0051321/GO:0071139/	3'-5'_DNA_helicase_activity/ATP-dependent_3'-5'_DNA_helicase_activity/ATP-dependent_helicase_activity/ATP_binding/DNA-dependent_ATPase_activity/DNA_damage_checkpoint/DNA_duplex_unwinding/DNA_recombination/DNA_repair/DNA_replication/catalytic_activity/cellular_metabolic_process/chromosome_organization/chromosome_segregation/determination_of_adult_lifespan/enzyme_binding/intracellular/meiotic_DNA_d…	A_cell_cycle_checkpoint_that_regulates_progression_through_the_cell_cycle_in_response_to_DNA_damage._A_DNA_damage_checkpoint_may_blocks_cell_cycle_progression_(in_G1,_G2_or_metaphase)_or_slow_the_rate_at_which_S_phase_proceeds._[GOC:mtg_cell_cycle]/"A_process_that_is_carried_out_at_the_cellular_level_that_results_in_the_assembly,_arrangement_of_constituent_parts,_or_disassembly_of_chromosomes,_st…	biological_process/cellular_component/molecular_function/	#	IPR001650/IPR002121/IPR004589/IPR010997/IPR011545/IPR014001/IPR018982/IPR027417/IPR032284/IPR036388/IPR036390/	ATP-dependent_DNA_helicase_RecQ,_zinc-binding_domain/DEAD/DEAH_box_helicase_domain/DNA_helicase,_ATP-dependent,_RecQ_type/HRDC-like_superfamily/HRDC_domain/Helicase,_C-terminal/Helicase_superfamily_1/2,_ATP-binding_domain/P-loop_containing_nucleoside_triphosphate_hydrolase/RQC_domain/Winged_helix-like_DNA-binding_domain_superfamily/Winged_helix_DNA-binding_domain_superfamily/	DEAD/DEAH_box_helicase_dom/DNA_helicase_ATP-dep_RecQ/HRDC-like_sf/HRDC_dom/Helicase_ATP-bd/Helicase_C/P-loop_NTPase/RQC_domain/RecQ_Zn-bd/WH-like_DNA-bd_sf/WH_DNA-bd_sf/	#	note=contains_similarity_to_Pfam_domains_PF00270_(DEAD/DEAH_box_helicase),_PF00271_(Helicase_conserved_C-terminal_domain),_PF09382_(RQC_domain),_PF00570_(HRDC_domain)_contains_similarity_to_Interpro_domains_IPR011545_(DEAD/DEAH_box_helicase_domain),_IPR004589_(DNA_helicase,_ATP-dependent,_RecQ_type),_IPR010997_(HRDC-like),_IPR011991_(Winged_helix-turn-helix_DNA-binding_domain),_IPR027417_(P-loop_…	#	7209.EJD76373.1	0.0	1698.7	Chromadorea	him-6	GO:0000003,GO:0000075,GO:0000077,GO:0000278,GO:0000280,GO:0000706,GO:0000712,GO:0000729,GO:0003674,GO:0003678,GO:0003824,GO:0004386,GO:0005488,GO:0005515,GO:0006139,GO:0006259,GO:0006281,GO:0006302,GO:0006310,GO:0006725,GO:0006807,GO:0006950,GO:0006974,GO:0006996,GO:0007049,GO:0007059,GO:0007127,GO:0007131,GO:0007275,GO:0007568,GO:0008094,GO:0008150,GO:0008152,GO:0008340,GO:0009314,GO:0009628,GO:…	3.6.4.12	ko:K10901	ko03440,ko03460,map03440,map03460	M00295,M00414			ko00000,ko00001,ko00002,ko01000,ko03032,ko03400				Chromadorea	1KUVU@119089,38DX0@33154,3BCRK@33208,3CU2E@33213,40BV6@6231,COG0514@1,KOG0351@2759	NA|NA|NA	L
Bm8795	WBGene00229056	3801.27	6856.42	0.851085	7.8459e-07	#	3801.27	477.385	2.9892	1.10724e-70	#	6856.42	477.385	3.84029	1.66725e-116	#	Yes	#	GO:0007076/	mitotic_chromosome_condensation/	The_cell_cycle_process_in_which_chromatin_structure_is_compacted_prior_to_and_during_mitosis_in_eukaryotic_cells._[GOC:mah,_ISBN:0815316194]/	biological_process/	#	IPR011989/IPR016024/IPR026971/IPR032682/	Armadillo-like_helical/Armadillo-type_fold/Condensin_complex_subunit_1,_C-terminal/Condensin_subunit_1/Condensin-2_complex_subunit_D3/	ARM-like/ARM-type_fold/CND1/NCAPD3/Cnd1_C/	#	note=B._malayi_BMA-HCP-6_protein,_contains_similarity_toPfam_domain_PF12717_non-SMC_mitotic_condensation_complexsubunit_1_contains_similarity_to_Interpro_domainsIPR011989_(Armadillo-like_helical),_IPR026971_(Condensinsubunit_1/Condensin-2_complex_subunit_D3),_IPR016024(Armadillo-type_fold)	#	7209.EFO23042.1	0.0	1529.2	Chromadorea		GO:0000070,GO:0000278,GO:0000280,GO:0000775,GO:0000779,GO:0000793,GO:0000796,GO:0000819,GO:0005575,GO:0005622,GO:0005623,GO:0005634,GO:0005654,GO:0005694,GO:0006323,GO:0006996,GO:0007049,GO:0007059,GO:0007076,GO:0007080,GO:0007275,GO:0008150,GO:0008608,GO:0009790,GO:0009792,GO:0009987,GO:0016043,GO:0022402,GO:0030261,GO:0031974,GO:0031981,GO:0032501,GO:0032502,GO:0032991,GO:0043226,GO:0043227,GO:…		ko:K11491					ko00000,ko03036				Chromadorea	1KW2M@119089,38FP5@33154,3BHY4@33208,3CW91@33213,40DP4@6231,KOG0413@1,KOG0413@2759	NA|NA|NA	S
Bm11946	WBGene00232207	1057.36	1428.04	0.433583	0.0251951	#	1057.36	302.634	1.81243	4.10455e-23	#	1428.04	302.634	2.24601	3.67623e-35	#	Yes	#	GO:0000166/GO:0003676/GO:0005524/GO:0005634/GO:0005737/GO:0005739/GO:0008033/GO:0008270/GO:0008340/GO:0016740/GO:0040014/GO:0046872/GO:0052381/	ATP_binding/cytoplasm/determination_of_adult_lifespan/metal_ion_binding/mitochondrion/nucleic_acid_binding/nucleotide_binding/nucleus/regulation_of_multicellular_organism_growth/tRNA_dimethylallyltransferase_activity/tRNA_processing/transferase_activity/zinc_ion_binding/	A_membrane-bounded_organelle_of_eukaryotic_cells_in_which_chromosomes_are_housed_and_replicated._In_most_cells,_the_nucleus_contains_all_of_the_cell's_chromosomes_except_the_organellar_chromosomes,_and_is_the_site_of_RNA_synthesis_and_processing._In_some_species,_or_in_specialized_cell_types,_RNA_metabolism_or_DNA_replication_may_be_absent._[GOC:go_curators]/"A_semiautonomous,_self_replicating_or…	biological_process/cellular_component/molecular_function/	#	IPR003604/IPR018022/IPR027417/IPR030666/IPR036236/IPR039657/	Dimethylallyltransferase/IPP_transferase/Matrin/U1-C-like,_C2H2-type_zinc_finger/P-loop_containing_nucleoside_triphosphate_hydrolase/Zinc_finger_C2H2_superfamily/tRNA_isopentenyltransferase,_eukaryotes/	Dimethylallyltransferase/IPP_transferase_euk/IPT/Matrin/U1-like-C_Znf_C2H2/P-loop_NTPase/Znf_C2H2_sf/	#	note=contains_similarity_to_Pfam_domain_PF01745_Isopentenyl_transferase_contains_similarity_to_Interpro_domains_IPR027417_(P-loop_containing_nucleoside_triphosphate_hydrolase),_IPR002648_(Isopentenyl_transferase)	#	7209.EFO25495.2	2.9e-200	704.5	Chromadorea		GO:0003674,GO:0003824,GO:0005575,GO:0005622,GO:0005623,GO:0005634,GO:0005737,GO:0005739,GO:0006139,GO:0006396,GO:0006399,GO:0006400,GO:0006725,GO:0006807,GO:0007275,GO:0007568,GO:0008033,GO:0008150,GO:0008152,GO:0008340,GO:0009451,GO:0009987,GO:0010259,GO:0010467,GO:0016070,GO:0016740,GO:0016765,GO:0032501,GO:0032502,GO:0034470,GO:0034641,GO:0034660,GO:0040008,GO:0040014,GO:0043170,GO:0043226,GO:…	2.5.1.75	ko:K00791	ko00908,ko01100,ko01110,map00908,map01100,map01110		R01122	RC02820	ko00000,ko00001,ko01000,ko01006,ko03016				Chromadorea	1KV6T@119089,39RQC@33154,3BCJP@33208,3CY54@33213,40AR7@6231,COG0324@1,KOG1384@2759	NA|NA|NA	J
Bm4024	WBGene00224285	51.2369	51.6083	0.0120314	0.987588	#	51.2369	10.5217	2.30151	0.0013355	#	51.6083	10.5217	2.31354	0.00112876	#	Yes	#	/	/	/	/	#	IPR007284/	Ground-like_domain/	Ground-like_dom/	#	note=B._malayi_BMA-GRL-4_protein,_contains_similarity_toPfam_domain_PF04155_Ground-like_domain_contains_similarityto_Interpro_domain_IPR007284_(Ground-like_domain)	#	7209.EFO26408.2	4.1e-46	191.8	Chromadorea													Chromadorea	1KXMU@119089,2E962@1,2SFJM@2759,3AH7Q@33154,3BYGR@33208,3DDB8@33213,40FRX@6231	NA|NA|NA	S
Bm9510	WBGene00229771	446.774	261.045	0.773828	0.0187531	#	446.774	29.6579	3.88125	2.35502e-29	#	261.045	29.6579	3.10742	4.37542e-19	#	Yes	#	GO:0016020/GO:0016021/	integral_component_of_membrane/membrane/	A_lipid_bilayer_along_with_all_the_proteins_and_protein_complexes_embedded_in_it_an_attached_to_it._[GOC:dos,_GOC:mah,_ISBN:0815316194]/"The_component_of_a_membrane_consisting_of_the_gene_products_and_protein_complexes_having_at_least_some_part_of_their_peptide_sequence_embedded_in_the_hydrophobic_region_of_the_membrane."_[GOC:dos,_GOC:go_curators]/	cellular_component/	#	IPR002018/IPR029058/	Alpha/Beta_hydrolase_fold/Carboxylesterase,_type_B/	AB_hydrolase/CarbesteraseB/	#	note=contains_similarity_to_Pfam_domain_PF00135_Carboxylesterase_family_contains_similarity_to_Interpro_domains_IPR029058_(Alpha/Beta_hydrolase_fold),_IPR002018_(Carboxylesterase,_type_B)	#	7209.EFO23893.1	0.0	1102.8	Nematoda													Chromadorea	38D2A@33154,3BDJX@33208,3CTBY@33213,40B1A@6231,COG2272@1,KOG1516@2759	NA|NA|NA	G
Bm7431	WBGene00227692	663.15	2505.5	-1.91725	3.29359e-18	#	663.15	619.193	0.103438	0.690253	#	2505.5	619.193	2.02068	1.70152e-20	#	Yes	#	GO:0005515/GO:0010997/GO:0097027/GO:1904668/	anaphase-promoting_complex_binding/positive_regulation_of_ubiquitin_protein_ligase_activity/protein_binding/ubiquitin-protein_transferase_activator_activity/	Any_process_that_activates_or_increases_the_frequency,_rate_or_extent_of_ubiquitin_protein_ligase_activity._[GO_REF:0000059,_GOC:dph,_GOC:TermGenie,_GOC:vw,_PMID:10921876,_PMID:26216882]/"Increases_the_activity_of_a_ubiquitin-protein_transferase,_an_enzyme_that_catalyzes_the_covalent_attachment_of_ubiquitin_to_lysine_in_a_substrate_protein."_[GOC:rb,_PMID:18321851]/"Interacting_selectively_and_no…	biological_process/molecular_function/	#	IPR001680/IPR011047/IPR015943/IPR017986/IPR019775/IPR024977/IPR033010/	Anaphase-promoting_complex_subunit_4,_WD40_domain/Quinoprotein_alcohol_dehydrogenase-like_superfamily/The_WD_repeat_Cdc20/Fizzy_family/WD40-repeat-containing_domain/WD40/YVTN_repeat-like-containing_domain_superfamily/WD40_repeat/WD40_repeat,_conserved_site/	Apc4_WD40_dom/Cdc20/Fizzy/Quinoprotein_ADH-like_supfam/WD40/YVTN_repeat-like_dom_sf/WD40_repeat/WD40_repeat_CS/WD40_repeat_dom/	#	note=B._malayi_BMA-FZY-1_protein,_contains_similarity_toPfam_domain_PF00400_WD_domain,_G-beta_repeat_containssimilarity_to_Interpro_domains_IPR011047_(Quinonproteinalcohol_dehydrogenase-like_superfamily),_IPR001680_(WD40repeat),_IPR015943_(WD40/YVTN_repeat-like-containingdomain)	#	7209.EFO19265.1	1.1e-289	1001.9	Chromadorea		GO:0000003,GO:0000280,GO:0000793,GO:0000910,GO:0003002,GO:0003674,GO:0005488,GO:0005515,GO:0005575,GO:0005622,GO:0005623,GO:0005694,GO:0005737,GO:0006996,GO:0007049,GO:0007143,GO:0007275,GO:0007276,GO:0007292,GO:0007389,GO:0008150,GO:0008356,GO:0009798,GO:0009948,GO:0009949,GO:0009952,GO:0009987,GO:0010564,GO:0016043,GO:0019953,GO:0022402,GO:0022412,GO:0022414,GO:0032501,GO:0032502,GO:0032504,GO:…		ko:K03363	ko04110,ko04111,ko04113,ko04114,ko04120,ko05166,ko05203,map04110,map04111,map04113,map04114,map04120,map05166,map05203	M00389			ko00000,ko00001,ko00002,ko03036,ko04121				Chromadorea	1KY3V@119089,38D8U@33154,3BCPV@33208,3CRM8@33213,40FSV@6231,COG2319@1,KOG0305@2759	NA|NA|NA	DO
Bm5912	WBGene00226173	943.433	3972.96	-2.07423	9.67891e-30	#	943.433	646.284	0.54246	0.00595203	#	3972.96	646.284	2.61669	1.05147e-46	#	Yes	#	/GO:0003677/GO:0005634/	/DNA_binding/nucleus/	/"A_membrane-bounded_organelle_of_eukaryotic_cells_in_which_chromosomes_are_housed_and_replicated._In_most_cells,_the_nucleus_contains_all_of_the_cell's_chromosomes_except_the_organellar_chromosomes,_and_is_the_site_of_RNA_synthesis_and_processing._In_some_species,_or_in_specialized_cell_types,_RNA_metabolism_or_DNA_replication_may_be_absent."_[GOC:go_curators]/"Any_molecular_function_by_which_a_…	/cellular_component/molecular_function/	#	IPR009071/IPR036910/	High_mobility_group_box_domain/High_mobility_group_box_domain_superfamily/	HMG_box_dom/HMG_box_dom_sf/	#	note=B._malayi_BMA-EGL-13_protein,_contains_similarity_to_Pfam_domain_PF00505_HMG_(high_mobility_group)_box_contains_similarity_to_Interpro_domain_IPR009071_(High_mobility_group_box_domain)	#	7209.EJD75440.1	2.1e-284	984.6	Chromadorea		GO:0000981,GO:0001708,GO:0001709,GO:0002119,GO:0002164,GO:0003674,GO:0003700,GO:0005575,GO:0005622,GO:0005623,GO:0005634,GO:0006355,GO:0006357,GO:0007275,GO:0007399,GO:0007405,GO:0008150,GO:0008283,GO:0008356,GO:0009653,GO:0009791,GO:0009889,GO:0009987,GO:0010468,GO:0010556,GO:0016043,GO:0017145,GO:0019219,GO:0019222,GO:0022008,GO:0030154,GO:0030182,GO:0031323,GO:0031326,GO:0032501,GO:0032502,GO:…											Chromadorea	1KVP7@119089,38J4G@33154,3BD9T@33208,3CSUD@33213,40CTJ@6231,KOG0527@1,KOG0528@2759	NA|NA|NA	K
Bm4062	WBGene00224323	1595.47	2205.28	0.467185	0.151264	#	1595.47	164.507	3.26538	4.23174e-28	#	2205.28	164.507	3.73256	1.34035e-36	#	Yes	#	GO:0000014/GO:0005634/GO:0006259/GO:0017108/GO:0032508/GO:0033567/GO:0043141/GO:0043142/	5'-flap_endonuclease_activity/ATP-dependent_5'-3'_DNA_helicase_activity/DNA_duplex_unwinding/DNA_metabolic_process/DNA_replication,_Okazaki_fragment_processing/nucleus/single-stranded_DNA-dependent_ATPase_activity/single-stranded_DNA_endodeoxyribonuclease_activity/	A_membrane-bounded_organelle_of_eukaryotic_cells_in_which_chromosomes_are_housed_and_replicated._In_most_cells,_the_nucleus_contains_all_of_the_cell's_chromosomes_except_the_organellar_chromosomes,_and_is_the_site_of_RNA_synthesis_and_processing._In_some_species,_or_in_specialized_cell_types,_RNA_metabolism_or_DNA_replication_may_be_absent._[GOC:go_curators]/"Any_cellular_metabolic_process_involv…	biological_process/cellular_component/molecular_function/	#	IPR014808/IPR022765/IPR026851/IPR027417/IPR041677/IPR041679/	DNA2/NAM7_helicase,_AAA_domain/DNA2/NAM7_helicase-like,_AAA_domain/DNA_replication_factor_Dna2,_N-terminal/Dna2/Dna2/Cas4,_domain_of_unknown_function_DUF83/P-loop_containing_nucleoside_triphosphate_hydrolase/	DNA2/NAM7_AAA_11/DNA2/NAM7_like_AAA_12/DNA_replication_fac_Dna2_N/Dna2/Dna2/Cas4_DUF83/P-loop_NTPase/	#	note=B._malayi_BMA-DNA-2_protein,_contains_similarity_toPfam_domains_PF13086_(AAA_domain),_PF13087_(AAA_domain),PF08696_(DNA_replication_factor_Dna2)_contains_similarityto_Interpro_domains_IPR026851_(Dna2),_IPR027417_(P-loopcontaining_nucleoside_triphosphate_hydrolase),_IPR014808(DNA_replication_factor_Dna2,_N-terminal)	#	7209.EFO21539.2	0.0	1579.3	Chromadorea		GO:0000014,GO:0003674,GO:0003678,GO:0003824,GO:0004003,GO:0004386,GO:0004518,GO:0004519,GO:0004520,GO:0004536,GO:0005575,GO:0005622,GO:0005623,GO:0005634,GO:0006139,GO:0006259,GO:0006725,GO:0006807,GO:0006996,GO:0008026,GO:0008094,GO:0008150,GO:0008152,GO:0009987,GO:0016043,GO:0016462,GO:0016787,GO:0016788,GO:0016817,GO:0016818,GO:0016887,GO:0017111,GO:0032392,GO:0032508,GO:0034641,GO:0042623,GO:…	3.6.4.12	ko:K10742	ko03030,map03030				ko00000,ko00001,ko01000,ko03032				Chromadorea	1KTPJ@119089,38C48@33154,3BEJG@33208,3D0DG@33213,40BZH@6231,COG1112@1,KOG1805@2759	NA|NA|NA	L
Bm7299	WBGene00227560	1173.37	9698.78	-3.04672	7.42378e-32	#	1173.37	597.787	0.972456	0.000375585	#	9698.78	597.787	4.01917	2.52962e-55	#	Yes	#	GO:0000290/GO:0000340/GO:0004780/GO:0005634/GO:0005737/GO:0006401/GO:0006402/GO:0006790/GO:0009150/GO:0009408/GO:0016787/GO:0047627/GO:0050072/	RNA_7-methylguanosine_cap_binding/RNA_catabolic_process/adenylylsulfatase_activity/cytoplasm/deadenylation-dependent_decapping_of_nuclear-transcribed_mRNA/hydrolase_activity/m7G(5')pppN_diphosphatase_activity/mRNA_catabolic_process/nucleus/purine_ribonucleotide_metabolic_process/response_to_heat/sulfate_adenylyltransferase_(ADP)_activity/sulfur_compound_metabolic_process/	A_membrane-bounded_organelle_of_eukaryotic_cells_in_which_chromosomes_are_housed_and_replicated._In_most_cells,_the_nucleus_contains_all_of_the_cell's_chromosomes_except_the_organellar_chromosomes,_and_is_the_site_of_RNA_synthesis_and_processing._In_some_species,_or_in_specialized_cell_types,_RNA_metabolism_or_DNA_replication_may_be_absent._[GOC:go_curators]/"All_of_the_contents_of_a_cell_excludi…	biological_process/cellular_component/molecular_function/	#	IPR008594/IPR011145/IPR036265/	HIT-like_superfamily/Scavenger_mRNA_decapping_enzyme,_N-terminal/Scavenger_mRNA_decapping_enzyme_DcpS/DCS2/	DcpS/DCS2/HIT-like_sf/Scavenger_mRNA_decap_enz_N/	#	note=B._malayi_BMA-DCS-1_protein,_contains_similarity_toInterpro_domain_IPR011146_(HIT-like_domain)	#	7209.EFO18618.1	4.2e-143	514.2	Chromadorea		GO:0000288,GO:0000339,GO:0000340,GO:0000956,GO:0003674,GO:0003676,GO:0003723,GO:0003824,GO:0004779,GO:0004780,GO:0005488,GO:0005575,GO:0005622,GO:0005623,GO:0005634,GO:0005737,GO:0006139,GO:0006163,GO:0006401,GO:0006402,GO:0006725,GO:0006753,GO:0006790,GO:0006793,GO:0006796,GO:0006807,GO:0006950,GO:0008150,GO:0008152,GO:0009056,GO:0009057,GO:0009117,GO:0009150,GO:0009259,GO:0009266,GO:0009408,GO:…	3.6.1.59	ko:K12584	ko03018,map03018		R04368	RC00002	ko00000,ko00001,ko01000,ko03019				Chromadorea	1KYIC@119089,38BBX@33154,3BJYT@33208,3D2TE@33213,40EIT@6231,COG5075@1,KOG3969@2759	NA|NA|NA	S
Bm4473	WBGene00224734	1181.09	5084.36	-2.10594	2.76024e-08	#	1181.09	263.752	2.15443	1.08586e-08	#	5084.36	263.752	4.26037	2.35035e-31	#	Yes	#	GO:0003676/GO:0003723/GO:0003729/GO:0007281/	RNA_binding/germ_cell_development/mRNA_binding/nucleic_acid_binding/	Interacting_selectively_and_non-covalently_with_an_RNA_molecule_or_a_portion_thereof._[GOC:jl,_GOC:mah]/"Interacting_selectively_and_non-covalently_with_any_nucleic_acid."_[GOC:jl]/"Interacting_selectively_and_non-covalently_with_messenger_RNA_(mRNA),_an_intermediate_molecule_between_DNA_and_protein._mRNA_includes_UTR_and_coding_sequences,_but_does_not_contain_introns."_[GOC:kmv,_GOC:pr,_SO:00002…	biological_process/molecular_function/	#	IPR000504/IPR012677/IPR035979/IPR037366/	BOULE/DAZ_family/Nucleotide-binding_alpha-beta_plait_domain_superfamily/RNA-binding_domain_superfamily/RNA_recognition_motif_domain/	BOULE/DAZ/Nucleotide-bd_a/b_plait_sf/RBD_domain_sf/RRM_dom/	#	note=contains_similarity_to_Pfam_domain_PF00076_RNA_recognition_motif._(a.k.a._RRM,_RBD,_or_RNP_domain)_contains_similarity_to_Interpro_domains_IPR012677_(Nucleotide-binding_alpha-beta_plait_domain),_IPR000504_(RNA_recognition_motif_domain)	#	7209.EFO26975.1	1.2e-204	719.2	Chromadorea		GO:0005575,GO:0005622,GO:0005623,GO:0005737,GO:0044424,GO:0044464											Chromadorea	1KZM6@119089,39UM8@33154,3BEMJ@33208,3CZ6F@33213,40GZ2@6231,KOG0118@1,KOG0118@2759	NA|NA|NA	A
Bm3943	WBGene00224204	1526.77	3686.15	-1.27155	0.00392705	#	1526.77	784.525	0.957618	0.0282474	#	3686.15	784.525	2.22917	5.80844e-08	#	Yes	#	GO:0000413/GO:0000993/GO:0002119/GO:0003676/GO:0003723/GO:0003755/GO:0005634/GO:0005654/GO:0006351/GO:0032786/GO:0033120/GO:0035327/GO:0040026/GO:0048639/GO:0050685/GO:0060282/GO:1905437/GO:1905473/GO:2000543/GO:2001165/GO:2001255/	RNA_binding/RNA_polymerase_II_complex_binding/nematode_larval_development/nucleic_acid_binding/nucleoplasm/nucleus/peptidyl-prolyl_cis-trans_isomerase_activity/positive_regulation_of_DNA-templated_transcription,_elongation/positive_regulation_of_RNA_splicing/positive_regulation_of_developmental_growth/positive_regulation_of_gastrulation/positive_regulation_of_histone_H3-K36_trimethylation/positiv…	A_membrane-bounded_organelle_of_eukaryotic_cells_in_which_chromosomes_are_housed_and_replicated._In_most_cells,_the_nucleus_contains_all_of_the_cell's_chromosomes_except_the_organellar_chromosomes,_and_is_the_site_of_RNA_synthesis_and_processing._In_some_species,_or_in_specialized_cell_types,_RNA_metabolism_or_DNA_replication_may_be_absent._[GOC:go_curators]/"Any_process_that_activates,_maintains…	biological_process/cellular_component/molecular_function/	#	IPR000504/IPR002130/IPR012677/IPR024936/IPR029000/IPR035538/IPR035542/IPR035979/	Cyclophilin-RNA_interacting_protein/Cyclophilin-like_domain_superfamily/Cyclophilin-type_peptidyl-prolyl_cis-trans_isomerase/Cyclophilin-type_peptidyl-prolyl_cis-trans_isomerase_domain/Nucleotide-binding_alpha-beta_plait_domain_superfamily/PPIL4-like,_cyclophilin_domain/RNA-binding_domain_superfamily/RNA_recognition_motif_domain/	CRIP/Cyclophilin-like_dom_sf/Cyclophilin-type_PPIase/Cyclophilin-type_PPIase_dom/Cyclophilin_PPIL4/Nucleotide-bd_a/b_plait_sf/RBD_domain_sf/RRM_dom/	#	note=B._malayi_BMA-SIG-7_protein,_contains_similarity_toPfam_domain_PF00076_RNA_recognition_motif._(a.k.a._RRM,RBD,_or_RNP_domain)_contains_similarity_to_Interprodomains_IPR012677_(Nucleotide-binding_alpha-beta_plaitdomain),_IPR024936_(Cyclophilin-type_peptidyl-prolylcis-trans_isomerase),_IPR000504_(RNA_recognition_motifdomain)	#	7209.EJD76219.1	3.2e-202	711.1	Chromadorea		GO:0000414,GO:0000416,GO:0000785,GO:0000993,GO:0001098,GO:0001099,GO:0001932,GO:0001934,GO:0002119,GO:0002164,GO:0003674,GO:0005488,GO:0005515,GO:0005575,GO:0005622,GO:0005623,GO:0005634,GO:0005654,GO:0005694,GO:0006139,GO:0006351,GO:0006355,GO:0006357,GO:0006725,GO:0006807,GO:0007275,GO:0008150,GO:0008152,GO:0009058,GO:0009059,GO:0009791,GO:0009889,GO:0009891,GO:0009893,GO:0009987,GO:0010467,GO:…	5.2.1.8	ko:K12735					ko00000,ko01000,ko03041,ko03110				Chromadorea	1KV2N@119089,38CRB@33154,3BB91@33208,3CWTV@33213,40BHM@6231,COG0652@1,KOG0415@2759	NA|NA|NA	A
Bm7319	WBGene00227580	949.13	2895.28	-1.60933	0.000832616	#	949.13	695.204	0.451515	0.372655	#	2895.28	695.204	2.06085	6.41793e-06	#	Yes	#	GO:0000413/GO:0003676/GO:0003723/GO:0003755/GO:0004518/GO:0006309/GO:0006457/GO:0006915/GO:0016853/	RNA_binding/apoptotic_DNA_fragmentation/apoptotic_process/isomerase_activity/nuclease_activity/nucleic_acid_binding/peptidyl-prolyl_cis-trans_isomerase_activity/protein_folding/protein_peptidyl-prolyl_isomerization/	A_programmed_cell_death_process_which_begins_when_a_cell_receives_an_internal_(e.g._DNA_damage)_or_external_signal_(e.g._an_extracellular_death_ligand),_and_proceeds_through_a_series_of_biochemical_events_(signaling_pathway_phase)_which_trigger_an_execution_phase._The_execution_phase_is_the_last_step_of_an_apoptotic_process,_and_is_typically_characterized_by_rounding-up_of_the_cell,_retraction_of…	biological_process/molecular_function/	#	IPR000504/IPR002130/IPR012677/IPR016304/IPR020892/IPR024936/IPR029000/IPR034168/IPR035979/	Cyclophilin-like_domain_superfamily/Cyclophilin-type_peptidyl-prolyl_cis-trans_isomerase/Cyclophilin-type_peptidyl-prolyl_cis-trans_isomerase,_conserved_site/Cyclophilin-type_peptidyl-prolyl_cis-trans_isomerase_domain/Nucleotide-binding_alpha-beta_plait_domain_superfamily/Peptidyl-prolyl_cis-trans_isomerase_E/Peptidyl-prolyl_cis-trans_isomerase_E,_RNA_recognition_motif/RNA-binding_domain_superfam…	Cyclophilin-like_dom_sf/Cyclophilin-type_PPIase/Cyclophilin-type_PPIase_CS/Cyclophilin-type_PPIase_dom/Nucleotide-bd_a/b_plait_sf/PPIE/PPIE_RRM/RBD_domain_sf/RRM_dom/	#	note=B._malayi_BMA-CYN-13_protein,_contains_similarity_to_Pfam_domains_PF00160_(Cyclophilin_type_peptidyl-prolyl_cis-trans_isomerase/CLD),_PF00076_(RNA_recognition_motif._(a.k.a._RRM,_RBD,_or_RNP_domain))_contains_similarity_to_Interpro_domains_IPR016304_(Cyclophilin-type_peptidyl-prolyl_cis-trans_isomerase_E),_IPR002130_(Cyclophilin-type_peptidyl-prolyl_cis-trans_isomerase_domain),_IPR012677_(Nu…	#	7209.EFO27676.1	1e-160	572.8	Chromadorea		GO:0000737,GO:0003674,GO:0003824,GO:0004518,GO:0005488,GO:0005515,GO:0006139,GO:0006259,GO:0006308,GO:0006309,GO:0006725,GO:0006807,GO:0006915,GO:0006921,GO:0008150,GO:0008152,GO:0008219,GO:0009056,GO:0009057,GO:0009987,GO:0012501,GO:0016043,GO:0016787,GO:0016788,GO:0019439,GO:0022411,GO:0030262,GO:0034641,GO:0034655,GO:0043170,GO:0044237,GO:0044238,GO:0044248,GO:0044260,GO:0044265,GO:0044270,GO:…	5.2.1.8	ko:K09564	ko03040,map03040	M00355			ko00000,ko00001,ko00002,ko01000,ko03041,ko03110				Chromadorea	1KUP9@119089,38CAH@33154,3BA07@33208,3CSNP@33213,40AKN@6231,COG0652@1,KOG0111@2759	NA|NA|NA	A
Bm5454	WBGene00225715	651.959	1053.87	0.692846	0.0476818	#	651.959	185.649	1.80763	4.1258e-08	#	1053.87	185.649	2.50048	8.7691e-15	#	Yes	#	GO:0000413/GO:0003755/GO:0006457/GO:0016853/	isomerase_activity/peptidyl-prolyl_cis-trans_isomerase_activity/protein_folding/protein_peptidyl-prolyl_isomerization/	Catalysis_of_the_geometric_or_structural_changes_within_one_molecule._Isomerase_is_the_systematic_name_for_any_enzyme_of_EC_class_5._[ISBN:0198506732]/"Catalysis_of_the_reaction:_peptidyl-proline_(omega=180)_=_peptidyl-proline_(omega=0)."_[EC:5.2.1.8]/"The_modification_of_a_protein_by_cis-trans_isomerization_of_a_proline_residue."_[GOC:krc,_PMID:16959570]/"The_process_of_assisting_in_the_covalent…	biological_process/molecular_function/	#	IPR002130/IPR020892/IPR024936/IPR029000/	Cyclophilin-like_domain_superfamily/Cyclophilin-type_peptidyl-prolyl_cis-trans_isomerase/Cyclophilin-type_peptidyl-prolyl_cis-trans_isomerase,_conserved_site/Cyclophilin-type_peptidyl-prolyl_cis-trans_isomerase_domain/	Cyclophilin-like_dom_sf/Cyclophilin-type_PPIase/Cyclophilin-type_PPIase_CS/Cyclophilin-type_PPIase_dom/	#	note=B._malayi_BMA-CYN-11_protein,_contains_similarity_to_Pfam_domain_PF00160_Cyclophilin_type_peptidyl-prolyl_cis-trans_isomerase/CLD_contains_similarity_to_Interpro_domains_IPR002130_(Cyclophilin-type_peptidyl-prolyl_cis-trans_isomerase_domain),_IPR029000_(Cyclophilin-like_domain),_IPR024936_(Cyclophilin-type_peptidyl-prolyl_cis-trans_isomerase)	#	7209.EFO20422.1	2.4e-106	391.3	Chromadorea			5.2.1.8	ko:K09567	ko03040,map03040	M00354			ko00000,ko00001,ko00002,ko01000,ko03041,ko03110				Chromadorea	1KUCR@119089,38S5T@33154,3BGNF@33208,3CW6I@33213,40AUT@6231,COG0652@1,KOG0879@2759	NA|NA|NA	O
Bm4915	WBGene00225176	1931.44	4421.85	-1.19515	3.64877e-13	#	1931.44	543.856	1.83098	1.26685e-28	#	4421.85	543.856	3.02613	3.94616e-77	#	Yes	#	GO:0007165/GO:0035556/GO:0046872/	intracellular_signal_transduction/metal_ion_binding/signal_transduction/	Interacting_selectively_and_non-covalently_with_any_metal_ion._[GOC:ai]/"The_cellular_process_in_which_a_signal_is_conveyed_to_trigger_a_change_in_the_activity_or_state_of_a_cell._Signal_transduction_begins_with_reception_of_a_signal_(e.g._a_ligand_binding_to_a_receptor_or_receptor_activation_by_a_stimulus_such_as_light),_or_for_signal_transduction_in_the_absence_of_ligand,_signal-withdrawal_or_t…	biological_process/molecular_function/	#	IPR000198/IPR002219/IPR008936/	Protein_kinase_C-like,_phorbol_ester/diacylglycerol-binding_domain/Rho_GTPase-activating_protein_domain/Rho_GTPase_activation_protein/	PE/DAG-bd/RhoGAP_dom/Rho_GTPase_activation_prot/	#	note=contains_similarity_to_Pfam_domains_PF00620_(RhoGAPdomain),_PF00130_(Phorbol_esters/diacylglycerol_bindingdomain_(C1_domain))_contains_similarity_to_Interprodomains_IPR008936_(Rho_GTPase_activation_protein),IPR002219_(Protein_kinase_C-like,_phorbolester/diacylglycerol-binding_domain),_IPR000198_(RhoGTPase-activating_protein_domain)	#	7209.EFO28449.1	0.0	1102.4	Chromadorea		GO:0000003,GO:0000022,GO:0000070,GO:0000226,GO:0000278,GO:0000280,GO:0000281,GO:0000819,GO:0000910,GO:0003674,GO:0005096,GO:0005488,GO:0005515,GO:0005575,GO:0005622,GO:0005623,GO:0005819,GO:0005856,GO:0005886,GO:0006996,GO:0007010,GO:0007017,GO:0007049,GO:0007051,GO:0007052,GO:0007059,GO:0007143,GO:0007276,GO:0007292,GO:0008047,GO:0008150,GO:0009987,GO:0010324,GO:0015630,GO:0016020,GO:0016043,GO:…		ko:K16733					ko00000,ko03036,ko04131				Chromadorea	1KVS1@119089,38ECX@33154,3BHC4@33208,3CZ68@33213,40D24@6231,KOG3564@1,KOG3564@2759	NA|NA|NA	T
Bm10006	WBGene00230267	3583.61	5599.3	0.643867	0.0330619	#	3583.61	573.046	2.6419	7.96796e-22	#	5599.3	573.046	3.28577	2.12982e-33	#	Yes	#	GO:0007165/GO:0035556/GO:0046872/	intracellular_signal_transduction/metal_ion_binding/signal_transduction/	Interacting_selectively_and_non-covalently_with_any_metal_ion._[GOC:ai]/"The_cellular_process_in_which_a_signal_is_conveyed_to_trigger_a_change_in_the_activity_or_state_of_a_cell._Signal_transduction_begins_with_reception_of_a_signal_(e.g._a_ligand_binding_to_a_receptor_or_receptor_activation_by_a_stimulus_such_as_light),_or_for_signal_transduction_in_the_absence_of_ligand,_signal-withdrawal_or_t…	biological_process/molecular_function/	#	IPR000198/IPR002219/IPR008936/	Protein_kinase_C-like,_phorbol_ester/diacylglycerol-binding_domain/Rho_GTPase-activating_protein_domain/Rho_GTPase_activation_protein/	PE/DAG-bd/RhoGAP_dom/Rho_GTPase_activation_prot/	#	note=contains_similarity_to_Interpro_domains_IPR008936_(Rho_GTPase_activation_protein),_IPR002219_(Protein_kinase_C-like,_phorbol_ester/diacylglycerol-binding_domain),_IPR000198_(Rho_GTPase-activating_protein_domain)	#	7209.EFO28450.1	1.1e-196	693.3	Chromadorea		GO:0000003,GO:0000022,GO:0000070,GO:0000226,GO:0000278,GO:0000280,GO:0000281,GO:0000819,GO:0000910,GO:0003674,GO:0005096,GO:0005488,GO:0005515,GO:0005575,GO:0005622,GO:0005623,GO:0005819,GO:0005856,GO:0005886,GO:0006996,GO:0007010,GO:0007017,GO:0007049,GO:0007051,GO:0007052,GO:0007059,GO:0007143,GO:0007276,GO:0007292,GO:0008047,GO:0008150,GO:0009987,GO:0010324,GO:0015630,GO:0016020,GO:0016043,GO:…		ko:K16733					ko00000,ko03036,ko04131				Chromadorea	1KVS1@119089,38ECX@33154,3BHC4@33208,3CZ68@33213,40D24@6231,KOG3564@1,KOG3564@2759	NA|NA|NA	T
Bm10829	WBGene00231090	3379.43	25006.9	-2.88738	5.36847e-38	#	3379.43	2606.25	0.374074	0.128465	#	25006.9	2606.25	3.26145	1.99609e-49	#	Yes	#	GO:0005634/GO:0005737/GO:0006511/GO:0008104/GO:0008595/GO:0019100/GO:0019102/GO:0031145/GO:0031461/GO:0031462/GO:0031625/GO:0036369/GO:0042078/GO:0051232/GO:0051759/GO:1902104/	Cul2-RING_ubiquitin_ligase_complex/anaphase-promoting_complex-dependent_catabolic_process/anterior/posterior_axis_specification,_embryo/cullin-RING_ubiquitin_ligase_complex/cytoplasm/germ-line_stem_cell_division/male_germ-line_sex_determination/male_somatic_sex_determination/meiotic_spindle_elongation/nucleus/positive_regulation_of_metaphase/anaphase_transition_of_meiotic_cell_cycle/protein_local…	A_membrane-bounded_organelle_of_eukaryotic_cells_in_which_chromosomes_are_housed_and_replicated._In_most_cells,_the_nucleus_contains_all_of_the_cell's_chromosomes_except_the_organellar_chromosomes,_and_is_the_site_of_RNA_synthesis_and_processing._In_some_species,_or_in_specialized_cell_types,_RNA_metabolism_or_DNA_replication_may_be_absent._[GOC:go_curators]/"A_ubiquitin_ligase_complex_in_which_a…	biological_process/cellular_component/molecular_function/	#	IPR001373/IPR016157/IPR016158/IPR016159/IPR019559/IPR036317/IPR036388/IPR036390/	Cullin,_N-terminal/Cullin,_conserved_site/Cullin_homology_domain/Cullin_homology_domain_superfamily/Cullin_protein,_neddylation_domain/Cullin_repeat-like-containing_domain_superfamily/Winged_helix-like_DNA-binding_domain_superfamily/Winged_helix_DNA-binding_domain_superfamily/	Cullin_CS/Cullin_N/Cullin_homology/Cullin_homology_sf/Cullin_neddylation_domain/Cullin_repeat-like_dom_sf/WH-like_DNA-bd_sf/WH_DNA-bd_sf/	#	note=B._malayi_BMA-CUL-2_protein,_contains_similarity_toPfam_domains_PF00888_(Cullin_family),_PF10557_(Cullinprotein_neddylation_domain)_contains_similarity_toInterpro_domains_IPR016159_(Cullin_repeat-like-containingdomain),_IPR019559_(Cullin_protein,_neddylation_domain),IPR001373_(Cullin,_N-terminal),_IPR011991_(Wingedhelix-turn-helix_DNA-binding_domain),_IPR016158_(Cullinhomology)	#	7209.EFO28164.1	0.0	1436.0	Chromadorea	cul-2	GO:0000003,GO:0000212,GO:0000226,GO:0000280,GO:0000578,GO:0000819,GO:0003002,GO:0003006,GO:0003674,GO:0005488,GO:0005515,GO:0005575,GO:0005622,GO:0005623,GO:0005634,GO:0005737,GO:0006508,GO:0006511,GO:0006807,GO:0006928,GO:0006996,GO:0007010,GO:0007017,GO:0007018,GO:0007049,GO:0007051,GO:0007059,GO:0007135,GO:0007275,GO:0007276,GO:0007281,GO:0007350,GO:0007351,GO:0007389,GO:0007530,GO:0007538,GO:…		ko:K03870	ko04066,ko04120,ko05200,ko05211,map04066,map04120,map05200,map05211	M00383			ko00000,ko00001,ko00002,ko04121				Chromadorea	1KYK2@119089,38GVB@33154,3BFNM@33208,3CR4W@33213,40FQX@6231,COG5647@1,KOG2284@2759	NA|NA|NA	O
Bm1800	WBGene00222061	2692.49	2441.33	0.141188	0.774491	#	2692.49	229.9	3.54084	1.79424e-18	#	2441.33	229.9	3.39965	3.07204e-17	#	Yes	#	GO:0003676/GO:0003723/GO:0003730/GO:0006417/GO:0045182/	RNA_binding/mRNA_3'-UTR_binding/nucleic_acid_binding/regulation_of_translation/translation_regulator_activity/	Any_molecular_function_involved_in_the_initiation,_activation,_perpetuation,_repression_or_termination_of_polypeptide_synthesis_at_the_ribosome._[GOC:ai]/"Any_process_that_modulates_the_frequency,_rate_or_extent_of_the_chemical_reactions_and_pathways_resulting_in_the_formation_of_proteins_by_the_translation_of_mRNA_or_circRNA."_[GOC:isa_complete]/"Interacting_selectively_and_non-covalently_with_a…	biological_process/molecular_function/	#	IPR000504/IPR012677/IPR032296/IPR034819/IPR035979/IPR038446/	CEBP,_ZZ_domain_superfamily/Cytoplasmic_polyadenylation_element-binding_protein/Cytoplasmic_polyadenylation_element-binding_protein,_ZZ_domain/Nucleotide-binding_alpha-beta_plait_domain_superfamily/RNA-binding_domain_superfamily/RNA_recognition_motif_domain/	CEBP_ZZ/CEBP_ZZ_sf/CPEB/Nucleotide-bd_a/b_plait_sf/RBD_domain_sf/RRM_dom/	#	note=B._malayi_BMA-CPB-3_protein,_contains_similarity_toPfam_domain_PF00076_RNA_recognition_motif._(a.k.a._RRM,RBD,_or_RNP_domain)_contains_similarity_to_Interprodomains_IPR000504_(RNA_recognition_motif_domain),IPR012677_(Nucleotide-binding_alpha-beta_plait_domain)	#	7209.EFO20716.1	9.6e-269	932.6	Chromadorea	cpb-3	GO:0000900,GO:0003674,GO:0003676,GO:0003723,GO:0003729,GO:0003730,GO:0005488,GO:0005575,GO:0005622,GO:0005623,GO:0005634,GO:0005737,GO:0006412,GO:0006417,GO:0006518,GO:0006807,GO:0008135,GO:0008150,GO:0008152,GO:0009058,GO:0009059,GO:0009889,GO:0009890,GO:0009892,GO:0009987,GO:0010467,GO:0010468,GO:0010556,GO:0010558,GO:0010605,GO:0010608,GO:0010629,GO:0017148,GO:0019222,GO:0019538,GO:0030371,GO:…		ko:K02602	ko04114,ko04320,ko04914,map04114,map04320,map04914				ko00000,ko00001,ko03019				Chromadorea	1KYJX@119089,38VP8@33154,3BAFM@33208,3CU2P@33213,40CWR@6231,KOG0129@1,KOG0129@2759	NA|NA|NA	J
Bm2618	WBGene00222879	783.76	634.393	0.304933	0.302139	#	783.76	171.326	2.18259	3.35194e-16	#	634.393	171.326	1.87766	2.53981e-12	#	Yes	#	GO:0043531/	ADP_binding/	Interacting_selectively_and_non-covalently_with_ADP,_adenosine_5'-diphosphate._[GOC:jl]/	molecular_function/	#	IPR002182/IPR011029/IPR027417/IPR036388/	Death-like_domain_superfamily/NB-ARC/P-loop_containing_nucleoside_triphosphate_hydrolase/Winged_helix-like_DNA-binding_domain_superfamily/	DEATH-like_dom_sf/NB-ARC/P-loop_NTPase/WH-like_DNA-bd_sf/	#	note=B._malayi_BMA-CED-4_protein,_contains_similarity_toPfam_domain_PF00931_NB-ARC_domain_contains_similarity_toInterpro_domains_IPR002182_(NB-ARC),_IPR027417_(P-loopcontaining_nucleoside_triphosphate_hydrolase),_IPR011029(Death-like_domain)	#	7209.EJD73880.1	2.3e-272	944.5	Chromadorea		GO:0000166,GO:0002020,GO:0003674,GO:0005488,GO:0005515,GO:0005524,GO:0005575,GO:0005622,GO:0005623,GO:0005634,GO:0005737,GO:0005739,GO:0005829,GO:0006508,GO:0006807,GO:0006915,GO:0006919,GO:0006950,GO:0006952,GO:0006996,GO:0007010,GO:0007015,GO:0007275,GO:0008047,GO:0008144,GO:0008150,GO:0008152,GO:0008154,GO:0008219,GO:0008303,GO:0008361,GO:0008635,GO:0008656,GO:0009605,GO:0009607,GO:0009617,GO:…		ko:K20105	ko04215,map04215				ko00000,ko00001				Chromadorea	1KXF0@119089,38VFS@33154,3C9KK@33208,3DC6D@33213,40EX4@6231,KOG4658@1,KOG4658@2759	NA|NA|NA	T
Bm6048	WBGene00226309	720.57	1187.53	0.720549	0.00622116	#	720.57	162.786	2.12907	4.27135e-17	#	1187.53	162.786	2.84962	4.20605e-30	#	Yes	#	GO:0000166/GO:0004672/GO:0004674/GO:0005524/GO:0006468/GO:0007268/GO:0010468/GO:0030424/GO:0030951/GO:0032880/GO:0045202/GO:0048489/GO:0051222/GO:0051932/GO:0051965/GO:1904799/GO:1904810/GO:1904811/GO:2000331/	ATP_binding/axon/chemical_synaptic_transmission/establishment_or_maintenance_of_microtubule_cytoskeleton_polarity/negative_regulation_of_dense_core_granule_transport/nucleotide_binding/positive_regulation_of_dense_core_granule_transport/positive_regulation_of_protein_transport/positive_regulation_of_synapse_assembly/protein_kinase_activity/protein_phosphorylation/protein_serine/threonine_kinase_a…	Any_cellular_process_that_results_in_the_specification,_formation_or_maintenance_of_polarized_microtubule-based_cytoskeletal_structures._[GOC:mah]/"Any_process_that_activates,_maintains_or_increases_the_frequency,_rate_or_extent_of_synapse_assembly,_the_aggregation,_arrangement_and_bonding_together_of_a_set_of_components_to_form_a_synapse."_[GOC:ai,_GOC:pr]/"Any_process_that_activates_or_increase…	biological_process/cellular_component/molecular_function/	#	IPR000719/IPR008271/IPR011009/IPR017441/	Protein_kinase,_ATP_binding_site/Protein_kinase-like_domain_superfamily/Protein_kinase_domain/Serine/threonine-protein_kinase,_active_site/	Kinase-like_dom_sf/Prot_kinase_dom/Protein_kinase_ATP_BS/Ser/Thr_kinase_AS/	#	note=B._malayi_BMA-CDK-5_protein,_contains_similarity_toPfam_domain_PF00069_Protein_kinase_domain_containssimilarity_to_Interpro_domains_IPR002290(Serine/threonine/dual_specificity_protein_kinase,catalytic_domain),_IPR011009_(Protein_kinase-like_domain),IPR000719_(Protein_kinase_domain)	#	7209.EFO21248.1	1.5e-166	592.0	Chromadorea		GO:0000226,GO:0003674,GO:0003824,GO:0004672,GO:0005575,GO:0005623,GO:0006464,GO:0006468,GO:0006793,GO:0006796,GO:0006807,GO:0006810,GO:0006996,GO:0007010,GO:0007017,GO:0007154,GO:0007163,GO:0007267,GO:0007268,GO:0007275,GO:0007399,GO:0008150,GO:0008152,GO:0009987,GO:0010468,GO:0014041,GO:0016043,GO:0016192,GO:0016301,GO:0016310,GO:0016740,GO:0016772,GO:0016773,GO:0019222,GO:0019538,GO:0022008,GO:…	2.7.11.22	ko:K02090	ko04360,ko05010,ko05030,map04360,map05010,map05030				ko00000,ko00001,ko01000,ko01001,ko04131				Chromadorea	1KY3M@119089,3AJNJ@33154,3BASC@33208,3CR6Q@33213,40C69@6231,KOG0662@1,KOG0662@2759	NA|NA|NA	TU
Bm5591	WBGene00225852	1527.08	1478.55	0.0466587	0.922759	#	1527.08	102.657	3.87163	3.24626e-24	#	1478.55	102.657	3.82497	8.76584e-24	#	Yes	#	GO:0000166/GO:0004672/GO:0004674/GO:0005524/GO:0006468/	ATP_binding/nucleotide_binding/protein_kinase_activity/protein_phosphorylation/protein_serine/threonine_kinase_activity/	Catalysis_of_the_phosphorylation_of_an_amino_acid_residue_in_a_protein,_usually_according_to_the_reaction:_a_protein_+_ATP_=_a_phosphoprotein_+_ADP._[MetaCyc:PROTEIN-KINASE-RXN]/"Catalysis_of_the_reactions:_ATP_+_protein_serine_=_ADP_+_protein_serine_phosphate,_and_ATP_+_protein_threonine_=_ADP_+_protein_threonine_phosphate."_[GOC:bf]/"Interacting_selectively_and_non-covalently_with_ATP,_adenosin…	biological_process/molecular_function/	#	IPR000719/IPR008271/IPR011009/IPR017441/	Protein_kinase,_ATP_binding_site/Protein_kinase-like_domain_superfamily/Protein_kinase_domain/Serine/threonine-protein_kinase,_active_site/	Kinase-like_dom_sf/Prot_kinase_dom/Protein_kinase_ATP_BS/Ser/Thr_kinase_AS/	#	note=contains_similarity_to_Pfam_domain_PF00069_Protein_kinase_domain_contains_similarity_to_Interpro_domains_IPR002290_(Serine/threonine/dual_specificity_protein_kinase,_catalytic_domain),_IPR011009_(Protein_kinase-like_domain),_IPR000719_(Protein_kinase_domain)	#	7209.EFO27792.2	2.7e-177	627.9	Chromadorea		GO:0000003,GO:0000226,GO:0000278,GO:0000578,GO:0001556,GO:0001932,GO:0001934,GO:0003002,GO:0003006,GO:0003674,GO:0003824,GO:0004672,GO:0004674,GO:0004693,GO:0005488,GO:0005515,GO:0005575,GO:0005622,GO:0005623,GO:0005634,GO:0005737,GO:0005819,GO:0005856,GO:0006139,GO:0006259,GO:0006281,GO:0006325,GO:0006464,GO:0006468,GO:0006725,GO:0006793,GO:0006796,GO:0006807,GO:0006950,GO:0006974,GO:0006996,GO:…	2.7.11.22,2.7.11.23	ko:K02087	ko04110,ko04114,ko04115,ko04218,ko04540,ko04914,ko05168,ko05169,ko05203,map04110,map04114,map04115,map04218,map04540,map04914,map05168,map05169,map05203	M00693			ko00000,ko00001,ko00002,ko01000,ko01001,ko03032,ko03036,ko04147				Chromadorea	1KV4X@119089,38B58@33154,3BH44@33208,3CYR4@33213,40BWV@6231,KOG0594@1,KOG0594@2759	NA|NA|NA	T
Bm10150	WBGene00230411	4493.96	125.405	5.16047	2.10337e-43	#	4493.96	92.7401	5.58064	7.02581e-50	#	125.405	92.7401	0.420167	0.349316	#	Yes	#	GO:0000166/GO:0004672/GO:0004674/GO:0005524/GO:0006468/	ATP_binding/nucleotide_binding/protein_kinase_activity/protein_phosphorylation/protein_serine/threonine_kinase_activity/	Catalysis_of_the_phosphorylation_of_an_amino_acid_residue_in_a_protein,_usually_according_to_the_reaction:_a_protein_+_ATP_=_a_phosphoprotein_+_ADP._[MetaCyc:PROTEIN-KINASE-RXN]/"Catalysis_of_the_reactions:_ATP_+_protein_serine_=_ADP_+_protein_serine_phosphate,_and_ATP_+_protein_threonine_=_ADP_+_protein_threonine_phosphate."_[GOC:bf]/"Interacting_selectively_and_non-covalently_with_ATP,_adenosin…	biological_process/molecular_function/	#	IPR000719/IPR008271/IPR011009/IPR017441/	Protein_kinase,_ATP_binding_site/Protein_kinase-like_domain_superfamily/Protein_kinase_domain/Serine/threonine-protein_kinase,_active_site/	Kinase-like_dom_sf/Prot_kinase_dom/Protein_kinase_ATP_BS/Ser/Thr_kinase_AS/	#	note=contains_similarity_to_Pfam_domain_PF00069_Protein_kinase_domain_contains_similarity_to_Interpro_domains_IPR002290_(Serine/threonine/dual_specificity_protein_kinase,_catalytic_domain),_IPR011009_(Protein_kinase-like_domain),_IPR000719_(Protein_kinase_domain)	#	7209.EFO27307.1	6.3e-115	420.6	Chromadorea													Chromadorea	1KV4X@119089,38B58@33154,3BH44@33208,3CYR4@33213,40BWV@6231,KOG0594@1,KOG0594@2759	NA|NA|NA	T
Bm10326	WBGene00230587	288.208	944.561	-1.71087	1.7722e-10	#	288.208	53.0509	2.40913	2.80862e-16	#	944.561	53.0509	4.12	1.45897e-46	#	Yes	#	GO:0000166/GO:0004672/GO:0004674/GO:0005524/GO:0006468/	ATP_binding/nucleotide_binding/protein_kinase_activity/protein_phosphorylation/protein_serine/threonine_kinase_activity/	Catalysis_of_the_phosphorylation_of_an_amino_acid_residue_in_a_protein,_usually_according_to_the_reaction:_a_protein_+_ATP_=_a_phosphoprotein_+_ADP._[MetaCyc:PROTEIN-KINASE-RXN]/"Catalysis_of_the_reactions:_ATP_+_protein_serine_=_ADP_+_protein_serine_phosphate,_and_ATP_+_protein_threonine_=_ADP_+_protein_threonine_phosphate."_[GOC:bf]/"Interacting_selectively_and_non-covalently_with_ATP,_adenosin…	biological_process/molecular_function/	#	IPR000719/IPR008271/IPR011009/IPR017441/	Protein_kinase,_ATP_binding_site/Protein_kinase-like_domain_superfamily/Protein_kinase_domain/Serine/threonine-protein_kinase,_active_site/	Kinase-like_dom_sf/Prot_kinase_dom/Protein_kinase_ATP_BS/Ser/Thr_kinase_AS/	#	note=contains_similarity_to_Pfam_domain_PF00069_Protein_kinase_domain_contains_similarity_to_Interpro_domains_IPR002290_(Serine/threonine/dual_specificity_protein_kinase,_catalytic_domain),_IPR011009_(Protein_kinase-like_domain),_IPR000719_(Protein_kinase_domain)	#	7209.EFO27791.1	3.2e-173	614.4	Chromadorea													Chromadorea	1KV4X@119089,38B58@33154,3BH44@33208,3CYR4@33213,40BWV@6231,KOG0594@1,KOG0594@2759	NA|NA|NA	T
Bm5253	WBGene00225514	8815.62	8877.13	0.0100865	0.970973	#	8815.62	631.75	3.7986	8.6662e-76	#	8877.13	631.75	3.80868	2.10593e-76	#	Yes	#	GO:0004672/GO:0005524/GO:0006468/GO:0007094/	ATP_binding/mitotic_spindle_assembly_checkpoint/protein_kinase_activity/protein_phosphorylation/	A_cell_cycle_checkpoint_that_delays_the_metaphase/anaphase_transition_of_a_mitotic_nuclear_division_until_the_spindle_is_correctly_assembled_and_chromosomes_are_attached_to_the_spindle._[GOC:mtg_cell_cycle,_PMID:12360190]/"Catalysis_of_the_phosphorylation_of_an_amino_acid_residue_in_a_protein,_usually_according_to_the_reaction:_a_protein_+_ATP_=_a_phosphoprotein_+_ADP."_[MetaCyc:PROTEIN-KINASE-RX…	biological_process/molecular_function/	#	IPR000719/IPR008271/IPR011009/IPR013212/IPR015661/IPR017441/	Mad3/Bub1_homology_region_1/Mitotic_spindle_checkpoint_protein_Bub1/Mad3/Protein_kinase,_ATP_binding_site/Protein_kinase-like_domain_superfamily/Protein_kinase_domain/Serine/threonine-protein_kinase,_active_site/	Bub1/Mad3/Kinase-like_dom_sf/Mad3/Bub1_I/Prot_kinase_dom/Protein_kinase_ATP_BS/Ser/Thr_kinase_AS/	#	note=B._malayi_BMA-BUB-1_protein,_contains_similarity_toPfam_domain_PF00069_Protein_kinase_domain_containssimilarity_to_Interpro_domains_IPR015661_(Mitoticcheckpoint_serine/threonine_protein_kinase_Bub1/Mitoticspindle_checkpoint_component_Mad3),_IPR002290(Serine/threonine/dual_specificity_protein_kinase,catalytic_domain),_IPR011009_(Protein_kinase-like_domain),IPR000719_(Protein_kinase_domain)	#	7209.EFO27664.2	0.0	1233.0	Chromadorea		GO:0000003,GO:0000212,GO:0000226,GO:0000280,GO:0000775,GO:0000776,GO:0003006,GO:0003674,GO:0005488,GO:0005515,GO:0005575,GO:0005622,GO:0005623,GO:0005694,GO:0006996,GO:0007010,GO:0007017,GO:0007049,GO:0007051,GO:0007059,GO:0007275,GO:0007399,GO:0007548,GO:0008104,GO:0008150,GO:0008406,GO:0008608,GO:0009653,GO:0009790,GO:0009987,GO:0016043,GO:0022008,GO:0022402,GO:0022414,GO:0022607,GO:0030154,GO:…	2.7.11.1	ko:K02178	ko04110,ko04111,ko04113,ko04114,ko04914,map04110,map04111,map04113,map04114,map04914				ko00000,ko00001,ko01000,ko01001,ko03036				Chromadorea	1KY0P@119089,38DN1@33154,3BDSC@33208,3CVR6@33213,40F0C@6231,KOG1166@1,KOG1166@2759	NA|NA|NA	D
Bm4466	WBGene00224727	843.299	3569.56	-2.08152	6.11882e-16	#	843.299	483.033	0.799023	0.00317073	#	3569.56	483.033	2.88054	4.82571e-30	#	Yes	#	GO:0004601/GO:0005509/GO:0006979/GO:0016020/GO:0016021/GO:0016174/GO:0016491/GO:0020037/GO:0050665/GO:0055114/GO:0098869/	NAD(P)H_oxidase_activity/calcium_ion_binding/cellular_oxidant_detoxification/heme_binding/hydrogen_peroxide_biosynthetic_process/integral_component_of_membrane/membrane/oxidation-reduction_process/oxidoreductase_activity/peroxidase_activity/response_to_oxidative_stress/	A_lipid_bilayer_along_with_all_the_proteins_and_protein_complexes_embedded_in_it_an_attached_to_it._[GOC:dos,_GOC:mah,_ISBN:0815316194]/"A_metabolic_process_that_results_in_the_removal_or_addition_of_one_or_more_electrons_to_or_from_a_substance,_with_or_without_the_concomitant_removal_or_addition_of_a_proton_or_protons."_[GOC:dhl,_GOC:ecd,_GOC:jh2,_GOC:jid,_GOC:mlg,_GOC:rph]/"Any_process_carried_…	biological_process/cellular_component/molecular_function/	#	IPR002048/IPR010255/IPR011992/IPR013112/IPR013121/IPR013130/IPR017927/IPR017938/IPR019791/IPR029595/IPR034821/IPR037120/IPR039261/	Dual_oxidase,_peroxidase_domain/Dual_oxidase_1/Duox/EF-hand_domain/EF-hand_domain_pair/FAD-binding_8/FAD-binding_domain,_ferredoxin_reductase-type/Ferredoxin-NADP_reductase_(FNR),_nucleotide-binding_domain/Ferric_reductase,_NAD_binding_domain/Ferric_reductase_transmembrane_component-like_domain/Haem_peroxidase,_animal_type/Haem_peroxidase_domain_superfamily,_animal_type/Haem_peroxidase_superfamil…	DUOX1/Duox/DUOX_peroxidase/EF-hand-dom_pair/EF_hand_dom/FAD-bd_8/FAD-bd_FR_type/FNR_nucleotide-bd/Fe3_Rdtase_TM_dom/Fe_red_NAD-bd_6/Haem_peroxidase_animal/Haem_peroxidase_sf/Haem_peroxidase_sf_animal/Riboflavin_synthase-like_b-brl/	#	note=contains_similarity_to_Pfam_domains_PF08022_(FAD-binding_domain),_PF08030_(Ferric_reductase_NAD_binding_domain),_PF01794_(Ferric_reductase_like_transmembrane_component),_PF03098_(Animal_haem_peroxidase)_contains_similarity_to_Interpro_domains_IPR011992_(EF-hand_domain_pair),_IPR010255_(Haem_peroxidase),_IPR019791_(Haem_peroxidase,_animal),_IPR013121_(Ferric_reductase,_NAD_binding),_IPR013130…	#	7209.EJD74478.1	0.0	2817.0	Chromadorea		GO:0002119,GO:0002164,GO:0003674,GO:0003824,GO:0004601,GO:0005488,GO:0005575,GO:0005623,GO:0005886,GO:0006464,GO:0006807,GO:0006950,GO:0006952,GO:0006979,GO:0007275,GO:0008150,GO:0008152,GO:0009605,GO:0009607,GO:0009617,GO:0009620,GO:0009636,GO:0009653,GO:0009791,GO:0009886,GO:0009987,GO:0010171,GO:0016020,GO:0016174,GO:0016209,GO:0016491,GO:0016651,GO:0016684,GO:0018149,GO:0018996,GO:0019538,GO:…	1.6.3.1	ko:K13411	ko04013,ko04624,map04013,map04624				ko00000,ko00001,ko01000,ko04131	5.B.1.2			Chromadorea	1KTU7@119089,38CEX@33154,3BDMU@33208,3CTQ7@33213,40B67@6231,KOG0039@1,KOG0039@2759	NA|NA|NA	PQ
Bm5618	WBGene00225879	2204.83	3660.13	0.731214	0.0362074	#	2204.83	460.01	2.25505	2.13363e-12	#	3660.13	460.01	2.98626	3.66695e-21	#	Yes	#	GO:0000166/GO:0004674/GO:0005515/GO:0005524/GO:0006468/GO:0016301/GO:0016310/GO:0016740/	ATP_binding/kinase_activity/nucleotide_binding/phosphorylation/protein_binding/protein_phosphorylation/protein_serine/threonine_kinase_activity/transferase_activity/	Catalysis_of_the_reactions:_ATP_+_protein_serine_=_ADP_+_protein_serine_phosphate,_and_ATP_+_protein_threonine_=_ADP_+_protein_threonine_phosphate._[GOC:bf]/"Catalysis_of_the_transfer_of_a_group,_e.g._a_methyl_group,_glycosyl_group,_acyl_group,_phosphorus-containing,_or_other_groups,_from_one_compound_(generally_regarded_as_the_donor)_to_another_compound_(generally_regarded_as_the_acceptor)._Tran…	biological_process/molecular_function/	#	IPR000403/IPR003151/IPR003152/IPR011009/IPR012993/IPR014009/IPR016024/IPR018936/IPR036940/	Armadillo-type_fold/FATC_domain/PIK-related_kinase/PIK-related_kinase,_FAT/Phosphatidylinositol_3-/4-kinase,_catalytic_domain/Phosphatidylinositol_3-/4-kinase,_catalytic_domain_superfamily/Phosphatidylinositol_3/4-kinase,_conserved_site/Protein_kinase-like_domain_superfamily/UME_domain/	ARM-type_fold/FATC_dom/Kinase-like_dom_sf/PI3/4_kinase_CS/PI3/4_kinase_cat_dom/PI3/4_kinase_cat_sf/PIK-rel_kinase_FAT/PIK_FAT/UME/	#	note=B._malayi_BMA-ATL-1_protein,_contains_similarity_toPfam_domains_PF00454_(Phosphatidylinositol_3-_and4-kinase),_PF02260_(FATC_domain)_contains_similarity_toInterpro_domains_IPR011009_(Protein_kinase-like_domain),IPR000403_(Phosphatidylinositol_3-/4-kinase,_catalyticdomain),_IPR003152_(PIK-related_kinase,_FATC)	#	7209.EJD76643.1	0.0	3973.3	Chromadorea			2.7.11.1	ko:K06640	ko03460,ko04110,ko04115,ko04214,ko04218,ko05165,ko05166,map03460,map04110,map04115,map04214,map04218,map05165,map05166	M00691			ko00000,ko00001,ko00002,ko01000,ko01001,ko03400				Chromadorea	1KWC5@119089,38GMR@33154,3BFGM@33208,3CRKE@33213,40DCZ@6231,COG5032@1,KOG0890@2759	NA|NA|NA	BDLT
Bm4928	WBGene00225189	140.714	2036.88	-3.85409	1.64659e-21	#	140.714	278.44	0.990754	0.0221545	#	2036.88	278.44	2.86334	8.70903e-13	#	Yes	#	GO:0003700/GO:0006355/	DNA-binding_transcription_factor_activity/regulation_of_transcription,_DNA-templated/	A_protein_or_a_member_of_a_complex_that_interacts_selectively_and_non-covalently_with_a_specific_DNA_sequence_(sometimes_referred_to_as_a_motif)_within_the_regulatory_region_of_a_gene_to_modulate_transcription._Regulatory_regions_include_promoters_(proximal_and_distal)_and_enhancers._Genes_are_transcriptional_units,_and_include_bacterial_operons._[GOC:txnOH-2018]/"Any_process_that_modulates_the_f…	biological_process/molecular_function/	#	IPR004827/	Basic-leucine_zipper_domain/	bZIP/	#	note=B._malayi_BMA-ATF-2_protein,_contains_similarity_toPfam_domain_PF07716_Basic_region_leucine_zipper_containssimilarity_to_Interpro_domain_IPR004827_(Basic-leucinezipper_domain)	#	7209.EFO17148.2	1.1e-141	510.4	Chromadorea		GO:0000122,GO:0001012,GO:0001067,GO:0003674,GO:0003676,GO:0003677,GO:0005488,GO:0005515,GO:0006355,GO:0006357,GO:0008150,GO:0009889,GO:0009890,GO:0009892,GO:0010468,GO:0010556,GO:0010558,GO:0010605,GO:0010629,GO:0019219,GO:0019222,GO:0031323,GO:0031324,GO:0031326,GO:0031327,GO:0044212,GO:0045892,GO:0045934,GO:0048519,GO:0048523,GO:0050789,GO:0050794,GO:0051171,GO:0051172,GO:0051252,GO:0051253,GO:…											Chromadorea	1KX3V@119089,3ABX2@33154,3BU9K@33208,3DBC0@33213,40EJU@6231,KOG3119@1,KOG3119@2759	NA|NA|NA	K
Bm6288	WBGene00226549	602.377	906.966	0.590906	0.100083	#	602.377	61.9085	3.25847	2.4997e-21	#	906.966	61.9085	3.84938	1.44705e-29	#	Yes	#	/	/	/	/	#	IPR001247/IPR020568/IPR027408/IPR036345/	Exoribonuclease,_PH_domain_2_superfamily/Exoribonuclease,_phosphorolytic_domain_1/PNPase/RNase_PH_domain_superfamily/Ribosomal_protein_S5_domain_2-type_fold/	ExoRNase_PH_dom1/ExoRNase_PH_dom2_sf/PNPase/RNase_PH_dom_sf/Ribosomal_S5_D2-typ_fold/	#	note=B._malayi_BMA-EXOS-4.2_protein,_contains_similarityto_Pfam_domain_PF01138_3'_exoribonuclease_family,_domain_1contains_similarity_to_Interpro_domains_IPR015847(Exoribonuclease,_phosphorolytic_domain_2),_IPR001247(Exoribonuclease,_phosphorolytic_domain_1),_IPR020568(Ribosomal_protein_S5_domain_2-type_fold),_IPR027408(PNPase/RNase_PH_domain)	#	7209.EFO23181.1	4.6e-109	401.0	Chromadorea				ko:K12587	ko03018,map03018	M00391			ko00000,ko00001,ko00002,ko03019				Chromadorea	1M01G@119089,39XUC@33154,3BM1N@33208,3D57D@33213,40QZG@6231,COG0689@1,KOG1068@2759	NA|NA|NA	J
Bm3739	WBGene00224000	36.435	67.4217	0.891422	0.12074	#	36.435	3.76724	3.18181	1.54228e-05	#	67.4217	3.76724	4.07323	1.22141e-08	#	Yes	#	GO:0015267/GO:0016020/GO:0016021/GO:0055085/	channel_activity/integral_component_of_membrane/membrane/transmembrane_transport/	A_lipid_bilayer_along_with_all_the_proteins_and_protein_complexes_embedded_in_it_an_attached_to_it._[GOC:dos,_GOC:mah,_ISBN:0815316194]/"Enables_the_energy-independent_facilitated_diffusion,_mediated_by_passage_of_a_solute_through_a_transmembrane_aqueous_pore_or_channel._Stereospecificity_is_not_exhibited_but_this_transport_may_be_specific_for_a_particular_molecular_species_or_class_of_molecules.…	biological_process/cellular_component/molecular_function/	#	IPR000425/IPR023271/	Aquaporin-like/Major_intrinsic_protein/	Aquaporin-like/MIP/	#	note=B._malayi_BMA-AQP-1_protein,_contains_similarity_toPfam_domain_PF00230_Major_intrinsic_protein_containssimilarity_to_Interpro_domains_IPR023271_(Aquaporin-like),IPR000425_(Major_intrinsic_protein)	#	7209.EFO16718.2	4.5e-131	474.2	Chromadorea		GO:0002376,GO:0003674,GO:0005215,GO:0005575,GO:0005623,GO:0005886,GO:0006810,GO:0006950,GO:0006952,GO:0006955,GO:0008150,GO:0008643,GO:0009605,GO:0009607,GO:0009617,GO:0015267,GO:0015791,GO:0015793,GO:0015850,GO:0016020,GO:0016323,GO:0022803,GO:0022838,GO:0022857,GO:0042742,GO:0043207,GO:0044425,GO:0044459,GO:0044464,GO:0045087,GO:0050829,GO:0050896,GO:0051179,GO:0051234,GO:0051704,GO:0051707,GO:…		ko:K09886					ko00000,ko02000	1.A.8			Chromadorea	1KYZK@119089,392UK@33154,3BF70@33208,3CSKK@33213,40G7P@6231,COG0580@1,KOG0224@2759	NA|NA|NA	P
Bm13787	WBGene00234048	487.609	962.836	0.981515	0.0085432	#	487.609	218.327	1.14904	0.00164385	#	962.836	218.327	2.13055	9.953e-10	#	Yes	#	GO:0006886/GO:0015031/GO:0016020/GO:0016192/GO:0030117/GO:0045176/	apical_protein_localization/intracellular_protein_transport/membrane/membrane_coat/protein_transport/vesicle-mediated_transport/	A_cellular_transport_process_in_which_transported_substances_are_moved_in_membrane-bounded_vesicles;_transported_substances_are_enclosed_in_the_vesicle_lumen_or_located_in_the_vesicle_membrane._The_process_begins_with_a_step_that_directs_a_substance_to_the_forming_vesicle,_and_includes_vesicle_budding_and_coating._Vesicles_are_then_targeted_to,_and_fuse_with,_an_acceptor_membrane._[GOC:ai,_GOC:ma…	biological_process/cellular_component/	#	IPR000804/IPR011012/IPR016635/IPR022775/	AP_complex,_mu/sigma_subunit/Adaptor_protein_complex,_sigma_subunit/Clathrin_adaptor_complex,_small_chain/Longin-like_domain_superfamily/	AP_complex_ssu/AP_mu_sigma_su/Clathrin_sm-chain_CS/Longin-like_dom_sf/	#	note=B._malayi_BMA-APS-1_protein,_contains_similarity_toPfam_domain_PF01217_Clathrin_adaptor_complex_small_chaincontains_similarity_to_Interpro_domains_IPR022775_(APcomplex,_mu/sigma_subunit),_IPR016635_(Adaptor_proteincomplex,_sigma_subunit),_IPR011012_(Longin-like_domain)	#	7209.EFO23363.1	1e-81	309.3	Chromadorea		GO:0003674,GO:0005488,GO:0005515,GO:0005575,GO:0005622,GO:0005623,GO:0005737,GO:0005794,GO:0005798,GO:0008104,GO:0008150,GO:0012505,GO:0012506,GO:0012510,GO:0016020,GO:0030117,GO:0030118,GO:0030119,GO:0030120,GO:0030121,GO:0030125,GO:0030130,GO:0030131,GO:0030133,GO:0030135,GO:0030136,GO:0030140,GO:0030276,GO:0030658,GO:0030659,GO:0030660,GO:0030662,GO:0030665,GO:0031090,GO:0031410,GO:0031982,GO:…		ko:K12394	ko04142,map04142				ko00000,ko00001,ko04131				Chromadorea	1KUBV@119089,38D1K@33154,3BC12@33208,3D0HC@33213,40C08@6231,COG5030@1,KOG0934@2759	NA|NA|NA	U
Bm1708	WBGene00221969	498.003	1352.64	-1.44085	1.89268e-14	#	498.003	67.6999	2.85376	3.33368e-39	#	1352.64	67.6999	4.29461	6.90485e-89	#	Yes	#	GO:0000166/GO:0000793/GO:0000794/GO:0004672/GO:0004674/GO:0005524/GO:0005819/GO:0006468/GO:0007059/GO:0018105/GO:0018107/GO:0019894/GO:0030261/GO:0031991/GO:0045184/GO:0046777/GO:0051117/GO:0051233/GO:0051256/GO:0051257/	ATP_binding/ATPase_binding/chromosome_condensation/chromosome_segregation/condensed_chromosome/condensed_nuclear_chromosome/establishment_of_protein_localization/kinesin_binding/meiotic_spindle_midzone_assembly/mitotic_spindle_midzone_assembly/nucleotide_binding/peptidyl-serine_phosphorylation/peptidyl-threonine_phosphorylation/protein_autophosphorylation/protein_kinase_activity/protein_phosphory…	A_highly_compacted_molecule_of_DNA_and_associated_proteins_resulting_in_a_cytologically_distinct_nuclear_chromosome._[GOC:elh]/"A_highly_compacted_molecule_of_DNA_and_associated_proteins_resulting_in_a_cytologically_distinct_structure."_[GOC:elh]/"Any_process_that_modulates_the_frequency,_rate_or_extent_of_contraction_of_the_actomyosin_ring_involved_in_cytokinesis_that_takes_place_as_part_of_a_ce…	biological_process/cellular_component/molecular_function/	#	IPR000719/IPR008271/IPR011009/IPR017441/IPR030616/	Aurora_kinase/Protein_kinase,_ATP_binding_site/Protein_kinase-like_domain_superfamily/Protein_kinase_domain/Serine/threonine-protein_kinase,_active_site/	Aur/Kinase-like_dom_sf/Prot_kinase_dom/Protein_kinase_ATP_BS/Ser/Thr_kinase_AS/	#	note=B._malayi_BMA-AIR-2_protein,_contains_similarity_toPfam_domain_PF00069_Protein_kinase_domain_containssimilarity_to_Interpro_domains_IPR030616_(Aurora_kinase),IPR016253_(Integrin-linked_protein_kinase),_IPR002290(Serine/threonine/dual_specificity_protein_kinase,catalytic_domain),_IPR011009_(Protein_kinase-like_domain),IPR000719_(Protein_kinase_domain)	#	7209.EFO26867.1	3.5e-163	580.9	Chromadorea			2.7.11.1	ko:K11479,ko:K11481	ko04114,ko04914,map04114,map04914				ko00000,ko00001,ko01000,ko01001,ko01009,ko03036				Chromadorea	1KVAE@119089,38BIB@33154,3B9KX@33208,3CZ1M@33213,40BQ9@6231,KOG0580@1,KOG0580@2759	NA|NA|NA	D
Bm2680	WBGene00222941	137.001	1429.2	-3.382	1.36649e-08	#	137.001	126.878	0.114108	0.870569	#	1429.2	126.878	3.49611	1.94569e-09	#	Yes	#	GO:0004888/GO:0005216/GO:0005230/GO:0005886/GO:0006811/GO:0007268/GO:0016020/GO:0016021/GO:0022848/GO:0030054/GO:0034220/GO:0045202/GO:0045211/GO:0060078/GO:0060079/	acetylcholine-gated_cation-selective_channel_activity/cell_junction/chemical_synaptic_transmission/excitatory_postsynaptic_potential/extracellular_ligand-gated_ion_channel_activity/integral_component_of_membrane/ion_channel_activity/ion_transmembrane_transport/ion_transport/membrane/plasma_membrane/postsynaptic_membrane/regulation_of_postsynaptic_membrane_potential/synapse/transmembrane_signaling…	A_cellular_component_that_forms_a_specialized_region_of_connection_between_two_or_more_cells_or_between_a_cell_and_the_extracellular_matrix._At_a_cell_junction,_anchoring_proteins_extend_through_the_plasma_membrane_to_link_cytoskeletal_proteins_in_one_cell_to_cytoskeletal_proteins_in_neighboring_cells_or_to_proteins_in_the_extracellular_matrix._[GOC:mah,_http://www.vivo.colostate.edu/hbooks/cmb/c…	biological_process/cellular_component/molecular_function/	#	IPR002394/IPR006029/IPR006201/IPR006202/IPR018000/IPR036719/IPR036734/	Neurotransmitter-gated_ion-channel/Neurotransmitter-gated_ion-channel,_conserved_site/Neurotransmitter-gated_ion-channel_ligand-binding_domain/Neurotransmitter-gated_ion-channel_ligand-binding_domain_superfamily/Neurotransmitter-gated_ion-channel_transmembrane_domain/Neurotransmitter-gated_ion-channel_transmembrane_domain_superfamily/Nicotinic_acetylcholine_receptor/	Neur_chan_lig-bd/Neur_chan_lig-bd_sf/Neur_channel/Neuro-gated_channel_TM_sf/Neurotrans-gated_channel_TM/Neurotransmitter_ion_chnl_CS/Nicotinic_acetylcholine_rcpt/	#	note=B._malayi_BMA-ACR-11_protein,_contains_similarity_to_Pfam_domains_PF02931_(Neurotransmitter-gated_ion-channel_ligand_binding_domain),_PF02932_(Neurotransmitter-gated_ion-channel_transmembrane_region)_contains_similarity_to_Interpro_domains_IPR006201_(Neurotransmitter-gated_ion-channel),_IPR027361_(Nicotinic_acetylcholine-gated_receptor,_transmembrane_domain),_IPR006202_(Neurotransmitter-gate…	#	6238.CBG12686	6.2e-164	583.9	Rhabditida		GO:0003674,GO:0004888,GO:0005575,GO:0007154,GO:0007165,GO:0007267,GO:0007268,GO:0008150,GO:0009987,GO:0015464,GO:0023052,GO:0030594,GO:0038023,GO:0045202,GO:0050789,GO:0050794,GO:0050896,GO:0051716,GO:0060089,GO:0065007,GO:0098916,GO:0099536,GO:0099537		ko:K05312					ko00000,ko04040	1.A.9.1			Chromadorea	1KVAB@119089,38D2T@33154,3BGXC@33208,3CWAV@33213,40C2E@6231,40YVC@6236,KOG3646@1,KOG3646@2759	NA|NA|NA	T
Bm11110	WBGene00231371	267.852	1044.59	-1.96266	3.5232e-09	#	267.852	61.0225	2.12707	1.41039e-09	#	1044.59	61.0225	4.08972	2.59428e-33	#	Yes	#	/	/	/	/	#	IPR000573/IPR015928/	Aconitase/3-isopropylmalate_dehydratase,_swivel/Aconitase_A/isopropylmalate_dehydratase_small_subunit,_swivel_domain/	Aconitase/3IPM_dehydase_swvl/AconitaseA/IPMdHydase_ssu_swvl/	#	note=contains_similarity_to_Pfam_domain_PF00694_Aconitase_C-terminal_domain_contains_similarity_to_Interpro_domains_IPR000573_(Aconitase_A/isopropylmalate_dehydratase_small_subunit,_swivel),_IPR015937_(Aconitase/isopropylmalate_dehydratase),_IPR015928_(Aconitase/3-isopropylmalate_dehydratase,_swivel)	#	7209.EJD76235.1	3.8e-81	307.8	Chromadorea			4.2.1.3	ko:K01681	ko00020,ko00630,ko00720,ko01100,ko01110,ko01120,ko01130,ko01200,ko01210,ko01230,map00020,map00630,map00720,map01100,map01110,map01120,map01130,map01200,map01210,map01230	M00009,M00010,M00012,M00173,M00740	R01324,R01325,R01900	RC00497,RC00498,RC00618	br01601,ko00000,ko00001,ko00002,ko01000				Chromadorea	1KV47@119089,38CNX@33154,3B95S@33208,3CSK2@33213,40BJU@6231,COG1048@1,KOG0453@2759	NA|NA|NA	CE
Bm11111	WBGene00231372	234.457	1376.04	-2.55089	1.39231e-19	#	234.457	62.2284	1.90944	7.56471e-10	#	1376.04	62.2284	4.46033	1.43542e-50	#	Yes	#	/	/	/	/	#	IPR000573/IPR015928/	Aconitase/3-isopropylmalate_dehydratase,_swivel/Aconitase_A/isopropylmalate_dehydratase_small_subunit,_swivel_domain/	Aconitase/3IPM_dehydase_swvl/AconitaseA/IPMdHydase_ssu_swvl/	#	note=contains_similarity_to_Pfam_domain_PF00694_Aconitase_C-terminal_domain_contains_similarity_to_Interpro_domains_IPR000573_(Aconitase_A/isopropylmalate_dehydratase_small_subunit,_swivel),_IPR015937_(Aconitase/isopropylmalate_dehydratase),_IPR015928_(Aconitase/3-isopropylmalate_dehydratase,_swivel)	#	7209.EJD76235.1	1.4e-79	302.8	Chromadorea			4.2.1.3	ko:K01681	ko00020,ko00630,ko00720,ko01100,ko01110,ko01120,ko01130,ko01200,ko01210,ko01230,map00020,map00630,map00720,map01100,map01110,map01120,map01130,map01200,map01210,map01230	M00009,M00010,M00012,M00173,M00740	R01324,R01325,R01900	RC00497,RC00498,RC00618	br01601,ko00000,ko00001,ko00002,ko01000				Chromadorea	1KV47@119089,38CNX@33154,3B95S@33208,3CSK2@33213,40BJU@6231,COG1048@1,KOG0453@2759	NA|NA|NA	CE
Bm17283	WBGene00268426	258.034	1428.01	-2.46707	1.02038e-12	#	258.034	50.9953	2.3361	3.09708e-10	#	1428.01	50.9953	4.80317	8.91528e-41	#	Yes	#	/	/	/	/	#	IPR000573/IPR015928/	Aconitase/3-isopropylmalate_dehydratase,_swivel/Aconitase_A/isopropylmalate_dehydratase_small_subunit,_swivel_domain/	Aconitase/3IPM_dehydase_swvl/AconitaseA/IPMdHydase_ssu_swvl/	#	no_NCBI	#	7209.EJD76235.1	1.4e-79	302.8	Chromadorea			4.2.1.3	ko:K01681	ko00020,ko00630,ko00720,ko01100,ko01110,ko01120,ko01130,ko01200,ko01210,ko01230,map00020,map00630,map00720,map01100,map01110,map01120,map01130,map01200,map01210,map01230	M00009,M00010,M00012,M00173,M00740	R01324,R01325,R01900	RC00497,RC00498,RC00618	br01601,ko00000,ko00001,ko00002,ko01000				Chromadorea	1KV47@119089,38CNX@33154,3B95S@33208,3CSK2@33213,40BJU@6231,COG1048@1,KOG0453@2759	NA|NA|NA	CE
Bm17618	WBGene00268760	147.372	503.084	-1.76952	4.2867e-11	#	147.372	12.8869	3.49198	3.78621e-20	#	503.084	12.8869	5.2615	2.01913e-45	#	Yes	#	/	/	/	/	#	IPR000573/IPR015928/	Aconitase/3-isopropylmalate_dehydratase,_swivel/Aconitase_A/isopropylmalate_dehydratase_small_subunit,_swivel_domain/	Aconitase/3IPM_dehydase_swvl/AconitaseA/IPMdHydase_ssu_swvl/	#	no_NCBI	#	7209.EJD76235.1	9.3e-79	300.1	Chromadorea			4.2.1.3	ko:K01681	ko00020,ko00630,ko00720,ko01100,ko01110,ko01120,ko01130,ko01200,ko01210,ko01230,map00020,map00630,map00720,map01100,map01110,map01120,map01130,map01200,map01210,map01230	M00009,M00010,M00012,M00173,M00740	R01324,R01325,R01900	RC00497,RC00498,RC00618	br01601,ko00000,ko00001,ko00002,ko01000				Chromadorea	1KV47@119089,38CNX@33154,3B95S@33208,3CSK2@33213,40BJU@6231,COG1048@1,KOG0453@2759	NA|NA|NA	CE
Bm4968	WBGene00225229	11585.6	7586.01	0.610892	0.257387	#	11585.6	729.155	3.98743	4.31331e-17	#	7586.01	729.155	3.37653	1.13577e-12	#	Yes	#	/	/	/	/	#	IPR001849/IPR011993/IPR012966/IPR037840/	Anillin,_PH_domain/Anillin_homology_domain/PH-like_domain_superfamily/Pleckstrin_homology_domain/	AHD/PH-like_dom_sf/PH_Anillin/PH_domain/	#	note=contains_similarity_to_Pfam_domains_PF00169_(PH_domain),_PF08174_(Cell_division_protein_anillin)_contains_similarity_to_Interpro_domains_IPR001849_(Pleckstrin_homology_domain),_IPR011993_(Pleckstrin_homology-like_domain),_IPR012966_(Domain_of_unknown_function_DUF1709)	#	7209.EFO27189.1	0.0	1717.2	Chromadorea		GO:0000003,GO:0003006,GO:0005575,GO:0005622,GO:0005623,GO:0005737,GO:0006949,GO:0007275,GO:0007276,GO:0007281,GO:0007292,GO:0007548,GO:0008150,GO:0008406,GO:0009653,GO:0009790,GO:0009792,GO:0009987,GO:0019953,GO:0022412,GO:0022414,GO:0030154,GO:0030728,GO:0032501,GO:0032502,GO:0032504,GO:0044424,GO:0044464,GO:0044703,GO:0045137,GO:0048468,GO:0048477,GO:0048513,GO:0048608,GO:0048609,GO:0048646,GO:…		ko:K18621					ko00000,ko04812				Chromadorea	1KXJE@119089,38FZE@33154,3BIFS@33208,3CVII@33213,40FEF@6231,KOG3640@1,KOG3640@2759	NA|NA|NA	DZ
Bm9861	WBGene00230122	2239.61	3107.74	0.472481	0.0171595	#	2239.61	626.729	1.83571	1.21978e-23	#	3107.74	626.729	2.30819	5.41338e-37	#	Yes	#	GO:0003676/GO:0003677/GO:0005634/GO:0006260/GO:0006281/GO:0006310/GO:0046872/	DNA_binding/DNA_recombination/DNA_repair/DNA_replication/metal_ion_binding/nucleic_acid_binding/nucleus/	A_membrane-bounded_organelle_of_eukaryotic_cells_in_which_chromosomes_are_housed_and_replicated._In_most_cells,_the_nucleus_contains_all_of_the_cell's_chromosomes_except_the_organellar_chromosomes,_and_is_the_site_of_RNA_synthesis_and_processing._In_some_species,_or_in_specialized_cell_types,_RNA_metabolism_or_DNA_replication_may_be_absent._[GOC:go_curators]/"Any_molecular_function_by_which_a_gen…	biological_process/cellular_component/molecular_function/	#	IPR004365/IPR004591/IPR007199/IPR012340/IPR013955/IPR031657/	Nucleic_acid-binding,_OB-fold/OB-fold_nucleic_acid_binding_domain,_AA-tRNA_synthetase-type/Replication_factor-A_protein_1,_N-terminal/Replication_factor_A,_C-terminal/Replication_factor_A_protein_1/Replication_protein_A,_OB_domain/	NA-bd_OB-fold/NA-bd_OB_tRNA/REPA_OB_2/Rep_factor-A_C/Rep_factor-A_N/Rfa1/	#	note=B._malayi_BMA-SDZ-24_protein,_contains_similarity_to_Pfam_domains_PF08646_(Replication_factor-A_C_terminal_domain),_PF01336_(OB-fold_nucleic_acid_binding_domain),_PF04057_(Replication_factor-A_protein_1,_N-terminal_domain)_contains_similarity_to_Interpro_domains_IPR004591_(Replication_factor_A_protein_1),_IPR007199_(Replication_factor-A_protein_1,_N-terminal),_IPR012340_(Nucleic_acid-binding…	#	7209.EFO18545.2	0.0	1109.4	Chromadorea		GO:0000228,GO:0003674,GO:0003676,GO:0003677,GO:0003690,GO:0003697,GO:0005488,GO:0005515,GO:0005575,GO:0005622,GO:0005623,GO:0005634,GO:0005654,GO:0005657,GO:0005662,GO:0005694,GO:0006139,GO:0006259,GO:0006260,GO:0006725,GO:0006807,GO:0008150,GO:0008152,GO:0009058,GO:0009059,GO:0009987,GO:0019899,GO:0030894,GO:0031974,GO:0031981,GO:0032991,GO:0032993,GO:0034641,GO:0034645,GO:0043085,GO:0043170,GO:…		ko:K07466	ko03030,ko03420,ko03430,ko03440,ko03460,map03030,map03420,map03430,map03440,map03460	M00288			ko00000,ko00001,ko00002,ko03000,ko03032,ko03400				Chromadorea	1KVKU@119089,38B63@33154,3BGF3@33208,3D0HT@33213,40CPT@6231,COG1599@1,KOG0851@2759	NA|NA|NA	L
Bm6716	WBGene00226977	129.02	14.2888	3.17104	0.000130961	#	129.02	8.17117	3.94884	3.40571e-06	#	14.2888	8.17117	0.777807	0.437069	#	Yes	#	GO:0003824/GO:0016020/GO:0016021/	catalytic_activity/integral_component_of_membrane/membrane/	A_lipid_bilayer_along_with_all_the_proteins_and_protein_complexes_embedded_in_it_an_attached_to_it._[GOC:dos,_GOC:mah,_ISBN:0815316194]/"Catalysis_of_a_biochemical_reaction_at_physiological_temperatures._In_biologically_catalyzed_reactions,_the_reactants_are_known_as_substrates,_and_the_catalysts_are_naturally_occurring_macromolecular_substances_known_as_enzymes._Enzymes_possess_specific_binding_…	cellular_component/molecular_function/	#	IPR001736/IPR032803/	PLD-like_domain/Phospholipase_D/Transphosphatidylase/	PLDc_3/PLipase_D/transphosphatidylase/	#	note=contains_similarity_to_Pfam_domain_PF13091_PLD-likedomain_contains_similarity_to_Interpro_domain_IPR025202(Phospholipase_D-like_domain)	#	1561998.Csp11.Scaffold630.g17411.t1	1.6e-66	260.4	Rhabditida													Chromadorea	1KXR7@119089,39T7E@33154,3BMNW@33208,3D62Z@33213,40AZ0@6231,40S3I@6236,KOG3603@1,KOG3603@2759	NA|NA|NA	S
Bm5885	WBGene00226146	270.306	332.781	0.298433	0.408721	#	270.306	73.2531	1.879	2.27246e-08	#	332.781	73.2531	2.17743	4.95358e-11	#	Yes	#	GO:0006221/GO:0007049/GO:0045747/	cell_cycle/positive_regulation_of_Notch_signaling_pathway/pyrimidine_nucleotide_biosynthetic_process/	Any_process_that_activates_or_increases_the_frequency,_rate_or_extent_of_the_Notch_signaling_pathway._[GOC:go_curators]/"The_chemical_reactions_and_pathways_resulting_in_the_formation_of_a_pyrimidine_nucleotide,_a_compound_consisting_of_nucleoside_(a_pyrimidine_base_linked_to_a_deoxyribose_or_ribose_sugar)_esterified_with_a_phosphate_group_at_either_the_3'_or_5'-hydroxyl_group_of_the_sugar."_[GOC…	biological_process/	#	IPR000781/IPR035912/	Enhancer_of_rudimentary/Enhancer_of_rudimentary_superfamily/	EHR_sf/Enh_rudimentary/	#	note=contains_similarity_to_Pfam_domain_PF01133_Enhancerof_rudimentary_contains_similarity_to_Interpro_domainIPR000781_(Enhancer_of_rudimentary)	#	7209.EFO20271.1	1.9e-52	211.5	Chromadorea		GO:0003674,GO:0005488,GO:0005515,GO:0042802											Chromadorea	1KZR2@119089,3A1JU@33154,3BQCK@33208,3D74U@33213,40GVF@6231,KOG1766@1,KOG1766@2759	NA|NA|NA	S
Bm13970	WBGene00234231	2400.31	2305.34	0.0583854	0.766504	#	2400.31	577.254	2.0533	9.25258e-37	#	2305.34	577.254	1.99491	8.20581e-35	#	Yes	#	GO:0004367/GO:0005975/GO:0006072/GO:0009331/GO:0016491/GO:0016616/GO:0042803/GO:0046168/GO:0051287/GO:0055114/	NAD_binding/carbohydrate_metabolic_process/glycerol-3-phosphate_catabolic_process/glycerol-3-phosphate_dehydrogenase_[NAD+]_activity/glycerol-3-phosphate_dehydrogenase_complex/glycerol-3-phosphate_metabolic_process/oxidation-reduction_process/oxidoreductase_activity/oxidoreductase_activity,_acting_on_the_CH-OH_group_of_donors,_NAD_or_NADP_as_acceptor/protein_homodimerization_activity/	A_metabolic_process_that_results_in_the_removal_or_addition_of_one_or_more_electrons_to_or_from_a_substance,_with_or_without_the_concomitant_removal_or_addition_of_a_proton_or_protons._[GOC:dhl,_GOC:ecd,_GOC:jh2,_GOC:jid,_GOC:mlg,_GOC:rph]/"An_enzyme_complex_that_catalyzes_the_dehydrogenation_of_sn-glycerol_3-phosphate_to_form_glycerone_phosphate."_[EC:1.1.5.3]/"Catalysis_of_an_oxidation-reductio…	biological_process/cellular_component/molecular_function/	#	IPR006109/IPR006168/IPR008927/IPR011128/IPR013328/IPR017751/IPR036291/	6-phosphogluconate_dehydrogenase,_domain_2/6-phosphogluconate_dehydrogenase-like,_C-terminal_domain_superfamily/Glycerol-3-phosphate_dehydrogenase,_NAD-dependent/Glycerol-3-phosphate_dehydrogenase,_NAD-dependent,_C-terminal/Glycerol-3-phosphate_dehydrogenase,_NAD-dependent,_N-terminal/Glycerol-3-phosphate_dehydrogenase,_NAD-dependent,_eukaryotic/NAD(P)-binding_domain_superfamily/	6-PGluconate_DH-like_C_sf/6PGD_dom2/G3P_DH_NAD-dep/G3P_DH_NAD-dep_C/G3P_DH_NAD-dep_N/G3P_DH_NAD-dep_euk/NAD(P)-bd_dom_sf/	#	note=contains_similarity_to_Pfam_domains_PF01210_(NAD-dependent_glycerol-3-phosphate_dehydrogenase_N-terminus),_PF07479_(NAD-dependent_glycerol-3-phosphate_dehydrogenase_C-terminus)_contains_similarity_to_Interpro_domains_IPR008927_(6-phosphogluconate_dehydrogenase,_C-terminal-like),_IPR006168_(Glycerol-3-phosphate_dehydrogenase,_NAD-dependent),_IPR017751_(Glycerol-3-phosphate_dehydrogenase,_NAD-…	#	7209.EJD74484.1	2e-194	684.9	Chromadorea		GO:0003674,GO:0003824,GO:0004367,GO:0004368,GO:0006950,GO:0006970,GO:0006972,GO:0006973,GO:0008150,GO:0008152,GO:0009628,GO:0009987,GO:0016491,GO:0016614,GO:0016616,GO:0016901,GO:0019725,GO:0033554,GO:0042592,GO:0050896,GO:0051716,GO:0055114,GO:0065007,GO:0065008,GO:0071214,GO:0071470,GO:0071474,GO:0104004	1.1.1.8	ko:K00006	ko00564,ko01110,ko04011,map00564,map01110,map04011		R00842	RC00029	ko00000,ko00001,ko01000				Chromadorea	1KUBW@119089,38E7F@33154,3BCI8@33208,3CVH2@33213,40B0B@6231,COG0240@1,KOG2711@2759	NA|NA|NA	C
Bm11048	WBGene00231309	1321.48	574.348	1.20194	0.00572743	#	1321.48	85.3308	3.93221	1.07838e-21	#	574.348	85.3308	2.73027	4.71173e-11	#	Yes	#	/	/	/	/	#	IPR036866/	Ribonuclease_Z/Hydroxyacylglutathione_hydrolase-like/	RibonucZ/Hydroxyglut_hydro/	#	note=contains_similarity_to_Interpro_domain_IPR001279_(Beta-lactamase-like)	#	7209.EFO18773.2	1.1e-173	616.7	Chromadorea		GO:0000003,GO:0000723,GO:0003674,GO:0003676,GO:0003677,GO:0003697,GO:0003824,GO:0004518,GO:0004527,GO:0005488,GO:0005575,GO:0005622,GO:0005623,GO:0005634,GO:0006139,GO:0006259,GO:0006278,GO:0006281,GO:0006289,GO:0006725,GO:0006807,GO:0006950,GO:0006974,GO:0006996,GO:0007004,GO:0008150,GO:0008152,GO:0008408,GO:0009058,GO:0009059,GO:0009892,GO:0009987,GO:0010605,GO:0010639,GO:0010833,GO:0016043,GO:…		ko:K15341					ko00000,ko01000,ko03400				Chromadorea	1KZPY@119089,38USP@33154,3BGM1@33208,3CZ8Y@33213,40EIF@6231,COG1236@1,KOG1361@2759	NA|NA|NA	L
Bm3605	WBGene00223866	2156.13	1055.22	1.03068	0.0320343	#	2156.13	115.328	4.21084	1.91405e-21	#	1055.22	115.328	3.18016	9.22766e-13	#	Yes	#	GO:0001172/GO:0003968/	RNA-directed_5'-3'_RNA_polymerase_activity/transcription,_RNA-templated/	Catalysis_of_the_reaction:_nucleoside_triphosphate_+_RNA(n)_=_diphosphate_+_RNA(n+1);_uses_an_RNA_template,_i.e._the_catalysis_of_RNA-template-directed_extension_of_the_3'-end_of_an_RNA_strand_by_one_nucleotide_at_a_time._[EC:2.7.7.48,_GOC:mah,_GOC:pf]/"The_cellular_synthesis_of_RNA_on_a_template_of_RNA."_[GOC:txnOH]/	biological_process/molecular_function/	#	IPR007855/	RNA-dependent_RNA_polymerase,_eukaryotic-type/	RNA-dep_RNA_pol_euk-typ/	#	note=contains_similarity_to_Pfam_domain_PF05183_RNA_dependent_RNA_polymerase_contains_similarity_to_Interpro_domain_IPR007855_(RNA-dependent_RNA_polymerase,_eukaryotic-type)	#	7209.EJD73758.1	0.0	1809.7	Chromadorea	rrf-1	GO:0000003,GO:0000228,GO:0000578,GO:0000793,GO:0000794,GO:0001172,GO:0003002,GO:0003006,GO:0003674,GO:0003824,GO:0003968,GO:0005488,GO:0005515,GO:0005575,GO:0005622,GO:0005623,GO:0005634,GO:0005694,GO:0005737,GO:0005844,GO:0006139,GO:0006396,GO:0006725,GO:0006807,GO:0006996,GO:0006997,GO:0007028,GO:0007275,GO:0007276,GO:0007281,GO:0007283,GO:0007292,GO:0007308,GO:0007309,GO:0007314,GO:0007315,GO:…											Chromadorea	1KV3B@119089,38HE1@33154,3BDIT@33208,3D4YB@33213,40CFW@6231,KOG0988@1,KOG0988@2759	NA|NA|NA	A
Bm12884	WBGene00233145	48.3156	8.95184	2.43597	0.00767198	#	48.3156	4.36659	3.50144	0.000311534	#	8.95184	4.36659	1.06547	0.338624	#	Yes	#	GO:0016020/GO:0016021/GO:0042302/	integral_component_of_membrane/membrane/structural_constituent_of_cuticle/	A_lipid_bilayer_along_with_all_the_proteins_and_protein_complexes_embedded_in_it_an_attached_to_it._[GOC:dos,_GOC:mah,_ISBN:0815316194]/"The_action_of_a_molecule_that_contributes_to_the_structural_integrity_of_a_cuticle."_[GOC:jl]/"The_component_of_a_membrane_consisting_of_the_gene_products_and_protein_complexes_having_at_least_some_part_of_their_peptide_sequence_embedded_in_the_hydrophobic_regio…	cellular_component/molecular_function/	#	IPR002486/IPR008160/	Collagen_triple_helix_repeat/Nematode_cuticle_collagen,_N-terminal/	Col_cuticle_N/Collagen/	#	note=contains_similarity_to_Pfam_domains_PF01484_(Nematode_cuticle_collagen_N-terminal_domain),_PF01391_(Collagen_triple_helix_repeat_(20_copies))_contains_similarity_to_Interpro_domains_IPR002486_(Nematode_cuticle_collagen,_N-terminal),_IPR008160_(Collagen_triple_helix_repeat)	#	noEgg
Bm7650	WBGene00227911	47939.1	29255.1	0.712515	0.277222	#	47939.1	2199.1	4.44642	1.06961e-14	#	29255.1	2199.1	3.7339	8.5656e-11	#	Yes	#	GO:0000786/GO:0003677/GO:0005634/GO:0005694/GO:0046982/	DNA_binding/chromosome/nucleosome/nucleus/protein_heterodimerization_activity/	A_complex_comprised_of_DNA_wound_around_a_multisubunit_core_and_associated_proteins,_which_forms_the_primary_packing_unit_of_DNA_into_higher_order_structures._[GOC:elh]/"A_membrane-bounded_organelle_of_eukaryotic_cells_in_which_chromosomes_are_housed_and_replicated._In_most_cells,_the_nucleus_contains_all_of_the_cell's_chromosomes_except_the_organellar_chromosomes,_and_is_the_site_of_RNA_synthesi…	cellular_component/molecular_function/	#	IPR002119/IPR007125/IPR009072/IPR032454/IPR032458/	Histone-fold/Histone_H2A/Histone_H2A,_C-terminal_domain/Histone_H2A/H2B/H3/Histone_H2A_conserved_site/	Histone-fold/Histone_H2A/Histone_H2A/H2B/H3/Histone_H2A_C/Histone_H2A_CS/	#	note=contains_similarity_to_Pfam_domain_PF00125_Core_histone_H2A/H2B/H3/H4_contains_similarity_to_Interpro_domains_IPR009072_(Histone-fold),_IPR007125_(Histone_core),_IPR002119_(Histone_H2A)	#	7209.EFO18483.1	6.8e-60	236.5	Chromadorea													Chromadorea	1KVRZ@119089,3A1K0@33154,3BQBZ@33208,3D75E@33213,40DFJ@6231,COG5262@1,KOG1756@2759	NA|NA|NA	B
Bm9762	WBGene00230023	1062.8	653.133	0.702122	0.222041	#	1062.8	232.747	2.19891	3.14954e-05	#	653.133	232.747	1.49679	0.00510247	#	Yes	#	GO:0000786/GO:0003677/GO:0005634/GO:0005694/GO:0046982/	DNA_binding/chromosome/nucleosome/nucleus/protein_heterodimerization_activity/	A_complex_comprised_of_DNA_wound_around_a_multisubunit_core_and_associated_proteins,_which_forms_the_primary_packing_unit_of_DNA_into_higher_order_structures._[GOC:elh]/"A_membrane-bounded_organelle_of_eukaryotic_cells_in_which_chromosomes_are_housed_and_replicated._In_most_cells,_the_nucleus_contains_all_of_the_cell's_chromosomes_except_the_organellar_chromosomes,_and_is_the_site_of_RNA_synthesi…	cellular_component/molecular_function/	#	IPR002119/IPR007125/IPR009072/IPR032454/IPR032458/	Histone-fold/Histone_H2A/Histone_H2A,_C-terminal_domain/Histone_H2A/H2B/H3/Histone_H2A_conserved_site/	Histone-fold/Histone_H2A/Histone_H2A/H2B/H3/Histone_H2A_C/Histone_H2A_CS/	#	note=contains_similarity_to_Pfam_domain_PF00125_Core_histone_H2A/H2B/H3/H4_contains_similarity_to_Interpro_domains_IPR009072_(Histone-fold),_IPR007125_(Histone_core),_IPR002119_(Histone_H2A)	#	7209.EFO18029.1	2.5e-59	235.3	Chromadorea													Chromadorea	1KVRZ@119089,3A1K0@33154,3BQBZ@33208,3D75E@33213,40DFJ@6231,COG5262@1,KOG1756@2759	NA|NA|NA	B
Bm1666	WBGene00221927	40.131	13.9702	1.53067	0.103492	#	40.131	3.72386	3.42843	0.000702214	#	13.9702	3.72386	1.89776	0.0762522	#	Yes	#	GO:0006508/GO:0008233/GO:0008234/GO:0016020/GO:0016021/GO:0016787/	cysteine-type_peptidase_activity/hydrolase_activity/integral_component_of_membrane/membrane/peptidase_activity/proteolysis/	A_lipid_bilayer_along_with_all_the_proteins_and_protein_complexes_embedded_in_it_an_attached_to_it._[GOC:dos,_GOC:mah,_ISBN:0815316194]/"Catalysis_of_the_hydrolysis_of_a_peptide_bond._A_peptide_bond_is_a_covalent_bond_formed_when_the_carbon_atom_from_the_carboxyl_group_of_one_amino_acid_shares_electrons_with_the_nitrogen_atom_from_the_amino_group_of_a_second_amino_acid."_[GOC:jl,_ISBN:0815332181]…	biological_process/cellular_component/molecular_function/	#	IPR000169/IPR000668/IPR013128/IPR013201/IPR025661/IPR038765/IPR039417/	Cathepsin_propeptide_inhibitor_domain_(I29)/Cysteine_peptidase,_asparagine_active_site/Cysteine_peptidase,_cysteine_active_site/Papain-like_cysteine_endopeptidase/Papain-like_cysteine_peptidase_superfamily/Peptidase_C1A/Peptidase_C1A,_papain_C-terminal/	Papain_like_cys_pep_sf/Pept_asp_AS/Pept_cys_AS/Peptidase_C1A/Peptidase_C1A_C/Peptidase_C1A_papain-like/Prot_inhib_I29/	#	note=contains_similarity_to_Pfam_domain_PF08246_Cathepsin_propeptide_inhibitor_domain_(I29)_contains_similarity_to_Interpro_domain_IPR013201_(Proteinase_inhibitor_I29,_cathepsin_propeptide)	#	7209.EFO18631.2	2.8e-121	442.2	Chromadorea													Chromadorea	1M84K@119089,38HQX@33154,3BBDC@33208,3D0R8@33213,40R35@6231,COG4870@1,KOG1543@2759	NA|NA|NA	O
Bm7675	WBGene00227936	52.1215	221.897	-2.09173	8.17211e-07	#	52.1215	3.89483	3.82765	1.38215e-08	#	221.897	3.89483	5.91939	1.27051e-19	#	Yes	#	GO:0006508/GO:0008233/GO:0008234/GO:0016787/	cysteine-type_peptidase_activity/hydrolase_activity/peptidase_activity/proteolysis/	Catalysis_of_the_hydrolysis_of_a_peptide_bond._A_peptide_bond_is_a_covalent_bond_formed_when_the_carbon_atom_from_the_carboxyl_group_of_one_amino_acid_shares_electrons_with_the_nitrogen_atom_from_the_amino_group_of_a_second_amino_acid._[GOC:jl,_ISBN:0815332181]/"Catalysis_of_the_hydrolysis_of_peptide_bonds_in_a_polypeptide_chain_by_a_mechanism_in_which_the_sulfhydryl_group_of_a_cysteine_residue_a…	biological_process/molecular_function/	#	IPR000169/IPR000668/IPR013128/IPR013201/IPR025660/IPR025661/IPR038765/IPR039417/	Cathepsin_propeptide_inhibitor_domain_(I29)/Cysteine_peptidase,_asparagine_active_site/Cysteine_peptidase,_cysteine_active_site/Cysteine_peptidase,_histidine_active_site/Papain-like_cysteine_endopeptidase/Papain-like_cysteine_peptidase_superfamily/Peptidase_C1A/Peptidase_C1A,_papain_C-terminal/	Papain_like_cys_pep_sf/Pept_asp_AS/Pept_cys_AS/Pept_his_AS/Peptidase_C1A/Peptidase_C1A_C/Peptidase_C1A_papain-like/Prot_inhib_I29/	#	note=contains_similarity_to_Pfam_domains_PF08246_(Cathepsin_propeptide_inhibitor_domain_(I29)),_PF00112_(Papain_family_cysteine_protease)_contains_similarity_to_Interpro_domains_IPR013128_(Peptidase_C1A),_IPR013201_(Proteinase_inhibitor_I29,_cathepsin_propeptide),_IPR000668_(Peptidase_C1A,_papain_C-terminal)	#	7209.EFO15907.1	3.5e-123	448.4	Chromadorea													Chromadorea	1M84K@119089,38HQX@33154,3BBDC@33208,3D0R8@33213,40R35@6231,COG4870@1,KOG1543@2759	NA|NA|NA	O
Bm7676	WBGene00227937	89.332	46.4475	0.939848	0.113177	#	89.332	5.26213	3.98071	4.59356e-09	#	46.4475	5.26213	3.04086	1.00389e-05	#	Yes	#	GO:0006508/GO:0008233/GO:0008234/GO:0016787/	cysteine-type_peptidase_activity/hydrolase_activity/peptidase_activity/proteolysis/	Catalysis_of_the_hydrolysis_of_a_peptide_bond._A_peptide_bond_is_a_covalent_bond_formed_when_the_carbon_atom_from_the_carboxyl_group_of_one_amino_acid_shares_electrons_with_the_nitrogen_atom_from_the_amino_group_of_a_second_amino_acid._[GOC:jl,_ISBN:0815332181]/"Catalysis_of_the_hydrolysis_of_peptide_bonds_in_a_polypeptide_chain_by_a_mechanism_in_which_the_sulfhydryl_group_of_a_cysteine_residue_a…	biological_process/molecular_function/	#	IPR000169/IPR000668/IPR013128/IPR013201/IPR025661/IPR038765/IPR039417/	Cathepsin_propeptide_inhibitor_domain_(I29)/Cysteine_peptidase,_asparagine_active_site/Cysteine_peptidase,_cysteine_active_site/Papain-like_cysteine_endopeptidase/Papain-like_cysteine_peptidase_superfamily/Peptidase_C1A/Peptidase_C1A,_papain_C-terminal/	Papain_like_cys_pep_sf/Pept_asp_AS/Pept_cys_AS/Peptidase_C1A/Peptidase_C1A_C/Peptidase_C1A_papain-like/Prot_inhib_I29/	#	note=B._malayi_BMA-CPL-4_protein,_contains_similarity_toPfam_domains_PF08246_(Cathepsin_propeptide_inhibitordomain_(I29)),_PF00112_(Papain_family_cysteine_protease)contains_similarity_to_Interpro_domains_IPR013128(Peptidase_C1A),_IPR013201_(Proteinase_inhibitor_I29,cathepsin_propeptide),_IPR000668_(Peptidase_C1A,_papainC-terminal)	#	7209.EFO15907.1	7.2e-124	450.7	Chromadorea													Chromadorea	1M84K@119089,38HQX@33154,3BBDC@33208,3D0R8@33213,40R35@6231,COG4870@1,KOG1543@2759	NA|NA|NA	O
Bm7677	WBGene00227938	50.9325	55.645	0.129045	0.867162	#	50.9325	8.39011	2.64038	0.000232573	#	55.645	8.39011	2.76942	8.92112e-05	#	Yes	#	GO:0006508/GO:0008233/GO:0008234/GO:0016787/	cysteine-type_peptidase_activity/hydrolase_activity/peptidase_activity/proteolysis/	Catalysis_of_the_hydrolysis_of_a_peptide_bond._A_peptide_bond_is_a_covalent_bond_formed_when_the_carbon_atom_from_the_carboxyl_group_of_one_amino_acid_shares_electrons_with_the_nitrogen_atom_from_the_amino_group_of_a_second_amino_acid._[GOC:jl,_ISBN:0815332181]/"Catalysis_of_the_hydrolysis_of_peptide_bonds_in_a_polypeptide_chain_by_a_mechanism_in_which_the_sulfhydryl_group_of_a_cysteine_residue_a…	biological_process/molecular_function/	#	IPR000169/IPR000668/IPR013128/IPR013201/IPR025661/IPR038765/IPR039417/	Cathepsin_propeptide_inhibitor_domain_(I29)/Cysteine_peptidase,_asparagine_active_site/Cysteine_peptidase,_cysteine_active_site/Papain-like_cysteine_endopeptidase/Papain-like_cysteine_peptidase_superfamily/Peptidase_C1A/Peptidase_C1A,_papain_C-terminal/	Papain_like_cys_pep_sf/Pept_asp_AS/Pept_cys_AS/Peptidase_C1A/Peptidase_C1A_C/Peptidase_C1A_papain-like/Prot_inhib_I29/	#	note=B._malayi_BMA-CPL-5_protein,_contains_similarity_toPfam_domains_PF08246_(Cathepsin_propeptide_inhibitordomain_(I29)),_PF00112_(Papain_family_cysteine_protease)contains_similarity_to_Interpro_domains_IPR013128(Peptidase_C1A),_IPR013201_(Proteinase_inhibitor_I29,cathepsin_propeptide),_IPR000668_(Peptidase_C1A,_papainC-terminal)	#	7209.EFO15907.1	1.9e-121	442.6	Chromadorea													Chromadorea	1M84K@119089,38HQX@33154,3BBDC@33208,3D0R8@33213,40R35@6231,COG4870@1,KOG1543@2759	NA|NA|NA	O
Bm7679	WBGene00227940	82.8657	32.968	1.32796	0.0203921	#	82.8657	8.09044	3.37674	7.57286e-08	#	32.968	8.09044	2.04878	0.00167148	#	Yes	#	GO:0006508/GO:0008233/GO:0008234/GO:0016787/	cysteine-type_peptidase_activity/hydrolase_activity/peptidase_activity/proteolysis/	Catalysis_of_the_hydrolysis_of_a_peptide_bond._A_peptide_bond_is_a_covalent_bond_formed_when_the_carbon_atom_from_the_carboxyl_group_of_one_amino_acid_shares_electrons_with_the_nitrogen_atom_from_the_amino_group_of_a_second_amino_acid._[GOC:jl,_ISBN:0815332181]/"Catalysis_of_the_hydrolysis_of_peptide_bonds_in_a_polypeptide_chain_by_a_mechanism_in_which_the_sulfhydryl_group_of_a_cysteine_residue_a…	biological_process/molecular_function/	#	IPR000169/IPR000668/IPR013128/IPR013201/IPR015644/IPR025660/IPR025661/IPR038765/IPR039417/	Cathepsin_propeptide_inhibitor_domain_(I29)/Cysteine_peptidase,_asparagine_active_site/Cysteine_peptidase,_cysteine_active_site/Cysteine_peptidase,_histidine_active_site/Papain-like_cysteine_endopeptidase/Papain-like_cysteine_peptidase_superfamily/Peptidase_C1A/Peptidase_C1A,_cathepsin_K/Peptidase_C1A,_papain_C-terminal/	Papain_like_cys_pep_sf/Pept_asp_AS/Pept_cys_AS/Pept_his_AS/Peptidase_C1A/Peptidase_C1A_C/Peptidase_C1A_cathepsin-K/Peptidase_C1A_papain-like/Prot_inhib_I29/	#	note=contains_similarity_to_Pfam_domain_PF08246_Cathepsin_propeptide_inhibitor_domain_(I29)_contains_similarity_to_Interpro_domains_IPR013128_(Peptidase_C1A),_IPR013201_(Proteinase_inhibitor_I29,_cathepsin_propeptide)	#	7209.EFO15907.1	1.6e-123	449.5	Chromadorea													Chromadorea	1M84K@119089,38HQX@33154,3BBDC@33208,3D0R8@33213,40R35@6231,COG4870@1,KOG1543@2759	NA|NA|NA	O
Bm7681	WBGene00227942	56.9359	62.4279	0.134357	0.847218	#	56.9359	6.63894	3.1226	5.58821e-06	#	62.4279	6.63894	3.25695	1.5973e-06	#	Yes	#	GO:0006508/GO:0008234/	cysteine-type_peptidase_activity/proteolysis/	Catalysis_of_the_hydrolysis_of_peptide_bonds_in_a_polypeptide_chain_by_a_mechanism_in_which_the_sulfhydryl_group_of_a_cysteine_residue_at_the_active_center_acts_as_a_nucleophile._[GOC:mah,_http://merops.sanger.ac.uk/about/glossary.htm#CATTYPE]/"The_hydrolysis_of_proteins_into_smaller_polypeptides_and/or_amino_acids_by_cleavage_of_their_peptide_bonds."_[GOC:bf,_GOC:mah]/	biological_process/molecular_function/	#	IPR000668/IPR013128/IPR013201/IPR025661/IPR038765/IPR039417/	Cathepsin_propeptide_inhibitor_domain_(I29)/Cysteine_peptidase,_asparagine_active_site/Papain-like_cysteine_endopeptidase/Papain-like_cysteine_peptidase_superfamily/Peptidase_C1A/Peptidase_C1A,_papain_C-terminal/	Papain_like_cys_pep_sf/Pept_asp_AS/Peptidase_C1A/Peptidase_C1A_C/Peptidase_C1A_papain-like/Prot_inhib_I29/	#	note=contains_similarity_to_Pfam_domains_PF08246_(Cathepsin_propeptide_inhibitor_domain_(I29)),_PF00112_(Papain_family_cysteine_protease)_contains_similarity_to_Interpro_domains_IPR013128_(Peptidase_C1A),_IPR013201_(Proteinase_inhibitor_I29,_cathepsin_propeptide),_IPR000668_(Peptidase_C1A,_papain_C-terminal)	#	7209.EFO15907.1	1.2e-118	433.3	Chromadorea													Chromadorea	1M84K@119089,38HQX@33154,3BBDC@33208,3D0R8@33213,40R35@6231,COG4870@1,KOG1543@2759	NA|NA|NA	O
Bm4112	WBGene00224373	52599.2	44087.6	0.254665	0.644801	#	52599.2	3660.51	3.84499	3.42165e-17	#	44087.6	3660.51	3.59033	2.94807e-15	#	Yes	#	GO:0000786/GO:0003677/GO:0005634/GO:0005694/GO:0046982/	DNA_binding/chromosome/nucleosome/nucleus/protein_heterodimerization_activity/	A_complex_comprised_of_DNA_wound_around_a_multisubunit_core_and_associated_proteins,_which_forms_the_primary_packing_unit_of_DNA_into_higher_order_structures._[GOC:elh]/"A_membrane-bounded_organelle_of_eukaryotic_cells_in_which_chromosomes_are_housed_and_replicated._In_most_cells,_the_nucleus_contains_all_of_the_cell's_chromosomes_except_the_organellar_chromosomes,_and_is_the_site_of_RNA_synthesi…	cellular_component/molecular_function/	#	IPR001951/IPR009072/IPR019809/IPR035425/	CENP-T/Histone_H4,_histone_fold/Histone-fold/Histone_H4/Histone_H4,_conserved_site/	CENP-T/H4_C/Histone-fold/Histone_H4/Histone_H4_CS/	#	note=contains_similarity_to_Interpro_domain_IPR009072_(Histone-fold)	#	10181.XP_004847595.1	7.1e-50	203.4	Eukaryota													Chromadorea	COG2036@1,KOG3467@2759	NA|NA|NA	B
Bm12892	WBGene00233153	3478.73	18206.7	-2.38788	2.99262e-27	#	3478.73	818.017	2.0877	4.6287e-21	#	18206.7	818.017	4.47558	8.30046e-94	#	Yes	#	GO:0006511/GO:0016579/GO:0036459/	protein_deubiquitination/thiol-dependent_ubiquitinyl_hydrolase_activity/ubiquitin-dependent_protein_catabolic_process/	Catalysis_of_the_thiol-dependent_hydrolysis_of_an_ester,_thioester,_amide,_peptide_or_isopeptide_bond_formed_by_the_C-terminal_glycine_of_ubiquitin._[EC:3.4.19.12,_GOC:bf,_GOC:ka]/"The_chemical_reactions_and_pathways_resulting_in_the_breakdown_of_a_protein_or_peptide_by_hydrolysis_of_its_peptide_bonds,_initiated_by_the_covalent_attachment_of_a_ubiquitin_group,_or_multiple_ubiquitin_groups,_to_the…	biological_process/molecular_function/	#	IPR001394/IPR003323/IPR018200/IPR028889/IPR038765/	OTU_domain/Papain-like_cysteine_peptidase_superfamily/Peptidase_C19,_ubiquitin_carboxyl-terminal_hydrolase/Ubiquitin_specific_protease,_conserved_site/Ubiquitin_specific_protease_domain/	OTU_dom/Papain_like_cys_pep_sf/Peptidase_C19_UCH/USP_CS/USP_dom/	#	note=contains_similarity_to_Pfam_domains_PF00443_(Ubiquitin_carboxyl-terminal_hydrolase),_PF02338_(OTU-like_cysteine_protease)_contains_similarity_to_Interpro_domains_IPR003323_(Ovarian_tumour,_otubain),_IPR001394_(Peptidase_C19,_ubiquitin_carboxyl-terminal_hydrolase)	#	7209.EFO26035.2	0.0	1321.6	Nematoda													Chromadorea	39UU7@33154,3BHK0@33208,3CYFA@33213,40R22@6231,KOG1864@1,KOG1864@2759,KOG1868@1,KOG1868@2759	NA|NA|NA	O
Bm4155	WBGene00224416	2976.93	14188.9	-2.25285	1.77405e-12	#	2976.93	615.092	2.27109	7.33374e-13	#	14188.9	615.092	4.52394	2.03745e-48	#	Yes	#	GO:0003676/	nucleic_acid_binding/	Interacting_selectively_and_non-covalently_with_any_nucleic_acid._[GOC:jl]/	molecular_function/	#	IPR002059/IPR011129/IPR012340/	Cold-shock_protein,_DNA-binding/Cold_shock_domain/Nucleic_acid-binding,_OB-fold/	CSD/CSP_DNA-bd/NA-bd_OB-fold/	#	note=contains_similarity_to_Pfam_domain_PF00313_'Cold-shock'_DNA-binding_domain_contains_similarity_to_Interpro_domains_IPR012340_(Nucleic_acid-binding,_OB-fold),_IPR011129_(Cold_shock_protein),_IPR002059_(Cold-shock_protein,_DNA-binding)	#	7209.EFO20254.1	3.3e-90	338.6	Bilateria													Chromadorea	3A677@33154,3BR1Q@33208,3DHF1@33213,COG1278@1,KOG3070@2759	NA|NA|NA	J
Bm4352	WBGene00224613	1889.16	3826.98	-1.0184	0.00349562	#	1889.16	285.62	2.71724	9.07451e-17	#	3826.98	285.62	3.73564	5.08792e-31	#	Yes	#	GO:0003723/	RNA_binding/	Interacting_selectively_and_non-covalently_with_an_RNA_molecule_or_a_portion_thereof._[GOC:jl,_GOC:mah]/	molecular_function/	#	IPR001313/IPR011989/IPR016024/IPR033133/	Armadillo-like_helical/Armadillo-type_fold/Pumilio_RNA-binding_repeat/Pumilio_homology_domain/	ARM-like/ARM-type_fold/PUM-HD/Pumilio_RNA-bd_rpt/	#	note=contains_similarity_to_Pfam_domain_PF00806_Pumilio-family_RNA_binding_repeat_contains_similarity_to_Interpro_domains_IPR011989_(Armadillo-like_helical),_IPR001313_(Pumilio_RNA-binding_repeat),_IPR016024_(Armadillo-type_fold)	#	7209.EFO27589.1	2e-261	907.9	Chromadorea	puf-5	GO:0000003,GO:0003006,GO:0003008,GO:0003674,GO:0003676,GO:0003723,GO:0003729,GO:0003730,GO:0005488,GO:0005515,GO:0005575,GO:0005622,GO:0005623,GO:0005634,GO:0005737,GO:0006139,GO:0006401,GO:0006402,GO:0006417,GO:0006725,GO:0006807,GO:0006810,GO:0006884,GO:0007049,GO:0007097,GO:0007276,GO:0007281,GO:0007338,GO:0007346,GO:0007610,GO:0007611,GO:0007612,GO:0007635,GO:0008150,GO:0008152,GO:0008285,GO:…											Chromadorea	1KWPY@119089,3A772@33154,3BT0G@33208,3D9VD@33213,40E4I@6231,COG5099@1,KOG1488@2759	NA|NA|NA	J
Bm7105	WBGene00227366	1526.68	293.803	2.37796	1.7192e-15	#	1526.68	80.1213	4.22244	4.28311e-43	#	293.803	80.1213	1.84449	5.57419e-09	#	Yes	#	GO:0003723/	RNA_binding/	Interacting_selectively_and_non-covalently_with_an_RNA_molecule_or_a_portion_thereof._[GOC:jl,_GOC:mah]/	molecular_function/	#	IPR001313/IPR011989/IPR016024/IPR033133/	Armadillo-like_helical/Armadillo-type_fold/Pumilio_RNA-binding_repeat/Pumilio_homology_domain/	ARM-like/ARM-type_fold/PUM-HD/Pumilio_RNA-bd_rpt/	#	note=contains_similarity_to_Pfam_domain_PF00806_Pumilio-family_RNA_binding_repeat_contains_similarity_to_Interpro_domains_IPR011989_(Armadillo-like_helical),_IPR001313_(Pumilio_RNA-binding_repeat),_IPR016024_(Armadillo-type_fold)	#	7209.EJD75963.1	6.9e-241	839.7	Chromadorea	puf-5	GO:0000003,GO:0003006,GO:0003008,GO:0003674,GO:0003676,GO:0003723,GO:0003729,GO:0003730,GO:0005488,GO:0005515,GO:0005575,GO:0005622,GO:0005623,GO:0005634,GO:0005737,GO:0006139,GO:0006401,GO:0006402,GO:0006417,GO:0006725,GO:0006807,GO:0006810,GO:0006884,GO:0007049,GO:0007097,GO:0007276,GO:0007281,GO:0007338,GO:0007346,GO:0007610,GO:0007611,GO:0007612,GO:0007635,GO:0008150,GO:0008152,GO:0008285,GO:…											Chromadorea	1KWPY@119089,3A772@33154,3BT0G@33208,3D9VD@33213,40E4I@6231,COG5099@1,KOG1488@2759	NA|NA|NA	J
Bm8306	WBGene00228567	205.571	4485.91	-4.44678	3.30928e-14	#	205.571	120.926	0.766473	0.235646	#	4485.91	120.926	5.21325	1.44967e-19	#	Yes	#	GO:0000166/GO:0003924/GO:0005200/GO:0005525/GO:0005737/GO:0005856/GO:0005874/GO:0007010/GO:0007017/	GTP_binding/GTPase_activity/cytoplasm/cytoskeleton/cytoskeleton_organization/microtubule/microtubule-based_process/nucleotide_binding/structural_constituent_of_cytoskeleton/	A_process_that_is_carried_out_at_the_cellular_level_which_results_in_the_assembly,_arrangement_of_constituent_parts,_or_disassembly_of_cytoskeletal_structures._[GOC:dph,_GOC:jl,_GOC:mah]/"All_of_the_contents_of_a_cell_excluding_the_plasma_membrane_and_nucleus,_but_including_other_subcellular_structures."_[ISBN:0198547684]/"Any_cellular_process_that_depends_upon_or_alters_the_microtubule_cytoskele…	biological_process/cellular_component/molecular_function/	#	IPR000217/IPR002452/IPR003008/IPR008280/IPR017975/IPR018316/IPR023123/IPR036525/IPR037103/	Alpha_tubulin/Tubulin/Tubulin,_C-terminal/Tubulin,_conserved_site/Tubulin/FtsZ,_2-layer_sandwich_domain/Tubulin/FtsZ,_C-terminal/Tubulin/FtsZ,_C-terminal_domain_superfamily/Tubulin/FtsZ,_GTPase_domain/Tubulin/FtsZ,_GTPase_domain_superfamily/	Alpha_tubulin/Tub_FtsZ_C/Tubulin/Tubulin/FtsZ_2-layer-sand-dom/Tubulin/FtsZ_C_sf/Tubulin/FtsZ_GTPase_sf/Tubulin_C/Tubulin_CS/Tubulin_FtsZ_GTPase/	#	note=contains_similarity_to_Pfam_domains_PF00091_(Tubulin/FtsZ_family,_GTPase_domain),_PF03953_(Tubulin_C-terminal_domain)_contains_similarity_to_Interpro_domains_IPR002452_(Alpha_tubulin),_IPR000217_(Tubulin),_IPR003008_(Tubulin/FtsZ,_GTPase_domain),_IPR023123_(Tubulin,_C-terminal),_IPR018316_(Tubulin/FtsZ,_2-layer_sandwich_domain),_IPR008280_(Tubulin/FtsZ,_C-terminal)	#	7209.EJD73593.1	3.8e-238	830.5	Chromadorea		GO:0000132,GO:0000226,GO:0000278,GO:0005575,GO:0005622,GO:0005623,GO:0005819,GO:0005856,GO:0006996,GO:0007010,GO:0007017,GO:0007049,GO:0007163,GO:0007275,GO:0008104,GO:0008150,GO:0009790,GO:0009792,GO:0009987,GO:0010564,GO:0015630,GO:0016043,GO:0022402,GO:0030010,GO:0030424,GO:0030425,GO:0032465,GO:0032501,GO:0032502,GO:0033036,GO:0036477,GO:0040001,GO:0042995,GO:0043005,GO:0043025,GO:0043226,GO:…		ko:K07374	ko04145,ko04210,ko04530,ko04540,ko05130,map04145,map04210,map04530,map04540,map05130				ko00000,ko00001,ko03019,ko03036,ko04147,ko04812				Chromadorea	1KVBP@119089,38E06@33154,3BAUV@33208,3CRFN@33213,40BBI@6231,COG5023@1,KOG1376@2759	NA|NA|NA	Z
Bm7479	WBGene00227740	2116.91	14524.5	-2.77841	4.42628e-55	#	2116.91	791.477	1.41777	7.67222e-15	#	14524.5	791.477	4.19618	1.37506e-123	#	Yes	#	GO:0005634/	nucleus/	A_membrane-bounded_organelle_of_eukaryotic_cells_in_which_chromosomes_are_housed_and_replicated._In_most_cells,_the_nucleus_contains_all_of_the_cell's_chromosomes_except_the_organellar_chromosomes,_and_is_the_site_of_RNA_synthesis_and_processing._In_some_species,_or_in_specialized_cell_types,_RNA_metabolism_or_DNA_replication_may_be_absent._[GOC:go_curators]/	cellular_component/	#	IPR004367/IPR006671/IPR013763/IPR036915/IPR039361/	Cyclin/Cyclin,_C-terminal_domain/Cyclin,_N-terminal/Cyclin-like/Cyclin-like_superfamily/	Cyclin/Cyclin-like/Cyclin-like_sf/Cyclin_C-dom/Cyclin_N/	#	note=B._malayi_BMA-CYA-1_protein,_contains_similarity_toPfam_domains_PF00134_(Cyclin,_N-terminal_domain),_PF02984(Cyclin,_C-terminal_domain)_contains_similarity_toInterpro_domains_IPR013763_(Cyclin-like),_IPR006671(Cyclin,_N-terminal),_IPR004367_(Cyclin,_C-terminaldomain)	#	7209.EFO20352.1	5.6e-225	786.9	Chromadorea		GO:0000003,GO:0003674,GO:0005488,GO:0005515,GO:0007049,GO:0008150,GO:0009987,GO:0022414,GO:0051321		ko:K06627	ko04110,ko04152,ko04218,ko04914,ko05161,ko05165,ko05169,ko05203,map04110,map04152,map04218,map04914,map05161,map05165,map05169,map05203	M00693			ko00000,ko00001,ko00002,ko03032,ko03036				Chromadorea	1KZC9@119089,38E7Y@33154,3BCMY@33208,3CXZH@33213,40GJT@6231,COG5024@1,KOG0654@2759	NA|NA|NA	D
Bm13991	WBGene00234252	1253.13	916.974	0.450655	0.0262875	#	1253.13	220.117	2.52028	2.81021e-39	#	916.974	220.117	2.06963	1.00732e-26	#	Yes	#	GO:0003896/GO:0003899/GO:0006260/GO:0006269/GO:0016740/	DNA-directed_5'-3'_RNA_polymerase_activity/DNA_primase_activity/DNA_replication/DNA_replication,_synthesis_of_RNA_primer/transferase_activity/	Catalysis_of_the_reaction:_nucleoside_triphosphate_+_RNA(n)_=_diphosphate_+_RNA(n+1)._Utilizes_a_DNA_template,_i.e._the_catalysis_of_DNA-template-directed_extension_of_the_3'-end_of_an_RNA_strand_by_one_nucleotide_at_a_time._Can_initiate_a_chain_'de_novo'._[EC:2.7.7.6,_GOC:pf]/"Catalysis_of_the_synthesis_of_a_short_RNA_primer_on_a_DNA_template,_providing_a_free_3'-OH_that_can_be_extended_by_DNA-d…	biological_process/molecular_function/	#	IPR002755/IPR014052/	DNA_primase,_small_subunit/DNA_primase,_small_subunit,_eukaryotic/archaeal/	DNA_primase_S/DNA_primase_ssu_euk/arc/	#	note=contains_similarity_to_Pfam_domain_PF01896_Eukaryotic_and_archaeal_DNA_primase_small_subunit_contains_similarity_to_Interpro_domains_IPR014052_(DNA_primase,_small_subunit,_eukaryotic/archaeal),_IPR002755_(DNA_primase,_small_subunit)	#	7209.EFO25443.1	1e-213	749.2	Chromadorea				ko:K02684	ko00230,ko00240,ko01100,ko03030,map00230,map00240,map01100,map03030	M00261	R00375,R00376,R00377,R00378	RC02795	ko00000,ko00001,ko00002,ko01000,ko03032				Chromadorea	1KVZI@119089,38C84@33154,3BETM@33208,3CSBP@33213,40AKG@6231,COG1467@1,KOG2851@2759	NA|NA|NA	L
Bm10960	WBGene00231221	754.184	919.305	0.285315	0.448257	#	754.184	172.887	2.13648	1.73192e-10	#	919.305	172.887	2.4218	2.4708e-13	#	Yes	#	GO:0000786/GO:0003677/GO:0005634/GO:0005694/GO:0046982/	DNA_binding/chromosome/nucleosome/nucleus/protein_heterodimerization_activity/	A_complex_comprised_of_DNA_wound_around_a_multisubunit_core_and_associated_proteins,_which_forms_the_primary_packing_unit_of_DNA_into_higher_order_structures._[GOC:elh]/"A_membrane-bounded_organelle_of_eukaryotic_cells_in_which_chromosomes_are_housed_and_replicated._In_most_cells,_the_nucleus_contains_all_of_the_cell's_chromosomes_except_the_organellar_chromosomes,_and_is_the_site_of_RNA_synthesi…	cellular_component/molecular_function/	#	IPR000164/IPR007125/IPR009072/	Histone-fold/Histone_H2A/H2B/H3/Histone_H3/CENP-A/	Histone-fold/Histone_H2A/H2B/H3/Histone_H3/CENP-A/	#	note=contains_similarity_to_Pfam_domain_PF00125_Core_histone_H2A/H2B/H3/H4_contains_similarity_to_Interpro_domains_IPR000164_(Histone_H3/CENP-A),_IPR009072_(Histone-fold),_IPR007125_(Histone_core)	#	7209.EFO28170.2	6e-61	240.4	Chromadorea		GO:0000070,GO:0000226,GO:0000278,GO:0000280,GO:0000775,GO:0000776,GO:0000779,GO:0000785,GO:0000786,GO:0000793,GO:0000819,GO:0003674,GO:0003676,GO:0003677,GO:0003682,GO:0003690,GO:0005488,GO:0005575,GO:0005622,GO:0005623,GO:0005634,GO:0005694,GO:0006323,GO:0006325,GO:0006333,GO:0006334,GO:0006996,GO:0007010,GO:0007017,GO:0007049,GO:0007051,GO:0007052,GO:0007059,GO:0007088,GO:0007275,GO:0007346,GO:…		ko:K11253	ko05034,ko05202,ko05322,map05034,map05202,map05322				ko00000,ko00001,ko03036,ko04147				Chromadorea	1KZNS@119089,3AREC@33154,3C35X@33208,3DIY9@33213,40GZU@6231,COG2036@1,KOG1745@2759	NA|NA|NA	B
Bm10455	WBGene00230716	1208.79	14388.1	-3.57319	0.000191955	#	1208.79	666.502	0.859266	0.397294	#	14388.1	666.502	4.43246	1.16298e-06	#	Yes	#	GO:0004672/GO:0005524/GO:0006468/	ATP_binding/protein_kinase_activity/protein_phosphorylation/	Catalysis_of_the_phosphorylation_of_an_amino_acid_residue_in_a_protein,_usually_according_to_the_reaction:_a_protein_+_ATP_=_a_phosphoprotein_+_ADP._[MetaCyc:PROTEIN-KINASE-RXN]/"Interacting_selectively_and_non-covalently_with_ATP,_adenosine_5'-triphosphate,_a_universally_important_coenzyme_and_enzyme_regulator."_[ISBN:0198506732]/"The_process_of_introducing_a_phosphate_group_on_to_a_protein."_[G…	biological_process/molecular_function/	#	IPR000719/IPR008271/IPR011009/IPR017441/	Protein_kinase,_ATP_binding_site/Protein_kinase-like_domain_superfamily/Protein_kinase_domain/Serine/threonine-protein_kinase,_active_site/	Kinase-like_dom_sf/Prot_kinase_dom/Protein_kinase_ATP_BS/Ser/Thr_kinase_AS/	#	note=contains_similarity_to_Pfam_domain_PF00069_Protein_kinase_domain_contains_similarity_to_Interpro_domains_IPR002290_(Serine/threonine/dual_specificity_protein_kinase,_catalytic_domain),_IPR011009_(Protein_kinase-like_domain),_IPR000719_(Protein_kinase_domain)	#	7209.EJD75234.1	1.5e-199	702.6	Chromadorea													Chromadorea	1KU4E@119089,38BXD@33154,3BFDP@33208,3CS0T@33213,40B62@6231,KOG0582@1,KOG0582@2759	NA|NA|NA	T
Bm6537	WBGene00226798	769.406	544.99	0.497012	0.123597	#	769.406	53.2371	3.84488	1.96848e-34	#	544.99	53.2371	3.34787	2.42445e-26	#	Yes	#	GO:0005515/GO:0005634/	nucleus/protein_binding/	A_membrane-bounded_organelle_of_eukaryotic_cells_in_which_chromosomes_are_housed_and_replicated._In_most_cells,_the_nucleus_contains_all_of_the_cell's_chromosomes_except_the_organellar_chromosomes,_and_is_the_site_of_RNA_synthesis_and_processing._In_some_species,_or_in_specialized_cell_types,_RNA_metabolism_or_DNA_replication_may_be_absent._[GOC:go_curators]/"Interacting_selectively_and_non-coval…	cellular_component/molecular_function/	#	IPR000953/IPR001214/IPR016197/IPR023780/	Chromo-like_domain_superfamily/Chromo/chromo_shadow_domain/Chromo_domain/SET_domain/	Chromo-like_dom_sf/Chromo/chromo_shadow_dom/Chromo_domain/SET_dom/	#	note=B._malayi_BMA-SET-25_protein,_contains_similarity_to_Pfam_domains_PF00856_(SET_domain),_PF00385_(Chromo_(CHRromatin_Organisation_MOdifier)_domain)_contains_similarity_to_Interpro_domains_IPR001214_(SET_domain),_IPR000953_(Chromo/chromo_shadow_domain),_IPR023780_(Chromo_domain),_IPR016197_(Chromo_domain-like)	#	7209.EJD73642.1	5e-171	607.8	Chromadorea			2.1.1.43	ko:K11419	ko00310,map00310		R03875,R03938,R04866,R04867	RC00003,RC00060,RC00181,RC00496	ko00000,ko00001,ko01000,ko03036				Chromadorea	1KZJB@119089,38C0T@33154,3BBDM@33208,3CVXW@33213,40DZ3@6231,COG2940@1,KOG1082@2759	NA|NA|NA	B
Bm7407	WBGene00227668	531.303	9547.04	-4.16696	3.87773e-30	#	531.303	877.02	0.721342	0.0685986	#	9547.04	877.02	3.44562	1.47421e-21	#	Yes	#	GO:0046872/	metal_ion_binding/	Interacting_selectively_and_non-covalently_with_any_metal_ion._[GOC:ai]/	molecular_function/	#	IPR000571/IPR036855/	Zinc_finger,_CCCH-type/Zinc_finger,_CCCH-type_superfamily/	Znf_CCCH/Znf_CCCH_sf/	#	note=contains_similarity_to_Pfam_domain_PF00642_Zinc_finger_C-x8-C-x5-C-x3-H_type_(and_similar)_contains_similarity_to_Interpro_domain_IPR000571_(Zinc_finger,_CCCH-type)	#	7209.EJD75831.1	9e-141	506.9	Chromadorea		GO:0000003,GO:0000900,GO:0000902,GO:0000904,GO:0001555,GO:0001556,GO:0001709,GO:0001932,GO:0001934,GO:0003006,GO:0003674,GO:0003676,GO:0003723,GO:0003729,GO:0003730,GO:0005488,GO:0005515,GO:0005575,GO:0005622,GO:0005623,GO:0005737,GO:0005813,GO:0005815,GO:0005856,GO:0006417,GO:0006996,GO:0006997,GO:0006998,GO:0007049,GO:0007275,GO:0007276,GO:0007281,GO:0007292,GO:0007517,GO:0008104,GO:0008150,GO:…											Chromadorea	1KWI1@119089,3A9K1@33154,3BTKF@33208,3D9YI@33213,40E56@6231,COG5063@1,KOG1677@2759	NA|NA|NA	S
Bm1899	WBGene00222160	833.192	829.764	0.00650514	0.981282	#	833.192	80.9743	3.33648	1.60812e-47	#	829.764	80.9743	3.32998	2.23419e-47	#	Yes	#	GO:0004672/GO:0005524/GO:0006468/	ATP_binding/protein_kinase_activity/protein_phosphorylation/	Catalysis_of_the_phosphorylation_of_an_amino_acid_residue_in_a_protein,_usually_according_to_the_reaction:_a_protein_+_ATP_=_a_phosphoprotein_+_ADP._[MetaCyc:PROTEIN-KINASE-RXN]/"Interacting_selectively_and_non-covalently_with_ATP,_adenosine_5'-triphosphate,_a_universally_important_coenzyme_and_enzyme_regulator."_[ISBN:0198506732]/"The_process_of_introducing_a_phosphate_group_on_to_a_protein."_[G…	biological_process/molecular_function/	#	IPR000719/IPR011009/IPR017441/	Protein_kinase,_ATP_binding_site/Protein_kinase-like_domain_superfamily/Protein_kinase_domain/	Kinase-like_dom_sf/Prot_kinase_dom/Protein_kinase_ATP_BS/	#	note=contains_similarity_to_Pfam_domains_PF12330_(Domainof_unknown_function_(DUF3635)),_PF00069_(Protein_kinasedomain)_contains_similarity_to_Interpro_domains_IPR002290(Serine/threonine/dual_specificity_protein_kinase,catalytic_domain),_IPR011009_(Protein_kinase-like_domain),IPR024604_(Domain_of_unknown_function_DUF3635),_IPR000719(Protein_kinase_domain)	#	7209.EJD74913.1	3e-181	642.1	Chromadorea		GO:0001965,GO:0003674,GO:0005488,GO:0005515	2.7.11.1	ko:K16315					ko00000,ko01000,ko01001,ko03036				Chromadorea	1KWBT@119089,39UH0@33154,3BDD1@33208,3CVX3@33213,40D2U@6231,COG5072@1,KOG2464@2759	NA|NA|NA	D
Bm10121	WBGene00230382	198.599	31.817	2.64119	1.13475e-05	#	198.599	8.75844	4.49686	6.63876e-12	#	31.817	8.75844	1.85567	0.00781661	#	Yes	#	/	/	/	/	#	IPR011009/	Protein_kinase-like_domain_superfamily/	Kinase-like_dom_sf/	#	note=contains_similarity_to_Pfam_domain_PF12330_Domain_of_unknown_function_(DUF3635)_contains_similarity_to_Interpro_domains_IPR011009_(Protein_kinase-like_domain),_IPR024604_(Domain_of_unknown_function_DUF3635)	#	7209.EFO16496.2	2.5e-181	641.7	Chromadorea		GO:0001965,GO:0003674,GO:0005488,GO:0005515	2.7.11.1	ko:K16315					ko00000,ko01000,ko01001,ko03036				Chromadorea	1KWBT@119089,39UH0@33154,3BDD1@33208,3CVX3@33213,40D2U@6231,COG5072@1,KOG2464@2759	NA|NA|NA	D
Bm8749	WBGene00229010	25.7903	34.7113	0.436813	0.537808	#	25.7903	2.91508	3.20901	0.00025497	#	34.7113	2.91508	3.64582	2.14388e-05	#	Yes	#	GO:0005337/GO:0016020/GO:0016021/GO:1901642/	integral_component_of_membrane/membrane/nucleoside_transmembrane_transport/nucleoside_transmembrane_transporter_activity/	A_lipid_bilayer_along_with_all_the_proteins_and_protein_complexes_embedded_in_it_an_attached_to_it._[GOC:dos,_GOC:mah,_ISBN:0815316194]/"Enables_the_transfer_of_a_nucleoside,_a_nucleobase_linked_to_either_beta-D-ribofuranose_(ribonucleoside)_or_2-deoxy-beta-D-ribofuranose,_(a_deoxyribonucleotide)_from_one_side_of_a_membrane_to_the_other."_[GOC:ai]/"The_component_of_a_membrane_consisting_of_the_ge…	biological_process/cellular_component/molecular_function/	#	IPR002259/	Equilibrative_nucleoside_transporter/	Eqnu_transpt/	#	note=contains_similarity_to_Pfam_domain_PF01733_Nucleoside_transporter_contains_similarity_to_Interpro_domain_IPR002259_(Equilibrative_nucleoside_transporter)	#	7209.EFO20541.2	7.5e-128	464.2	Chromadorea	ent-3	GO:0005575,GO:0005623,GO:0005886,GO:0016020,GO:0044464,GO:0071944		ko:K15014					ko00000,ko02000	2.A.57.1			Chromadorea	1KU1V@119089,39721@33154,3BBIR@33208,3CYY8@33213,40CEX@6231,KOG1479@1,KOG1479@2759	NA|NA|NA	F
Bm14691	WBGene00235026	602.42	425.268	0.503436	0.108275	#	602.42	58.7088	3.37396	2.09565e-28	#	425.268	58.7088	2.87052	8.13584e-21	#	Yes	#	GO:0006401/GO:0032299/	RNA_catabolic_process/ribonuclease_H2_complex/	A_protein_complex_that_possesses_ribonuclease_H_activity,_in_which_the_catalytic_subunit_is_a_member_of_the_RNase_H2_(or_HII)_class._For_example,_in_Saccharomyces_the_complex_contains_Rnh201p,_Rnh202p_and_Rnh203p._[GOC:mah,_PMID:14734815]/"The_chemical_reactions_and_pathways_resulting_in_the_breakdown_of_RNA,_ribonucleic_acid,_one_of_the_two_main_type_of_nucleic_acid,_consisting_of_a_long,_unbran…	biological_process/cellular_component/	#	IPR013924/	Ribonuclease_H2,_subunit_C/	RNase_H2_suC/	#	note=contains_similarity_to_Pfam_domain_PF08615_Ribonuclease_H2_non-catalytic_subunit_(Ylr154p-like)_contains_similarity_to_Interpro_domain_IPR013924_(Ribonuclease_H2,_subunit_C)	#	7209.EFO26312.1	1.3e-49	202.6	Chromadorea				ko:K10745	ko03030,map03030				ko00000,ko00001,ko03032				Chromadorea	1M0FZ@119089,2E4RT@1,2SBKV@2759,3999W@33154,3BWKK@33208,3DCS0@33213,40F4K@6231	NA|NA|NA	S
Bm4164	WBGene00224425	30.5977	5.35989	2.49492	0.0357114	#	30.5977	0.337018	5.92122	0.000334398	#	5.35989	0.337018	3.4263	0.0489623	#	Yes	#	/	/	/	/	#	IPR001507/	Zona_pellucida_domain/	ZP_dom/	#	note=contains_similarity_to_Pfam_domain_PF00100_Zona_pellucida-like_domain_contains_similarity_to_Interpro_domain_IPR001507_(Zona_pellucida_domain)	#	7209.EFO18708.1	4.8e-85	320.5	Chromadorea													Chromadorea	1KX4M@119089,2CZJ6@1,2SAMF@2759,3AB2E@33154,3BUF7@33208,3DB2F@33213,40ERI@6231	NA|NA|NA
Bm8002	WBGene00228263	62.5199	1036.77	-4.04884	3.55892e-10	#	62.5199	212.263	-1.75631	0.00862516	#	1036.77	212.263	2.29253	0.000365842	#	Yes	#	GO:0002009/GO:0005783/GO:0016020/GO:0016021/GO:0016746/GO:0046488/	endoplasmic_reticulum/integral_component_of_membrane/membrane/morphogenesis_of_an_epithelium/phosphatidylinositol_metabolic_process/transferase_activity,_transferring_acyl_groups/	A_lipid_bilayer_along_with_all_the_proteins_and_protein_complexes_embedded_in_it_an_attached_to_it._[GOC:dos,_GOC:mah,_ISBN:0815316194]/"Catalysis_of_the_transfer_of_an_acyl_group_from_one_compound_(donor)_to_another_(acceptor)."_[GOC:jl,_ISBN:0198506732]/"The_chemical_reactions_and_pathways_involving_phosphatidylinositol,_any_glycophospholipid_in_which_a_sn-glycerol_3-phosphate_residue_is_esteri…	biological_process/cellular_component/molecular_function/	#	IPR002123/IPR032098/	Acyltransferase,_C-terminal_domain/Phospholipid/glycerol_acyltransferase/	Acyltransf_C/Plipid/glycerol_acylTrfase/	#	note=B._malayi_BMA-BUS-18_protein	#	7209.EFO24315.1	5.1e-191	673.7	Chromadorea		GO:0002009,GO:0003674,GO:0003824,GO:0005575,GO:0005622,GO:0005623,GO:0005737,GO:0005783,GO:0006629,GO:0006644,GO:0006650,GO:0006793,GO:0006796,GO:0008150,GO:0008152,GO:0009653,GO:0009888,GO:0009987,GO:0012505,GO:0016740,GO:0016746,GO:0019637,GO:0032502,GO:0043226,GO:0043227,GO:0043229,GO:0043231,GO:0044237,GO:0044238,GO:0044255,GO:0044424,GO:0044444,GO:0044464,GO:0046486,GO:0046488,GO:0048729,GO:…	2.3.1.51	ko:K13513	ko00561,ko00564,ko01100,ko01110,map00561,map00564,map01100,map01110	M00089	R02241,R09034,R09036,R09037,R09381	RC00004,RC00037,RC00039	ko00000,ko00001,ko00002,ko01000,ko01004				Chromadorea	1KU2S@119089,38DTT@33154,3BAKZ@33208,3D19X@33213,40CND@6231,COG0204@1,KOG1505@2759	NA|NA|NA	I
Bm14179	WBGene00234440	81.4937	11.044	2.8821	3.75073e-06	#	81.4937	10.7613	2.91153	5.2087e-06	#	11.044	10.7613	0.029429	0.976869	#	Yes	#	GO:0003677/GO:0005634/GO:0006355/GO:0043565/	DNA_binding/nucleus/regulation_of_transcription,_DNA-templated/sequence-specific_DNA_binding/	A_membrane-bounded_organelle_of_eukaryotic_cells_in_which_chromosomes_are_housed_and_replicated._In_most_cells,_the_nucleus_contains_all_of_the_cell's_chromosomes_except_the_organellar_chromosomes,_and_is_the_site_of_RNA_synthesis_and_processing._In_some_species,_or_in_specialized_cell_types,_RNA_metabolism_or_DNA_replication_may_be_absent._[GOC:go_curators]/"Any_molecular_function_by_which_a_gen…	biological_process/cellular_component/molecular_function/	#	IPR001356/IPR009057/IPR017970/	Homeobox,_conserved_site/Homeobox-like_domain_superfamily/Homeobox_domain/	Homeobox-like_sf/Homeobox_CS/Homeobox_dom/	#	no_NCBI	#	7209.EFO25887.2	7.6e-90	337.4	Chromadorea													Chromadorea	1KZX0@119089,38GM0@33154,3BKJM@33208,3CSDB@33213,40EM6@6231,KOG0488@1,KOG0488@2759	NA|NA|NA	K
Bm18053	WBGene00269193	101.212	18.4957	2.44974	1.11687e-05	#	101.212	18.6771	2.49558	1.01109e-05	#	18.4957	18.6771	0.0458422	0.954279	#	Yes	#	GO:0016020/GO:0016021/	integral_component_of_membrane/membrane/	A_lipid_bilayer_along_with_all_the_proteins_and_protein_complexes_embedded_in_it_an_attached_to_it._[GOC:dos,_GOC:mah,_ISBN:0815316194]/"The_component_of_a_membrane_consisting_of_the_gene_products_and_protein_complexes_having_at_least_some_part_of_their_peptide_sequence_embedded_in_the_hydrophobic_region_of_the_membrane."_[GOC:dos,_GOC:go_curators]/	cellular_component/	#	/	/	/	#	no_NCBI	#	6239.C25B8.8	1.4e-44	186.8	Rhabditida													Chromadorea	1KZQV@119089,2EPZV@1,2ST3F@2759,3AQTD@33154,3C1Z8@33208,3DIJR@33213,40GSI@6231,40U4E@6236	NA|NA|NA
Bm7332	WBGene00227593	29.6726	238.83	-3.00014	6.76585e-10	#	29.6726	15.9694	0.847654	0.146373	#	238.83	15.9694	3.84779	8.9063e-14	#	Yes	#	GO:0003854/GO:0006694/GO:0016020/GO:0016021/GO:0016491/GO:0016616/GO:0055114/	3-beta-hydroxy-delta5-steroid_dehydrogenase_activity/integral_component_of_membrane/membrane/oxidation-reduction_process/oxidoreductase_activity/oxidoreductase_activity,_acting_on_the_CH-OH_group_of_donors,_NAD_or_NADP_as_acceptor/steroid_biosynthetic_process/	A_lipid_bilayer_along_with_all_the_proteins_and_protein_complexes_embedded_in_it_an_attached_to_it._[GOC:dos,_GOC:mah,_ISBN:0815316194]/"A_metabolic_process_that_results_in_the_removal_or_addition_of_one_or_more_electrons_to_or_from_a_substance,_with_or_without_the_concomitant_removal_or_addition_of_a_proton_or_protons."_[GOC:dhl,_GOC:ecd,_GOC:jh2,_GOC:jid,_GOC:mlg,_GOC:rph]/"Catalysis_of_an_oxid…	biological_process/cellular_component/molecular_function/	#	IPR002225/IPR036291/	3-beta_hydroxysteroid_dehydrogenase/isomerase/NAD(P)-binding_domain_superfamily/	3Beta_OHSteriod_DH/Estase/NAD(P)-bd_dom_sf/	#	note=contains_similarity_to_Pfam_domain_PF01073_3-beta_hydroxysteroid_dehydrogenase/isomerase_family_contains_similarity_to_Interpro_domains_IPR002225_(3-beta_hydroxysteroid_dehydrogenase/isomerase),_IPR016040_(NAD(P)-binding_domain)	#	7209.EFO19469.1	2e-187	661.8	Chromadorea													Chromadorea	1KYX6@119089,399BX@33154,3BHI3@33208,3CWIK@33213,40G5Z@6231,COG0451@1,KOG1430@2759	NA|NA|NA	EI
Bm10519	WBGene00230780	22.2696	19.9333	0.165077	0.828805	#	22.2696	0.820852	4.62622	0.000215553	#	19.9333	0.820852	4.46114	0.000323648	#	Yes	#	GO:0016020/GO:0016021/	integral_component_of_membrane/membrane/	A_lipid_bilayer_along_with_all_the_proteins_and_protein_complexes_embedded_in_it_an_attached_to_it._[GOC:dos,_GOC:mah,_ISBN:0815316194]/"The_component_of_a_membrane_consisting_of_the_gene_products_and_protein_complexes_having_at_least_some_part_of_their_peptide_sequence_embedded_in_the_hydrophobic_region_of_the_membrane."_[GOC:dos,_GOC:go_curators]/	cellular_component/	#	IPR026112/	Amnionless/	AMN/	#	note=contains_similarity_to_Pfam_domain_PF14828_Amnionless	#	281687.CJA01672	7.7e-12	78.2	Rhabditida													Chromadorea	1KXDX@119089,39CWU@33154,3CGWU@33208,3DYD4@33213,40F2P@6231,40Z6D@6236,KOG1028@1,KOG1028@2759	NA|NA|NA	S
Bm7098	WBGene00227359	216.563	47.6346	2.19025	3.89246e-07	#	216.563	28.9043	2.88587	7.1885e-11	#	47.6346	28.9043	0.69561	0.166877	#	Yes	#	/GO:0005515/GO:0005576/GO:0007275/GO:0016055/	/Wnt_signaling_pathway/extracellular_region/multicellular_organism_development/protein_binding/	/"Interacting_selectively_and_non-covalently_with_any_protein_or_protein_complex_(a_complex_of_two_or_more_proteins_that_may_include_other_nonprotein_molecules)."_[GOC:go_curators]/"The_biological_process_whose_specific_outcome_is_the_progression_of_a_multicellular_organism_over_time_from_an_initial_condition_(e.g._a_zygote_or_a_young_adult)_to_a_later_condition_(e.g._a_multicellular_animal_or_an…	/biological_process/cellular_component/molecular_function/	#	/IPR001134/IPR008993/IPR015526/IPR020067/IPR026559/IPR036790/	/Frizzled/secreted_frizzled-related_protein/Frizzled_cysteine-rich_domain_superfamily/Frizzled_domain/Netrin_domain/Secreted_frizzled-related_protein_1/Tissue_inhibitor_of_metalloproteinases-like,_OB-fold/	/Frizzled/SFRP/Frizzled_dom/Frizzled_dom_sf/Netrin_domain/SFRP1/TIMP-like_OB-fold/	#	note=B._malayi_BMA-SFRP-1_protein	#	7209.EFO27021.2	1e-170	605.9	Chromadorea				ko:K02222	ko04310,map04310				ko00000,ko00001				Chromadorea	1KVEZ@119089,38CJD@33154,3BCWQ@33208,3CXY5@33213,40CU6@6231,KOG3577@1,KOG3577@2759	NA|NA|NA	T
Bm7029	WBGene00227290	145.924	797.043	-2.44826	9.76876e-11	#	145.924	54.6866	1.39526	0.000674507	#	797.043	54.6866	3.84351	1.68994e-23	#	Yes	#	GO:0004888/GO:0005216/GO:0005230/GO:0005886/GO:0006811/GO:0016020/GO:0016021/GO:0034220/	extracellular_ligand-gated_ion_channel_activity/integral_component_of_membrane/ion_channel_activity/ion_transmembrane_transport/ion_transport/membrane/plasma_membrane/transmembrane_signaling_receptor_activity/	A_lipid_bilayer_along_with_all_the_proteins_and_protein_complexes_embedded_in_it_an_attached_to_it._[GOC:dos,_GOC:mah,_ISBN:0815316194]/"A_process_in_which_an_ion_is_transported_across_a_membrane."_[GOC:mah]/"Combining_with_an_extracellular_or_intracellular_signal_and_transmitting_the_signal_from_one_side_of_the_membrane_to_the_other_to_initiate_a_change_in_cell_activity_or_state_as_part_of_signa…	biological_process/cellular_component/molecular_function/	#	IPR006028/IPR006029/IPR006201/IPR006202/IPR018000/IPR036719/IPR036734/	Gamma-aminobutyric_acid_A_receptor/Glycine_receptor_alpha/Neurotransmitter-gated_ion-channel/Neurotransmitter-gated_ion-channel,_conserved_site/Neurotransmitter-gated_ion-channel_ligand-binding_domain/Neurotransmitter-gated_ion-channel_ligand-binding_domain_superfamily/Neurotransmitter-gated_ion-channel_transmembrane_domain/Neurotransmitter-gated_ion-channel_transmembrane_domain_superfamily/	GABAA/Glycine_rcpt/Neur_chan_lig-bd/Neur_chan_lig-bd_sf/Neur_channel/Neuro-gated_channel_TM_sf/Neurotrans-gated_channel_TM/Neurotransmitter_ion_chnl_CS/	#	note=B._malayi_BMA-LGC-46_protein,_contains_similarity_to_Pfam_domains_PF02931_(Neurotransmitter-gated_ion-channel_ligand_binding_domain),_PF02932_(Neurotransmitter-gated_ion-channel_transmembrane_region)_contains_similarity_to_Interpro_domains_IPR006028_(Gamma-aminobutyric_acid_A_receptor/Glycine_receptor_alpha),_IPR006201_(Neurotransmitter-gated_ion-channel),_IPR006202_(Neurotransmitter-gated_i…	#	135651.CBN30881	1.8e-183	649.0	Rhabditida													Chromadorea	1M3CN@119089,39XWV@33154,3BBDD@33208,3D5PI@33213,40BC6@6231,40ZZG@6236,KOG3644@1,KOG3644@2759	NA|NA|NA	T
Bm6968	WBGene00227229	32.9493	3.54792	3.22632	0.00158265	#	32.9493	3.0619	3.50551	0.00113028	#	3.54792	3.0619	0.279196	0.850595	#	Yes	#	GO:0016020/GO:0016021/	integral_component_of_membrane/membrane/	A_lipid_bilayer_along_with_all_the_proteins_and_protein_complexes_embedded_in_it_an_attached_to_it._[GOC:dos,_GOC:mah,_ISBN:0815316194]/"The_component_of_a_membrane_consisting_of_the_gene_products_and_protein_complexes_having_at_least_some_part_of_their_peptide_sequence_embedded_in_the_hydrophobic_region_of_the_membrane."_[GOC:dos,_GOC:go_curators]/	cellular_component/	#	/	/	/	#	no_NCBI	#	7209.EFO23780.1	7e-39	166.4	Chromadorea													Chromadorea	1KX8G@119089,2CBAX@1,2SGFR@2759,3ADHZ@33154,3BVI7@33208,3DCXU@33213,40F6W@6231	NA|NA|NA
Bm6865	WBGene00227126	67.5534	11.8505	2.52027	0.000261891	#	67.5534	5.56784	3.56032	2.37084e-06	#	11.8505	5.56784	1.04005	0.230348	#	Yes	#	/GO:0016020/GO:0016021/	/integral_component_of_membrane/membrane/	/"A_lipid_bilayer_along_with_all_the_proteins_and_protein_complexes_embedded_in_it_an_attached_to_it."_[GOC:dos,_GOC:mah,_ISBN:0815316194]/"The_component_of_a_membrane_consisting_of_the_gene_products_and_protein_complexes_having_at_least_some_part_of_their_peptide_sequence_embedded_in_the_hydrophobic_region_of_the_membrane."_[GOC:dos,_GOC:go_curators]/	/cellular_component/	#	/	/	/	#	note=B._malayi_BMA-LGC-33_protein	#	7209.EFO24822.1	3.9e-109	401.4	Chromadorea													Chromadorea	1KWDD@119089,2DI28@1,2S5XS@2759,3A6EW@33154,3BSYV@33208,3DAIG@33213,40EBI@6231	NA|NA|NA
Bm10919	WBGene00231180	1193.88	323.509	1.88266	2.58259e-13	#	1193.88	263.732	2.18505	1.18515e-17	#	323.509	263.732	0.302392	0.308068	#	Yes	#	GO:0003676/	nucleic_acid_binding/	Interacting_selectively_and_non-covalently_with_any_nucleic_acid._[GOC:jl]/	molecular_function/	#	IPR013087/IPR036236/	Zinc_finger_C2H2-type/Zinc_finger_C2H2_superfamily/	Znf_C2H2_sf/Znf_C2H2_type/	#	note=contains_similarity_to_Pfam_domains_PF13465_(Zinc-finger_double_domain),_PF13912_(C2H2-type_zinc_finger)_contains_similarity_to_Interpro_domains_IPR015880_(Zinc_finger,_C2H2-like),_IPR013087_(Zinc_finger_C2H2-type/integrase_DNA-binding_domain)	#	7209.EFO25117.2	1.8e-188	666.0	Chromadorea		GO:0003674,GO:0005488,GO:0005515											Chromadorea	1KUHN@119089,38EKG@33154,3BKHK@33208,3D622@33213,40B01@6231,KOG1721@1,KOG1721@2759	NA|NA|NA	S
Bm6844	WBGene00227105	260.833	3825.52	-3.87376	1.67469e-19	#	260.833	638.782	-1.29198	0.0040365	#	3825.52	638.782	2.58178	1.29545e-09	#	Yes	#	/	/	/	/	#	/	/	/	#	no_NCBI	#	7209.EFO18907.2	1.2e-96	359.4	Chromadorea													Chromadorea	1KW61@119089,2BRAK@1,2S1W6@2759,3A4A1@33154,3BSDG@33208,3D8BC@33213,40DV7@6231	NA|NA|NA
Bm6622	WBGene00226883	644.966	1276.37	0.984567	0.0198788	#	644.966	290.55	1.1586	0.00471969	#	1276.37	290.55	2.14317	4.33301e-08	#	Yes	#	/	/	/	/	#	/	/	/	#	no_NCBI	#	7209.EJD75219.1	0.0	1728.4	Chromadorea		GO:0005575,GO:0005623,GO:0005929,GO:0006996,GO:0008104,GO:0008150,GO:0009987,GO:0016043,GO:0022607,GO:0030030,GO:0030031,GO:0033036,GO:0033365,GO:0034613,GO:0035869,GO:0042995,GO:0043226,GO:0044085,GO:0044422,GO:0044441,GO:0044463,GO:0044464,GO:0044782,GO:0051179,GO:0051641,GO:0060271,GO:0061512,GO:0070727,GO:0070925,GO:0071840,GO:0120025,GO:0120031,GO:0120036,GO:0120038,GO:1904491,GO:1905515,GO:…											Chromadorea	1KYUJ@119089,2CR9H@1,2R7DP@2759,39Y2D@33154,3BJ17@33208,3D430@33213,40FCS@6231	NA|NA|NA
Bm8100	WBGene00228361	46.6236	330.279	-2.81609	8.09469e-15	#	46.6236	50.853	0.115141	0.801566	#	330.279	50.853	2.70095	2.04715e-13	#	Yes	#	GO:0016020/GO:0016021/	integral_component_of_membrane/membrane/	A_lipid_bilayer_along_with_all_the_proteins_and_protein_complexes_embedded_in_it_an_attached_to_it._[GOC:dos,_GOC:mah,_ISBN:0815316194]/"The_component_of_a_membrane_consisting_of_the_gene_products_and_protein_complexes_having_at_least_some_part_of_their_peptide_sequence_embedded_in_the_hydrophobic_region_of_the_membrane."_[GOC:dos,_GOC:go_curators]/	cellular_component/	#	/	/	/	#	no_NCBI	#	1561998.Csp11.Scaffold630.g21179.t1	5.8e-30	138.3	Rhabditida													Chromadorea	1M37W@119089,29DTY@1,2TGZE@2759,39D1K@33154,3CH1E@33208,3DYI0@33213,40JVV@6231,40ZHT@6236	NA|NA|NA	S
Bm5804	WBGene00226065	47.0095	12.3633	1.93996	0.046639	#	47.0095	1.98476	4.46205	8.88683e-05	#	12.3633	1.98476	2.52209	0.0348177	#	Yes	#	GO:0004930/GO:0007186/GO:0008528/GO:0016020/GO:0016021/	G_protein-coupled_peptide_receptor_activity/G_protein-coupled_receptor_activity/G_protein-coupled_receptor_signaling_pathway/integral_component_of_membrane/membrane/	A_lipid_bilayer_along_with_all_the_proteins_and_protein_complexes_embedded_in_it_an_attached_to_it._[GOC:dos,_GOC:mah,_ISBN:0815316194]/"A_series_of_molecular_signals_that_proceeds_with_an_activated_receptor_promoting_the_exchange_of_GDP_for_GTP_on_the_alpha-subunit_of_an_associated_heterotrimeric_G-protein_complex._The_GTP-bound_activated_alpha-G-protein_then_dissociates_from_the_beta-_and_gamma…	biological_process/cellular_component/molecular_function/	#	IPR017452/IPR019427/	7TM_GPCR,_serpentine_receptor_class_w_(Srw)/GPCR,_rhodopsin-like,_7TM/	7TM_GPCR_serpentine_rcpt_Srw/GPCR_Rhodpsn_7TM/	#	note=B._malayi_BMA-DMSR-2_protein,_contains_similarity_to_Pfam_domain_PF10324_Serpentine_type_7TM_GPCR_chemoreceptor_Srw_contains_similarity_to_Interpro_domains_IPR019427_(7TM_GPCR,_serpentine_receptor_class_w_(Srw)),_IPR000276_(G_protein-coupled_receptor,_rhodopsin-like)	#	6239.Y23H5B.4	9.6e-85	320.5	Rhabditida													Chromadorea	1KW9V@119089,2BWNV@1,2S2WV@2759,3A4HQ@33154,3BS93@33208,3D8ZB@33213,40DIG@6231,40YK9@6236	NA|NA|NA	S
Bm6280	WBGene00226541	327.952	40.3111	3.02636	8.74251e-09	#	327.952	55.1052	2.56927	8.94973e-07	#	40.3111	55.1052	0.457089	0.459519	#	Yes	#	GO:0004930/GO:0005886/GO:0007165/GO:0007186/GO:0010884/GO:0016020/GO:0016021/	G_protein-coupled_receptor_activity/G_protein-coupled_receptor_signaling_pathway/integral_component_of_membrane/membrane/plasma_membrane/positive_regulation_of_lipid_storage/signal_transduction/	A_lipid_bilayer_along_with_all_the_proteins_and_protein_complexes_embedded_in_it_an_attached_to_it._[GOC:dos,_GOC:mah,_ISBN:0815316194]/"A_series_of_molecular_signals_that_proceeds_with_an_activated_receptor_promoting_the_exchange_of_GDP_for_GTP_on_the_alpha-subunit_of_an_associated_heterotrimeric_G-protein_complex._The_GTP-bound_activated_alpha-G-protein_then_dissociates_from_the_beta-_and_gamma…	biological_process/cellular_component/molecular_function/	#	IPR000162/IPR000337/IPR001828/IPR017978/IPR028082/IPR038550/	GPCR,_family_3/GPCR,_family_3,_metabotropic_glutamate_receptor/GPCR,_family_3,_nine_cysteines_domain_superfamily/GPCR_family_3,_C-terminal/Periplasmic_binding_protein-like_I/Receptor,_ligand_binding_region/	ANF_lig-bd_rcpt/GPCR_3/GPCR_3_9-Cys_sf/GPCR_3_C/GPCR_3_mtglu_rcpt/Peripla_BP_I/	#	note=contains_similarity_to_Pfam_domains_PF07562_(Nine_Cysteines_Domain_of_family_3_GPCR),_PF01094_(Receptor_family_ligand_binding_region),_PF00003_(7_transmembrane_sweet-taste_receptor_of_3_GCPR)_contains_similarity_to_Interpro_domains_IPR011500_(GPCR,_family_3,_nine_cysteines_domain),_IPR028082_(Periplasmic_binding_protein-like_I),_IPR000337_(GPCR,_family_3),_IPR017978_(GPCR,_family_3,_C-termin…	#	7209.EJD74157.1	0.0	1239.2	Chromadorea				ko:K04608	ko04072,ko04080,ko04724,map04072,map04080,map04724				ko00000,ko00001,ko01009,ko04030				Chromadorea	1KXJK@119089,38C5P@33154,3B9DN@33208,3CU4N@33213,40ARK@6231,KOG1056@1,KOG1056@2759	NA|NA|NA	PT
Bm6495	WBGene00226756	173.039	1846.74	-3.41501	6.27691e-11	#	173.039	82.5957	1.07616	0.0559439	#	1846.74	82.5957	4.49118	2.84015e-18	#	Yes	#	GO:0016020/GO:0016021/	integral_component_of_membrane/membrane/	A_lipid_bilayer_along_with_all_the_proteins_and_protein_complexes_embedded_in_it_an_attached_to_it._[GOC:dos,_GOC:mah,_ISBN:0815316194]/"The_component_of_a_membrane_consisting_of_the_gene_products_and_protein_complexes_having_at_least_some_part_of_their_peptide_sequence_embedded_in_the_hydrophobic_region_of_the_membrane."_[GOC:dos,_GOC:go_curators]/	cellular_component/	#	/	/	/	#	no_NCBI	#	7209.EFO21162.1	1.2e-208	733.4	Chromadorea													Chromadorea	1KUEB@119089,2C4S6@1,2QV23@2759,39UU1@33154,3BMRD@33208,3CW6J@33213,40BYH@6231	NA|NA|NA
Bm6004	WBGene00226265	436.692	1416.35	-1.69647	8.80024e-20	#	436.692	274.979	0.660897	0.00109698	#	1416.35	274.979	2.35736	6.03026e-36	#	Yes	#	GO:0005215/GO:0016020/GO:0016021/GO:0055085/	integral_component_of_membrane/membrane/transmembrane_transport/transporter_activity/	A_lipid_bilayer_along_with_all_the_proteins_and_protein_complexes_embedded_in_it_an_attached_to_it._[GOC:dos,_GOC:mah,_ISBN:0815316194]/"Enables_the_directed_movement_of_substances_(such_as_macromolecules,_small_molecules,_ions)_into,_out_of_or_within_a_cell,_or_between_cells."_[GOC:ai,_GOC:dgf]/"The_component_of_a_membrane_consisting_of_the_gene_products_and_protein_complexes_having_at_least_som…	biological_process/cellular_component/molecular_function/	#	IPR001958/IPR005829/IPR011701/IPR020846/IPR036259/	MFS_transporter_superfamily/Major_facilitator_superfamily/Major_facilitator_superfamily_domain/Sugar_transporter,_conserved_site/Tetracycline_resistance_protein_TetA/multidrug_resistance_protein_MdtG/	MFS/MFS_dom/MFS_trans_sf/Sugar_transporter_CS/Tet-R_TetA/multi-R_MdtG/	#	note=contains_similarity_to_Pfam_domain_PF07690_Major_Facilitator_Superfamily_contains_similarity_to_Interpro_domains_IPR001958_(Tetracycline_resistance_protein,_TetA/multidrug_resistance_protein_MdtG),_IPR011701_(Major_facilitator_superfamily),_IPR020846_(Major_facilitator_superfamily_domain)	#	7209.EFO20757.1	1.5e-264	918.3	Chromadorea													Chromadorea	1KUZ6@119089,38F80@33154,3BE5E@33208,3CU61@33213,40BKE@6231,KOG2816@1,KOG2816@2759	NA|NA|NA	S
Bm5937	WBGene00226198	34.8282	11.0604	1.65382	0.131524	#	34.8282	1.49489	4.37053	0.000661258	#	11.0604	1.49489	2.71671	0.0421974	#	Yes	#	GO:0003677/GO:0003700/GO:0005634/GO:0006355/GO:0043565/GO:0046872/	DNA-binding_transcription_factor_activity/DNA_binding/metal_ion_binding/nucleus/regulation_of_transcription,_DNA-templated/sequence-specific_DNA_binding/	A_membrane-bounded_organelle_of_eukaryotic_cells_in_which_chromosomes_are_housed_and_replicated._In_most_cells,_the_nucleus_contains_all_of_the_cell's_chromosomes_except_the_organellar_chromosomes,_and_is_the_site_of_RNA_synthesis_and_processing._In_some_species,_or_in_specialized_cell_types,_RNA_metabolism_or_DNA_replication_may_be_absent._[GOC:go_curators]/"A_protein_or_a_member_of_a_complex_th…	biological_process/cellular_component/molecular_function/	#	IPR001275/IPR026607/IPR036407/	DMRT/protein_doublesex/protein_male_abnormal_3/DM_DNA-binding_domain/DM_DNA-binding_domain_superfamily/	DMRT/dsx/mab-3/DM_DNA-bd/DM_DNA-bd_sf/	#	note=B._malayi_BMA-DMD-8_protein,_contains_similarity_toPfam_domain_PF00751_DM_DNA_binding_domain_containssimilarity_to_Interpro_domains_IPR026607_(DMRT/proteindoublesex/protein_male_abnormal_3),_IPR001275_(DMDNA-binding_domain)	#	7209.EFO24476.1	9.6e-124	449.9	Chromadorea													Chromadorea	1KX5D@119089,3A98B@33154,3BV35@33208,3DBNQ@33213,40EIR@6231,KOG3815@1,KOG3815@2759	NA|NA|NA	K
Bm5896	WBGene00226157	73.522	18.082	2.03167	0.0209673	#	73.522	13.8651	2.42209	0.00535339	#	18.082	13.8651	0.390421	0.712349	#	Yes	#	GO:0004252/GO:0006508/	proteolysis/serine-type_endopeptidase_activity/	Catalysis_of_the_hydrolysis_of_internal,_alpha-peptide_bonds_in_a_polypeptide_chain_by_a_catalytic_mechanism_that_involves_a_catalytic_triad_consisting_of_a_serine_nucleophile_that_is_activated_by_a_proton_relay_involving_an_acidic_residue_(e.g._aspartate_or_glutamate)_and_a_basic_residue_(usually_histidine)._[GOC:mah,_http://merops.sanger.ac.uk/about/glossary.htm#CATTYPE,_ISBN:0716720094]/"The_h…	biological_process/molecular_function/	#	IPR001254/IPR001314/IPR009003/IPR018114/	Peptidase_S1,_PA_clan/Peptidase_S1A,_chymotrypsin_family/Serine_proteases,_trypsin_domain/Serine_proteases,_trypsin_family,_histidine_active_site/	Peptidase_S1A/Peptidase_S1_PA/TRYPSIN_HIS/Trypsin_dom/	#	note=contains_similarity_to_Pfam_domain_PF00089_Trypsin_contains_similarity_to_Interpro_domains_IPR001314_(Peptidase_S1A,_chymotrypsin-type),_IPR001254_(Peptidase_S1),_IPR009003_(Trypsin-like_cysteine/serine_peptidase_domain)	#	7209.EFO16864.1	2.4e-64	252.7	Eukaryota													Chromadorea	COG5640@1,KOG3627@2759	NA|NA|NA	O
Bm5891	WBGene00226152	32.3976	109.26	-1.74768	0.00130688	#	32.3976	4.82168	2.56697	0.000190389	#	109.26	4.82168	4.31465	4.12555e-11	#	Yes	#	GO:0004222/GO:0006508/GO:0008233/GO:0008237/GO:0008270/GO:0016787/GO:0031012/GO:0046872/	extracellular_matrix/hydrolase_activity/metal_ion_binding/metalloendopeptidase_activity/metallopeptidase_activity/peptidase_activity/proteolysis/zinc_ion_binding/	A_structure_lying_external_to_one_or_more_cells,_which_provides_structural_support,_biochemical_or_biomechanical_cues_for_cells_or_tissues._[GOC:BHF,_GOC:mah,_GOC:rph,_NIF_Subcellular:nlx_subcell_20090513,_PMID:21123617,_PMID:28089324]/"Catalysis_of_the_hydrolysis_of_a_peptide_bond._A_peptide_bond_is_a_covalent_bond_formed_when_the_carbon_atom_from_the_carboxyl_group_of_one_amino_acid_shares_elec…	biological_process/cellular_component/molecular_function/	#	IPR001818/IPR006026/IPR021190/IPR024079/IPR033739/	Metallopeptidase,_catalytic_domain_superfamily/Peptidase,_metallopeptidase/Peptidase_M10,_metallopeptidase/Peptidase_M10A/Peptidase_M10A,_catalytic_domain/	M10A_MMP/MetalloPept_cat_dom_sf/Pept_M10A/Pept_M10_metallopeptidase/Peptidase_Metallo/	#	note=contains_similarity_to_Pfam_domain_PF00413_Matrixincontains_similarity_to_Interpro_domains_IPR024079(Metallopeptidase,_catalytic_domain),_IPR021190_(PeptidaseM10A),_IPR006026_(Peptidase,_metallopeptidase),_IPR001818(Peptidase_M10,_metallopeptidase)	#	7209.EFO27186.2	2.3e-55	222.6	Eukaryota													Chromadorea	KOG1565@1,KOG1565@2759	NA|NA|NA	M
Bm12731	WBGene00232992	125.607	795.638	-2.66172	1.60238e-15	#	125.607	134.39	0.10975	0.786037	#	795.638	134.39	2.55197	1.64816e-14	#	Yes	#	GO:0003824/	catalytic_activity/	Catalysis_of_a_biochemical_reaction_at_physiological_temperatures._In_biologically_catalyzed_reactions,_the_reactants_are_known_as_substrates,_and_the_catalysts_are_naturally_occurring_macromolecular_substances_known_as_enzymes._Enzymes_possess_specific_binding_sites_for_substrates,_and_are_usually_composed_wholly_or_largely_of_protein,_but_RNA_that_has_catalytic_activity_(ribozyme)_is_often_also…	molecular_function/	#	IPR000873/	AMP-dependent_synthetase/ligase/	AMP-dep_Synth/Lig/	#	note=contains_similarity_to_Pfam_domain_PF00501_AMP-binding_enzyme_contains_similarity_to_Interpro_domain_IPR000873_(AMP-dependent_synthetase/ligase)	#	6326.BUX.s00713.915	7.4e-161	574.3	Chromadorea			6.2.1.3	ko:K01897	ko00061,ko00071,ko01100,ko01212,ko02024,ko03320,ko04146,ko04216,ko04714,ko04920,map00061,map00071,map01100,map01212,map02024,map03320,map04146,map04216,map04714,map04920	M00086	R01280	RC00004,RC00014	ko00000,ko00001,ko00002,ko01000,ko01004,ko04147	4.C.1.1			Chromadorea	1KYR5@119089,3AH1J@33154,3BYYH@33208,3DE9B@33213,40FZS@6231,COG1022@1,KOG1256@2759	NA|NA|NA	I
Bm1113	WBGene00221374	35.6083	139.473	-1.97052	0.00462061	#	35.6083	13.8424	1.34931	0.0724486	#	139.473	13.8424	3.31983	1.80076e-06	#	Yes	#	/	/	/	/	#	IPR013078/IPR029033/	Histidine_phosphatase_superfamily/Histidine_phosphatase_superfamily,_clade-1/	His_PPase_superfam/His_Pase_superF_clade-1/	#	no_NCBI	#	7209.EFO27829.1	2.3e-77	295.8	Eukaryota													Chromadorea	COG0406@1,KOG3734@2759	NA|NA|NA	G
Bm5567	WBGene00225828	87.8129	34.2826	1.36101	0.00407517	#	87.8129	8.47084	3.35226	7.70929e-10	#	34.2826	8.47084	1.99125	0.000463663	#	Yes	#	GO:0005515/	protein_binding/	Interacting_selectively_and_non-covalently_with_any_protein_or_protein_complex_(a_complex_of_two_or_more_proteins_that_may_include_other_nonprotein_molecules)._[GOC:go_curators]/	molecular_function/	#	IPR001680/IPR015943/IPR017986/IPR019775/IPR020472/IPR036322/IPR040066/	G-protein_beta_WD-40_repeat/WD40-repeat-containing_domain/WD40-repeat-containing_domain_superfamily/WD40/YVTN_repeat-like-containing_domain_superfamily/WD40_repeat/WD40_repeat,_conserved_site/WD_repeat-containing_protein_31/	G-protein_beta_WD-40_rep/WD40/YVTN_repeat-like_dom_sf/WD40_repeat/WD40_repeat_CS/WD40_repeat_dom/WD40_repeat_dom_sf/WDR31/	#	note=contains_similarity_to_Pfam_domain_PF00400_WD_domain,_G-beta_repeat_contains_similarity_to_Interpro_domains_IPR001680_(WD40_repeat),_IPR020472_(G-protein_beta_WD-40_repeat),_IPR017986_(WD40-repeat-containing_domain),_IPR015943_(WD40/YVTN_repeat-like-containing_domain)	#	7209.EFO27222.1	1.1e-185	656.0	Chromadorea													Chromadorea	1KVW7@119089,39MYS@33154,3BIB3@33208,3CY2X@33213,40D2B@6231,KOG0279@1,KOG0279@2759	NA|NA|NA	T
Bm1787	WBGene00222048	355.408	91.0703	1.96316	1.31075e-10	#	355.408	53.8899	2.69364	1.40294e-17	#	91.0703	53.8899	0.73048	0.0360195	#	Yes	#	GO:0005515/	protein_binding/	Interacting_selectively_and_non-covalently_with_any_protein_or_protein_complex_(a_complex_of_two_or_more_proteins_that_may_include_other_nonprotein_molecules)._[GOC:go_curators]/	molecular_function/	#	IPR002172/IPR002181/IPR036055/IPR036056/	Fibrinogen,_alpha/beta/gamma_chain,_C-terminal_globular_domain/Fibrinogen-like,_C-terminal/LDL_receptor-like_superfamily/Low-density_lipoprotein_(LDL)_receptor_class_A_repeat/	Fibrinogen-like_C/Fibrinogen_a/b/g_C_dom/LDL_receptor-like_sf/LDrepeatLR_classA_rpt/	#	note=contains_similarity_to_Pfam_domains_PF00147_(Fibrinogen_beta_and_gamma_chains,_C-terminal_globular_domain),_PF00057_(Low-density_lipoprotein_receptor_domain_class_A)_contains_similarity_to_Interpro_domains_IPR002172_(Low-density_lipoprotein_(LDL)_receptor_class_A_repeat),_IPR002181_(Fibrinogen,_alpha/beta/gamma_chain,_C-terminal_globular_domain),_IPR014716_(Fibrinogen,_alpha/beta/gamma_chain…	#	7209.EFO25973.2	3.1e-221	774.2	Chromadorea													Chromadorea	1KWNK@119089,390TY@33154,3BTRQ@33208,3D9J4@33213,40DXY@6231,KOG2579@1,KOG2579@2759	NA|NA|NA	O
Bm17552	WBGene00268695	393.473	176.198	1.15912	0.0502001	#	393.473	11.5595	5.02001	1.22291e-16	#	176.198	11.5595	3.86089	2.56365e-10	#	Yes	#	/	/	/	/	#	/	/	/	#	no_NCBI	#	1561998.Csp11.Scaffold500.g2284.t1	4.2e-35	156.0	Rhabditida													Chromadorea	1M0AP@119089,2EVFA@1,2SXF3@2759,3AVV8@33154,3C47K@33208,3DJ9M@33213,40HH6@6231,40VKA@6236	NA|NA|NA
Bm5313	WBGene00225574	45.1986	12.0063	1.91644	0.00277285	#	45.1986	6.04564	2.8582	4.47237e-05	#	12.0063	6.04564	0.941757	0.240134	#	Yes	#	GO:0005381/GO:0006811/GO:0016020/GO:0016021/GO:0034755/	integral_component_of_membrane/ion_transport/iron_ion_transmembrane_transport/iron_ion_transmembrane_transporter_activity/membrane/	A_lipid_bilayer_along_with_all_the_proteins_and_protein_complexes_embedded_in_it_an_attached_to_it._[GOC:dos,_GOC:mah,_ISBN:0815316194]/"A_process_in_which_an_iron_ion_is_transported_from_one_side_of_a_membrane_to_the_other_by_means_of_some_agent_such_as_a_transporter_or_pore."_[GOC:mah]/"Enables_the_transfer_of_iron_(Fe)_ions_from_one_side_of_a_membrane_to_the_other."_[GOC:ai]/"The_component_of_…	biological_process/cellular_component/molecular_function/	#	IPR009716/IPR036259/	Ferroporti-1/MFS_transporter_superfamily/	Ferroportin-1/MFS_trans_sf/	#	note=B._malayi_BMA-FPN-1.1_protein,_contains_similarity_to_Pfam_domain_PF06963_Ferroportin1_(FPN1)_contains_similarity_to_Interpro_domains_IPR009716_(Ferroporti-1),_IPR020846_(Major_facilitator_superfamily_domain)	#	7209.EFO19189.2	2.4e-167	595.1	Chromadorea				ko:K14685	ko04216,ko04978,map04216,map04978				ko00000,ko00001,ko02000	2.A.100.1			Chromadorea	1KVMU@119089,39AJX@33154,3BAWR@33208,3CRU7@33213,40CX5@6231,KOG2601@1,KOG2601@2759	NA|NA|NA	P
Bm5203	WBGene00225464	73.7414	47.3031	0.638367	0.325939	#	73.7414	16.4663	2.22331	0.000478245	#	47.3031	16.4663	1.58494	0.0148017	#	Yes	#	/	/	/	/	#	/	/	/	#	no_NCBI	#	7209.EFO17134.2	3e-220	771.2	Chromadorea													Chromadorea	1KXJ0@119089,2BYVJ@1,2SM05@2759,3AGJY@33154,3BXQ4@33208,3DFAA@33213,40FGX@6231	NA|NA|NA
Bm4984	WBGene00225245	1277.52	3182.48	-1.31693	2.78004e-06	#	1277.52	657.969	0.955134	0.000741711	#	3182.48	657.969	2.27206	2.74747e-17	#	Yes	#	GO:0005515/GO:0005634/GO:0006325/GO:0006351/GO:0006355/	chromatin_organization/nucleus/protein_binding/regulation_of_transcription,_DNA-templated/transcription,_DNA-templated/	A_membrane-bounded_organelle_of_eukaryotic_cells_in_which_chromosomes_are_housed_and_replicated._In_most_cells,_the_nucleus_contains_all_of_the_cell's_chromosomes_except_the_organellar_chromosomes,_and_is_the_site_of_RNA_synthesis_and_processing._In_some_species,_or_in_specialized_cell_types,_RNA_metabolism_or_DNA_replication_may_be_absent._[GOC:go_curators]/"Any_process_that_modulates_the_freque…	biological_process/cellular_component/molecular_function/	#	IPR001680/IPR011494/IPR015943/IPR017986/IPR019775/IPR031120/IPR036322/	TUP1-like_enhancer_of_split/WD40-repeat-containing_domain/WD40-repeat-containing_domain_superfamily/WD40/YVTN_repeat-like-containing_domain_superfamily/WD40_repeat/WD40_repeat,_conserved_site/WD_repeat_HIR1/	HIR1/Hira/WD40/YVTN_repeat-like_dom_sf/WD40_repeat/WD40_repeat_CS/WD40_repeat_dom/WD40_repeat_dom_sf/	#	note=contains_similarity_to_Pfam_domains_PF07569_(TUP1-like_enhancer_of_split),_PF00400_(WD_domain,_G-beta_repeat)_contains_similarity_to_Interpro_domains_IPR011494_(TUP1-like_enhancer_of_split),_IPR001680_(WD40_repeat),_IPR017986_(WD40-repeat-containing_domain),_IPR015943_(WD40/YVTN_repeat-like-containing_domain)	#	7209.EFO27016.2	0.0	1583.2	Chromadorea				ko:K11293					ko00000,ko03036				Chromadorea	1KYT4@119089,38DG9@33154,3BF0C@33208,3CYG3@33213,40CCT@6231,KOG0973@1,KOG0973@2759	NA|NA|NA	DK
Bm12958	WBGene00233219	89.7271	31.5561	1.50858	0.086451	#	89.7271	8.57428	3.39541	0.000122507	#	31.5561	8.57428	1.88683	0.0407958	#	Yes	#	GO:0003700/GO:0005634/GO:0006355/	DNA-binding_transcription_factor_activity/nucleus/regulation_of_transcription,_DNA-templated/	A_membrane-bounded_organelle_of_eukaryotic_cells_in_which_chromosomes_are_housed_and_replicated._In_most_cells,_the_nucleus_contains_all_of_the_cell's_chromosomes_except_the_organellar_chromosomes,_and_is_the_site_of_RNA_synthesis_and_processing._In_some_species,_or_in_specialized_cell_types,_RNA_metabolism_or_DNA_replication_may_be_absent._[GOC:go_curators]/"A_protein_or_a_member_of_a_complex_th…	biological_process/cellular_component/molecular_function/	#	IPR004979/IPR013854/	Transcription_factor_AP-2/Transcription_factor_AP-2,_C-terminal/	TF_AP2/TF_AP2_C/	#	note=B._malayi_BMA-APTF-1_protein,_contains_similarity_to_Pfam_domain_PF03299_Transcription_factor_AP-2_contains_similarity_to_Interpro_domains_IPR013854_(Transcription_factor_AP-2,_C-terminal),_IPR004979_(Transcription_factor_AP-2)	#	7209.EFO25905.2	6.9e-135	487.6	Chromadorea		GO:0000976,GO:0000977,GO:0001012,GO:0001067,GO:0003674,GO:0003676,GO:0003677,GO:0003690,GO:0005488,GO:0006355,GO:0006357,GO:0008150,GO:0009889,GO:0009891,GO:0009893,GO:0010468,GO:0010556,GO:0010557,GO:0010604,GO:0010628,GO:0019219,GO:0019222,GO:0030431,GO:0031323,GO:0031325,GO:0031326,GO:0031328,GO:0032501,GO:0043565,GO:0044212,GO:0045893,GO:0045935,GO:0045944,GO:0048518,GO:0048522,GO:0050789,GO:…		ko:K09180					ko00000,ko03000				Chromadorea	1KW5W@119089,38FCA@33154,3BARA@33208,3CZHA@33213,40DI5@6231,KOG3811@1,KOG3811@2759	NA|NA|NA	K
Bm5391	WBGene00225652	87.835	14.5112	2.6091	0.00111176	#	87.835	10.3688	3.08916	0.000134118	#	14.5112	10.3688	0.480057	0.628629	#	Yes	#	GO:0004930/GO:0007165/GO:0007186/GO:0016020/GO:0016021/	G_protein-coupled_receptor_activity/G_protein-coupled_receptor_signaling_pathway/integral_component_of_membrane/membrane/signal_transduction/	A_lipid_bilayer_along_with_all_the_proteins_and_protein_complexes_embedded_in_it_an_attached_to_it._[GOC:dos,_GOC:mah,_ISBN:0815316194]/"A_series_of_molecular_signals_that_proceeds_with_an_activated_receptor_promoting_the_exchange_of_GDP_for_GTP_on_the_alpha-subunit_of_an_associated_heterotrimeric_G-protein_complex._The_GTP-bound_activated_alpha-G-protein_then_dissociates_from_the_beta-_and_gamma…	biological_process/cellular_component/molecular_function/	#	IPR000276/IPR017452/	GPCR,_rhodopsin-like,_7TM/G_protein-coupled_receptor,_rhodopsin-like/	GPCR_Rhodpsn/GPCR_Rhodpsn_7TM/	#	note=contains_similarity_to_Pfam_domain_PF00001_7_transmembrane_receptor_(rhodopsin_family)_contains_similarity_to_Interpro_domain_IPR000276_(G_protein-coupled_receptor,_rhodopsin-like)	#	7209.EFO21091.2	1e-177	629.4	Chromadorea													Chromadorea	1KW1U@119089,2BXBE@1,2S2GV@2759,3A439@33154,3BRZ1@33208,3D8KS@33213,40DGY@6231	NA|NA|NA	S
Bm4620	WBGene00224881	39.5444	15.1786	1.38823	0.106017	#	39.5444	5.66523	2.81266	0.00169692	#	15.1786	5.66523	1.42443	0.1395	#	Yes	#	GO:0005737/GO:0008767/GO:0016491/GO:0016853/GO:0033692/GO:0055114/	UDP-galactopyranose_mutase_activity/cellular_polysaccharide_biosynthetic_process/cytoplasm/isomerase_activity/oxidation-reduction_process/oxidoreductase_activity/	A_metabolic_process_that_results_in_the_removal_or_addition_of_one_or_more_electrons_to_or_from_a_substance,_with_or_without_the_concomitant_removal_or_addition_of_a_proton_or_protons._[GOC:dhl,_GOC:ecd,_GOC:jh2,_GOC:jid,_GOC:mlg,_GOC:rph]/"All_of_the_contents_of_a_cell_excluding_the_plasma_membrane_and_nucleus,_but_including_other_subcellular_structures."_[ISBN:0198547684]/"Catalysis_of_an_oxida…	biological_process/cellular_component/molecular_function/	#	IPR002937/IPR036188/	Amine_oxidase/FAD/NAD(P)-binding_domain_superfamily/	Amino_oxidase/FAD/NAD-bd_sf/	#	note=B._malayi_BMA-GLF-1_protein	#	7209.EFO21728.2	2.3e-209	734.9	Chromadorea		GO:0000271,GO:0003674,GO:0003824,GO:0005575,GO:0005622,GO:0005623,GO:0005737,GO:0005975,GO:0005976,GO:0008150,GO:0008152,GO:0008767,GO:0009058,GO:0009059,GO:0009987,GO:0016051,GO:0016853,GO:0016866,GO:0033692,GO:0034637,GO:0034645,GO:0043170,GO:0044237,GO:0044238,GO:0044249,GO:0044260,GO:0044262,GO:0044264,GO:0044424,GO:0044464,GO:0071704,GO:1901576											Chromadorea	1KTMK@119089,2QQ27@2759,38NWR@33154,3BJ2A@33208,3CW61@33213,40BH8@6231,COG1232@1	NA|NA|NA	H
Bm11665	WBGene00231926	152.944	609.154	-1.99346	9.77109e-07	#	152.944	33.7713	2.18064	5.81453e-07	#	609.154	33.7713	4.1741	2.42915e-23	#	Yes	#	/	/	/	/	#	IPR003609/	PAN/Apple_domain/	Pan_app/	#	no_NCBI	#	6326.BUX.s01175.26	1e-65	259.2	Chromadorea													Chromadorea	1KWZS@119089,2CDG3@1,2S3EC@2759,3A5EZ@33154,3BSA4@33208,3D8M5@33213,40DPA@6231	NA|NA|NA	S
Bm4448	WBGene00224709	764.228	1029.23	0.429517	0.201692	#	764.228	124.887	2.60065	4.75443e-17	#	1029.23	124.887	3.03017	5.85976e-23	#	Yes	#	GO:0000706/GO:0000712/GO:0000724/GO:0002164/GO:0004518/GO:0004519/GO:0004520/GO:0005634/GO:0006281/GO:0006310/GO:0006974/GO:0008821/GO:0009792/GO:0016787/GO:0017108/GO:0019899/GO:0033557/GO:0036297/GO:0040019/GO:0046872/GO:0048257/GO:0051307/GO:0061064/GO:0090305/	3'-flap_endonuclease_activity/5'-flap_endonuclease_activity/DNA_recombination/DNA_repair/Slx1-Slx4_complex/cellular_response_to_DNA_damage_stimulus/crossover_junction_endodeoxyribonuclease_activity/double-strand_break_repair_via_homologous_recombination/embryo_development_ending_in_birth_or_egg_hatching/endodeoxyribonuclease_activity/endonuclease_activity/enzyme_binding/hydrolase_activity/interst…	A_heterodimeric_protein_complex_that_possesses_an_endonuclease_activity_that_specifically_cleaves_certain_types_of_branched_DNA_structures;_because_such_structures_often_form_during_the_replication_ribosomal_DNA_(rDNA)_repeats,_the_complex_plays_a_role_in_the_maintenance_of_rDNA._The_subunits_are_known_as_Slx1_and_Slx_4_in_budding_and_fission_yeasts,_and_are_conserved_in_eukaryotes._[PMID:1452801…	biological_process/cellular_component/molecular_function/	#	IPR000305/IPR013083/IPR027520/IPR035901/	GIY-YIG_endonuclease/GIY-YIG_endonuclease_superfamily/Structure-specific_endonuclease_subunit_Slx1/Zinc_finger,_RING/FYVE/PHD-type/	GIY-YIG_endonuc/GIY-YIG_endonuc_sf/Slx1/Znf_RING/FYVE/PHD/	#	note=B._malayi_BMA-SLX-1_protein,_contains_similarity_toPfam_domain_PF01541_GIY-YIG_catalytic_domain_containssimilarity_to_Interpro_domain_IPR000305_(GIY-YIG_nucleasesuperfamily)	#	7209.EFO16704.2	7.4e-106	390.6	Chromadorea	slx-1	GO:0000003,GO:0000228,GO:0000280,GO:0000706,GO:0000712,GO:0000729,GO:0002164,GO:0003674,GO:0005488,GO:0005515,GO:0005575,GO:0005622,GO:0005623,GO:0005634,GO:0005694,GO:0006139,GO:0006259,GO:0006281,GO:0006302,GO:0006310,GO:0006725,GO:0006807,GO:0006950,GO:0006974,GO:0006996,GO:0007049,GO:0007059,GO:0007127,GO:0007131,GO:0007275,GO:0008150,GO:0008152,GO:0009791,GO:0009987,GO:0016043,GO:0019899,GO:…		ko:K15078	ko03460,map03460				ko00000,ko00001,ko01000,ko03400				Chromadorea	1KWCW@119089,39TYN@33154,3BGAD@33208,3CZR0@33213,40DM9@6231,KOG3005@1,KOG3005@2759	NA|NA|NA	L
Bm4395	WBGene00224656	29.5097	11.4952	1.34851	0.107903	#	29.5097	5.86147	2.32364	0.00773002	#	11.4952	5.86147	0.975133	0.316163	#	Yes	#	GO:0016020/GO:0016021/	integral_component_of_membrane/membrane/	A_lipid_bilayer_along_with_all_the_proteins_and_protein_complexes_embedded_in_it_an_attached_to_it._[GOC:dos,_GOC:mah,_ISBN:0815316194]/"The_component_of_a_membrane_consisting_of_the_gene_products_and_protein_complexes_having_at_least_some_part_of_their_peptide_sequence_embedded_in_the_hydrophobic_region_of_the_membrane."_[GOC:dos,_GOC:go_curators]/	cellular_component/	#	/	/	/	#	note=B._malayi_BMA-CUTL-21_protein	#	7209.EFO19260.1	1.3e-104	387.1	Chromadorea													Chromadorea	1KWKY@119089,2C29G@1,2S5JP@2759,3A7AA@33154,3BT9J@33208,3D9D5@33213,40E60@6231	NA|NA|NA
Bm6632	WBGene00226893	1658.15	2797.61	0.754805	0.000542115	#	1658.15	662.43	1.32231	2.52872e-10	#	2797.61	662.43	2.07712	3.14217e-24	#	Yes	#	GO:0005634/GO:0006281/GO:0006508/GO:0008081/GO:0008234/	DNA_repair/cysteine-type_peptidase_activity/nucleus/phosphoric_diester_hydrolase_activity/proteolysis/	A_membrane-bounded_organelle_of_eukaryotic_cells_in_which_chromosomes_are_housed_and_replicated._In_most_cells,_the_nucleus_contains_all_of_the_cell's_chromosomes_except_the_organellar_chromosomes,_and_is_the_site_of_RNA_synthesis_and_processing._In_some_species,_or_in_specialized_cell_types,_RNA_metabolism_or_DNA_replication_may_be_absent._[GOC:go_curators]/"Catalysis_of_the_hydrolysis_of_a_phos…	biological_process/cellular_component/molecular_function/	#	IPR003653/IPR010347/IPR027415/IPR038765/	Papain-like_cysteine_peptidase_superfamily/Tyrosyl-DNA_phosphodiesterase,_C-terminal/Tyrosyl-DNA_phosphodiesterase_I/Ulp1_protease_family,_C-terminal_catalytic_domain/	Papain_like_cys_pep_sf/Peptidase_C48_C/TDP_C/Tdp1/	#	note=B._malayi_BMA-ULP-3_protein,_contains_similarity_toPfam_domain_PF02902_Ulp1_protease_family,_C-terminalcatalytic_domain_contains_similarity_to_Interpro_domainIPR003653_(Peptidase_C48,_SUMO/Sentrin/Ubl1)	#	7209.EJD75879.1	0.0	1191.8	Chromadorea				ko:K10862					ko00000,ko01000,ko03400				Chromadorea	1KVPP@119089,38CZE@33154,3BEY4@33208,3CU7Q@33213,40DA8@6231,COG2828@1,KOG2031@1,KOG2031@2759,KOG3246@2759	NA|NA|NA	L
Bm4248	WBGene00224509	1531.07	351.771	2.12075	2.02282e-09	#	1531.07	83.3384	4.1878	3.06715e-32	#	351.771	83.3384	2.06705	1.25775e-08	#	Yes	#	/	/	/	/	#	IPR003609/	PAN/Apple_domain/	Pan_app/	#	note=contains_similarity_to_Pfam_domain_PF00024_PAN_domain_contains_similarity_to_Interpro_domains_IPR003609_(Apple-like),_IPR003014_(PAN-1_domain)	#	7209.EFO25383.2	2.5e-172	611.7	Chromadorea													Chromadorea	1KVTR@119089,2B8A1@1,2S0RB@2759,3A2E3@33154,3BQZ3@33208,3D82N@33213,40DCP@6231	NA|NA|NA	S
Bm4144	WBGene00224405	315.929	96.426	1.70729	1.33551e-06	#	315.929	53.2158	2.54685	9.98439e-13	#	96.426	53.2158	0.83956	0.0300358	#	Yes	#	GO:0019825/GO:0020037/	heme_binding/oxygen_binding/	Interacting_selectively_and_non-covalently_with_heme,_any_compound_of_iron_complexed_in_a_porphyrin_(tetrapyrrole)_ring._[CHEBI:30413,_GOC:ai]/"Interacting_selectively_and_non-covalently_with_oxygen_(O2)."_[GOC:jl]/	molecular_function/	#	IPR009050/IPR012292/	Globin-like_superfamily/Globin/Protoglobin/	Globin-like_sf/Globin/Proto/	#	note=contains_similarity_to_Interpro_domains_IPR012292_(Globin,_structural_domain),_IPR009050_(Globin-like)	#	7209.EFO24075.2	3.5e-151	541.6	Chromadorea													Chromadorea	1KVGZ@119089,3A0UY@33154,3BPUU@33208,3D6M8@33213,40CQZ@6231,KOG3378@1,KOG3378@2759	NA|NA|NA	C
Bm4141	WBGene00224402	219.6	343.76	0.647404	0.00841904	#	219.6	63.5761	1.77629	4.42757e-12	#	343.76	63.5761	2.4237	5.82405e-22	#	Yes	#	GO:0016020/GO:0016021/	integral_component_of_membrane/membrane/	A_lipid_bilayer_along_with_all_the_proteins_and_protein_complexes_embedded_in_it_an_attached_to_it._[GOC:dos,_GOC:mah,_ISBN:0815316194]/"The_component_of_a_membrane_consisting_of_the_gene_products_and_protein_complexes_having_at_least_some_part_of_their_peptide_sequence_embedded_in_the_hydrophobic_region_of_the_membrane."_[GOC:dos,_GOC:go_curators]/	cellular_component/	#	/	/	/	#	no_NCBI	#	7209.EFO20343.1	1.7e-83	315.5	Chromadorea													Chromadorea	1KWX3@119089,2E3Z9@1,2SAYC@2759,3A9KA@33154,3BV0U@33208,3DBH4@33213,40EWU@6231	NA|NA|NA
Bm9175	WBGene00229436	356.246	1671.77	-2.22999	1.01515e-09	#	356.246	277.376	0.3568	0.378294	#	1671.77	277.376	2.58679	4.39425e-13	#	Yes	#	GO:0005509/	calcium_ion_binding/	Interacting_selectively_and_non-covalently_with_calcium_ions_(Ca2+)._[GOC:ai]/	molecular_function/	#	IPR002048/IPR011992/IPR018247/IPR041534/	EF-Hand_1,_calcium-binding_site/EF-hand_domain/EF-hand_domain_pair/PP2A_regulatory_subunit_B'',_EF-hand_domain/	EF-hand-dom_pair/EF-hand_13/EF_Hand_1_Ca_BS/EF_hand_dom/	#	note=contains_similarity_to_Pfam_domain_PF13499_EF-hand_domain_pair_contains_similarity_to_Interpro_domain_IPR011992_(EF-hand_domain_pair)	#	7209.EFO18289.1	1.1e-171	610.5	Nematoda													Chromadorea	38EFV@33154,3BBE0@33208,3CUHV@33213,40B9P@6231,KOG2562@1,KOG2562@2759	NA|NA|NA	A
Bm3990	WBGene00224251	471.555	134.287	1.81104	3.50935e-10	#	471.555	111.635	2.07738	7.31782e-13	#	134.287	111.635	0.266337	0.441439	#	Yes	#	GO:0005515/	protein_binding/	Interacting_selectively_and_non-covalently_with_any_protein_or_protein_complex_(a_complex_of_two_or_more_proteins_that_may_include_other_nonprotein_molecules)._[GOC:go_curators]/	molecular_function/	#	IPR000195/IPR001452/IPR004012/IPR035969/IPR036028/IPR037213/	RUN_domain/RUN_domain_superfamily/Rab-GTPase-TBC_domain/Rab-GTPase-TBC_domain_superfamily/SH3-like_domain_superfamily/SH3_domain/	Rab-GTPase-TBC_dom/Rab-GTPase_TBC_sf/Run_dom/Run_dom_sf/SH3-like_dom_sf/SH3_domain/	#	note=contains_similarity_to_Pfam_domains_PF07653_(Variant_SH3_domain),_PF00566_(Rab-GTPase-TBC_domain),_PF02759_(RUN_domain)_contains_similarity_to_Interpro_domains_IPR000195_(Rab-GTPase-TBC_domain),_IPR001452_(SH3_domain),_IPR004012_(RUN),_IPR011511_(Variant_SH3_domain)	#	7209.EFO21678.2	0.0	1411.7	Chromadorea				ko:K20176					ko00000,ko04131				Chromadorea	1KTZQ@119089,38H96@33154,3BBCB@33208,3CR51@33213,40BF3@6231,COG5210@1,KOG2222@2759	NA|NA|NA	T
Bm3954	WBGene00224215	42.7202	10.6157	2.02157	0.039334	#	42.7202	6.97596	2.61705	0.00810288	#	10.6157	6.97596	0.595476	0.61359	#	Yes	#	GO:0004930/GO:0007186/GO:0008528/GO:0016020/GO:0016021/	G_protein-coupled_peptide_receptor_activity/G_protein-coupled_receptor_activity/G_protein-coupled_receptor_signaling_pathway/integral_component_of_membrane/membrane/	A_lipid_bilayer_along_with_all_the_proteins_and_protein_complexes_embedded_in_it_an_attached_to_it._[GOC:dos,_GOC:mah,_ISBN:0815316194]/"A_series_of_molecular_signals_that_proceeds_with_an_activated_receptor_promoting_the_exchange_of_GDP_for_GTP_on_the_alpha-subunit_of_an_associated_heterotrimeric_G-protein_complex._The_GTP-bound_activated_alpha-G-protein_then_dissociates_from_the_beta-_and_gamma…	biological_process/cellular_component/molecular_function/	#	IPR000276/IPR017452/IPR019427/	7TM_GPCR,_serpentine_receptor_class_w_(Srw)/GPCR,_rhodopsin-like,_7TM/G_protein-coupled_receptor,_rhodopsin-like/	7TM_GPCR_serpentine_rcpt_Srw/GPCR_Rhodpsn/GPCR_Rhodpsn_7TM/	#	note=contains_similarity_to_Pfam_domain_PF10324_Serpentine_type_7TM_GPCR_chemoreceptor_Srw_contains_similarity_to_Interpro_domains_IPR019427_(7TM_GPCR,_serpentine_receptor_class_w_(Srw)),_IPR000276_(G_protein-coupled_receptor,_rhodopsin-like)	#	7209.EFO16126.1	1.9e-158	565.5	Chromadorea													Chromadorea	1KVB4@119089,2BXBE@1,2RAXV@2759,39SKX@33154,3BFMM@33208,3D4YI@33213,40BW7@6231	NA|NA|NA	S
Bm3911	WBGene00224172	49.2564	68.9561	0.488616	0.360722	#	49.2564	8.91733	2.48046	2.38856e-05	#	68.9561	8.91733	2.96908	2.20782e-07	#	Yes	#	GO:0005515/GO:0016020/GO:0016021/	integral_component_of_membrane/membrane/protein_binding/	A_lipid_bilayer_along_with_all_the_proteins_and_protein_complexes_embedded_in_it_an_attached_to_it._[GOC:dos,_GOC:mah,_ISBN:0815316194]/"Interacting_selectively_and_non-covalently_with_any_protein_or_protein_complex_(a_complex_of_two_or_more_proteins_that_may_include_other_nonprotein_molecules)."_[GOC:go_curators]/"The_component_of_a_membrane_consisting_of_the_gene_products_and_protein_complexes_…	cellular_component/molecular_function/	#	IPR001440/IPR011990/IPR013026/IPR019734/	Tetratricopeptide-like_helical_domain_superfamily/Tetratricopeptide_repeat/Tetratricopeptide_repeat-containing_domain/Tetratricopeptide_repeat_1/	TPR-contain_dom/TPR-like_helical_dom_sf/TPR_1/TPR_repeat/	#	note=contains_similarity_to_Pfam_domains_PF08409_(Domainof_unknown_function_(DUF1736)),_PF00515_(Tetratricopeptiderepeat),_PF13414_(TPR_repeat),_PF13181_(Tetratricopeptiderepeat),_PF13174_(Tetratricopeptide_repeat)_containssimilarity_to_Interpro_domains_IPR011990(Tetratricopeptide-like_helical_domain),_IPR013618_(Domainof_unknown_function_DUF1736),_IPR001440_(TetratricopeptideTPR1),_IPR019734_(Te…	#	7209.EFO23125.1	6.9e-69	268.5	Chromadorea													Chromadorea	1KZAU@119089,38CY4@33154,3BAFG@33208,3CV6Z@33213,40DGG@6231,COG0457@1,KOG1124@2759	NA|NA|NA	S
Bm16925	WBGene00255510	977.416	1886.89	0.948762	3.61639e-05	#	977.416	406.188	1.2662	2.08995e-08	#	1886.89	406.188	2.21496	6.23954e-24	#	Yes	#	GO:0005515/	protein_binding/	Interacting_selectively_and_non-covalently_with_any_protein_or_protein_complex_(a_complex_of_two_or_more_proteins_that_may_include_other_nonprotein_molecules)._[GOC:go_curators]/	molecular_function/	#	IPR001611/IPR003591/IPR032675/	Leucine-rich_repeat/Leucine-rich_repeat,_typical_subtype/Leucine-rich_repeat_domain_superfamily/	LRR_dom_sf/Leu-rich_rpt/Leu-rich_rpt_typical-subtyp/	#	note=contains_similarity_to_Pfam_domains_PF00560_(Leucine_Rich_Repeat),_PF13516_(Leucine_Rich_repeat),_PF12799_(Leucine_Rich_repeats_(2_copies))_contains_similarity_to_Interpro_domains_IPR025875_(Leucine_rich_repeat_4),_IPR001611_(Leucine-rich_repeat),_IPR003591_(Leucine-rich_repeat,_typical_subtype)	#	7209.EFO21330.2	2.2e-168	598.6	Chromadorea		GO:0000075,GO:0000076,GO:0000151,GO:0000278,GO:0003674,GO:0005488,GO:0005515,GO:0005575,GO:0005622,GO:0005623,GO:0005634,GO:0007049,GO:0007093,GO:0007346,GO:0008150,GO:0009987,GO:0010389,GO:0010564,GO:0010948,GO:0010972,GO:0022402,GO:0031461,GO:0031462,GO:0031570,GO:0032991,GO:0033314,GO:0043226,GO:0043227,GO:0043229,GO:0043231,GO:0044424,GO:0044464,GO:0044774,GO:0044818,GO:0045786,GO:0045930,GO:…		ko:K10348					ko00000,ko04121				Chromadorea	1M0H7@119089,390TA@33154,3C6KQ@33208,3DMJE@33213,40H8P@6231,COG4886@1,KOG0619@2759	NA|NA|NA	S
Bm3714	WBGene00223975	90.3742	20.5152	2.14541	0.00669411	#	90.3742	10.1065	3.13716	8.87449e-05	#	20.5152	10.1065	0.991749	0.268326	#	Yes	#	GO:0004867/GO:0010951/	negative_regulation_of_endopeptidase_activity/serine-type_endopeptidase_inhibitor_activity/	Any_process_that_decreases_the_frequency,_rate_or_extent_of_endopeptidase_activity,_the_endohydrolysis_of_peptide_bonds_within_proteins._[GOC:dph,_GOC:tb]/"Stops,_prevents_or_reduces_the_activity_of_serine-type_endopeptidases,_enzymes_that_catalyze_the_hydrolysis_of_nonterminal_peptide_bonds_in_a_polypeptide_chain;_a_serine_residue_(and_a_histidine_residue)_are_at_the_active_center_of_the_enzyme.…	biological_process/molecular_function/	#	IPR002223/IPR006149/IPR006150/IPR020901/IPR028150/IPR036880/	Cysteine-rich_repeat/EB_domain/Lustrin,_cysteine-rich_repeated/Pancreatic_trypsin_inhibitor_Kunitz_domain/Pancreatic_trypsin_inhibitor_Kunitz_domain_superfamily/Proteinase_inhibitor_I2,_Kunitz,_conserved_site/	Cys_repeat_1/EB_dom/Kunitz_BPTI/Kunitz_BPTI_sf/Lustrin_cystein/Prtase_inh_Kunz-CS/	#	note=contains_similarity_to_Pfam_domains_PF00014_(Kunitz/Bovine_pancreatic_trypsin_inhibitor_domain),_PF14625_(Lustrin,_cysteine-rich_repeated_domain)_contains_similarity_to_Interpro_domains_IPR006150_(Cysteine-rich_repeat),_IPR002223_(Proteinase_inhibitor_I2,_Kunitz_metazoa),_IPR028150_(Lustrin,_cysteine-rich_repeated_domain)	#	6239.F30H5.3	0.0	1644.8	Rhabditida													Chromadorea	1KXHJ@119089,39VRR@33154,3BN71@33208,3DDGQ@33213,40FJS@6231,4118Z@6236,KOG4295@1,KOG4295@2759	NA|NA|NA	O
Bm3684	WBGene00223945	239.629	3307.15	-3.78655	0.00232678	#	239.629	327.099	0.448608	0.742643	#	3307.15	327.099	3.33794	0.0055311	#	Yes	#	/	/	/	/	#	IPR029204/	CB1_cannabinoid_receptor-interacting_protein_1/	CNRIP1/	#	note=contains_similarity_to_Pfam_domain_PF15043_CB1_cannabinoid_receptor-interacting_protein_1_contains_similarity_to_Interpro_domain_IPR029204_(CB1_cannabinoid_receptor-interacting_protein_1)	#	7209.EFO18918.2	2.2e-83	315.1	Chromadorea													Chromadorea	1KWW1@119089,2E31S@1,2SA6Z@2759,3A9FM@33154,3BV5U@33208,3DB45@33213,40EUI@6231	NA|NA|NA	S
Bm9197	WBGene00229458	59.3871	51.4321	0.20802	0.70332	#	59.3871	10.0379	2.59506	2.71866e-06	#	51.4321	10.0379	2.38704	1.58583e-05	#	Yes	#	GO:0016020/GO:0016021/	integral_component_of_membrane/membrane/	A_lipid_bilayer_along_with_all_the_proteins_and_protein_complexes_embedded_in_it_an_attached_to_it._[GOC:dos,_GOC:mah,_ISBN:0815316194]/"The_component_of_a_membrane_consisting_of_the_gene_products_and_protein_complexes_having_at_least_some_part_of_their_peptide_sequence_embedded_in_the_hydrophobic_region_of_the_membrane."_[GOC:dos,_GOC:go_curators]/	cellular_component/	#	/	/	/	#	no_NCBI	#	7209.EFO23258.1	1.1e-55	222.6	Chromadorea													Chromadorea	1M0HE@119089,2EVU9@1,2SXRN@2759,3AUG9@33154,3C59G@33208,3DKGR@33213,40H4I@6231	NA|NA|NA
Bm13873	WBGene00234134	1674.35	3633.38	-1.11795	1.32083e-12	#	1674.35	389.868	2.09937	2.46472e-39	#	3633.38	389.868	3.21732	8.32949e-92	#	Yes	#	GO:0009263/GO:0009792/GO:0016020/GO:0016021/GO:0016491/GO:0055114/	deoxyribonucleotide_biosynthetic_process/embryo_development_ending_in_birth_or_egg_hatching/integral_component_of_membrane/membrane/oxidation-reduction_process/oxidoreductase_activity/	A_lipid_bilayer_along_with_all_the_proteins_and_protein_complexes_embedded_in_it_an_attached_to_it._[GOC:dos,_GOC:mah,_ISBN:0815316194]/"A_metabolic_process_that_results_in_the_removal_or_addition_of_one_or_more_electrons_to_or_from_a_substance,_with_or_without_the_concomitant_removal_or_addition_of_a_proton_or_protons."_[GOC:dhl,_GOC:ecd,_GOC:jh2,_GOC:jid,_GOC:mlg,_GOC:rph]/"Catalysis_of_an_oxid…	biological_process/cellular_component/molecular_function/	#	IPR000358/IPR009078/IPR012348/IPR030475/IPR033909/	Ferritin-like_superfamily/Ribonucleotide_reductase-like/Ribonucleotide_reductase_small_subunit/Ribonucleotide_reductase_small_subunit,_acitve_site/Ribonucleotide_reductase_small_subunit_family/	Ferritin-like_SF/RNR-like/RNR_small/RNR_small_AS/RNR_small_fam/	#	note=B._malayi_BMA-RNR-2_protein,_contains_similarity_toPfam_domain_PF00268_Ribonucleotide_reductase,_small_chaincontains_similarity_to_Interpro_domains_IPR012348(Ribonucleotide_reductase-related),_IPR000358(Ribonucleotide_reductase_small_subunit),_IPR009078(Ferritin-like_superfamily)	#	7209.EFO23522.2	1.3e-199	702.2	Chromadorea		GO:0007275,GO:0008150,GO:0009790,GO:0009792,GO:0032501,GO:0032502,GO:0048856	1.17.4.1	ko:K10808	ko00230,ko00240,ko00480,ko00983,ko01100,ko04115,map00230,map00240,map00480,map00983,map01100,map04115	M00053	R02017,R02019,R02024,R08363,R08364,R11893	RC00613,RC01003	ko00000,ko00001,ko00002,ko01000,ko03400				Chromadorea	1KU1U@119089,38B80@33154,3B9U0@33208,3CT3A@33213,40BKM@6231,COG1678@1,KOG1567@2759	NA|NA|NA	F
Bm3441	WBGene00223702	37.7564	192.66	-2.34799	6.78553e-05	#	37.7564	37.536	0.0206855	0.975963	#	192.66	37.536	2.36867	4.48057e-05	#	Yes	#	GO:0016020/GO:0016021/	integral_component_of_membrane/membrane/	A_lipid_bilayer_along_with_all_the_proteins_and_protein_complexes_embedded_in_it_an_attached_to_it._[GOC:dos,_GOC:mah,_ISBN:0815316194]/"The_component_of_a_membrane_consisting_of_the_gene_products_and_protein_complexes_having_at_least_some_part_of_their_peptide_sequence_embedded_in_the_hydrophobic_region_of_the_membrane."_[GOC:dos,_GOC:go_curators]/	cellular_component/	#	IPR008166/	Glycosyltransferase_family_92/	Glyco_transf_92/	#	note=contains_similarity_to_Pfam_domain_PF01697_Glycosyltransferase_family_92_contains_similarity_to_Interpro_domain_IPR008166_(Domain_of_unknown_function_DUF23)	#	7209.EJD74416.1	8.7e-117	427.6	Chromadorea													Chromadorea	1KWIY@119089,3A76U@33154,3BSXJ@33208,3DA5F@33213,40E3P@6231,KOG4735@1,KOG4735@2759	NA|NA|NA	S
Bm3413	WBGene00223674	92.2716	18.6756	2.30914	0.0186572	#	92.2716	16.1435	2.52268	0.00877774	#	18.6756	16.1435	0.213532	0.862793	#	Yes	#	/GO:0003700/GO:0006355/GO:0006357/	/DNA-binding_transcription_factor_activity/regulation_of_transcription,_DNA-templated/regulation_of_transcription_by_RNA_polymerase_II/	/"A_protein_or_a_member_of_a_complex_that_interacts_selectively_and_non-covalently_with_a_specific_DNA_sequence_(sometimes_referred_to_as_a_motif)_within_the_regulatory_region_of_a_gene_to_modulate_transcription._Regulatory_regions_include_promoters_(proximal_and_distal)_and_enhancers._Genes_are_transcriptional_units,_and_include_bacterial_operons."_[GOC:txnOH-2018]/"Any_process_that_modulates_th…	/biological_process/molecular_function/	#	/IPR004827/IPR040223/	/Basic-leucine_zipper_domain/PAR_basic_leucine_zipper_protein/	/PAR_bZIP/bZIP/	#	note=B._malayi_BMA-ATF-8_protein	#	7209.EFO19202.1	3.9e-39	168.7	Chromadorea													Chromadorea	1KWY3@119089,3AAB2@33154,3BUNK@33208,3DB28@33213,40EIH@6231,KOG3119@1,KOG3119@2759	NA|NA|NA	K
Bm3248	WBGene00223509	83.1474	62.439	0.410857	0.330854	#	83.1474	14.7561	2.43428	4.58963e-08	#	62.439	14.7561	2.02343	6.99415e-06	#	Yes	#	GO:0005515/	protein_binding/	Interacting_selectively_and_non-covalently_with_any_protein_or_protein_complex_(a_complex_of_two_or_more_proteins_that_may_include_other_nonprotein_molecules)._[GOC:go_curators]/	molecular_function/	#	IPR001611/IPR032675/IPR037390/	Cilia-_and_flagella-associated_protein_410/Leucine-rich_repeat/Leucine-rich_repeat_domain_superfamily/	CFAP410/LRR_dom_sf/Leu-rich_rpt/	#	note=contains_similarity_to_Pfam_domain_PF12799_Leucine_Rich_repeats_(2_copies)_contains_similarity_to_Interpro_domain_IPR025875_(Leucine_rich_repeat_4)	#	135651.CBN08660	3.1e-33	148.7	Rhabditida													Chromadorea	1M3BC@119089,39VPY@33154,3BE0F@33208,3CZMX@33213,40JZ2@6231,40ZV1@6236,KOG2123@1,KOG2123@2759	NA|NA|NA	S
Bm1592	WBGene00221853	72.216	8.10739	3.16709	2.81232e-05	#	72.216	14.3611	2.35337	0.00149675	#	8.10739	14.3611	0.813715	0.354902	#	Yes	#	GO:0004888/GO:0005216/GO:0005230/GO:0005886/GO:0006811/GO:0016020/GO:0016021/GO:0034220/	extracellular_ligand-gated_ion_channel_activity/integral_component_of_membrane/ion_channel_activity/ion_transmembrane_transport/ion_transport/membrane/plasma_membrane/transmembrane_signaling_receptor_activity/	A_lipid_bilayer_along_with_all_the_proteins_and_protein_complexes_embedded_in_it_an_attached_to_it._[GOC:dos,_GOC:mah,_ISBN:0815316194]/"A_process_in_which_an_ion_is_transported_across_a_membrane."_[GOC:mah]/"Combining_with_an_extracellular_or_intracellular_signal_and_transmitting_the_signal_from_one_side_of_the_membrane_to_the_other_to_initiate_a_change_in_cell_activity_or_state_as_part_of_signa…	biological_process/cellular_component/molecular_function/	#	IPR006028/IPR006029/IPR006201/IPR006202/IPR018000/IPR036719/IPR036734/	Gamma-aminobutyric_acid_A_receptor/Glycine_receptor_alpha/Neurotransmitter-gated_ion-channel/Neurotransmitter-gated_ion-channel,_conserved_site/Neurotransmitter-gated_ion-channel_ligand-binding_domain/Neurotransmitter-gated_ion-channel_ligand-binding_domain_superfamily/Neurotransmitter-gated_ion-channel_transmembrane_domain/Neurotransmitter-gated_ion-channel_transmembrane_domain_superfamily/	GABAA/Glycine_rcpt/Neur_chan_lig-bd/Neur_chan_lig-bd_sf/Neur_channel/Neuro-gated_channel_TM_sf/Neurotrans-gated_channel_TM/Neurotransmitter_ion_chnl_CS/	#	note=contains_similarity_to_Pfam_domain_PF02931_Neurotransmitter-gated_ion-channel_ligand_binding_domain_contains_similarity_to_Interpro_domains_IPR006202_(Neurotransmitter-gated_ion-channel_ligand-binding_domain),_IPR006201_(Neurotransmitter-gated_ion-channel)	#	281687.CJA05276	3.2e-175	621.7	Rhabditida	lgc-39			ko:K05273					ko00000,ko04040	1.A.9.4			Chromadorea	1KVQY@119089,3A22J@33154,3BR03@33208,3D7U0@33213,40D4H@6231,40SCR@6236,KOG3644@1,KOG3644@2759	NA|NA|NA	T
Bm3240	WBGene00223501	156.159	556.214	-1.83187	2.21551e-06	#	156.159	116.348	0.441276	0.298413	#	556.214	116.348	2.27314	1.98939e-09	#	Yes	#	GO:0016020/GO:0016021/	integral_component_of_membrane/membrane/	A_lipid_bilayer_along_with_all_the_proteins_and_protein_complexes_embedded_in_it_an_attached_to_it._[GOC:dos,_GOC:mah,_ISBN:0815316194]/"The_component_of_a_membrane_consisting_of_the_gene_products_and_protein_complexes_having_at_least_some_part_of_their_peptide_sequence_embedded_in_the_hydrophobic_region_of_the_membrane."_[GOC:dos,_GOC:go_curators]/	cellular_component/	#	/IPR000884/IPR036383/IPR038877/	/Thrombospondin_type-1_(TSP1)_repeat/Thrombospondin_type-1_(TSP1)_repeat_superfamily/Thrombospondin_type-1_domain-containing_protein_1/	/THSD1/TSP1_rpt/TSP1_rpt_sf/	#	note=contains_similarity_to_Pfam_domain_PF00090_Thrombospondin_type_1_domain_contains_similarity_to_Interpro_domain_IPR000884_(Thrombospondin,_type_1_repeat)	#	7209.EFO14103.1	1.8e-79	303.5	Chromadorea													Chromadorea	1KZS3@119089,28REK@1,2QY3P@2759,38BZK@33154,3BDAK@33208,3CRZA@33213,40GP2@6231	NA|NA|NA	W
Bm3126	WBGene00223387	107.924	37.6375	1.51933	0.00368216	#	107.924	23.4554	2.23123	2.24751e-05	#	37.6375	23.4554	0.711895	0.226465	#	Yes	#	GO:0004930/GO:0007165/GO:0007186/GO:0016020/GO:0016021/	G_protein-coupled_receptor_activity/G_protein-coupled_receptor_signaling_pathway/integral_component_of_membrane/membrane/signal_transduction/	A_lipid_bilayer_along_with_all_the_proteins_and_protein_complexes_embedded_in_it_an_attached_to_it._[GOC:dos,_GOC:mah,_ISBN:0815316194]/"A_series_of_molecular_signals_that_proceeds_with_an_activated_receptor_promoting_the_exchange_of_GDP_for_GTP_on_the_alpha-subunit_of_an_associated_heterotrimeric_G-protein_complex._The_GTP-bound_activated_alpha-G-protein_then_dissociates_from_the_beta-_and_gamma…	biological_process/cellular_component/molecular_function/	#	IPR000276/IPR017452/	GPCR,_rhodopsin-like,_7TM/G_protein-coupled_receptor,_rhodopsin-like/	GPCR_Rhodpsn/GPCR_Rhodpsn_7TM/	#	note=B._malayi_BMA-TYRA-2_protein,_contains_similarity_to_Pfam_domain_PF00001_7_transmembrane_receptor_(rhodopsin_family)_contains_similarity_to_Interpro_domain_IPR000276_(G_protein-coupled_receptor,_rhodopsin-like)	#	7209.EFO23448.1	4.4e-164	584.3	Chromadorea													Chromadorea	1KTTZ@119089,39WH6@33154,3BNE0@33208,3D4XC@33213,40CE1@6231,KOG3656@1,KOG3656@2759	NA|NA|NA	S
Bm17321	WBGene00268464	90.5382	478.326	-2.39957	1.14103e-14	#	90.5382	16.984	2.40737	1.11987e-09	#	478.326	16.984	4.80694	6.07516e-37	#	Yes	#	GO:0003676/	nucleic_acid_binding/	Interacting_selectively_and_non-covalently_with_any_nucleic_acid._[GOC:jl]/	molecular_function/	#	IPR013087/IPR029794/IPR036236/	Transcriptional_repressor_SCRATCH_1/2/Zinc_finger_C2H2-type/Zinc_finger_C2H2_superfamily/	SCRATCH1/2/Znf_C2H2_sf/Znf_C2H2_type/	#	no_NCBI	#	noEgg
Bm2595	WBGene00222856	569.254	4348.91	-2.93303	1.7798e-33	#	569.254	177.005	1.68463	5.3467e-11	#	4348.91	177.005	4.61767	1.58688e-77	#	Yes	#	GO:0016020/GO:0016021/GO:0018996/	integral_component_of_membrane/membrane/molting_cycle,_collagen_and_cuticulin-based_cuticle/	A_lipid_bilayer_along_with_all_the_proteins_and_protein_complexes_embedded_in_it_an_attached_to_it._[GOC:dos,_GOC:mah,_ISBN:0815316194]/"The_component_of_a_membrane_consisting_of_the_gene_products_and_protein_complexes_having_at_least_some_part_of_their_peptide_sequence_embedded_in_the_hydrophobic_region_of_the_membrane."_[GOC:dos,_GOC:go_curators]/"The_periodic_shedding_of_part_or_all_of_a_colla…	biological_process/cellular_component/	#	IPR001507/IPR003609/	PAN/Apple_domain/Zona_pellucida_domain/	Pan_app/ZP_dom/	#	note=B._malayi_BMA-NOAH-1_protein,_contains_similarity_to_Pfam_domain_PF00100_Zona_pellucida-like_domain_contains_similarity_to_Interpro_domain_IPR001507_(Zona_pellucida_domain)	#	7209.EFO25782.2	0.0	1690.6	Chromadorea		GO:0008150,GO:0018996,GO:0032501,GO:0042303											Chromadorea	1KUVT@119089,28JEZ@1,2QVBC@2759,39Z4H@33154,3BICZ@33208,3D0HP@33213,40BKV@6231	NA|NA|NA	U
[truncated: 10,721 more rows]
[truncated: 50 more columns]

## Sheet: PZ(745)vsMZ(540)
Genes_ID	WormBase_gene_ID	DESeq2_normalized_count_PZ	DESeq2_normalized_count_MZ	log2FoldChangePZvsMZ	padj_PZvsMZ	#	DESeq2_normalized_count_PZ	DESeq2_normalized_count_BW	log2FoldChange_PZvsBW	padj_PZvsBW	#	DESeq2_normalized_count_MZ	DESeq2_normalized_count_BW	log2FoldChange_MZvsBW	padj_MZvsBW	#	WormBase_Parasite	#	GO_term_accession	GO_term_name	GO_term_definition	GO_domain	#	InterPro_ID	InterPro_description	InterPro_short_description	#	NCBI_note	#	eggNOG_Seed_ortholog	eggNOG_e-value	eggNOG_score	eggNOG_best_tax_lvl	eggNOG_Preferred_name	eggNOG_GO_terms	eggNOG_EC_number	eggNOG_KEGG_KO	eggNOG_KEGG_pathway	eggNOG_KEGG_module	eggNOG_KEGG_reaction	eggNOG_KEGG_rclass	eggNOG_BRITE	eggNOG_KEGG_TC	eggNOG_CAZy	eggNOG_BiGG_reaction	eggNOG_annot_lvl	eggNOG_matching_OGs	eggNOG_Best_OG	eggNOG_COG_cat
Bm11527	WBGene00231788	11.6823	0	6.06183	0.00292673	#	11.6823	0.337018	4.5321	0.0241478	#	0	0.337018	-1.52973	0.570919	#	Yes	#	/	/	/	/	#	/	/	/	#	no_NCBI	#	noEgg
Bm10033	WBGene00230294	22.6527	0.291851	6.05482	0.000685487	#	22.6527	1.34807	3.84472	0.00922025	#	0.291851	1.34807	-2.2101	0.292881	#	Yes	#	GO:0016020/GO:0016021/	integral_component_of_membrane/membrane/	A_lipid_bilayer_along_with_all_the_proteins_and_protein_complexes_embedded_in_it_an_attached_to_it._[GOC:dos,_GOC:mah,_ISBN:0815316194]/"The_component_of_a_membrane_consisting_of_the_gene_products_and_protein_complexes_having_at_least_some_part_of_their_peptide_sequence_embedded_in_the_hydrophobic_region_of_the_membrane."_[GOC:dos,_GOC:go_curators]/	cellular_component/	#	/	/	/	#	no_NCBI	#	noEgg
Bm7914	WBGene00228175	10.7179	0	5.93925	0.00204396	#	10.7179	2.60937	2.00793	0.209644	#	0	2.60937	-3.93132	0.0517428	#	Yes	#	/	/	/	/	#	/	/	/	#	no_NCBI	#	noEgg
[truncated: 1,282 more rows]
[truncated: 50 more columns]

## Sheet: PZ(1067)vsBW(1409)
Genes_ID	WormBase_gene_ID	DESeq2_normalized_count_PZ	DESeq2_normalized_count_MZ	log2FoldChangePZvsMZ	padj_PZvsMZ	#	DESeq2_normalized_count_PZ	DESeq2_normalized_count_BW	log2FoldChange_PZvsBW	padj_PZvsBW	#	DESeq2_normalized_count_MZ	DESeq2_normalized_count_BW	log2FoldChange_MZvsBW	padj_MZvsBW	#	WormBase_Parasite	#	GO_term_accession	GO_term_name	GO_term_definition	GO_domain	#	InterPro_ID	InterPro_description	InterPro_short_description	#	NCBI_note	#	eggNOG_Seed_ortholog	eggNOG_e-value	eggNOG_score	eggNOG_best_tax_lvl	eggNOG_Preferred_name	eggNOG_GO_terms	eggNOG_EC_number	eggNOG_KEGG_KO	eggNOG_KEGG_pathway	eggNOG_KEGG_module	eggNOG_KEGG_reaction	eggNOG_KEGG_rclass	eggNOG_BRITE	eggNOG_KEGG_TC	eggNOG_CAZy	eggNOG_BiGG_reaction	eggNOG_annot_lvl	eggNOG_matching_OGs	eggNOG_Best_OG	eggNOG_COG_cat
[truncated: 2,476 more rows]
[truncated: 50 more columns]

[truncated: 8 more sheets: MZ(1017)vsBW(1722), up-PZ(213), up-MZ(347), up-BW(1150), up-PZxMZvsBW(1621), Info_GO_Volcano, Up_Brugia_Oogenic_Elegans, Ovaries_NoExpr_Celegans]
