# Supplementary material for: Dual RNAseq analyses at soma and germline levels reveal evolutionary innovations in the elephantiasis-agent Brugia malayi, and adaptation of its Wolbachia endosymbionts
Source: PLoS Negl Trop Dis. 2021 Jan 6;15(1):e0008935. doi: 10.1371/journal.pntd.0008935 (PMC7787461; doi:10.1371/journal.pntd.0008935)
Supplement: S3 Table — Expression values are color-coded from low expression level (green) to high expression level (red). Fold change values are color coded in green for a log2 fold change < -2 and in red for a log2 fold change > 2. FDR are color coded in pink when p-value < 0.01. (XLSX) [file pntd.0008935.s004.xlsx]

## Sheet: up-Ovaries(1621)
Genes_ID	WormBase_gene_ID	DESeq2_normalized_count_PZ	DESeq2_normalized_count_MZ	log2FoldChangePZvsMZ	padj_PZvsMZ	#	DESeq2_normalized_count_PZ	DESeq2_normalized_count_BW	log2FoldChange_PZvsBW	padj_PZvsBW	#	DESeq2_normalized_count_MZ	DESeq2_normalized_count_BW	log2FoldChange_MZvsBW	padj_MZvsBW	#	WormBase_Parasite	#	GO_term_accession	GO_term_name	GO_term_definition	GO_domain	#	InterPro_ID	InterPro_description	InterPro_short_description	#	NCBI_note	#	eggNOG_Seed_ortholog	eggNOG_e-value	eggNOG_score	eggNOG_best_tax_lvl	eggNOG_Preferred_name	eggNOG_GO_terms	eggNOG_EC_number	eggNOG_KEGG_KO	eggNOG_KEGG_pathway	eggNOG_KEGG_module	eggNOG_KEGG_reaction	eggNOG_KEGG_rclass	eggNOG_BRITE	eggNOG_KEGG_TC	eggNOG_CAZy	eggNOG_BiGG_reaction	eggNOG_annot_lvl	eggNOG_matching_OGs	eggNOG_Best_OG	eggNOG_COG_cat
Bm12628	WBGene00232889	6615.26	52581	-2.99067	2.4826e-14	#	6615.26	1884.25	1.81065	5.0395e-06	#	52581	1884.25	4.80132	1.31805e-36	#	Yes	#	GO:0005576/GO:0006030/GO:0008061/	chitin_binding/chitin_metabolic_process/extracellular_region/	Interacting_selectively_and_non-covalently_with_chitin,_a_linear_polysaccharide_consisting_of_beta-(1->4)-linked_N-acetyl-D-glucosamine_residues._[GOC:jl,_ISBN:0198506732]/"The_chemical_reactions_and_pathways_involving_chitin,_a_linear_polysaccharide_consisting_of_beta-(1->4)-linked_N-acetyl-D-glucosamine_residues."_[GOC:jl,_ISBN:0198506732]/"The_space_external_to_the_outermost_structure_of_a_cel…	biological_process/cellular_component/molecular_function/	#	IPR002557/IPR036508/	Chitin_binding_domain/Chitin_binding_domain_superfamily/	Chitin-bd_dom/Chitin-bd_dom_sf/	#	note=contains_similarity_to_Pfam_domain_PF01607_Chitin_binding_Peritrophin-A_domain_contains_similarity_to_Interpro_domain_IPR002557_(Chitin_binding_domain)	#	7209.EFO21829.2	0.0	1932.1	Nematoda													Chromadorea	29YBV@1,2RXTR@2759,3A4EX@33154,3BSTI@33208,3D9KX@33213,40E5I@6231	NA|NA|NA	S
Bm6643	WBGene00226904	17289.7	129449	-2.90439	1.65138e-10	#	17289.7	6931.34	1.31866	0.00476131	#	129449	6931.34	4.22305	5.89033e-22	#	Yes	#	GO:0003677/GO:0005634/	DNA_binding/nucleus/	A_membrane-bounded_organelle_of_eukaryotic_cells_in_which_chromosomes_are_housed_and_replicated._In_most_cells,_the_nucleus_contains_all_of_the_cell's_chromosomes_except_the_organellar_chromosomes,_and_is_the_site_of_RNA_synthesis_and_processing._In_some_species,_or_in_specialized_cell_types,_RNA_metabolism_or_DNA_replication_may_be_absent._[GOC:go_curators]/"Any_molecular_function_by_which_a_gen…	cellular_component/molecular_function/	#	IPR009071/IPR036910/	High_mobility_group_box_domain/High_mobility_group_box_domain_superfamily/	HMG_box_dom/HMG_box_dom_sf/	#	note=contains_similarity_to_Pfam_domain_PF00505_HMG_(high_mobility_group)_box_contains_similarity_to_Interpro_domain_IPR009071_(High_mobility_group_box_domain)	#	7209.EFO14171.2	1.1e-20	105.9	Chromadorea													Chromadorea	1KX4N@119089,3ABBE@33154,3BVB7@33208,3DB46@33213,40ESG@6231,COG5648@1,KOG0381@2759	NA|NA|NA	B
Bm7929	WBGene00228190	2485.67	36033.1	-3.85759	1.75265e-05	#	2485.67	1164.29	1.09448	0.247614	#	36033.1	1164.29	4.95207	7.70409e-09	#	Yes	#	/	/	/	/	#	/	/	/	#	no_NCBI	#	noEgg
Bm10002	WBGene00230263	184.688	1752.41	-3.24489	8.66018e-14	#	184.688	243.708	0.396732	0.415946	#	1752.41	243.708	2.84816	3.03001e-11	#	Yes	#	GO:0016020/GO:0016021/	integral_component_of_membrane/membrane/	A_lipid_bilayer_along_with_all_the_proteins_and_protein_complexes_embedded_in_it_an_attached_to_it._[GOC:dos,_GOC:mah,_ISBN:0815316194]/"The_component_of_a_membrane_consisting_of_the_gene_products_and_protein_complexes_having_at_least_some_part_of_their_peptide_sequence_embedded_in_the_hydrophobic_region_of_the_membrane."_[GOC:dos,_GOC:go_curators]/	cellular_component/	#	/	/	/	#	no_NCBI	#	noEgg
Bm10016	WBGene00230277	505.879	6241.82	-3.62499	8.91244e-05	#	505.879	187.891	1.43019	0.135129	#	6241.82	187.891	5.05518	9.06678e-09	#	Yes	#	/	/	/	/	#	/	/	/	#	no_NCBI	#	noEgg
Bm10045	WBGene00230306	704.562	4769.02	-2.75866	1.13888e-30	#	704.562	381.785	0.88408	0.00053735	#	4769.02	381.785	3.64274	1.56103e-52	#	Yes	#	/	/	/	/	#	IPR032341/IPR038113/	MIT,_C-terminal_domain_superfamily/MIT,_C-terminal_phospholipase_D-like_domain/	MIT_C/MIT_C_sf/	#	no_NCBI	#	7209.EFO22138.1	1.3e-143	515.8	Bilateria													Chromadorea	39SDM@33154,3BDKU@33208,3CXI6@33213,KOG4509@1,KOG4509@2759	NA|NA|NA	S
Bm10065	WBGene00230326	572.218	2615.53	-2.19222	9.50575e-11	#	572.218	484.107	0.238052	0.533245	#	2615.53	484.107	2.43027	2.08671e-13	#	Yes	#	/	/	/	/	#	IPR021917/	Uncharacterised_protein_family,_zinc_metallopeptidase-like/	Unchr_Zn-peptidase-like/	#	note=contains_similarity_to_Pfam_domain_PF12044_Putativepeptidase_family_contains_similarity_to_Interpro_domainIPR021917_(Uncharacterised_protein_family,_zincmetallopeptidase-like)	#	noEgg
Bm10071	WBGene00230332	80.0113	1350.56	-4.07575	6.30809e-12	#	80.0113	36.8755	1.12394	0.0863516	#	1350.56	36.8755	5.19969	2.00552e-18	#	Yes	#	/	/	/	/	#	/	/	/	#	no_NCBI	#	noEgg
Bm10075	WBGene00230336	327.377	2921.71	-3.15716	3.89976e-15	#	327.377	124.573	1.37831	0.00116436	#	2921.71	124.573	4.53547	4.48598e-30	#	Yes	#	/	/	/	/	#	/	/	/	#	no_NCBI	#	noEgg
Bm10169	WBGene00230430	17.6779	85.4734	-2.26745	0.00113881	#	17.6779	9.60949	0.891326	0.26714	#	85.4734	9.60949	3.15878	1.0935e-05	#	Yes	#	/	/	/	/	#	/	/	/	#	no_NCBI	#	noEgg
Bm10199	WBGene00230460	53.9821	351.236	-2.69624	8.63938e-15	#	53.9821	23.6396	1.23183	0.00346203	#	351.236	23.6396	3.92808	1.9985e-24	#	Yes	#	GO:0016020/	membrane/	A_lipid_bilayer_along_with_all_the_proteins_and_protein_complexes_embedded_in_it_an_attached_to_it._[GOC:dos,_GOC:mah,_ISBN:0815316194]/	cellular_component/	#	IPR000998/IPR013320/	Concanavalin_A-like_lectin/glucanase_domain_superfamily/MAM_domain/	ConA-like_dom_sf/MAM_dom/	#	note=B._malayi_BMA-MAM-8_protein	#	135651.CBN16320	1.2e-16	95.1	Rhabditida													Chromadorea	1M0HF@119089,2C49W@1,2SZWM@2759,3ASRH@33154,3C511@33208,3DJF8@33213,40HDB@6231,40W6P@6236	NA|NA|NA	S
Bm10202	WBGene00230463	69.4227	585.713	-3.07559	8.17211e-07	#	69.4227	24.411	1.52451	0.0240293	#	585.713	24.411	4.6001	1.8787e-13	#	Yes	#	GO:0016020/GO:0016021/	integral_component_of_membrane/membrane/	A_lipid_bilayer_along_with_all_the_proteins_and_protein_complexes_embedded_in_it_an_attached_to_it._[GOC:dos,_GOC:mah,_ISBN:0815316194]/"The_component_of_a_membrane_consisting_of_the_gene_products_and_protein_complexes_having_at_least_some_part_of_their_peptide_sequence_embedded_in_the_hydrophobic_region_of_the_membrane."_[GOC:dos,_GOC:go_curators]/	cellular_component/	#	/	/	/	#	no_NCBI	#	noEgg
Bm10209	WBGene00230470	42.0517	505.766	-3.58263	1.21823e-09	#	42.0517	105.932	-1.32404	0.0333241	#	505.766	105.932	2.25858	0.000109157	#	Yes	#	GO:0046983/	protein_dimerization_activity/	The_formation_of_a_protein_dimer,_a_macromolecular_structure_consists_of_two_noncovalently_associated_identical_or_nonidentical_subunits._[ISBN:0198506732]/	molecular_function/	#	IPR011598/IPR036638/	Helix-loop-helix_DNA-binding_domain_superfamily/Myc-type,_basic_helix-loop-helix_(bHLH)_domain/	HLH_DNA-bd_sf/bHLH_dom/	#	note=contains_similarity_to_Interpro_domain_IPR011598_(Myc-type,_basic_helix-loop-helix_(bHLH)_domain)	#	noEgg
Bm10214	WBGene00230475	148.384	2021.87	-3.76765	4.30706e-11	#	148.384	72.8771	1.03463	0.0954136	#	2021.87	72.8771	4.80228	1.55084e-17	#	Yes	#	/	/	/	/	#	/	/	/	#	no_NCBI	#	noEgg
Bm10215	WBGene00230476	768.539	10862.5	-3.82102	0.000145322	#	768.539	375.406	1.03416	0.329105	#	10862.5	375.406	4.85518	3.9556e-07	#	Yes	#	/	/	/	/	#	/	/	/	#	no_NCBI	#	noEgg
Bm10216	WBGene00230477	405.1	6771.72	-4.0629	1.5056e-10	#	405.1	230.654	0.815376	0.236577	#	6771.72	230.654	4.87827	2.8477e-15	#	Yes	#	/	/	/	/	#	/	/	/	#	no_NCBI	#	noEgg
Bm10299	WBGene00230560	451.232	8849.45	-4.29346	2.19988e-18	#	451.232	286.836	0.654676	0.226592	#	8849.45	286.836	4.94814	1.01619e-24	#	Yes	#	GO:0019904/	protein_domain_specific_binding/	Interacting_selectively_and_non-covalently_with_a_specific_domain_of_a_protein._[GOC:go_curators]/	molecular_function/	#	IPR000308/IPR023410/IPR036815/	14-3-3_domain/14-3-3_domain_superfamily/14-3-3_protein/	14-3-3/14-3-3_dom_sf/14-3-3_domain/	#	note=contains_similarity_to_Pfam_domain_PF00244_14-3-3_protein_contains_similarity_to_Interpro_domains_IPR023410_(14-3-3_domain),_IPR000308_(14-3-3_protein)	#	7209.EFO21442.1	1e-256	893.3	Bilateria													Chromadorea	38CKG@33154,3BCFK@33208,3CT6T@33213,COG5040@1,KOG0841@2759	NA|NA|NA	O
Bm10304	WBGene00230565	315.503	1975.86	-2.6464	9.18694e-06	#	315.503	101.016	1.64614	0.00688026	#	1975.86	101.016	4.29254	6.87389e-14	#	Yes	#	/	/	/	/	#	/	/	/	#	no_NCBI	#	7209.EFO24261.2	1.8e-129	468.8	Chromadorea													Chromadorea	1M0CI@119089,2F03X@1,2T1BG@2759,3AVD3@33154,3C3BE@33208,3DJQN@33213,40HF8@6231	NA|NA|NA	S
Bm10361	WBGene00230622	110.786	886.986	-3.00071	1.1189e-14	#	110.786	211.771	0.923926	0.0256967	#	886.986	211.771	2.07678	6.88967e-08	#	Yes	#	GO:0000387/GO:0005634/GO:0006396/GO:0006397/GO:0008380/	RNA_processing/RNA_splicing/mRNA_processing/nucleus/spliceosomal_snRNP_assembly/	A_membrane-bounded_organelle_of_eukaryotic_cells_in_which_chromosomes_are_housed_and_replicated._In_most_cells,_the_nucleus_contains_all_of_the_cell's_chromosomes_except_the_organellar_chromosomes,_and_is_the_site_of_RNA_synthesis_and_processing._In_some_species,_or_in_specialized_cell_types,_RNA_metabolism_or_DNA_replication_may_be_absent._[GOC:go_curators]/"Any_process_involved_in_the_conversio…	biological_process/cellular_component/	#	IPR001163/IPR010920/IPR027141/IPR034102/	LSM_domain,_eukaryotic/archaea-type/LSM_domain_superfamily/Like-Sm_(LSM)_domain_containing_protein,_LSm4/SmD1/SmD3/Small_nuclear_ribonucleoprotein_D1/	LSM_dom_euk/arc/LSM_dom_sf/LSm4/Sm_D1/D3/Sm_D1/	#	note=contains_similarity_to_Interpro_domain_IPR010920_(Like-Sm_(LSM)_domain)	#	7209.EFO22890.1	5.7e-44	183.7	Metazoa													Chromadorea	3A3TV@33154,3BQID@33208,COG1958@1,KOG3428@2759	NA|NA|NA	A
Bm10365	WBGene00230626	125.655	1933.1	-3.9422	7.37499e-16	#	125.655	55.1495	1.19796	0.0252262	#	1933.1	55.1495	5.14016	1.14597e-25	#	Yes	#	/GO:0016020/GO:0016021/	/integral_component_of_membrane/membrane/	/"A_lipid_bilayer_along_with_all_the_proteins_and_protein_complexes_embedded_in_it_an_attached_to_it."_[GOC:dos,_GOC:mah,_ISBN:0815316194]/"The_component_of_a_membrane_consisting_of_the_gene_products_and_protein_complexes_having_at_least_some_part_of_their_peptide_sequence_embedded_in_the_hydrophobic_region_of_the_membrane."_[GOC:dos,_GOC:go_curators]/	/cellular_component/	#	/	/	/	#	no_NCBI	#	noEgg
Bm10373	WBGene00230634	121.415	1035.93	-3.08848	4.65351e-22	#	121.415	61.2638	0.997671	0.00585214	#	1035.93	61.2638	4.08615	7.78104e-35	#	Yes	#	/	/	/	/	#	/	/	/	#	no_NCBI	#	noEgg
Bm10379	WBGene00230640	63.1856	388.071	-2.61727	2.11681e-07	#	63.1856	29.6852	1.10036	0.0490875	#	388.071	29.6852	3.71762	3.45477e-13	#	Yes	#	GO:0000166/GO:0003924/GO:0005200/GO:0005525/GO:0005737/GO:0005856/GO:0005874/GO:0005879/GO:0007010/GO:0007017/	GTP_binding/GTPase_activity/axonemal_microtubule/cytoplasm/cytoskeleton/cytoskeleton_organization/microtubule/microtubule-based_process/nucleotide_binding/structural_constituent_of_cytoskeleton/	A_microtubule_in_the_axoneme_of_a_eukaryotic_cilium_or_flagellum;_an_axoneme_contains_nine_modified_doublet_microtubules,_which_may_or_may_not_surround_a_pair_of_single_microtubules._[GOC:cilia,_ISBN:0815316194]/"A_process_that_is_carried_out_at_the_cellular_level_which_results_in_the_assembly,_arrangement_of_constituent_parts,_or_disassembly_of_cytoskeletal_structures."_[GOC:dph,_GOC:jl,_GOC:mah…	biological_process/cellular_component/molecular_function/	#	IPR000217/IPR002452/IPR003008/IPR008280/IPR017975/IPR018316/IPR023123/IPR036525/IPR037103/	Alpha_tubulin/Tubulin/Tubulin,_C-terminal/Tubulin,_conserved_site/Tubulin/FtsZ,_2-layer_sandwich_domain/Tubulin/FtsZ,_C-terminal/Tubulin/FtsZ,_C-terminal_domain_superfamily/Tubulin/FtsZ,_GTPase_domain/Tubulin/FtsZ,_GTPase_domain_superfamily/	Alpha_tubulin/Tub_FtsZ_C/Tubulin/Tubulin/FtsZ_2-layer-sand-dom/Tubulin/FtsZ_C_sf/Tubulin/FtsZ_GTPase_sf/Tubulin_C/Tubulin_CS/Tubulin_FtsZ_GTPase/	#	note=contains_similarity_to_Pfam_domains_PF00091_(Tubulin/FtsZ_family,_GTPase_domain),_PF03953_(Tubulin_C-terminal_domain)_contains_similarity_to_Interpro_domains_IPR002452_(Alpha_tubulin),_IPR000217_(Tubulin),_IPR003008_(Tubulin/FtsZ,_GTPase_domain),_IPR023123_(Tubulin,_C-terminal),_IPR018316_(Tubulin/FtsZ,_2-layer_sandwich_domain),_IPR008280_(Tubulin/FtsZ,_C-terminal)	#	7209.EFO16180.2	2.4e-264	917.5	Chromadorea		GO:0005575,GO:0005622,GO:0005623,GO:0005737,GO:0005856,GO:0005874,GO:0005879,GO:0005881,GO:0005929,GO:0005930,GO:0015630,GO:0032838,GO:0042995,GO:0043226,GO:0043228,GO:0043229,GO:0043232,GO:0044422,GO:0044424,GO:0044430,GO:0044441,GO:0044444,GO:0044446,GO:0044447,GO:0044463,GO:0044464,GO:0097014,GO:0099080,GO:0099081,GO:0099512,GO:0099513,GO:0099568,GO:0120025,GO:0120038		ko:K07374	ko04145,ko04210,ko04530,ko04540,ko05130,map04145,map04210,map04530,map04540,map05130				ko00000,ko00001,ko03019,ko03036,ko04147,ko04812				Chromadorea	1KYJG@119089,3AISD@33154,3BY79@33208,3DDA9@33213,40FBJ@6231,COG5023@1,KOG1376@2759	NA|NA|NA	Z
Bm10389	WBGene00230650	68.5554	883.566	-3.68204	2.48052e-33	#	68.5554	91.6251	0.425015	0.234568	#	883.566	91.6251	3.25702	3.04953e-26	#	Yes	#	GO:0000166/GO:0000287/GO:0004012/GO:0005524/GO:0015914/GO:0016021/GO:0045332/	ATP_binding/integral_component_of_membrane/magnesium_ion_binding/nucleotide_binding/phospholipid-translocating_ATPase_activity/phospholipid_translocation/phospholipid_transport/	Catalysis_of_the_movement_of_phospholipids_from_one_membrane_bilayer_leaflet_to_the_other,_driven_by_the_hydrolysis_of_ATP._[EC:3.6.3.1,_PMID:15919184,_PMID:9099684]/"Interacting_selectively_and_non-covalently_with_ATP,_adenosine_5'-triphosphate,_a_universally_important_coenzyme_and_enzyme_regulator."_[ISBN:0198506732]/"Interacting_selectively_and_non-covalently_with_a_nucleotide,_any_compound_co…	biological_process/cellular_component/molecular_function/	#	IPR006539/IPR023214/IPR023299/IPR026871/IPR036412/	HAD-like_superfamily/HAD_superfamily/P-type_ATPase,_cytoplasmic_domain_N/P-type_ATPase,_subfamily_IV/Phospholipid-transporting_P-type_ATPase/	ATPase_P-typ_cyto_dom_N/HAD-like_sf/HAD_sf/P-type_ATPase_IV/PLip_transp_ATPase/	#	no_NCBI	#	7209.EFO26770.1	5.8e-62	244.6	Chromadorea													Chromadorea	1KUWB@119089,38BZ2@33154,3BDVG@33208,3CTIG@33213,40B8B@6231,COG0474@1,KOG0206@2759	NA|NA|NA	P
Bm10413	WBGene00230674	150.927	1126.07	-2.89871	1.5693e-27	#	150.927	188.65	0.323722	0.291366	#	1126.07	188.65	2.57498	4.79271e-22	#	Yes	#	GO:0016020/GO:0016021/GO:0042302/	integral_component_of_membrane/membrane/structural_constituent_of_cuticle/	A_lipid_bilayer_along_with_all_the_proteins_and_protein_complexes_embedded_in_it_an_attached_to_it._[GOC:dos,_GOC:mah,_ISBN:0815316194]/"The_action_of_a_molecule_that_contributes_to_the_structural_integrity_of_a_cuticle."_[GOC:jl]/"The_component_of_a_membrane_consisting_of_the_gene_products_and_protein_complexes_having_at_least_some_part_of_their_peptide_sequence_embedded_in_the_hydrophobic_regio…	cellular_component/molecular_function/	#	IPR002486/IPR008160/	Collagen_triple_helix_repeat/Nematode_cuticle_collagen,_N-terminal/	Col_cuticle_N/Collagen/	#	note=contains_similarity_to_Pfam_domains_PF01484_(Nematode_cuticle_collagen_N-terminal_domain),_PF01391_(Collagen_triple_helix_repeat_(20_copies))_contains_similarity_to_Interpro_domains_IPR002486_(Nematode_cuticle_collagen,_N-terminal),_IPR008160_(Collagen_triple_helix_repeat)	#	7209.EFO22856.1	2.5e-49	203.0	Chromadorea													Chromadorea	1KYGU@119089,3AFDM@33154,3BX87@33208,3DF7C@33213,40FAA@6231,KOG3544@1,KOG3544@2759	NA|NA|NA	W
Bm10420	WBGene00230681	820.732	8028.09	-3.28992	1.54639e-21	#	820.732	327.636	1.31836	0.000262955	#	8028.09	327.636	4.60827	9.02299e-42	#	Yes	#	/	/	/	/	#	/	/	/	#	no_NCBI	#	noEgg
Bm10455	WBGene00230716	1208.79	14388.1	-3.57319	0.000191955	#	1208.79	666.502	0.859266	0.397294	#	14388.1	666.502	4.43246	1.16298e-06	#	Yes	#	GO:0004672/GO:0005524/GO:0006468/	ATP_binding/protein_kinase_activity/protein_phosphorylation/	Catalysis_of_the_phosphorylation_of_an_amino_acid_residue_in_a_protein,_usually_according_to_the_reaction:_a_protein_+_ATP_=_a_phosphoprotein_+_ADP._[MetaCyc:PROTEIN-KINASE-RXN]/"Interacting_selectively_and_non-covalently_with_ATP,_adenosine_5'-triphosphate,_a_universally_important_coenzyme_and_enzyme_regulator."_[ISBN:0198506732]/"The_process_of_introducing_a_phosphate_group_on_to_a_protein."_[G…	biological_process/molecular_function/	#	IPR000719/IPR008271/IPR011009/IPR017441/	Protein_kinase,_ATP_binding_site/Protein_kinase-like_domain_superfamily/Protein_kinase_domain/Serine/threonine-protein_kinase,_active_site/	Kinase-like_dom_sf/Prot_kinase_dom/Protein_kinase_ATP_BS/Ser/Thr_kinase_AS/	#	note=contains_similarity_to_Pfam_domain_PF00069_Protein_kinase_domain_contains_similarity_to_Interpro_domains_IPR002290_(Serine/threonine/dual_specificity_protein_kinase,_catalytic_domain),_IPR011009_(Protein_kinase-like_domain),_IPR000719_(Protein_kinase_domain)	#	7209.EJD75234.1	1.5e-199	702.6	Chromadorea													Chromadorea	1KU4E@119089,38BXD@33154,3BFDP@33208,3CS0T@33213,40B62@6231,KOG0582@1,KOG0582@2759	NA|NA|NA	T
Bm10583	WBGene00230844	171.803	3276.76	-4.2521	3.61076e-16	#	171.803	115.095	0.582669	0.318101	#	3276.76	115.095	4.83477	6.02951e-21	#	Yes	#	/	/	/	/	#	IPR029153/	Chondroitin_proteoglycan_4/	CPG4/	#	note=B._malayi_BMA-CPG-4_protein,_contains_similarity_toPfam_domain_PF15481_Chondroitin_proteoglycan_4_containssimilarity_to_Interpro_domain_IPR029153_(Chondroitinproteoglycan_4)	#	7209.EJD75161.1	1.8e-147	528.9	Chromadorea													Chromadorea	1KX12@119089,2DZEV@1,2S6Z7@2759,3A9U1@33154,3BU1A@33208,3DBC7@33213,40EQA@6231	NA|NA|NA	S
Bm10611	WBGene00230872	111.728	2079.5	-4.21703	1.28783e-11	#	111.728	70.0497	0.686657	0.321831	#	2079.5	70.0497	4.90368	1.32763e-15	#	Yes	#	GO:0019239/	deaminase_activity/	Catalysis_of_the_removal_of_an_amino_group_from_a_substrate,_producing_ammonia_(NH3)._[GOC:jl]/	molecular_function/	#	IPR001365/IPR032466/	Adenosine/AMP_deaminase_domain/Metal-dependent_hydrolase/	A/AMP_deaminase_dom/Metal_Hydrolase/	#	note=contains_similarity_to_Pfam_domain_PF00962_Adenosine/AMP_deaminase_contains_similarity_to_Interpro_domain_IPR001365_(Adenosine/AMP_deaminase_domain)	#	136037.KDR11213	7.9e-17	95.1	Insecta													Chromadorea	38FYY@33154,3BAWN@33208,3CZWD@33213,3SMA6@50557,41U5Q@6656,COG1816@1,KOG1097@2759	NA|NA|NA	F
Bm10635	WBGene00230896	58.2954	394.384	-2.75413	3.07292e-07	#	58.2954	39.659	0.52831	0.385225	#	394.384	39.659	3.28244	8.2792e-10	#	Yes	#	GO:0005515/GO:0005634/GO:0046983/	nucleus/protein_binding/protein_dimerization_activity/	A_membrane-bounded_organelle_of_eukaryotic_cells_in_which_chromosomes_are_housed_and_replicated._In_most_cells,_the_nucleus_contains_all_of_the_cell's_chromosomes_except_the_organellar_chromosomes,_and_is_the_site_of_RNA_synthesis_and_processing._In_some_species,_or_in_specialized_cell_types,_RNA_metabolism_or_DNA_replication_may_be_absent._[GOC:go_curators]/"Interacting_selectively_and_non-coval…	cellular_component/molecular_function/	#	IPR000014/IPR011598/IPR013655/IPR035965/IPR036638/	Helix-loop-helix_DNA-binding_domain_superfamily/Myc-type,_basic_helix-loop-helix_(bHLH)_domain/PAS_domain/PAS_domain_superfamily/PAS_fold-3/	HLH_DNA-bd_sf/PAS/PAS-like_dom_sf/PAS_fold_3/bHLH_dom/	#	note=contains_similarity_to_Pfam_domains_PF00010_(Helix-loop-helix_DNA-binding_domain),_PF08447_(PAS_fold)_contains_similarity_to_Interpro_domains_IPR013655_(PAS_fold-3),_IPR000014_(PAS_domain),_IPR011598_(Myc-type,_basic_helix-loop-helix_(bHLH)_domain)	#	6500.XP_005112430.1	7e-25	122.5	Bilateria													Chromadorea	38GPM@33154,3BBCR@33208,3CX8T@33213,KOG3561@1,KOG3561@2759	NA|NA|NA	K
Bm10694	WBGene00230955	1636.46	17607.1	-3.42733	1.13891e-27	#	1636.46	1051.03	0.639105	0.0602684	#	17607.1	1051.03	4.06644	1.93377e-39	#	Yes	#	GO:0005509/	calcium_ion_binding/	Interacting_selectively_and_non-covalently_with_calcium_ions_(Ca2+)._[GOC:ai]/	molecular_function/	#	IPR002048/IPR011992/IPR018247/	EF-Hand_1,_calcium-binding_site/EF-hand_domain/EF-hand_domain_pair/	EF-hand-dom_pair/EF_Hand_1_Ca_BS/EF_hand_dom/	#	note=contains_similarity_to_Pfam_domain_PF13499_EF-hand_domain_pair_contains_similarity_to_Interpro_domains_IPR011992_(EF-hand_domain_pair),_IPR002048_(EF-hand_domain)	#	7209.EJD75946.1	3.2e-244	852.0	Eukaryota													Chromadorea	COG5126@1,KOG0027@2759	NA|NA|NA	DTZ
Bm10696	WBGene00230957	1524.22	6845.9	-2.16718	2.48185e-17	#	1524.22	1368.34	0.157892	0.591465	#	6845.9	1368.34	2.32507	1.98491e-20	#	Yes	#	/	/	/	/	#	/	/	/	#	no_NCBI	#	noEgg
Bm1072	WBGene00221333	57.3805	522.478	-3.18301	1.2936e-10	#	57.3805	55.3917	0.0552224	0.926679	#	522.478	55.3917	3.23824	4.93426e-11	#	Yes	#	/	/	/	/	#	/	/	/	#	no_NCBI	#	noEgg
Bm10797	no_WB-ID	1592.71	12521	-2.97469	4.74552e-13	#	1592.71	2811.3	0.819092	0.0599979	#	12521	2811.3	2.1556	1.15261e-07	#	No	#	/	/	/	/	#	/	/	/	#	no_NCBI	#	noEgg
Bm10813	WBGene00231074	2437.6	25917.2	-3.41028	1.75642e-31	#	2437.6	888.209	1.45618	1.28328e-06	#	25917.2	888.209	4.86646	2.66831e-64	#	Yes	#	GO:0004252/GO:0006508/	proteolysis/serine-type_endopeptidase_activity/	Catalysis_of_the_hydrolysis_of_internal,_alpha-peptide_bonds_in_a_polypeptide_chain_by_a_catalytic_mechanism_that_involves_a_catalytic_triad_consisting_of_a_serine_nucleophile_that_is_activated_by_a_proton_relay_involving_an_acidic_residue_(e.g._aspartate_or_glutamate)_and_a_basic_residue_(usually_histidine)._[GOC:mah,_http://merops.sanger.ac.uk/about/glossary.htm#CATTYPE,_ISBN:0716720094]/"The_h…	biological_process/molecular_function/	#	IPR001254/IPR001314/IPR009003/IPR018114/	Peptidase_S1,_PA_clan/Peptidase_S1A,_chymotrypsin_family/Serine_proteases,_trypsin_domain/Serine_proteases,_trypsin_family,_histidine_active_site/	Peptidase_S1A/Peptidase_S1_PA/TRYPSIN_HIS/Trypsin_dom/	#	note=contains_similarity_to_Pfam_domain_PF00089_Trypsin_contains_similarity_to_Interpro_domains_IPR001314_(Peptidase_S1A,_chymotrypsin-type),_IPR001254_(Peptidase_S1),_IPR009003_(Trypsin-like_cysteine/serine_peptidase_domain)	#	670292.JH26_27820	7e-09	68.2	Methylobacteriaceae													Chromadorea	1JSR3@119045,1NPS4@1224,2U4PS@28211,COG5640@1,COG5640@2	NA|NA|NA	O
Bm10829	WBGene00231090	3379.43	25006.9	-2.88738	5.36847e-38	#	3379.43	2606.25	0.374074	0.128465	#	25006.9	2606.25	3.26145	1.99609e-49	#	Yes	#	GO:0005634/GO:0005737/GO:0006511/GO:0008104/GO:0008595/GO:0019100/GO:0019102/GO:0031145/GO:0031461/GO:0031462/GO:0031625/GO:0036369/GO:0042078/GO:0051232/GO:0051759/GO:1902104/	Cul2-RING_ubiquitin_ligase_complex/anaphase-promoting_complex-dependent_catabolic_process/anterior/posterior_axis_specification,_embryo/cullin-RING_ubiquitin_ligase_complex/cytoplasm/germ-line_stem_cell_division/male_germ-line_sex_determination/male_somatic_sex_determination/meiotic_spindle_elongation/nucleus/positive_regulation_of_metaphase/anaphase_transition_of_meiotic_cell_cycle/protein_local…	A_membrane-bounded_organelle_of_eukaryotic_cells_in_which_chromosomes_are_housed_and_replicated._In_most_cells,_the_nucleus_contains_all_of_the_cell's_chromosomes_except_the_organellar_chromosomes,_and_is_the_site_of_RNA_synthesis_and_processing._In_some_species,_or_in_specialized_cell_types,_RNA_metabolism_or_DNA_replication_may_be_absent._[GOC:go_curators]/"A_ubiquitin_ligase_complex_in_which_a…	biological_process/cellular_component/molecular_function/	#	IPR001373/IPR016157/IPR016158/IPR016159/IPR019559/IPR036317/IPR036388/IPR036390/	Cullin,_N-terminal/Cullin,_conserved_site/Cullin_homology_domain/Cullin_homology_domain_superfamily/Cullin_protein,_neddylation_domain/Cullin_repeat-like-containing_domain_superfamily/Winged_helix-like_DNA-binding_domain_superfamily/Winged_helix_DNA-binding_domain_superfamily/	Cullin_CS/Cullin_N/Cullin_homology/Cullin_homology_sf/Cullin_neddylation_domain/Cullin_repeat-like_dom_sf/WH-like_DNA-bd_sf/WH_DNA-bd_sf/	#	note=B._malayi_BMA-CUL-2_protein,_contains_similarity_toPfam_domains_PF00888_(Cullin_family),_PF10557_(Cullinprotein_neddylation_domain)_contains_similarity_toInterpro_domains_IPR016159_(Cullin_repeat-like-containingdomain),_IPR019559_(Cullin_protein,_neddylation_domain),IPR001373_(Cullin,_N-terminal),_IPR011991_(Wingedhelix-turn-helix_DNA-binding_domain),_IPR016158_(Cullinhomology)	#	7209.EFO28164.1	0.0	1436.0	Chromadorea	cul-2	GO:0000003,GO:0000212,GO:0000226,GO:0000280,GO:0000578,GO:0000819,GO:0003002,GO:0003006,GO:0003674,GO:0005488,GO:0005515,GO:0005575,GO:0005622,GO:0005623,GO:0005634,GO:0005737,GO:0006508,GO:0006511,GO:0006807,GO:0006928,GO:0006996,GO:0007010,GO:0007017,GO:0007018,GO:0007049,GO:0007051,GO:0007059,GO:0007135,GO:0007275,GO:0007276,GO:0007281,GO:0007350,GO:0007351,GO:0007389,GO:0007530,GO:0007538,GO:…		ko:K03870	ko04066,ko04120,ko05200,ko05211,map04066,map04120,map05200,map05211	M00383			ko00000,ko00001,ko00002,ko04121				Chromadorea	1KYK2@119089,38GVB@33154,3BFNM@33208,3CR4W@33213,40FQX@6231,COG5647@1,KOG2284@2759	NA|NA|NA	O
Bm10874	WBGene00231135	137.407	681.925	-2.31095	2.01354e-07	#	137.407	112.445	0.287537	0.568949	#	681.925	112.445	2.59849	2.4576e-09	#	Yes	#	GO:0005515/	protein_binding/	Interacting_selectively_and_non-covalently_with_any_protein_or_protein_complex_(a_complex_of_two_or_more_proteins_that_may_include_other_nonprotein_molecules)._[GOC:go_curators]/	molecular_function/	#	IPR002110/IPR020683/IPR036770/	Ankyrin_repeat/Ankyrin_repeat-containing_domain/Ankyrin_repeat-containing_domain_superfamily/	Ankyrin_rpt/Ankyrin_rpt-contain_dom/Ankyrin_rpt-contain_sf/	#	note=contains_similarity_to_Pfam_domain_PF12796_Ankyrin_repeats_(3_copies)_contains_similarity_to_Interpro_domains_IPR002110_(Ankyrin_repeat),_IPR020683_(Ankyrin_repeat-containing_domain)	#	7209.EFO22423.2	2.8e-154	552.4	Bilateria													Chromadorea	39N63@33154,3CPRD@33208,3E5WK@33213,COG0666@1,KOG0504@2759	NA|NA|NA	S
Bm10921	WBGene00231182	1110.2	15453.8	-3.79888	3.10511e-15	#	1110.2	622.883	0.834646	0.10734	#	15453.8	622.883	4.63353	6.35952e-23	#	Yes	#	/	/	/	/	#	IPR041105/	TAR_DNA-binding_protein_43,_N-terminal/	TDP43_N/	#	no_NCBI	#	7209.EFO25624.1	1.9e-66	258.5	Eukaryota													Chromadorea	KOG0118@1,KOG0118@2759	NA|NA|NA	H
Bm1093	WBGene00221354	134.19	895.536	-2.7369	4.17303e-11	#	134.19	29.1353	2.20353	1.44154e-06	#	895.536	29.1353	4.94043	1.08128e-29	#	Yes	#	/GO:0005267/GO:0006811/GO:0016020/GO:0016021/GO:0071805/	/integral_component_of_membrane/ion_transport/membrane/potassium_channel_activity/potassium_ion_transmembrane_transport/	/"A_lipid_bilayer_along_with_all_the_proteins_and_protein_complexes_embedded_in_it_an_attached_to_it."_[GOC:dos,_GOC:mah,_ISBN:0815316194]/"A_process_in_which_a_potassium_ion_is_transported_from_one_side_of_a_membrane_to_the_other."_[GOC:mah]/"Enables_the_facilitated_diffusion_of_a_potassium_ion_(by_an_energy-independent_process)_involving_passage_through_a_transmembrane_aqueous_pore_or_channel_w…	/biological_process/cellular_component/molecular_function/	#	IPR003280/IPR013099/	Potassium_channel_domain/Two_pore_domain_potassium_channel/	2pore_dom_K_chnl/K_chnl_dom/	#	no_NCBI	#	7209.EFO22306.2	1.9e-132	479.6	Chromadorea				ko:K05323					ko00000,ko04040	1.A.1.9			Chromadorea	1KXUF@119089,3AJ15@33154,3BZGA@33208,3DF33@33213,40FTK@6231,KOG1418@1,KOG1418@2759	NA|NA|NA	P
Bm11007	WBGene00231268	367.79	2831.99	-2.94393	5.68075e-35	#	367.79	449.767	0.28854	0.286392	#	2831.99	449.767	2.65539	3.91422e-29	#	Yes	#	GO:0016020/GO:0016021/	integral_component_of_membrane/membrane/	A_lipid_bilayer_along_with_all_the_proteins_and_protein_complexes_embedded_in_it_an_attached_to_it._[GOC:dos,_GOC:mah,_ISBN:0815316194]/"The_component_of_a_membrane_consisting_of_the_gene_products_and_protein_complexes_having_at_least_some_part_of_their_peptide_sequence_embedded_in_the_hydrophobic_region_of_the_membrane."_[GOC:dos,_GOC:go_curators]/	cellular_component/	#	/	/	/	#	no_NCBI	#	6239.C26G2.2	7.5e-21	109.8	Rhabditida													Chromadorea	1M07X@119089,2CHNV@1,2T1MR@2759,3AS86@33154,3C49W@33208,3DJ1P@33213,40H9G@6231,40Z23@6236	NA|NA|NA
Bm11049	WBGene00231310	149.743	2944.68	-4.29694	1.12623e-11	#	149.743	100.173	0.584949	0.40828	#	2944.68	100.173	4.88189	3.69744e-15	#	Yes	#	GO:0005515/	protein_binding/	Interacting_selectively_and_non-covalently_with_any_protein_or_protein_complex_(a_complex_of_two_or_more_proteins_that_may_include_other_nonprotein_molecules)._[GOC:go_curators]/	molecular_function/	#	IPR001680/IPR015943/IPR036322/	WD40-repeat-containing_domain_superfamily/WD40/YVTN_repeat-like-containing_domain_superfamily/WD40_repeat/	WD40/YVTN_repeat-like_dom_sf/WD40_repeat/WD40_repeat_dom_sf/	#	note=contains_similarity_to_Pfam_domain_PF00400_WD_domain,_G-beta_repeat_contains_similarity_to_Interpro_domains_IPR001680_(WD40_repeat),_IPR017986_(WD40-repeat-containing_domain),_IPR015943_(WD40/YVTN_repeat-like-containing_domain)	#	7209.EFO24008.1	5e-116	424.5	Chromadorea													Chromadorea	1KYER@119089,38C5B@33154,3BGZ8@33208,3CY8J@33213,40ESJ@6231,KOG2110@1,KOG2110@2759	NA|NA|NA	S
Bm11072	WBGene00231333	28.8237	198.569	-2.78204	9.12635e-06	#	28.8237	8.45162	1.79599	0.014599	#	198.569	8.45162	4.57803	1.64775e-11	#	Yes	#	/	/	/	/	#	/	/	/	#	no_NCBI	#	noEgg
Bm11073	WBGene00231334	119.708	1041.2	-3.11897	1.77405e-12	#	119.708	53.9977	1.16268	0.0162766	#	1041.2	53.9977	4.28165	7.39401e-22	#	Yes	#	GO:0016020/GO:0016021/	integral_component_of_membrane/membrane/	A_lipid_bilayer_along_with_all_the_proteins_and_protein_complexes_embedded_in_it_an_attached_to_it._[GOC:dos,_GOC:mah,_ISBN:0815316194]/"The_component_of_a_membrane_consisting_of_the_gene_products_and_protein_complexes_having_at_least_some_part_of_their_peptide_sequence_embedded_in_the_hydrophobic_region_of_the_membrane."_[GOC:dos,_GOC:go_curators]/	cellular_component/	#	IPR000884/IPR036383/	Thrombospondin_type-1_(TSP1)_repeat/Thrombospondin_type-1_(TSP1)_repeat_superfamily/	TSP1_rpt/TSP1_rpt_sf/	#	no_NCBI	#	noEgg
Bm11089	WBGene00231350	67.1737	740.905	-3.4619	4.37957e-07	#	67.1737	34.0961	1.00278	0.180664	#	740.905	34.0961	4.46468	3.95464e-11	#	Yes	#	/	/	/	/	#	/	/	/	#	no_NCBI	#	noEgg
Bm11094	WBGene00231355	173.953	1592.23	-3.19338	3.89561e-23	#	173.953	184.062	0.0819053	0.836383	#	1592.23	184.062	3.11148	3.11102e-22	#	Yes	#	GO:0016020/GO:0016021/	integral_component_of_membrane/membrane/	A_lipid_bilayer_along_with_all_the_proteins_and_protein_complexes_embedded_in_it_an_attached_to_it._[GOC:dos,_GOC:mah,_ISBN:0815316194]/"The_component_of_a_membrane_consisting_of_the_gene_products_and_protein_complexes_having_at_least_some_part_of_their_peptide_sequence_embedded_in_the_hydrophobic_region_of_the_membrane."_[GOC:dos,_GOC:go_curators]/	cellular_component/	#	IPR001841/IPR013083/IPR017907/	Zinc_finger,_RING-type/Zinc_finger,_RING-type,_conserved_site/Zinc_finger,_RING/FYVE/PHD-type/	Znf_RING/Znf_RING/FYVE/PHD/Znf_RING_CS/	#	no_NCBI	#	7209.EFO15875.1	7.3e-37	161.8	Bilateria													Chromadorea	3ASFY@33154,3C3SS@33208,3DJDI@33213,KOG2177@1,KOG2177@2759	NA|NA|NA	O
Bm11111	WBGene00231372	234.457	1376.04	-2.55089	1.39231e-19	#	234.457	62.2284	1.90944	7.56471e-10	#	1376.04	62.2284	4.46033	1.43542e-50	#	Yes	#	/	/	/	/	#	IPR000573/IPR015928/	Aconitase/3-isopropylmalate_dehydratase,_swivel/Aconitase_A/isopropylmalate_dehydratase_small_subunit,_swivel_domain/	Aconitase/3IPM_dehydase_swvl/AconitaseA/IPMdHydase_ssu_swvl/	#	note=contains_similarity_to_Pfam_domain_PF00694_Aconitase_C-terminal_domain_contains_similarity_to_Interpro_domains_IPR000573_(Aconitase_A/isopropylmalate_dehydratase_small_subunit,_swivel),_IPR015937_(Aconitase/isopropylmalate_dehydratase),_IPR015928_(Aconitase/3-isopropylmalate_dehydratase,_swivel)	#	7209.EJD76235.1	1.4e-79	302.8	Chromadorea			4.2.1.3	ko:K01681	ko00020,ko00630,ko00720,ko01100,ko01110,ko01120,ko01130,ko01200,ko01210,ko01230,map00020,map00630,map00720,map01100,map01110,map01120,map01130,map01200,map01210,map01230	M00009,M00010,M00012,M00173,M00740	R01324,R01325,R01900	RC00497,RC00498,RC00618	br01601,ko00000,ko00001,ko00002,ko01000				Chromadorea	1KV47@119089,38CNX@33154,3B95S@33208,3CSK2@33213,40BJU@6231,COG1048@1,KOG0453@2759	NA|NA|NA	CE
Bm11446	WBGene00231707	833.751	4007.14	-2.2648	7.13881e-16	#	833.751	731.266	0.186989	0.560316	#	4007.14	731.266	2.45179	5.76879e-19	#	Yes	#	GO:0003777/GO:0005515/GO:0005871/	kinesin_complex/microtubule_motor_activity/protein_binding/	Any_complex_that_includes_a_dimer_of_molecules_from_the_kinesin_superfamily,_a_group_of_related_proteins_that_contain_an_extended_region_of_predicted_alpha-helical_coiled_coil_in_the_main_chain_that_likely_produces_dimerization._The_native_complexes_of_several_kinesin_family_members_have_also_been_shown_to_contain_additional_peptides,_often_designated_light_chains_as_all_of_the_noncatalytic_subun…	cellular_component/molecular_function/	#	IPR002151/IPR011990/IPR013026/IPR019734/	Kinesin_light_chain/Tetratricopeptide-like_helical_domain_superfamily/Tetratricopeptide_repeat/Tetratricopeptide_repeat-containing_domain/	Kinesin_light/TPR-contain_dom/TPR-like_helical_dom_sf/TPR_repeat/	#	no_NCBI	#	7209.EFO28066.2	7.5e-106	390.6	Chromadorea		GO:0000003,GO:0000226,GO:0000280,GO:0000902,GO:0000904,GO:0000910,GO:0002119,GO:0002164,GO:0003674,GO:0005488,GO:0005515,GO:0005575,GO:0005622,GO:0005623,GO:0005634,GO:0005635,GO:0005737,GO:0005856,GO:0005871,GO:0005875,GO:0006810,GO:0006928,GO:0006996,GO:0007010,GO:0007017,GO:0007018,GO:0007049,GO:0007097,GO:0007143,GO:0007275,GO:0007276,GO:0007292,GO:0007399,GO:0007409,GO:0008092,GO:0008150,GO:…		ko:K10407	ko05132,map05132				ko00000,ko00001,ko03019,ko04812				Chromadorea	1KXJY@119089,38CFM@33154,3BC82@33208,3CWNT@33213,40CF3@6231,COG0457@1,KOG1840@2759	NA|NA|NA	Z
Bm11518	no_WB-ID	48.606	345.015	-2.82454	2.93729e-10	#	48.606	21.5382	1.21897	0.0192764	#	345.015	21.5382	4.04351	1.83866e-17	#	No	#	/	/	/	/	#	/	/	/	#	no_NCBI	#	7209.EJD74585.1	3.3e-40	171.0	Chromadorea	egg-3	GO:0000003,GO:0000280,GO:0000910,GO:0003006,GO:0003674,GO:0005488,GO:0005515,GO:0005575,GO:0005622,GO:0005623,GO:0005737,GO:0005938,GO:0006996,GO:0007010,GO:0007049,GO:0007143,GO:0007276,GO:0007281,GO:0007292,GO:0008150,GO:0009653,GO:0009987,GO:0016043,GO:0019899,GO:0019900,GO:0019901,GO:0019953,GO:0022402,GO:0022412,GO:0022414,GO:0030029,GO:0030036,GO:0030154,GO:0030703,GO:0030865,GO:0030866,GO:…											Chromadorea	1KU74@119089,39YSD@33154,3BKVY@33208,3D45S@33213,40CMY@6231,COG0724@1,COG5599@1,KOG0106@2759,KOG0789@2759	NA|NA|NA	AT
Bm11545	WBGene00231806	130.582	1060.85	-3.02065	1.5293e-14	#	130.582	86.3658	0.60554	0.169779	#	1060.85	86.3658	3.62619	2.88911e-20	#	Yes	#	/	/	/	/	#	/	/	/	#	no_NCBI	#	noEgg
Bm11549	WBGene00231810	194.883	4004.52	-4.36024	1.29087e-11	#	194.883	115.714	0.754987	0.286937	#	4004.52	115.714	5.11522	4.93735e-16	#	Yes	#	GO:0005515/	protein_binding/	Interacting_selectively_and_non-covalently_with_any_protein_or_protein_complex_(a_complex_of_two_or_more_proteins_that_may_include_other_nonprotein_molecules)._[GOC:go_curators]/	molecular_function/	#	IPR006652/IPR015915/	Kelch-type_beta_propeller/Kelch_repeat_type_1/	Kelch-typ_b-propeller/Kelch_1/	#	note=contains_similarity_to_Pfam_domains_PF13964_(Kelch_motif),_PF01344_(Kelch_motif),_PF13854_(Kelch_motif),_PF13418_(Galactose_oxidase,_central_domain)_contains_similarity_to_Interpro_domains_IPR006652_(Kelch_repeat_type_1),_IPR015915_(Kelch-type_beta_propeller)	#	7209.EFO15931.1	1.5e-83	317.0	Chromadorea													Chromadorea	1KV7C@119089,39MBY@33154,3BAEE@33208,3CX4Y@33213,40BVC@6231,KOG4693@1,KOG4693@2759	NA|NA|NA	S
Bm11611	WBGene00231872	119.84	994.743	-3.05312	1.44134e-13	#	119.84	36.1414	1.73266	0.000145455	#	994.743	36.1414	4.78578	6.4157e-29	#	Yes	#	GO:0003677/GO:0005634/GO:0006355/GO:0043565/	DNA_binding/nucleus/regulation_of_transcription,_DNA-templated/sequence-specific_DNA_binding/	A_membrane-bounded_organelle_of_eukaryotic_cells_in_which_chromosomes_are_housed_and_replicated._In_most_cells,_the_nucleus_contains_all_of_the_cell's_chromosomes_except_the_organellar_chromosomes,_and_is_the_site_of_RNA_synthesis_and_processing._In_some_species,_or_in_specialized_cell_types,_RNA_metabolism_or_DNA_replication_may_be_absent._[GOC:go_curators]/"Any_molecular_function_by_which_a_gen…	biological_process/cellular_component/molecular_function/	#	IPR000047/IPR001356/IPR009057/IPR017970/IPR020479/	Helix-turn-helix_motif/Homeobox,_conserved_site/Homeobox-like_domain_superfamily/Homeobox_domain/Homeobox_domain,_metazoa/	HTH_motif/Homeobox-like_sf/Homeobox_CS/Homeobox_dom/Homeobox_metazoa/	#	no_NCBI	#	7209.EJD74371.1	1.7e-137	495.7	Chromadorea		GO:0000981,GO:0003674,GO:0003700,GO:0005575,GO:0005622,GO:0005623,GO:0005634,GO:0006355,GO:0006357,GO:0008150,GO:0009889,GO:0010468,GO:0010556,GO:0019219,GO:0019222,GO:0031323,GO:0031326,GO:0032784,GO:0034243,GO:0043226,GO:0043227,GO:0043229,GO:0043231,GO:0044424,GO:0044464,GO:0050789,GO:0050794,GO:0051171,GO:0051252,GO:0060255,GO:0065007,GO:0080090,GO:0140110,GO:1903506,GO:2000112,GO:2001141											Chromadorea	1KWYG@119089,38GSQ@33154,3BDQ9@33208,3CYY3@33213,40E6A@6231,KOG0489@1,KOG0842@2759	NA|NA|NA	K
Bm11659	WBGene00231920	40.8252	405.66	-3.30846	6.67798e-08	#	40.8252	49.6276	0.275756	0.700083	#	405.66	49.6276	3.0327	5.14539e-07	#	Yes	#	/	/	/	/	#	/	/	/	#	no_NCBI	#	noEgg
Bm11664	WBGene00231925	76.0329	470.347	-2.62859	6.00609e-14	#	76.0329	18.4329	2.11586	8.24212e-07	#	470.347	18.4329	4.74445	1.85406e-31	#	Yes	#	GO:0005242/GO:0005244/GO:0006811/GO:0006813/GO:0016020/GO:0016021/GO:0034220/GO:0034765/GO:0071805/	integral_component_of_membrane/inward_rectifier_potassium_channel_activity/ion_transmembrane_transport/ion_transport/membrane/potassium_ion_transmembrane_transport/potassium_ion_transport/regulation_of_ion_transmembrane_transport/voltage-gated_ion_channel_activity/	A_lipid_bilayer_along_with_all_the_proteins_and_protein_complexes_embedded_in_it_an_attached_to_it._[GOC:dos,_GOC:mah,_ISBN:0815316194]/"A_process_in_which_a_potassium_ion_is_transported_from_one_side_of_a_membrane_to_the_other."_[GOC:mah]/"A_process_in_which_an_ion_is_transported_across_a_membrane."_[GOC:mah]/"Any_process_that_modulates_the_frequency,_rate_or_extent_of_the_directed_movement_of_i…	biological_process/cellular_component/molecular_function/	#	IPR013518/IPR014756/IPR016449/IPR040445/IPR041647/	Immunoglobulin_E-set/Inward_rectifier_potassium_channel,_C-terminal/Potassium_channel,_inwardly_rectifying,_Kir/Potassium_channel,_inwardly_rectifying,_Kir,_cytoplasmic/Potassium_channel,_inwardly_rectifying,_transmembrane_domain/	IRK_C/Ig_E-set/K_chnl_inward-rec_Kir/K_chnl_inward-rec_Kir_cyto/Kir_TM/	#	note=B._malayi_BMA-IRK-3_protein,_contains_similarity_toPfam_domain_PF01007_Inward_rectifier_potassium_channelcontains_similarity_to_Interpro_domains_IPR014756(Immunoglobulin_E-set),_IPR013518_(Potassium_channel,inwardly_rectifying,_Kir,_cytoplasmic),_IPR016449(Potassium_channel,_inwardly_rectifying,_Kir)	#	7209.EJD74325.1	6.7e-185	653.3	Chromadorea	irk-3	GO:0003008,GO:0007610,GO:0007611,GO:0007613,GO:0007614,GO:0008150,GO:0032501,GO:0050877,GO:0050890		ko:K05330					ko00000,ko04040	1.A.2.1.14,1.A.2.1.15			Chromadorea	1KU32@119089,38BXT@33154,3BA68@33208,3D3JI@33213,40BSS@6231,KOG3827@1,KOG3827@2759	NA|NA|NA	P
Bm12010	WBGene00232271	155.942	933.43	-2.58184	2.45329e-07	#	155.942	72.2561	1.09655	0.0392002	#	933.43	72.2561	3.67839	6.47955e-14	#	Yes	#	GO:0004335/GO:0005524/GO:0005534/GO:0005737/GO:0006012/GO:0016301/GO:0016773/GO:0046835/	ATP_binding/carbohydrate_phosphorylation/cytoplasm/galactokinase_activity/galactose_binding/galactose_metabolic_process/kinase_activity/phosphotransferase_activity,_alcohol_group_as_acceptor/	All_of_the_contents_of_a_cell_excluding_the_plasma_membrane_and_nucleus,_but_including_other_subcellular_structures._[ISBN:0198547684]/"Catalysis_of_the_reaction:_D-galactose_+_ATP_=_alpha-D-galactose_1-phosphate_+_ADP_+_2_H(+)."_[EC:2.7.1.6,_RHEA:13553]/"Catalysis_of_the_transfer_of_a_phosphate_group,_usually_from_ATP,_to_a_substrate_molecule."_[ISBN:0198506732]/"Catalysis_of_the_transfer_of_a_p…	biological_process/cellular_component/molecular_function/	#	IPR000705/IPR006203/IPR006204/IPR006206/IPR013750/IPR014721/IPR019539/IPR019741/IPR020568/IPR036554/	GHMP_kinase,_ATP-binding,_conserved_site/GHMP_kinase,_C-terminal_domain/GHMP_kinase,_C-terminal_domain_superfamily/GHMP_kinase_N-terminal_domain/Galactokinase/Galactokinase,_conserved_site/Galactokinase_galactose-binding_domain/Mevalonate/galactokinase/Ribosomal_protein_S5_domain_2-type_fold/Ribosomal_protein_S5_domain_2-type_fold,_subgroup/	GHMP_kinase_C_dom/GHMP_kinase_C_sf/GHMP_kinase_N_dom/GHMP_knse_ATP-bd_CS/GalKase_gal-bd/Galactokinase/Galactokinase_CS/Mevalonate/galactokinase/Ribosomal_S5_D2-typ_fold/Ribosomal_S5_D2-typ_fold_subgr/	#	note=contains_similarity_to_Pfam_domain_PF08544_GHMP_kinases_C_terminal_contains_similarity_to_Interpro_domain_IPR013750_(GHMP_kinase,_C-terminal_domain)	#	7209.EFO23960.1	2.6e-220	771.2	Chromadorea			2.7.1.157	ko:K18674					ko00000,ko01000				Chromadorea	1KUWK@119089,38ESX@33154,3BENI@33208,3D0CA@33213,40BG3@6231,COG0153@1,KOG0631@2759	NA|NA|NA	G
Bm12054	WBGene00232315	179.704	745.967	-2.05346	1.29924e-05	#	179.704	140.301	0.364937	0.482376	#	745.967	140.301	2.4184	1.15019e-07	#	Yes	#	/	/	/	/	#	IPR011989/IPR016024/IPR024395/IPR034085/	Armadillo-like_helical/Armadillo-type_fold/CLASP_N-terminal_domain/TOG_domain/	ARM-like/ARM-type_fold/CLASP_N_dom/TOG/	#	no_NCBI	#	7209.EJD74993.1	0.0	1144.0	Chromadorea													Chromadorea	1KXVK@119089,38G28@33154,3BA4M@33208,3CV0X@33213,40FMG@6231,KOG2933@1,KOG2933@2759	NA|NA|NA	S
Bm12265	WBGene00232526	12.2664	125.063	-3.34829	2.4679e-06	#	12.2664	21.2239	0.74866	0.348274	#	125.063	21.2239	2.59963	0.000210371	#	Yes	#	/	/	/	/	#	IPR002542/	Domain_of_unknown_function_DUF19/	DUF19/	#	no_NCBI	#	7209.EFO24286.2	1.8e-44	185.3	Chromadorea													Chromadorea	1KW95@119089,2BE07@1,2S13P@2759,3A3UH@33154,3BRYE@33208,3D974@33213,40DRU@6231	NA|NA|NA	S
Bm12299	WBGene00232560	289.581	2272.1	-2.97196	2.5095e-07	#	289.581	336.369	0.221035	0.737824	#	2272.1	336.369	2.75092	9.77967e-07	#	Yes	#	GO:0003777/GO:0005515/GO:0005871/	kinesin_complex/microtubule_motor_activity/protein_binding/	Any_complex_that_includes_a_dimer_of_molecules_from_the_kinesin_superfamily,_a_group_of_related_proteins_that_contain_an_extended_region_of_predicted_alpha-helical_coiled_coil_in_the_main_chain_that_likely_produces_dimerization._The_native_complexes_of_several_kinesin_family_members_have_also_been_shown_to_contain_additional_peptides,_often_designated_light_chains_as_all_of_the_noncatalytic_subun…	cellular_component/molecular_function/	#	IPR002151/IPR011990/	Kinesin_light_chain/Tetratricopeptide-like_helical_domain_superfamily/	Kinesin_light/TPR-like_helical_dom_sf/	#	note=contains_similarity_to_Pfam_domain_PF09311_Rabaptin-like_protein_contains_similarity_to_Interpro_domains_IPR002151_(Kinesin_light_chain),_IPR015390_(Rabaptin,_GTPase-Rab5_binding_domain)	#	7209.EFO28066.2	2e-119	435.3	Chromadorea		GO:0000003,GO:0000226,GO:0000280,GO:0000902,GO:0000904,GO:0000910,GO:0002119,GO:0002164,GO:0003674,GO:0005488,GO:0005515,GO:0005575,GO:0005622,GO:0005623,GO:0005634,GO:0005635,GO:0005737,GO:0005856,GO:0005871,GO:0005875,GO:0006810,GO:0006928,GO:0006996,GO:0007010,GO:0007017,GO:0007018,GO:0007049,GO:0007097,GO:0007143,GO:0007275,GO:0007276,GO:0007292,GO:0007399,GO:0007409,GO:0008092,GO:0008150,GO:…		ko:K10407	ko05132,map05132				ko00000,ko00001,ko03019,ko04812				Chromadorea	1KXJY@119089,38CFM@33154,3BC82@33208,3CWNT@33213,40CF3@6231,COG0457@1,KOG1840@2759	NA|NA|NA	Z
Bm12478	WBGene00232739	440.546	2898.46	-2.71778	5.65369e-08	#	440.546	469.65	0.0964807	0.868271	#	2898.46	469.65	2.6213	7.7572e-08	#	Yes	#	GO:0003676/GO:0008270/	nucleic_acid_binding/zinc_ion_binding/	Interacting_selectively_and_non-covalently_with_any_nucleic_acid._[GOC:jl]/"Interacting_selectively_and_non-covalently_with_zinc_(Zn)_ions."_[GOC:ai]/	molecular_function/	#	IPR001878/IPR002999/	Tudor_domain/Zinc_finger,_CCHC-type/	Tudor/Znf_CCHC/	#	no_NCBI	#	noEgg
Bm12527	WBGene00232788	353	6567.63	-4.21718	1.87102e-24	#	353	344.375	0.0343239	0.94447	#	6567.63	344.375	4.2515	2.02601e-25	#	Yes	#	/GO:0005085/GO:0005089/GO:0005515/GO:0035023/GO:0035556/	/Rho_guanyl-nucleotide_exchange_factor_activity/guanyl-nucleotide_exchange_factor_activity/intracellular_signal_transduction/protein_binding/regulation_of_Rho_protein_signal_transduction/	/"Any_process_that_modulates_the_frequency,_rate_or_extent_of_Rho_protein_signal_transduction."_[GOC:bf]/"Interacting_selectively_and_non-covalently_with_any_protein_or_protein_complex_(a_complex_of_two_or_more_proteins_that_may_include_other_nonprotein_molecules)."_[GOC:go_curators]/"Stimulates_the_exchange_of_guanyl_nucleotides_associated_with_a_GTPase._Under_normal_cellular_physiological_condi…	/biological_process/molecular_function/	#	/IPR000219/IPR001331/IPR001452/IPR001849/IPR011993/IPR035899/IPR036028/	/Dbl_homology_(DH)_domain/Dbl_homology_(DH)_domain_superfamily/Guanine-nucleotide_dissociation_stimulator,_CDC24,_conserved_site/PH-like_domain_superfamily/Pleckstrin_homology_domain/SH3-like_domain_superfamily/SH3_domain/	/DBL_dom_sf/DH-domain/GDS_CDC24_CS/PH-like_dom_sf/PH_domain/SH3-like_dom_sf/SH3_domain/	#	no_NCBI	#	7209.EFO24631.1	2.5e-239	834.7	Chromadorea				ko:K05769	ko04810,map04810				ko00000,ko00001,ko04131				Chromadorea	1KYCC@119089,38H4U@33154,3BAWQ@33208,3CTCW@33213,40FMP@6231,KOG3519@1,KOG3519@2759	NA|NA|NA	T
Bm12731	WBGene00232992	125.607	795.638	-2.66172	1.60238e-15	#	125.607	134.39	0.10975	0.786037	#	795.638	134.39	2.55197	1.64816e-14	#	Yes	#	GO:0003824/	catalytic_activity/	Catalysis_of_a_biochemical_reaction_at_physiological_temperatures._In_biologically_catalyzed_reactions,_the_reactants_are_known_as_substrates,_and_the_catalysts_are_naturally_occurring_macromolecular_substances_known_as_enzymes._Enzymes_possess_specific_binding_sites_for_substrates,_and_are_usually_composed_wholly_or_largely_of_protein,_but_RNA_that_has_catalytic_activity_(ribozyme)_is_often_also…	molecular_function/	#	IPR000873/	AMP-dependent_synthetase/ligase/	AMP-dep_Synth/Lig/	#	note=contains_similarity_to_Pfam_domain_PF00501_AMP-binding_enzyme_contains_similarity_to_Interpro_domain_IPR000873_(AMP-dependent_synthetase/ligase)	#	6326.BUX.s00713.915	7.4e-161	574.3	Chromadorea			6.2.1.3	ko:K01897	ko00061,ko00071,ko01100,ko01212,ko02024,ko03320,ko04146,ko04216,ko04714,ko04920,map00061,map00071,map01100,map01212,map02024,map03320,map04146,map04216,map04714,map04920	M00086	R01280	RC00004,RC00014	ko00000,ko00001,ko00002,ko01000,ko01004,ko04147	4.C.1.1			Chromadorea	1KYR5@119089,3AH1J@33154,3BYYH@33208,3DE9B@33213,40FZS@6231,COG1022@1,KOG1256@2759	NA|NA|NA	I
Bm12751	WBGene00233012	175.006	1608.96	-3.20003	1.8213e-09	#	175.006	22.8072	2.88737	4.0805e-07	#	1608.96	22.8072	6.0874	1.22263e-28	#	Yes	#	/	/	/	/	#	IPR016186/IPR016187/	C-type_lectin-like/link_domain_superfamily/C-type_lectin_fold/	C-type_lectin-like/link_sf/CTDL_fold/	#	no_NCBI	#	noEgg
Bm12785	WBGene00233046	638.041	7278.21	-3.51114	7.06415e-76	#	638.041	202.47	1.64343	9.59417e-16	#	7278.21	202.47	5.15457	2.28156e-149	#	Yes	#	/	/	/	/	#	/	/	/	#	no_NCBI	#	noEgg
Bm12799	WBGene00233060	42.5589	221.393	-2.37388	4.00308e-08	#	42.5589	9.70084	2.18362	7.13538e-05	#	221.393	9.70084	4.5575	1.22519e-18	#	Yes	#	GO:0006508/GO:0008234/	cysteine-type_peptidase_activity/proteolysis/	Catalysis_of_the_hydrolysis_of_peptide_bonds_in_a_polypeptide_chain_by_a_mechanism_in_which_the_sulfhydryl_group_of_a_cysteine_residue_at_the_active_center_acts_as_a_nucleophile._[GOC:mah,_http://merops.sanger.ac.uk/about/glossary.htm#CATTYPE]/"The_hydrolysis_of_proteins_into_smaller_polypeptides_and/or_amino_acids_by_cleavage_of_their_peptide_bonds."_[GOC:bf,_GOC:mah]/	biological_process/molecular_function/	#	IPR000668/IPR013128/IPR013201/IPR038765/IPR039417/	Cathepsin_propeptide_inhibitor_domain_(I29)/Papain-like_cysteine_endopeptidase/Papain-like_cysteine_peptidase_superfamily/Peptidase_C1A/Peptidase_C1A,_papain_C-terminal/	Papain_like_cys_pep_sf/Peptidase_C1A/Peptidase_C1A_C/Peptidase_C1A_papain-like/Prot_inhib_I29/	#	note=B._malayi_BMA-CPL-7_protein,_contains_similarity_toPfam_domains_PF08246_(Cathepsin_propeptide_inhibitordomain_(I29)),_PF00112_(Papain_family_cysteine_protease)contains_similarity_to_Interpro_domains_IPR013128(Peptidase_C1A),_IPR013201_(Proteinase_inhibitor_I29,cathepsin_propeptide),_IPR000668_(Peptidase_C1A,_papainC-terminal)	#	7209.EJD73933.1	3.6e-122	444.9	Bilateria													Chromadorea	38I5R@33154,3BF68@33208,3CWSV@33213,COG4870@1,KOG1543@2759	NA|NA|NA	O
Bm12892	WBGene00233153	3478.73	18206.7	-2.38788	2.99262e-27	#	3478.73	818.017	2.0877	4.6287e-21	#	18206.7	818.017	4.47558	8.30046e-94	#	Yes	#	GO:0006511/GO:0016579/GO:0036459/	protein_deubiquitination/thiol-dependent_ubiquitinyl_hydrolase_activity/ubiquitin-dependent_protein_catabolic_process/	Catalysis_of_the_thiol-dependent_hydrolysis_of_an_ester,_thioester,_amide,_peptide_or_isopeptide_bond_formed_by_the_C-terminal_glycine_of_ubiquitin._[EC:3.4.19.12,_GOC:bf,_GOC:ka]/"The_chemical_reactions_and_pathways_resulting_in_the_breakdown_of_a_protein_or_peptide_by_hydrolysis_of_its_peptide_bonds,_initiated_by_the_covalent_attachment_of_a_ubiquitin_group,_or_multiple_ubiquitin_groups,_to_the…	biological_process/molecular_function/	#	IPR001394/IPR003323/IPR018200/IPR028889/IPR038765/	OTU_domain/Papain-like_cysteine_peptidase_superfamily/Peptidase_C19,_ubiquitin_carboxyl-terminal_hydrolase/Ubiquitin_specific_protease,_conserved_site/Ubiquitin_specific_protease_domain/	OTU_dom/Papain_like_cys_pep_sf/Peptidase_C19_UCH/USP_CS/USP_dom/	#	note=contains_similarity_to_Pfam_domains_PF00443_(Ubiquitin_carboxyl-terminal_hydrolase),_PF02338_(OTU-like_cysteine_protease)_contains_similarity_to_Interpro_domains_IPR003323_(Ovarian_tumour,_otubain),_IPR001394_(Peptidase_C19,_ubiquitin_carboxyl-terminal_hydrolase)	#	7209.EFO26035.2	0.0	1321.6	Nematoda													Chromadorea	39UU7@33154,3BHK0@33208,3CYFA@33213,40R22@6231,KOG1864@1,KOG1864@2759,KOG1868@1,KOG1868@2759	NA|NA|NA	O
Bm12902	WBGene00233163	268.94	1641.43	-2.60969	1.03517e-15	#	268.94	293.069	0.131111	0.734149	#	1641.43	293.069	2.47858	1.20305e-14	#	Yes	#	/	/	/	/	#	/	/	/	#	no_NCBI	#	noEgg
Bm12915	WBGene00233176	89.2093	364.318	-2.02797	8.04868e-05	#	89.2093	29.2933	1.56884	0.00407722	#	364.318	29.2933	3.5968	2.43015e-12	#	Yes	#	GO:0016020/GO:0016021/	integral_component_of_membrane/membrane/	A_lipid_bilayer_along_with_all_the_proteins_and_protein_complexes_embedded_in_it_an_attached_to_it._[GOC:dos,_GOC:mah,_ISBN:0815316194]/"The_component_of_a_membrane_consisting_of_the_gene_products_and_protein_complexes_having_at_least_some_part_of_their_peptide_sequence_embedded_in_the_hydrophobic_region_of_the_membrane."_[GOC:dos,_GOC:go_curators]/	cellular_component/	#	IPR000483/IPR003598/IPR003599/IPR007110/IPR013098/IPR013783/IPR032675/IPR036179/	Cysteine-rich_flanking_region,_C-terminal/Immunoglobulin-like_domain/Immunoglobulin-like_domain_superfamily/Immunoglobulin-like_fold/Immunoglobulin_I-set/Immunoglobulin_subtype/Immunoglobulin_subtype_2/Leucine-rich_repeat_domain_superfamily/	Cys-rich_flank_reg_C/Ig-like_dom/Ig-like_dom_sf/Ig-like_fold/Ig_I-set/Ig_sub/Ig_sub2/LRR_dom_sf/	#	note=contains_similarity_to_Pfam_domain_PF07679_Immunoglobulin_I-set_domain_contains_similarity_to_Interpro_domains_IPR003598_(Immunoglobulin_subtype_2),_IPR013098_(Immunoglobulin_I-set),_IPR013783_(Immunoglobulin-like_fold),_IPR003599_(Immunoglobulin_subtype)	#	6334.EFV52036	1.3e-14	87.4	Bilateria													Chromadorea	39JRM@33154,3BAUD@33208,3CZQI@33213,COG4886@1,KOG0619@2759	NA|NA|NA	T
Bm12927	WBGene00233188	761.305	4682	-2.62032	5.07365e-15	#	761.305	199.951	1.9349	1.56203e-08	#	4682	199.951	4.55523	3.19231e-43	#	Yes	#	/	/	/	/	#	IPR006671/IPR013763/IPR036915/IPR039361/	Cyclin/Cyclin,_N-terminal/Cyclin-like/Cyclin-like_superfamily/	Cyclin/Cyclin-like/Cyclin-like_sf/Cyclin_N/	#	note=contains_similarity_to_Pfam_domain_PF00134_Cyclin,_N-terminal_domain_contains_similarity_to_Interpro_domains_IPR028858_(Cyclin_E),_IPR013763_(Cyclin-like),_IPR006671_(Cyclin,_N-terminal)	#	7209.EFO25614.1	6.6e-253	880.2	Eukaryota													Chromadorea	COG5024@1,KOG0655@2759	NA|NA|NA	D
Bm12946	WBGene00233207	246.385	4382.4	-4.15173	2.84276e-23	#	246.385	743.105	-1.59121	0.000241882	#	4382.4	743.105	2.56052	7.03264e-10	#	Yes	#	GO:0005515/	protein_binding/	Interacting_selectively_and_non-covalently_with_any_protein_or_protein_complex_(a_complex_of_two_or_more_proteins_that_may_include_other_nonprotein_molecules)._[GOC:go_curators]/	molecular_function/	#	IPR001660/IPR013761/	Sterile_alpha_motif/pointed_domain_superfamily/Sterile_alpha_motif_domain/	SAM/SAM/pointed_sf/	#	note=contains_similarity_to_Pfam_domain_PF07647_SAM_domain_(Sterile_alpha_motif)_contains_similarity_to_Interpro_domains_IPR013761_(Sterile_alpha_motif/pointed_domain),_IPR011510_(Sterile_alpha_motif,_type_2)	#	noEgg
Bm12977	WBGene00233238	119.252	1289.67	-3.43358	9.341e-14	#	119.252	53.3731	1.17264	0.0202047	#	1289.67	53.3731	4.60622	3.15887e-23	#	Yes	#	/	/	/	/	#	/	/	/	#	no_NCBI	#	noEgg
Bm13031	WBGene00233292	49.3161	239.686	-2.28243	7.66656e-05	#	49.3161	12.1286	1.96936	0.0022702	#	239.686	12.1286	4.25179	2.35906e-12	#	Yes	#	/	/	/	/	#	/	/	/	#	no_NCBI	#	noEgg
Bm13137	WBGene00233398	60.3466	712.187	-3.55961	2.01992e-07	#	60.3466	26.8362	1.18213	0.115082	#	712.187	26.8362	4.74174	3.30789e-12	#	Yes	#	/	/	/	/	#	/	/	/	#	no_NCBI	#	noEgg
Bm13180	WBGene00233441	0.788232	24.8757	-5.02344	0.000396156	#	0.788232	0.337018	0.601759	0.777906	#	24.8757	0.337018	5.6252	0.000576268	#	Yes	#	/	/	/	/	#	/	/	/	#	no_NCBI	#	noEgg
Bm13506	WBGene00233767	107.948	961.279	-3.15195	7.85054e-16	#	107.948	91.9732	0.218027	0.640615	#	961.279	91.9732	3.36998	6.0932e-18	#	Yes	#	/	/	/	/	#	/	/	/	#	no_NCBI	#	7209.EFO26769.1	1.7e-14	85.5	Chromadorea				ko:K12616	ko03018,map03018				ko00000,ko00001,ko03019				Chromadorea	1KVXY@119089,38HMV@33154,3BDGA@33208,3CXEH@33213,40D5U@6231,KOG1916@1,KOG1916@2759	NA|NA|NA	S
Bm13510	WBGene00233771	1217.09	20514.9	-4.07497	9.21259e-21	#	1217.09	1153.1	0.0781548	0.88048	#	20514.9	1153.1	4.15313	3.1916e-22	#	Yes	#	GO:0005515/	protein_binding/	Interacting_selectively_and_non-covalently_with_any_protein_or_protein_complex_(a_complex_of_two_or_more_proteins_that_may_include_other_nonprotein_molecules)._[GOC:go_curators]/	molecular_function/	#	IPR001810/IPR032675/IPR036047/	F-box-like_domain_superfamily/F-box_domain/Leucine-rich_repeat_domain_superfamily/	F-box-like_dom_sf/F-box_dom/LRR_dom_sf/	#	note=contains_similarity_to_Pfam_domain_PF12937_F-box-like_contains_similarity_to_Interpro_domain_IPR001810_(F-box_domain)	#	noEgg
Bm13584	WBGene00233845	306.444	1243.09	-2.02054	7.39829e-15	#	306.444	180.825	0.767255	0.00626158	#	1243.09	180.825	2.7878	8.01025e-27	#	Yes	#	GO:0001508/GO:0004930/GO:0005887/GO:0007165/GO:0007186/GO:0007213/GO:0014057/GO:0016020/GO:0016021/GO:0016907/GO:0042493/GO:0043051/GO:1902474/	G_protein-coupled_acetylcholine_receptor_activity/G_protein-coupled_acetylcholine_receptor_signaling_pathway/G_protein-coupled_receptor_activity/G_protein-coupled_receptor_signaling_pathway/action_potential/integral_component_of_membrane/integral_component_of_plasma_membrane/membrane/positive_regulation_of_acetylcholine_secretion,_neurotransmission/positive_regulation_of_protein_localization_to_s…	A_lipid_bilayer_along_with_all_the_proteins_and_protein_complexes_embedded_in_it_an_attached_to_it._[GOC:dos,_GOC:mah,_ISBN:0815316194]/"A_process_in_which_membrane_potential_cycles_through_a_depolarizing_spike,_triggered_in_response_to_depolarization_above_some_threshold,_followed_by_repolarization._This_cycle_is_driven_by_the_flow_of_ions_through_various_voltage_gated_channels_with_different_th…	biological_process/cellular_component/molecular_function/	#	IPR000276/IPR000995/IPR017452/	GPCR,_rhodopsin-like,_7TM/G_protein-coupled_receptor,_rhodopsin-like/Muscarinic_acetylcholine_receptor_family/	GPCR_Rhodpsn/GPCR_Rhodpsn_7TM/Musac_Ach_rcpt/	#	note=contains_similarity_to_Pfam_domain_PF00001_7_transmembrane_receptor_(rhodopsin_family)_contains_similarity_to_Interpro_domain_IPR000276_(G_protein-coupled_receptor,_rhodopsin-like)	#	6238.CBG04581	1.9e-107	396.7	Rhabditida	gar-3	GO:0001505,GO:0001508,GO:0001956,GO:0003674,GO:0004888,GO:0004930,GO:0005575,GO:0005623,GO:0005886,GO:0005887,GO:0007154,GO:0007165,GO:0007186,GO:0007213,GO:0008150,GO:0008227,GO:0009719,GO:0009725,GO:0009987,GO:0010033,GO:0010646,GO:0010647,GO:0010817,GO:0014056,GO:0014057,GO:0015464,GO:0016020,GO:0016021,GO:0016907,GO:0023051,GO:0023052,GO:0023056,GO:0030594,GO:0031224,GO:0031226,GO:0032222,GO:…		ko:K04131	ko04020,ko04080,ko04725,ko04742,ko04810,ko04911,ko04970,ko04971,ko04972,map04020,map04080,map04725,map04742,map04810,map04911,map04970,map04971,map04972				ko00000,ko00001,ko04030				Chromadorea	1KW1X@119089,38DKH@33154,3BBA2@33208,3CRCK@33213,40DBJ@6231,40RQX@6236,KOG4220@1,KOG4220@2759	NA|NA|NA	T
Bm1391	WBGene00221652	47.3817	588.88	-3.6348	0.00881582	#	47.3817	14.0169	1.77385	0.217875	#	588.88	14.0169	5.40865	4.44702e-05	#	Yes	#	GO:0004842/GO:0005634/GO:0008270/GO:0016567/GO:0036297/	interstrand_cross-link_repair/nucleus/protein_ubiquitination/ubiquitin-protein_transferase_activity/zinc_ion_binding/	A_membrane-bounded_organelle_of_eukaryotic_cells_in_which_chromosomes_are_housed_and_replicated._In_most_cells,_the_nucleus_contains_all_of_the_cell's_chromosomes_except_the_organellar_chromosomes,_and_is_the_site_of_RNA_synthesis_and_processing._In_some_species,_or_in_specialized_cell_types,_RNA_metabolism_or_DNA_replication_may_be_absent._[GOC:go_curators]/"Catalysis_of_the_transfer_of_ubiquiti…	biological_process/cellular_component/molecular_function/	#	IPR001841/IPR013083/IPR037381/	E3_ubiquitin-protein_ligase_RFWD3/Zinc_finger,_RING-type/Zinc_finger,_RING/FYVE/PHD-type/	RFWD3/Znf_RING/Znf_RING/FYVE/PHD/	#	note=contains_similarity_to_Pfam_domain_PF13639_Ring_finger_domain_contains_similarity_to_Interpro_domains_IPR001841_(Zinc_finger,_RING-type),_IPR013083_(Zinc_finger,_RING/FYVE/PHD-type)	#	7209.EFO22820.2	2.6e-10	72.0	Chromadorea			2.3.2.27	ko:K11985					ko00000,ko01000,ko04121				Chromadorea	1M0EX@119089,39TEM@33154,3BIGW@33208,3CY4W@33213,40EYA@6231,KOG0827@1,KOG0827@2759	NA|NA|NA	O
Bm14098	WBGene00234359	10.7682	173.111	-3.99913	7.50125e-12	#	10.7682	10.3269	0.0424833	0.956417	#	173.111	10.3269	4.04161	3.86297e-11	#	Yes	#	GO:0005216/GO:0006811/GO:0016020/GO:0016021/GO:0034220/	integral_component_of_membrane/ion_channel_activity/ion_transmembrane_transport/ion_transport/membrane/	A_lipid_bilayer_along_with_all_the_proteins_and_protein_complexes_embedded_in_it_an_attached_to_it._[GOC:dos,_GOC:mah,_ISBN:0815316194]/"A_process_in_which_an_ion_is_transported_across_a_membrane."_[GOC:mah]/"Enables_the_facilitated_diffusion_of_an_ion_(by_an_energy-independent_process)_by_passage_through_a_transmembrane_aqueous_pore_or_channel_without_evidence_for_a_carrier-mediated_mechanism._M…	biological_process/cellular_component/molecular_function/	#	IPR024862/	Transient_receptor_potential_cation_channel_subfamily_V/	TRPV/	#	no_NCBI	#	6326.BUX.s00896.1	1.1e-99	370.5	Chromadorea		GO:0005575,GO:0005623,GO:0005886,GO:0005929,GO:0016020,GO:0042995,GO:0043226,GO:0044464,GO:0071944,GO:0097730,GO:0120025		ko:K04974	ko04961,map04961				ko00000,ko00001,ko04040	1.A.4.2.10,1.A.4.2.3			Chromadorea	1KUPD@119089,38C3C@33154,3BBRN@33208,3CV5B@33213,40BCP@6231,KOG3676@1,KOG3676@2759	NA|NA|NA	PT
Bm14313	WBGene00234574	90.8676	791.594	-3.11796	9.62087e-29	#	90.8676	13.8413	2.73976	3.25411e-12	#	791.594	13.8413	5.85771	2.02152e-54	#	Yes	#	/	/	/	/	#	/	/	/	#	no_NCBI	#	noEgg
Bm14670	WBGene00235005	505.428	2655.07	-2.39228	6.39145e-15	#	505.428	335.187	0.59632	0.0722752	#	2655.07	335.187	2.98861	4.15137e-23	#	Yes	#	GO:0016020/GO:0016021/	integral_component_of_membrane/membrane/	A_lipid_bilayer_along_with_all_the_proteins_and_protein_complexes_embedded_in_it_an_attached_to_it._[GOC:dos,_GOC:mah,_ISBN:0815316194]/"The_component_of_a_membrane_consisting_of_the_gene_products_and_protein_complexes_having_at_least_some_part_of_their_peptide_sequence_embedded_in_the_hydrophobic_region_of_the_membrane."_[GOC:dos,_GOC:go_curators]/	cellular_component/	#	/	/	/	#	no_NCBI	#	noEgg
Bm14705	WBGene00235040	396.113	5945.15	-3.90704	2.66433e-17	#	396.113	368.483	0.105728	0.847554	#	5945.15	368.483	4.01276	9.14095e-19	#	Yes	#	/	/	/	/	#	IPR029153/	Chondroitin_proteoglycan_4/	CPG4/	#	note=contains_similarity_to_Pfam_domain_PF15481_Chondroitin_proteoglycan_4_contains_similarity_to_Interpro_domain_IPR029153_(Chondroitin_proteoglycan_4)	#	7209.EJD75161.1	9.4e-46	191.0	Chromadorea													Chromadorea	1KX12@119089,2DZEV@1,2S6Z7@2759,3A9U1@33154,3BU1A@33208,3DBC7@33213,40EQA@6231	NA|NA|NA	S
Bm14727	WBGene00235062	152.903	1674.14	-3.452	3.111e-13	#	152.903	74.8089	1.03861	0.0438866	#	1674.14	74.8089	4.49062	1.50797e-21	#	Yes	#	/	/	/	/	#	/	/	/	#	no_NCBI	#	noEgg
Bm14736	WBGene00235071	908.116	11798.4	-3.69947	4.03962e-31	#	908.116	333.747	1.44887	1.36664e-05	#	11798.4	333.747	5.14834	1.21441e-59	#	Yes	#	GO:0046872/	metal_ion_binding/	Interacting_selectively_and_non-covalently_with_any_metal_ion._[GOC:ai]/	molecular_function/	#	IPR000571/IPR036855/	Zinc_finger,_CCCH-type/Zinc_finger,_CCCH-type_superfamily/	Znf_CCCH/Znf_CCCH_sf/	#	note=contains_similarity_to_Pfam_domain_PF00642_Zinc_finger_C-x8-C-x5-C-x3-H_type_(and_similar)_contains_similarity_to_Interpro_domain_IPR000571_(Zinc_finger,_CCCH-type)	#	noEgg
Bm1535	WBGene00221796	111.056	880.919	-2.98415	9.30468e-26	#	111.056	54.909	1.01272	0.00212536	#	880.919	54.909	3.99687	5.41465e-40	#	Yes	#	GO:0003824/GO:0004555/GO:0005991/GO:0008152/GO:0016020/GO:0016021/GO:0016787/GO:0016798/	alpha,alpha-trehalase_activity/catalytic_activity/hydrolase_activity/hydrolase_activity,_acting_on_glycosyl_bonds/integral_component_of_membrane/membrane/metabolic_process/trehalose_metabolic_process/	A_lipid_bilayer_along_with_all_the_proteins_and_protein_complexes_embedded_in_it_an_attached_to_it._[GOC:dos,_GOC:mah,_ISBN:0815316194]/"Catalysis_of_a_biochemical_reaction_at_physiological_temperatures._In_biologically_catalyzed_reactions,_the_reactants_are_known_as_substrates,_and_the_catalysts_are_naturally_occurring_macromolecular_substances_known_as_enzymes._Enzymes_possess_specific_binding_…	biological_process/cellular_component/molecular_function/	#	IPR001661/IPR008928/IPR012341/IPR018232/	Glycoside_hydrolase,_family_37/Glycoside_hydrolase,_family_37,_conserved_site/Six-hairpin_glycosidase-like_superfamily/Six-hairpin_glycosidase_superfamily/	6-hairpin_glycosidase_sf/6hp_glycosidase-like_sf/Glyco_hydro_37/Glyco_hydro_37_CS/	#	note=contains_similarity_to_Pfam_domain_PF01204_Trehalase_contains_similarity_to_Interpro_domains_IPR001661_(Glycoside_hydrolase,_family_37),_IPR008928_(Six-hairpin_glycosidase-like)	#	7209.EFO20256.2	3.3e-309	1067.0	Chromadorea	tre-3		3.2.1.28	ko:K01194	ko00500,ko01100,map00500,map01100		R00010	RC00049	ko00000,ko00001,ko00537,ko01000		GH37		Chromadorea	1KY44@119089,38CKH@33154,3BBMJ@33208,3CRSP@33213,40BY3@6231,COG1626@1,KOG0602@2759	NA|NA|NA	G
Bm1543	WBGene00221804	513.685	3732.75	-2.86096	2.01501e-11	#	513.685	162.353	1.65978	0.000166089	#	3732.75	162.353	4.52074	2.7305e-27	#	Yes	#	/	/	/	/	#	IPR001304/IPR016186/IPR016187/	C-type_lectin-like/C-type_lectin-like/link_domain_superfamily/C-type_lectin_fold/	C-type_lectin-like/C-type_lectin-like/link_sf/CTDL_fold/	#	note=contains_similarity_to_Interpro_domains_IPR016187_(C-type_lectin_fold),_IPR016186_(C-type_lectin-like)	#	7209.EFO17098.1	1.5e-06	61.2	Chromadorea		GO:0000003,GO:0003006,GO:0003674,GO:0005488,GO:0005515,GO:0007275,GO:0007276,GO:0007281,GO:0007530,GO:0008150,GO:0009653,GO:0009790,GO:0009987,GO:0010171,GO:0010172,GO:0018992,GO:0019953,GO:0022412,GO:0022414,GO:0030154,GO:0032501,GO:0032502,GO:0032504,GO:0040007,GO:0040021,GO:0040022,GO:0044703,GO:0048468,GO:0048589,GO:0048598,GO:0048609,GO:0048856,GO:0048869,GO:0051704	3.6.4.13	ko:K12813	ko03040,map03040				ko00000,ko00001,ko01000,ko03041				Chromadorea	1KTPD@119089,3AI4W@33154,3B97J@33208,3CW66@33213,40B2P@6231,COG1643@1,KOG0923@2759	NA|NA|NA	A
Bm1596	WBGene00221857	40.824	306.899	-2.89953	1.937e-16	#	40.824	40.6226	0.0107879	0.98083	#	306.899	40.6226	2.88874	1.49236e-15	#	Yes	#	GO:0016020/GO:0016021/GO:0030001/GO:0046873/GO:0055085/	integral_component_of_membrane/membrane/metal_ion_transmembrane_transporter_activity/metal_ion_transport/transmembrane_transport/	A_lipid_bilayer_along_with_all_the_proteins_and_protein_complexes_embedded_in_it_an_attached_to_it._[GOC:dos,_GOC:mah,_ISBN:0815316194]/"Enables_the_transfer_of_metal_ions_from_one_side_of_a_membrane_to_the_other."_[GOC:ai]/"The_component_of_a_membrane_consisting_of_the_gene_products_and_protein_complexes_having_at_least_some_part_of_their_peptide_sequence_embedded_in_the_hydrophobic_region_of_th…	biological_process/cellular_component/molecular_function/	#	IPR003689/	Zinc/iron_permease/	ZIP/	#	no_NCBI	#	6238.CBG00400	8.3e-45	187.6	Rhabditida	tag-141												Chromadorea	1KZFZ@119089,38C7J@33154,3BBZP@33208,3CXNR@33213,40GKQ@6231,40ZWC@6236,COG0428@1,KOG2693@2759	NA|NA|NA	P
Bm16935	WBGene00255556	113.412	596.534	-2.39415	3.96076e-16	#	113.412	96.463	0.221875	0.52717	#	596.534	96.463	2.61603	1.49602e-18	#	Yes	#	GO:0016020/GO:0016021/	integral_component_of_membrane/membrane/	A_lipid_bilayer_along_with_all_the_proteins_and_protein_complexes_embedded_in_it_an_attached_to_it._[GOC:dos,_GOC:mah,_ISBN:0815316194]/"The_component_of_a_membrane_consisting_of_the_gene_products_and_protein_complexes_having_at_least_some_part_of_their_peptide_sequence_embedded_in_the_hydrophobic_region_of_the_membrane."_[GOC:dos,_GOC:go_curators]/	cellular_component/	#	/	/	/	#	no_NCBI	#	noEgg
Bm1709	WBGene00221970	16.5576	168.407	-3.34882	0.000109289	#	16.5576	7.45375	1.1475	0.24831	#	168.407	7.45375	4.49632	4.1311e-07	#	Yes	#	GO:0004672/GO:0005524/GO:0006468/	ATP_binding/protein_kinase_activity/protein_phosphorylation/	Catalysis_of_the_phosphorylation_of_an_amino_acid_residue_in_a_protein,_usually_according_to_the_reaction:_a_protein_+_ATP_=_a_phosphoprotein_+_ADP._[MetaCyc:PROTEIN-KINASE-RXN]/"Interacting_selectively_and_non-covalently_with_ATP,_adenosine_5'-triphosphate,_a_universally_important_coenzyme_and_enzyme_regulator."_[ISBN:0198506732]/"The_process_of_introducing_a_phosphate_group_on_to_a_protein."_[G…	biological_process/molecular_function/	#	IPR000719/IPR011009/	Protein_kinase-like_domain_superfamily/Protein_kinase_domain/	Kinase-like_dom_sf/Prot_kinase_dom/	#	note=contains_similarity_to_Pfam_domain_PF00069_Protein_kinase_domain_contains_similarity_to_Interpro_domains_IPR002290_(Serine/threonine/dual_specificity_protein_kinase,_catalytic_domain),_IPR011009_(Protein_kinase-like_domain),_IPR000719_(Protein_kinase_domain)	#	6326.BUX.s01513.311	1.1e-79	303.9	Bilateria													Chromadorea	38ER3@33154,3B9A4@33208,3CWBQ@33213,KOG1164@1,KOG1164@2759	NA|NA|NA	T
Bm17094	WBGene00268238	142.6	781.847	-2.45632	2.74818e-21	#	142.6	48.2413	1.53586	3.20829e-07	#	781.847	48.2413	3.99219	7.60482e-45	#	Yes	#	/	/	/	/	#	IPR001841/IPR013083/	Zinc_finger,_RING-type/Zinc_finger,_RING/FYVE/PHD-type/	Znf_RING/Znf_RING/FYVE/PHD/	#	no_NCBI	#	7209.EFO22820.2	3.3e-10	72.4	Chromadorea			2.3.2.27	ko:K11985					ko00000,ko01000,ko04121				Chromadorea	1M0EX@119089,39TEM@33154,3BIGW@33208,3CY4W@33213,40EYA@6231,KOG0827@1,KOG0827@2759	NA|NA|NA	O
Bm17144	WBGene00268287	92.2653	957.973	-3.37355	1.84195e-08	#	92.2653	66.3101	0.465575	0.492622	#	957.973	66.3101	3.83913	7.03984e-11	#	Yes	#	/	/	/	/	#	/	/	/	#	no_NCBI	#	noEgg
Bm17145	WBGene00268288	42.942	654.849	-3.92699	4.79096e-23	#	42.942	36.5956	0.183972	0.715532	#	654.849	36.5956	4.11096	7.83608e-24	#	Yes	#	/	/	/	/	#	/	/	/	#	no_NCBI	#	noEgg
Bm17176	WBGene00268319	68.7878	729.772	-3.40493	3.63868e-30	#	68.7878	46.9633	0.513652	0.157034	#	729.772	46.9633	3.91858	1.5773e-35	#	Yes	#	/	/	/	/	#	/	/	/	#	no_NCBI	#	noEgg
Bm17177	WBGene00268320	13.8232	97.0729	-2.81288	3.60126e-08	#	13.8232	3.24606	2.10417	0.00762795	#	97.0729	3.24606	4.91705	1.00143e-11	#	Yes	#	/	/	/	/	#	/	/	/	#	no_NCBI	#	noEgg
Bm17178	WBGene00268321	88.5276	1488.78	-4.07044	4.34341e-19	#	88.5276	78.0624	0.159997	0.772637	#	1488.78	78.0624	4.23044	1.34692e-20	#	Yes	#	/	/	/	/	#	/	/	/	#	no_NCBI	#	noEgg
Bm17211	WBGene00268354	100.662	1402.1	-3.79934	1.08405e-27	#	100.662	345.586	-1.78479	6.61975e-07	#	1402.1	345.586	2.01455	5.55741e-09	#	Yes	#	/	/	/	/	#	/	/	/	#	no_NCBI	#	noEgg
Bm17277	WBGene00268420	86.0437	1518.92	-4.14018	1.24673e-19	#	86.0437	57.2046	0.573969	0.27383	#	1518.92	57.2046	4.71415	1.14382e-24	#	Yes	#	/	/	/	/	#	/	/	/	#	no_NCBI	#	noEgg
Bm17283	WBGene00268426	258.034	1428.01	-2.46707	1.02038e-12	#	258.034	50.9953	2.3361	3.09708e-10	#	1428.01	50.9953	4.80317	8.91528e-41	#	Yes	#	/	/	/	/	#	IPR000573/IPR015928/	Aconitase/3-isopropylmalate_dehydratase,_swivel/Aconitase_A/isopropylmalate_dehydratase_small_subunit,_swivel_domain/	Aconitase/3IPM_dehydase_swvl/AconitaseA/IPMdHydase_ssu_swvl/	#	no_NCBI	#	7209.EJD76235.1	1.4e-79	302.8	Chromadorea			4.2.1.3	ko:K01681	ko00020,ko00630,ko00720,ko01100,ko01110,ko01120,ko01130,ko01200,ko01210,ko01230,map00020,map00630,map00720,map01100,map01110,map01120,map01130,map01200,map01210,map01230	M00009,M00010,M00012,M00173,M00740	R01324,R01325,R01900	RC00497,RC00498,RC00618	br01601,ko00000,ko00001,ko00002,ko01000				Chromadorea	1KV47@119089,38CNX@33154,3B95S@33208,3CSK2@33213,40BJU@6231,COG1048@1,KOG0453@2759	NA|NA|NA	CE
Bm17291	WBGene00268434	188.68	1666.77	-3.14021	4.39884e-22	#	188.68	31.0313	2.56291	5.40632e-12	#	1666.77	31.0313	5.70313	8.1255e-57	#	Yes	#	/	/	/	/	#	IPR015928/	Aconitase/3-isopropylmalate_dehydratase,_swivel/	Aconitase/3IPM_dehydase_swvl/	#	no_NCBI	#	7209.EJD76235.1	3.8e-24	117.9	Chromadorea			4.2.1.3	ko:K01681	ko00020,ko00630,ko00720,ko01100,ko01110,ko01120,ko01130,ko01200,ko01210,ko01230,map00020,map00630,map00720,map01100,map01110,map01120,map01130,map01200,map01210,map01230	M00009,M00010,M00012,M00173,M00740	R01324,R01325,R01900	RC00497,RC00498,RC00618	br01601,ko00000,ko00001,ko00002,ko01000				Chromadorea	1KV47@119089,38CNX@33154,3B95S@33208,3CSK2@33213,40BJU@6231,COG1048@1,KOG0453@2759	NA|NA|NA	CE
Bm17295	WBGene00268438	10.9142	151.858	-3.79496	3.86174e-10	#	10.9142	26.7388	-1.27595	0.0562429	#	151.858	26.7388	2.51901	2.03824e-05	#	Yes	#	/	/	/	/	#	IPR000536/IPR035500/	Nuclear_hormone_receptor,_ligand-binding_domain/Nuclear_hormone_receptor-like_domain_superfamily/	NHR_like_dom_sf/Nucl_hrmn_rcpt_lig-bd/	#	no_NCBI	#	noEgg
Bm17321	WBGene00268464	90.5382	478.326	-2.39957	1.14103e-14	#	90.5382	16.984	2.40737	1.11987e-09	#	478.326	16.984	4.80694	6.07516e-37	#	Yes	#	GO:0003676/	nucleic_acid_binding/	Interacting_selectively_and_non-covalently_with_any_nucleic_acid._[GOC:jl]/	molecular_function/	#	IPR013087/IPR029794/IPR036236/	Transcriptional_repressor_SCRATCH_1/2/Zinc_finger_C2H2-type/Zinc_finger_C2H2_superfamily/	SCRATCH1/2/Znf_C2H2_sf/Znf_C2H2_type/	#	no_NCBI	#	noEgg
Bm17335	WBGene00268478	20.8281	636.799	-4.934	0.00599305	#	20.8281	4.26919	2.2787	0.232658	#	636.799	4.26919	7.2127	3.81795e-05	#	Yes	#	/	/	/	/	#	IPR040426/	Uncharacterized_protein_C05B5.4-like/	C05B5.4-like/	#	no_NCBI	#	7209.EFO23312.2	2.2e-13	82.0	Chromadorea													Chromadorea	1KZ2Q@119089,2D2UY@1,2SP4A@2759,3AKXC@33154,3C0IY@33208,3DGKX@33213,40GDK@6231	NA|NA|NA
Bm17382	WBGene00268525	671.229	4793.39	-2.83614	1.01317e-14	#	671.229	390.349	0.776878	0.0473886	#	4793.39	390.349	3.61301	7.7949e-24	#	Yes	#	GO:0016020/GO:0016021/	integral_component_of_membrane/membrane/	A_lipid_bilayer_along_with_all_the_proteins_and_protein_complexes_embedded_in_it_an_attached_to_it._[GOC:dos,_GOC:mah,_ISBN:0815316194]/"The_component_of_a_membrane_consisting_of_the_gene_products_and_protein_complexes_having_at_least_some_part_of_their_peptide_sequence_embedded_in_the_hydrophobic_region_of_the_membrane."_[GOC:dos,_GOC:go_curators]/	cellular_component/	#	IPR003599/IPR007110/IPR013106/IPR013783/IPR036179/IPR037448/	Immunoglobulin-like_domain/Immunoglobulin-like_domain_superfamily/Immunoglobulin-like_fold/Immunoglobulin_V-set_domain/Immunoglobulin_subtype/Zwei_Ig_domain_protein_zig-8/	Ig-like_dom/Ig-like_dom_sf/Ig-like_fold/Ig_V-set/Ig_sub/Zig-8/	#	no_NCBI	#	7209.EFO27040.1	3.5e-54	218.8	Eukaryota													Chromadorea	KOG3510@1,KOG3510@2759	NA|NA|NA	S
Bm1751	WBGene00222012	240.195	4490.91	-4.2239	4.30901e-22	#	240.195	213.839	0.170988	0.742688	#	4490.91	213.839	4.39488	2.61457e-24	#	Yes	#	GO:0004497/GO:0005506/GO:0016020/GO:0016021/GO:0016491/GO:0016705/GO:0020037/GO:0046872/GO:0055114/	heme_binding/integral_component_of_membrane/iron_ion_binding/membrane/metal_ion_binding/monooxygenase_activity/oxidation-reduction_process/oxidoreductase_activity/oxidoreductase_activity,_acting_on_paired_donors,_with_incorporation_or_reduction_of_molecular_oxygen/	A_lipid_bilayer_along_with_all_the_proteins_and_protein_complexes_embedded_in_it_an_attached_to_it._[GOC:dos,_GOC:mah,_ISBN:0815316194]/"A_metabolic_process_that_results_in_the_removal_or_addition_of_one_or_more_electrons_to_or_from_a_substance,_with_or_without_the_concomitant_removal_or_addition_of_a_proton_or_protons."_[GOC:dhl,_GOC:ecd,_GOC:jh2,_GOC:jid,_GOC:mlg,_GOC:rph]/"Catalysis_of_an_oxid…	biological_process/cellular_component/molecular_function/	#	IPR001128/IPR002401/IPR017972/IPR036396/	Cytochrome_P450/Cytochrome_P450,_E-class,_group_I/Cytochrome_P450,_conserved_site/Cytochrome_P450_superfamily/	Cyt_P450/Cyt_P450_CS/Cyt_P450_E_grp-I/Cyt_P450_sf/	#	note=B._malayi_BMA-CYP-33B1_protein,_contains_similarityto_Pfam_domain_PF00067_Cytochrome_P450_contains_similarityto_Interpro_domains_IPR001128_(Cytochrome_P450),_IPR002401(Cytochrome_P450,_E-class,_group_I)	#	7209.EFO24453.1	2e-291	1007.7	Chromadorea				ko:K17946					ko00000,ko00199				Chromadorea	1KYDW@119089,38BSU@33154,3BC78@33208,3CRSA@33213,40FEW@6231,COG2124@1,KOG0156@2759	NA|NA|NA	Q
Bm17576	WBGene00268719	14.3212	86.3564	-2.58162	1.52966e-05	#	14.3212	9.60949	0.594376	0.418531	#	86.3564	9.60949	3.17599	5.22013e-07	#	Yes	#	GO:0016020/GO:0016021/	integral_component_of_membrane/membrane/	A_lipid_bilayer_along_with_all_the_proteins_and_protein_complexes_embedded_in_it_an_attached_to_it._[GOC:dos,_GOC:mah,_ISBN:0815316194]/"The_component_of_a_membrane_consisting_of_the_gene_products_and_protein_complexes_having_at_least_some_part_of_their_peptide_sequence_embedded_in_the_hydrophobic_region_of_the_membrane."_[GOC:dos,_GOC:go_curators]/	cellular_component/	#	/	/	/	#	no_NCBI	#	7209.EFO23981.1	7.3e-09	67.8	Chromadorea	tag-164												Chromadorea	1KX23@119089,2E2NE@1,2S9VC@2759,3AA8V@33154,3BUWS@33208,3DBBS@33213,40EFT@6231	NA|NA|NA
Bm17581	WBGene00268724	39.0914	179.292	-2.19201	7.92269e-05	#	39.0914	5.5618	2.76258	7.03185e-05	#	179.292	5.5618	4.9546	6.4713e-14	#	Yes	#	/	/	/	/	#	/	/	/	#	no_NCBI	#	noEgg
Bm17612	WBGene00268754	524.65	4380.53	-3.06147	6.99294e-12	#	524.65	162.606	1.69001	0.000250827	#	4380.53	162.606	4.75148	1.49308e-27	#	Yes	#	GO:0003676/	nucleic_acid_binding/	Interacting_selectively_and_non-covalently_with_any_nucleic_acid._[GOC:jl]/	molecular_function/	#	IPR001304/IPR013087/IPR016186/IPR016187/	C-type_lectin-like/C-type_lectin-like/link_domain_superfamily/C-type_lectin_fold/Zinc_finger_C2H2-type/	C-type_lectin-like/C-type_lectin-like/link_sf/CTDL_fold/Znf_C2H2_type/	#	no_NCBI	#	7209.EFO17098.1	1.2e-06	61.2	Chromadorea		GO:0000003,GO:0003006,GO:0003674,GO:0005488,GO:0005515,GO:0007275,GO:0007276,GO:0007281,GO:0007530,GO:0008150,GO:0009653,GO:0009790,GO:0009987,GO:0010171,GO:0010172,GO:0018992,GO:0019953,GO:0022412,GO:0022414,GO:0030154,GO:0032501,GO:0032502,GO:0032504,GO:0040007,GO:0040021,GO:0040022,GO:0044703,GO:0048468,GO:0048589,GO:0048598,GO:0048609,GO:0048856,GO:0048869,GO:0051704	3.6.4.13	ko:K12813	ko03040,map03040				ko00000,ko00001,ko01000,ko03041				Chromadorea	1KTPD@119089,3AI4W@33154,3B97J@33208,3CW66@33213,40B2P@6231,COG1643@1,KOG0923@2759	NA|NA|NA	A
Bm17625	WBGene00268767	116.659	977.465	-3.06585	2.34918e-13	#	116.659	61.7562	0.91561	0.0479802	#	977.465	61.7562	3.98146	3.23143e-21	#	Yes	#	GO:0003677/GO:0003700/GO:0005634/GO:0006355/GO:0008270/GO:0043565/GO:0046872/	DNA-binding_transcription_factor_activity/DNA_binding/metal_ion_binding/nucleus/regulation_of_transcription,_DNA-templated/sequence-specific_DNA_binding/zinc_ion_binding/	A_membrane-bounded_organelle_of_eukaryotic_cells_in_which_chromosomes_are_housed_and_replicated._In_most_cells,_the_nucleus_contains_all_of_the_cell's_chromosomes_except_the_organellar_chromosomes,_and_is_the_site_of_RNA_synthesis_and_processing._In_some_species,_or_in_specialized_cell_types,_RNA_metabolism_or_DNA_replication_may_be_absent._[GOC:go_curators]/"A_protein_or_a_member_of_a_complex_th…	biological_process/cellular_component/molecular_function/	#	IPR001628/IPR013088/IPR035500/	Nuclear_hormone_receptor-like_domain_superfamily/Zinc_finger,_NHR/GATA-type/Zinc_finger,_nuclear_hormone_receptor-type/	NHR_like_dom_sf/Znf_NHR/GATA/Znf_hrmn_rcpt/	#	no_NCBI	#	7209.EJD75208.1	0.0	1106.3	Chromadorea		GO:0005575,GO:0005622,GO:0005623,GO:0005634,GO:0043226,GO:0043227,GO:0043229,GO:0043231,GO:0044424,GO:0044464											Chromadorea	1KX5R@119089,38QFY@33154,3BEWH@33208,3CS1P@33213,40ES1@6231,KOG3575@1,KOG3575@2759	NA|NA|NA	K
Bm17626	WBGene00268768	54.7093	595.011	-3.44034	1.25269e-16	#	54.7093	24.6254	1.18423	0.0152181	#	595.011	24.6254	4.62457	1.79703e-25	#	Yes	#	GO:0003677/GO:0003700/GO:0005634/GO:0006355/GO:0008270/GO:0043565/GO:0046872/	DNA-binding_transcription_factor_activity/DNA_binding/metal_ion_binding/nucleus/regulation_of_transcription,_DNA-templated/sequence-specific_DNA_binding/zinc_ion_binding/	A_membrane-bounded_organelle_of_eukaryotic_cells_in_which_chromosomes_are_housed_and_replicated._In_most_cells,_the_nucleus_contains_all_of_the_cell's_chromosomes_except_the_organellar_chromosomes,_and_is_the_site_of_RNA_synthesis_and_processing._In_some_species,_or_in_specialized_cell_types,_RNA_metabolism_or_DNA_replication_may_be_absent._[GOC:go_curators]/"A_protein_or_a_member_of_a_complex_th…	biological_process/cellular_component/molecular_function/	#	IPR001628/IPR013088/	Zinc_finger,_NHR/GATA-type/Zinc_finger,_nuclear_hormone_receptor-type/	Znf_NHR/GATA/Znf_hrmn_rcpt/	#	no_NCBI	#	32264.tetur07g04810.1	1.8e-20	107.5	Arthropoda													Chromadorea	39MB6@33154,3CNY6@33208,3E51H@33213,41WKW@6656,KOG4216@1,KOG4216@2759	NA|NA|NA	K
Bm17629	WBGene00268771	152.972	1612.89	-3.39778	1.41526e-18	#	152.972	127.535	0.267947	0.552722	#	1612.89	127.535	3.66573	1.42442e-21	#	Yes	#	GO:0003677/GO:0003700/GO:0005634/GO:0006355/GO:0008270/GO:0043565/GO:0046872/	DNA-binding_transcription_factor_activity/DNA_binding/metal_ion_binding/nucleus/regulation_of_transcription,_DNA-templated/sequence-specific_DNA_binding/zinc_ion_binding/	A_membrane-bounded_organelle_of_eukaryotic_cells_in_which_chromosomes_are_housed_and_replicated._In_most_cells,_the_nucleus_contains_all_of_the_cell's_chromosomes_except_the_organellar_chromosomes,_and_is_the_site_of_RNA_synthesis_and_processing._In_some_species,_or_in_specialized_cell_types,_RNA_metabolism_or_DNA_replication_may_be_absent._[GOC:go_curators]/"A_protein_or_a_member_of_a_complex_th…	biological_process/cellular_component/molecular_function/	#	IPR001628/IPR013088/IPR035500/	Nuclear_hormone_receptor-like_domain_superfamily/Zinc_finger,_NHR/GATA-type/Zinc_finger,_nuclear_hormone_receptor-type/	NHR_like_dom_sf/Znf_NHR/GATA/Znf_hrmn_rcpt/	#	no_NCBI	#	7209.EJD75208.1	0.0	1160.2	Chromadorea		GO:0005575,GO:0005622,GO:0005623,GO:0005634,GO:0043226,GO:0043227,GO:0043229,GO:0043231,GO:0044424,GO:0044464											Chromadorea	1KX5R@119089,38QFY@33154,3BEWH@33208,3CS1P@33213,40ES1@6231,KOG3575@1,KOG3575@2759	NA|NA|NA	K
Bm17632	WBGene00268774	33.2739	286.664	-3.10568	8.33031e-11	#	33.2739	18.38	0.861295	0.131203	#	286.664	18.38	3.96698	4.22901e-15	#	Yes	#	/	/	/	/	#	/	/	/	#	no_NCBI	#	noEgg
Bm17633	WBGene00268775	161.2	1573.85	-3.2875	2.55786e-16	#	161.2	128.735	0.329242	0.476645	#	1573.85	128.735	3.61674	1.03053e-19	#	Yes	#	GO:0003677/GO:0003700/GO:0005634/GO:0006355/GO:0008270/GO:0043565/GO:0046872/	DNA-binding_transcription_factor_activity/DNA_binding/metal_ion_binding/nucleus/regulation_of_transcription,_DNA-templated/sequence-specific_DNA_binding/zinc_ion_binding/	A_membrane-bounded_organelle_of_eukaryotic_cells_in_which_chromosomes_are_housed_and_replicated._In_most_cells,_the_nucleus_contains_all_of_the_cell's_chromosomes_except_the_organellar_chromosomes,_and_is_the_site_of_RNA_synthesis_and_processing._In_some_species,_or_in_specialized_cell_types,_RNA_metabolism_or_DNA_replication_may_be_absent._[GOC:go_curators]/"A_protein_or_a_member_of_a_complex_th…	biological_process/cellular_component/molecular_function/	#	IPR001628/IPR013088/IPR035500/	Nuclear_hormone_receptor-like_domain_superfamily/Zinc_finger,_NHR/GATA-type/Zinc_finger,_nuclear_hormone_receptor-type/	NHR_like_dom_sf/Znf_NHR/GATA/Znf_hrmn_rcpt/	#	no_NCBI	#	7209.EJD75208.1	0.0	1117.4	Chromadorea		GO:0005575,GO:0005622,GO:0005623,GO:0005634,GO:0043226,GO:0043227,GO:0043229,GO:0043231,GO:0044424,GO:0044464											Chromadorea	1KX5R@119089,38QFY@33154,3BEWH@33208,3CS1P@33213,40ES1@6231,KOG3575@1,KOG3575@2759	NA|NA|NA	K
Bm17665	WBGene00268807	67.9308	1101.19	-4.01505	2.71616e-30	#	67.9308	147.893	-1.10907	0.00340364	#	1101.19	147.893	2.90598	5.20922e-17	#	Yes	#	GO:0003677/GO:0003700/GO:0004879/GO:0005634/GO:0006355/GO:0008270/GO:0030522/GO:0043565/GO:0046872/	DNA-binding_transcription_factor_activity/DNA_binding/intracellular_receptor_signaling_pathway/metal_ion_binding/nuclear_receptor_activity/nucleus/regulation_of_transcription,_DNA-templated/sequence-specific_DNA_binding/zinc_ion_binding/	A_membrane-bounded_organelle_of_eukaryotic_cells_in_which_chromosomes_are_housed_and_replicated._In_most_cells,_the_nucleus_contains_all_of_the_cell's_chromosomes_except_the_organellar_chromosomes,_and_is_the_site_of_RNA_synthesis_and_processing._In_some_species,_or_in_specialized_cell_types,_RNA_metabolism_or_DNA_replication_may_be_absent._[GOC:go_curators]/"A_protein_or_a_member_of_a_complex_th…	biological_process/cellular_component/molecular_function/	#	IPR000536/IPR001628/IPR001728/IPR013088/IPR035500/	Nuclear_hormone_receptor,_ligand-binding_domain/Nuclear_hormone_receptor-like_domain_superfamily/Thyroid_hormone_receptor/Zinc_finger,_NHR/GATA-type/Zinc_finger,_nuclear_hormone_receptor-type/	NHR_like_dom_sf/Nucl_hrmn_rcpt_lig-bd/ThyrH_rcpt/Znf_NHR/GATA/Znf_hrmn_rcpt/	#	no_NCBI	#	7668.SPU_018861-tr	5.4e-38	164.9	Bilateria													Chromadorea	38CU8@33154,3BAAH@33208,3CXHM@33213,KOG3575@1,KOG3575@2759	NA|NA|NA	K
Bm17736	WBGene00268878	10.4831	104.584	-3.31315	0.00341329	#	10.4831	12.3439	0.187651	0.884943	#	104.584	12.3439	3.1255	0.00478567	#	Yes	#	/	/	/	/	#	/	/	/	#	no_NCBI	#	noEgg
Bm17781	WBGene00268923	50.5551	543.22	-3.42321	4.12764e-06	#	50.5551	26.881	0.915442	0.262693	#	543.22	26.881	4.33865	3.11244e-09	#	Yes	#	/	/	/	/	#	/	/	/	#	no_NCBI	#	noEgg
Bm17791	WBGene00268933	25.9682	404.129	-3.95544	9.25721e-12	#	25.9682	12.8651	1.1046	0.112129	#	404.129	12.8651	5.06004	2.70187e-16	#	Yes	#	GO:0016020/GO:0016021/	integral_component_of_membrane/membrane/	A_lipid_bilayer_along_with_all_the_proteins_and_protein_complexes_embedded_in_it_an_attached_to_it._[GOC:dos,_GOC:mah,_ISBN:0815316194]/"The_component_of_a_membrane_consisting_of_the_gene_products_and_protein_complexes_having_at_least_some_part_of_their_peptide_sequence_embedded_in_the_hydrophobic_region_of_the_membrane."_[GOC:dos,_GOC:go_curators]/	cellular_component/	#	/	/	/	#	no_NCBI	#	281687.CJA31154	4e-14	84.0	Rhabditida													Chromadorea	1M4U3@119089,39EF5@33154,3CICN@33208,3DZWV@33213,40MD2@6231,412XN@6236,COG5260@1,KOG2277@2759	NA|NA|NA	D
Bm17805	WBGene00268947	67.8782	1312.91	-4.27192	3.9734e-11	#	67.8782	37.5375	0.858593	0.235222	#	1312.91	37.5375	5.13051	1.56567e-15	#	Yes	#	/	/	/	/	#	/	/	/	#	no_NCBI	#	7209.EJD75161.1	9.6e-120	436.4	Chromadorea													Chromadorea	1KX12@119089,2DZEV@1,2S6Z7@2759,3A9U1@33154,3BU1A@33208,3DBC7@33213,40EQA@6231	NA|NA|NA	S
Bm17834	WBGene00268976	54.2736	1351.3	-4.63031	3.33656e-38	#	54.2736	49.8133	0.126373	0.783499	#	1351.3	49.8133	4.75668	2.47125e-38	#	Yes	#	GO:0004672/GO:0005524/GO:0006468/GO:0016020/GO:0016021/	ATP_binding/integral_component_of_membrane/membrane/protein_kinase_activity/protein_phosphorylation/	A_lipid_bilayer_along_with_all_the_proteins_and_protein_complexes_embedded_in_it_an_attached_to_it._[GOC:dos,_GOC:mah,_ISBN:0815316194]/"Catalysis_of_the_phosphorylation_of_an_amino_acid_residue_in_a_protein,_usually_according_to_the_reaction:_a_protein_+_ATP_=_a_phosphoprotein_+_ADP."_[MetaCyc:PROTEIN-KINASE-RXN]/"Interacting_selectively_and_non-covalently_with_ATP,_adenosine_5'-triphosphate,_a_…	biological_process/cellular_component/molecular_function/	#	IPR000719/IPR008271/IPR011009/	Protein_kinase-like_domain_superfamily/Protein_kinase_domain/Serine/threonine-protein_kinase,_active_site/	Kinase-like_dom_sf/Prot_kinase_dom/Ser/Thr_kinase_AS/	#	no_NCBI	#	7209.EFO16008.1	9.1e-133	479.9	Eukaryota													Chromadorea	KOG0590@1,KOG0590@2759	NA|NA|NA	T
Bm1788	WBGene00222049	54.5681	1059.83	-4.27669	9.856e-26	#	54.5681	34.1193	0.692019	0.153178	#	1059.83	34.1193	4.96871	1.39503e-31	#	Yes	#	GO:0008374/GO:0016020/GO:0016021/	O-acyltransferase_activity/integral_component_of_membrane/membrane/	A_lipid_bilayer_along_with_all_the_proteins_and_protein_complexes_embedded_in_it_an_attached_to_it._[GOC:dos,_GOC:mah,_ISBN:0815316194]/"Catalysis_of_the_transfer_of_an_acyl_group_to_an_oxygen_atom_on_the_acceptor_molecule."_[GOC:ai]/"The_component_of_a_membrane_consisting_of_the_gene_products_and_protein_complexes_having_at_least_some_part_of_their_peptide_sequence_embedded_in_the_hydrophobic_re…	cellular_component/molecular_function/	#	IPR004299/IPR014371/	Membrane_bound_O-acyl_transferase,_MBOAT/Sterol_O-acyltransferase,_ACAT/DAG/ARE_types/	MBOAT_fam/Oat_ACAT_DAG_ARE/	#	note=B._malayi_BMA-MBOA-1_protein,_contains_similarity_to_Pfam_domain_PF03062_MBOAT,_membrane-bound_O-acyltransferase_family_contains_similarity_to_Interpro_domains_IPR014371_(Sterol_O-acyltransferase,_ACAT/DAG/ARE_types),_IPR004299_(Membrane_bound_O-acyl_transferase,_MBOAT)	#	135651.CBN19046	6.2e-102	377.9	Rhabditida			2.3.1.26	ko:K00637	ko00100,ko04979,map00100,map04979		R01461	RC00004,RC00055	ko00000,ko00001,ko01000				Chromadorea	1KW8Y@119089,38EBW@33154,3BDG1@33208,3CRIC@33213,40DGH@6231,40VVA@6236,COG5056@1,KOG0380@2759	NA|NA|NA	I
Bm17890	WBGene00269032	60.1022	489.84	-3.02661	4.06584e-28	#	60.1022	86.1575	0.504724	0.11551	#	489.84	86.1575	2.52188	1.08779e-19	#	Yes	#	GO:0003676/	nucleic_acid_binding/	Interacting_selectively_and_non-covalently_with_any_nucleic_acid._[GOC:jl]/	molecular_function/	#	IPR013087/IPR036236/	Zinc_finger_C2H2-type/Zinc_finger_C2H2_superfamily/	Znf_C2H2_sf/Znf_C2H2_type/	#	no_NCBI	#	noEgg
Bm17902	WBGene00269044	41.8166	205.464	-2.29696	4.88754e-06	#	41.8166	13.9832	1.56431	0.00693072	#	205.464	13.9832	3.86127	6.96548e-13	#	Yes	#	/	/	/	/	#	/	/	/	#	no_NCBI	#	7209.EFO17098.1	9.6e-18	96.3	Chromadorea		GO:0000003,GO:0003006,GO:0003674,GO:0005488,GO:0005515,GO:0007275,GO:0007276,GO:0007281,GO:0007530,GO:0008150,GO:0009653,GO:0009790,GO:0009987,GO:0010171,GO:0010172,GO:0018992,GO:0019953,GO:0022412,GO:0022414,GO:0030154,GO:0032501,GO:0032502,GO:0032504,GO:0040007,GO:0040021,GO:0040022,GO:0044703,GO:0048468,GO:0048589,GO:0048598,GO:0048609,GO:0048856,GO:0048869,GO:0051704	3.6.4.13	ko:K12813	ko03040,map03040				ko00000,ko00001,ko01000,ko03041				Chromadorea	1KTPD@119089,3AI4W@33154,3B97J@33208,3CW66@33213,40B2P@6231,COG1643@1,KOG0923@2759	NA|NA|NA	A
Bm17967	WBGene00269109	16.7489	113.68	-2.75425	0.000127772	#	16.7489	5.40895	1.56756	0.0692523	#	113.68	5.40895	4.32181	3.86423e-08	#	Yes	#	/	/	/	/	#	/	/	/	#	no_NCBI	#	noEgg
Bm17994	WBGene00269136	20.9853	207.871	-3.31753	1.27306e-09	#	20.9853	13.6537	0.56521	0.398958	#	207.871	13.6537	3.88274	1.33734e-11	#	Yes	#	/	/	/	/	#	/	/	/	#	no_NCBI	#	noEgg
Bm18018	WBGene00269160	8.07079	89.7182	-3.46762	0.000274071	#	8.07079	1.75721	2.43905	0.0636629	#	89.7182	1.75721	5.90667	9.76956e-07	#	Yes	#	/	/	/	/	#	/	/	/	#	no_NCBI	#	noEgg
Bm18029	WBGene00269170	93.4624	1876.16	-4.32423	5.34923e-29	#	93.4624	84.75	0.14019	0.769827	#	1876.16	84.75	4.46442	1.72028e-30	#	Yes	#	/	/	/	/	#	/	/	/	#	no_NCBI	#	7209.EFO27137.2	1.5e-28	132.9	Chromadorea		GO:0000003,GO:0000280,GO:0000910,GO:0001932,GO:0001933,GO:0003006,GO:0003674,GO:0004857,GO:0004860,GO:0005488,GO:0005515,GO:0005575,GO:0005622,GO:0005623,GO:0005634,GO:0005737,GO:0005938,GO:0006469,GO:0006996,GO:0007010,GO:0007049,GO:0007143,GO:0007276,GO:0007281,GO:0007292,GO:0008150,GO:0009653,GO:0009892,GO:0009987,GO:0010563,GO:0010605,GO:0016043,GO:0019207,GO:0019210,GO:0019220,GO:0019222,GO:…											Chromadorea	1KUIG@119089,39ZHC@33154,3BP73@33208,3CZGN@33213,40B3M@6231,COG5599@1,KOG0789@2759	NA|NA|NA	T
Bm18071	WBGene00269211	5.36898	93.1305	-4.0958	4.28528e-14	#	5.36898	7.84019	0.56755	0.430265	#	93.1305	7.84019	3.52825	2.43821e-10	#	Yes	#	/	/	/	/	#	IPR022194/	Protein_of_unknown_function_DUF3719/	DUF3719/	#	no_NCBI	#	noEgg
Bm18090	WBGene00269230	10.8288	92.5645	-3.10272	3.68038e-05	#	10.8288	3.66985	1.39247	0.142708	#	92.5645	3.66985	4.49519	1.19018e-07	#	Yes	#	/	/	/	/	#	/	/	/	#	no_NCBI	#	7209.EFO24341.1	5.3e-37	160.6	Chromadorea													Chromadorea	1KX8Y@119089,2CBH9@1,2SFW0@2759,3ADD5@33154,3BVX4@33208,3DCUE@33213,40F2Y@6231	NA|NA|NA
Bm18092	WBGene00269232	15.3636	93.5884	-2.60083	0.000986185	#	15.3636	6.87857	1.13713	0.212924	#	93.5884	6.87857	3.73796	5.31376e-06	#	Yes	#	GO:0016020/GO:0016021/	integral_component_of_membrane/membrane/	A_lipid_bilayer_along_with_all_the_proteins_and_protein_complexes_embedded_in_it_an_attached_to_it._[GOC:dos,_GOC:mah,_ISBN:0815316194]/"The_component_of_a_membrane_consisting_of_the_gene_products_and_protein_complexes_having_at_least_some_part_of_their_peptide_sequence_embedded_in_the_hydrophobic_region_of_the_membrane."_[GOC:dos,_GOC:go_curators]/	cellular_component/	#	IPR019408/	7TM_GPCR,_serpentine_receptor_class_ab_(Srab)/	7TM_GPCR_serpentine_rcpt_Srab/	#	no_NCBI	#	noEgg
Bm18105	WBGene00269245	36.3911	722.25	-4.30449	4.24373e-22	#	36.3911	12.2562	1.54969	0.00537903	#	722.25	12.2562	5.85418	6.60883e-31	#	Yes	#	/	/	/	/	#	/	/	/	#	no_NCBI	#	noEgg
Bm18128	WBGene00269268	232.701	1649.04	-2.82436	9.92961e-15	#	232.701	238.958	0.0282273	0.948513	#	1649.04	238.958	2.79613	8.04146e-15	#	Yes	#	/	/	/	/	#	/	/	/	#	no_NCBI	#	noEgg
Bm18130	no_WB-ID	484.416	9383.09	-4.27537	7.61182e-15	#	484.416	215.308	1.17017	0.0461508	#	9383.09	215.308	5.44554	4.47065e-24	#	No	#	/	/	/	/	#	/	/	/	#	no_NCBI	#	135651.CBN03507	9.6e-42	177.2	Rhabditida		GO:0003008,GO:0003674,GO:0005215,GO:0005216,GO:0005230,GO:0005231,GO:0005261,GO:0005575,GO:0006810,GO:0006811,GO:0006812,GO:0006816,GO:0006873,GO:0006874,GO:0006875,GO:0006937,GO:0007154,GO:0007165,GO:0007166,GO:0007204,GO:0007267,GO:0007268,GO:0008150,GO:0008324,GO:0009987,GO:0015075,GO:0015267,GO:0015276,GO:0015318,GO:0019725,GO:0022803,GO:0022824,GO:0022834,GO:0022835,GO:0022836,GO:0022838,GO:…		ko:K05312					ko00000,ko04040	1.A.9.1			Chromadorea	1M0AJ@119089,39A5N@33154,3BNUJ@33208,3D5AB@33213,40BJ8@6231,40W5I@6236,KOG3645@1,KOG3645@2759	NA|NA|NA	T
Bm1836	WBGene00222097	252.73	1089.72	-2.10818	2.45389e-10	#	252.73	52.2941	2.23396	3.47969e-10	#	1089.72	52.2941	4.34214	2.24519e-36	#	Yes	#	GO:0000413/GO:0003755/GO:0005509/GO:0016853/	calcium_ion_binding/isomerase_activity/peptidyl-prolyl_cis-trans_isomerase_activity/protein_peptidyl-prolyl_isomerization/	Catalysis_of_the_geometric_or_structural_changes_within_one_molecule._Isomerase_is_the_systematic_name_for_any_enzyme_of_EC_class_5._[ISBN:0198506732]/"Catalysis_of_the_reaction:_peptidyl-proline_(omega=180)_=_peptidyl-proline_(omega=0)."_[EC:5.2.1.8]/"Interacting_selectively_and_non-covalently_with_calcium_ions_(Ca2+)."_[GOC:ai]/"The_modification_of_a_protein_by_cis-trans_isomerization_of_a_prol…	biological_process/molecular_function/	#	IPR001179/IPR002048/IPR011992/IPR018247/IPR023566/	EF-Hand_1,_calcium-binding_site/EF-hand_domain/EF-hand_domain_pair/FKBP-type_peptidyl-prolyl_cis-trans_isomerase_domain/Peptidyl-prolyl_cis-trans_isomerase,_FKBP-type/	EF-hand-dom_pair/EF_Hand_1_Ca_BS/EF_hand_dom/PPIase_FKBP/PPIase_FKBP_dom/	#	note=B._malayi_BMA-FKB-7_protein,_contains_similarity_toPfam_domains_PF13833_(EF-hand_domain_pair),_PF00254(FKBP-type_peptidyl-prolyl_cis-trans_isomerase)_containssimilarity_to_Interpro_domains_IPR011992_(EF-hand_domainpair),_IPR023566_(Peptidyl-prolyl_cis-trans_isomerase,FKBP-type),_IPR001179_(Peptidyl-prolyl_cis-transisomerase,_FKBP-type,_domain)	#	7209.EFO25828.2	1.9e-170	605.1	Chromadorea													Chromadorea	1KTWK@119089,39XZ9@33154,3BKVK@33208,3D3JY@33213,40AND@6231,COG0545@1,KOG0549@2759	NA|NA|NA	O
Bm1896	WBGene00222157	92.556	572.741	-2.62904	7.51779e-07	#	92.556	17.6278	2.37577	4.57424e-05	#	572.741	17.6278	5.00481	1.75704e-19	#	Yes	#	GO:0000977/GO:0003677/GO:0003700/GO:0003707/GO:0004879/GO:0005634/GO:0006355/GO:0008270/GO:0018996/GO:0030522/GO:0043401/GO:0043565/GO:0045944/GO:0046872/	DNA-binding_transcription_factor_activity/DNA_binding/RNA_polymerase_II_regulatory_region_sequence-specific_DNA_binding/intracellular_receptor_signaling_pathway/metal_ion_binding/molting_cycle,_collagen_and_cuticulin-based_cuticle/nuclear_receptor_activity/nucleus/positive_regulation_of_transcription_by_RNA_polymerase_II/regulation_of_transcription,_DNA-templated/sequence-specific_DNA_binding/ste…	A_membrane-bounded_organelle_of_eukaryotic_cells_in_which_chromosomes_are_housed_and_replicated._In_most_cells,_the_nucleus_contains_all_of_the_cell's_chromosomes_except_the_organellar_chromosomes,_and_is_the_site_of_RNA_synthesis_and_processing._In_some_species,_or_in_specialized_cell_types,_RNA_metabolism_or_DNA_replication_may_be_absent._[GOC:go_curators]/"A_protein_or_a_member_of_a_complex_th…	biological_process/cellular_component/molecular_function/	#	IPR000536/IPR001628/IPR001723/IPR001728/IPR013088/IPR035500/	Nuclear_hormone_receptor/Nuclear_hormone_receptor,_ligand-binding_domain/Nuclear_hormone_receptor-like_domain_superfamily/Thyroid_hormone_receptor/Zinc_finger,_NHR/GATA-type/Zinc_finger,_nuclear_hormone_receptor-type/	NHR_like_dom_sf/Nucl_hrmn_rcpt_lig-bd/Nuclear_hrmn_rcpt/ThyrH_rcpt/Znf_NHR/GATA/Znf_hrmn_rcpt/	#	note=B._malayi_BMA-NHR-23_protein,_contains_similarity_to_Pfam_domain_PF00105_Zinc_finger,_C4_type_(two_domains)_contains_similarity_to_Interpro_domains_IPR013088_(Zinc_finger,_NHR/GATA-type),_IPR008946_(Nuclear_hormone_receptor,_ligand-binding),_IPR001628_(Zinc_finger,_nuclear_hormone_receptor-type)	#	7209.EJD75059.1	3e-115	422.2	Chromadorea		GO:0000976,GO:0000977,GO:0001012,GO:0001067,GO:0003674,GO:0003676,GO:0003677,GO:0003690,GO:0005488,GO:0005575,GO:0005622,GO:0005623,GO:0005634,GO:0006355,GO:0006357,GO:0008150,GO:0009889,GO:0009891,GO:0009893,GO:0010468,GO:0010556,GO:0010557,GO:0010604,GO:0010628,GO:0018996,GO:0019219,GO:0019222,GO:0031323,GO:0031325,GO:0031326,GO:0031328,GO:0032501,GO:0042303,GO:0043226,GO:0043227,GO:0043229,GO:…		ko:K08701,ko:K14033					ko00000,ko03000,ko03310				Chromadorea	1KW3B@119089,38C0E@33154,3BE0B@33208,3CUND@33213,40D7E@6231,KOG4216@1,KOG4216@2759	NA|NA|NA	K
Bm1940	WBGene00222201	91.9403	693.832	-2.9138	5.66739e-08	#	91.9403	139.252	0.608556	0.298003	#	693.832	139.252	2.30525	1.2825e-05	#	Yes	#	GO:0005515/	protein_binding/	Interacting_selectively_and_non-covalently_with_any_protein_or_protein_complex_(a_complex_of_two_or_more_proteins_that_may_include_other_nonprotein_molecules)._[GOC:go_curators]/	molecular_function/	#	IPR000210/IPR011333/	BTB/POZ_domain/SKP1/BTB/POZ_domain_superfamily/	BTB/POZ_dom/SKP1/BTB/POZ_sf/	#	note=contains_similarity_to_Pfam_domain_PF00651_BTB/POZ_domain_contains_similarity_to_Interpro_domains_IPR011333_(BTB/POZ_fold),_IPR013069_(BTB/POZ),_IPR000210_(BTB/POZ-like)	#	7209.EFO23380.1	5.2e-232	810.1	Chromadorea													Chromadorea	1KTV5@119089,2CISQ@1,2RBU6@2759,39X1B@33154,3BP0B@33208,3D41I@33213,40B27@6231	NA|NA|NA	S
Bm2150	WBGene00222411	806.591	3616.09	-2.16453	1.34985e-15	#	806.591	694.038	0.213139	0.489025	#	3616.09	694.038	2.37767	3.9988e-19	#	Yes	#	GO:0005089/GO:0005515/GO:0035023/	Rho_guanyl-nucleotide_exchange_factor_activity/protein_binding/regulation_of_Rho_protein_signal_transduction/	Any_process_that_modulates_the_frequency,_rate_or_extent_of_Rho_protein_signal_transduction._[GOC:bf]/"Interacting_selectively_and_non-covalently_with_any_protein_or_protein_complex_(a_complex_of_two_or_more_proteins_that_may_include_other_nonprotein_molecules)."_[GOC:go_curators]/"Stimulates_the_exchange_of_guanyl_nucleotides_associated_with_a_GTPase_of_the_Rho_family._Under_normal_cellular_phys…	biological_process/molecular_function/	#	IPR000219/IPR011993/IPR035899/IPR036034/	Dbl_homology_(DH)_domain/Dbl_homology_(DH)_domain_superfamily/PDZ_superfamily/PH-like_domain_superfamily/	DBL_dom_sf/DH-domain/PDZ_sf/PH-like_dom_sf/	#	note=B._malayi_BMA-CGEF-2_protein,_contains_similarity_to_Pfam_domain_PF00621_RhoGEF_domain_contains_similarity_to_Interpro_domains_IPR001478_(PDZ_domain),_IPR000219_(Dbl_homology_(DH)_domain),_IPR011993_(Pleckstrin_homology-like_domain)	#	7209.EFO16404.2	2.5e-235	821.6	Chromadorea		GO:0003674,GO:0005085,GO:0005088,GO:0005089,GO:0005488,GO:0005515,GO:0005575,GO:0005623,GO:0008150,GO:0017016,GO:0017048,GO:0019899,GO:0030424,GO:0030426,GO:0030427,GO:0030676,GO:0031267,GO:0033267,GO:0042995,GO:0043005,GO:0043085,GO:0043087,GO:0043547,GO:0044093,GO:0044463,GO:0044464,GO:0048365,GO:0050790,GO:0051020,GO:0051336,GO:0051345,GO:0065007,GO:0065009,GO:0071944,GO:0097458,GO:0098772,GO:…											Chromadorea	1KZ13@119089,38FI5@33154,3BAXA@33208,3CT9X@33213,40G6T@6231,KOG3519@1,KOG3519@2759	NA|NA|NA	T
Bm2162	WBGene00222423	393.7	14267.9	-5.17874	1.91468e-34	#	393.7	329.271	0.254167	0.608827	#	14267.9	329.271	5.43291	1.30148e-38	#	Yes	#	GO:0003723/	RNA_binding/	Interacting_selectively_and_non-covalently_with_an_RNA_molecule_or_a_portion_thereof._[GOC:jl,_GOC:mah]/	molecular_function/	#	IPR008858/IPR036465/IPR037214/IPR040322/	60kDa_SS-A/Ro_ribonucleoprotein/TROVE_domain/TROVE_domain_superfamily/von_Willebrand_factor_A-like_domain_superfamily/	TROVE2/TROVE_dom/TROVE_dom_sf/vWFA_dom_sf/	#	note=B._malayi_BMA-ROP-1_protein,_contains_similarity_toPfam_domain_PF05731_TROVE_domain_contains_similarity_toInterpro_domains_IPR008858_(TROVE),_IPR002035_(vonWillebrand_factor,_type_A)	#	7209.EFO24685.1	7.1e-167	594.3	Chromadorea													Chromadorea	1KYB2@119089,38CCX@33154,3BEKD@33208,3D0XH@33213,40B5V@6231,KOG4465@1,KOG4465@2759	NA|NA|NA	S
Bm2209	WBGene00222470	1072.92	27657.6	-4.68786	3.63619e-19	#	1072.92	3384.64	-1.6577	0.00235146	#	27657.6	3384.64	3.03016	5.98538e-09	#	Yes	#	/	/	/	/	#	/	/	/	#	no_NCBI	#	7209.EFO25081.2	6.1e-212	744.2	Chromadorea													Chromadorea	1KWD0@119089,2CR83@1,2S46U@2759,3A60I@33154,3BTUU@33208,3DA4P@33213,40E0U@6231	NA|NA|NA
Bm2264	WBGene00222525	274.876	3638.93	-3.72617	1.79315e-12	#	274.876	70.7622	1.97053	0.000376025	#	3638.93	70.7622	5.6967	1.28591e-27	#	Yes	#	GO:0008270/GO:0016020/GO:0016021/GO:0046872/	integral_component_of_membrane/membrane/metal_ion_binding/zinc_ion_binding/	A_lipid_bilayer_along_with_all_the_proteins_and_protein_complexes_embedded_in_it_an_attached_to_it._[GOC:dos,_GOC:mah,_ISBN:0815316194]/"Interacting_selectively_and_non-covalently_with_any_metal_ion."_[GOC:ai]/"Interacting_selectively_and_non-covalently_with_zinc_(Zn)_ions."_[GOC:ai]/"The_component_of_a_membrane_consisting_of_the_gene_products_and_protein_complexes_having_at_least_some_part_of_th…	cellular_component/molecular_function/	#	IPR011016/IPR013083/IPR033275/	E3_ubiquitin-protein_ligase_MARCH-like/Zinc_finger,_RING-CH-type/Zinc_finger,_RING/FYVE/PHD-type/	MARCH-like/Znf_RING-CH/Znf_RING/FYVE/PHD/	#	no_NCBI	#	6334.EFV52844	1.3e-22	114.0	Nematoda													Chromadorea	39V0P@33154,3BEN8@33208,3D2DI@33213,40E0Z@6231,COG5183@1,KOG1609@2759	NA|NA|NA	A
Bm2369	WBGene00222630	27.119	331.056	-3.60693	2.01078e-13	#	27.119	67.4951	-1.31451	0.0124573	#	331.056	67.4951	2.29242	2.04869e-06	#	Yes	#	GO:0016020/GO:0016021/	integral_component_of_membrane/membrane/	A_lipid_bilayer_along_with_all_the_proteins_and_protein_complexes_embedded_in_it_an_attached_to_it._[GOC:dos,_GOC:mah,_ISBN:0815316194]/"The_component_of_a_membrane_consisting_of_the_gene_products_and_protein_complexes_having_at_least_some_part_of_their_peptide_sequence_embedded_in_the_hydrophobic_region_of_the_membrane."_[GOC:dos,_GOC:go_curators]/	cellular_component/	#	/	/	/	#	note=B._malayi_BMA-RAP-2_protein	#	noEgg
Bm2445	WBGene00222706	67.5459	291.924	-2.11223	0.000422465	#	67.5459	44.069	0.62743	0.333264	#	291.924	44.069	2.73966	2.56369e-06	#	Yes	#	GO:0003677/GO:0005634/GO:0006355/GO:0043565/	DNA_binding/nucleus/regulation_of_transcription,_DNA-templated/sequence-specific_DNA_binding/	A_membrane-bounded_organelle_of_eukaryotic_cells_in_which_chromosomes_are_housed_and_replicated._In_most_cells,_the_nucleus_contains_all_of_the_cell's_chromosomes_except_the_organellar_chromosomes,_and_is_the_site_of_RNA_synthesis_and_processing._In_some_species,_or_in_specialized_cell_types,_RNA_metabolism_or_DNA_replication_may_be_absent._[GOC:go_curators]/"Any_molecular_function_by_which_a_gen…	biological_process/cellular_component/molecular_function/	#	IPR000047/IPR001356/IPR009057/IPR017970/IPR020479/	Helix-turn-helix_motif/Homeobox,_conserved_site/Homeobox-like_domain_superfamily/Homeobox_domain/Homeobox_domain,_metazoa/	HTH_motif/Homeobox-like_sf/Homeobox_CS/Homeobox_dom/Homeobox_metazoa/	#	note=B._malayi_BMA-CEH-43_protein,_contains_similarity_to_Pfam_domain_PF00046_Homeobox_domain_contains_similarity_to_Interpro_domains_IPR001356_(Homeobox_domain),_IPR009057_(Homeodomain-like)	#	7209.EJD75240.1	9.9e-72	277.7	Chromadorea		GO:0003674,GO:0003700,GO:0006355,GO:0007155,GO:0007275,GO:0008150,GO:0009790,GO:0009792,GO:0009889,GO:0010468,GO:0010556,GO:0019219,GO:0019222,GO:0022610,GO:0031323,GO:0031326,GO:0032501,GO:0032502,GO:0048856,GO:0050789,GO:0050794,GO:0051171,GO:0051252,GO:0060255,GO:0065007,GO:0080090,GO:0140110,GO:1903506,GO:2000112,GO:2001141		ko:K09314,ko:K18489	ko04550,map04550				ko00000,ko00001,ko03000				Chromadorea	1KX4T@119089,38EXM@33154,3BGAP@33208,3CZ0P@33213,40ERR@6231,KOG0850@1,KOG0850@2759	NA|NA|NA	K
Bm2455	WBGene00222716	40.1523	181.132	-2.17367	0.000265379	#	40.1523	6.8231	2.54311	0.000320913	#	181.132	6.8231	4.71678	1.93184e-12	#	Yes	#	/	/	/	/	#	IPR003582/IPR012674/IPR014878/	Calycin/Domain_of_unknown_function_DUF1794/ShKT_domain/	Calycin/DUF1794/ShKT_dom/	#	note=contains_similarity_to_Pfam_domain_PF08768_Domain_of_unknown_function_(DUF1794)_contains_similarity_to_Interpro_domains_IPR011038_(Calycin-like),_IPR014878_(Domain_of_unknown_function_DUF1794)	#	7209.EFO20397.2	4.8e-75	287.7	Chromadorea													Chromadorea	1KYZ8@119089,3AKFD@33154,3BZPB@33208,3DG9T@33213,40G84@6231,KOG3371@1,KOG3371@2759	NA|NA|NA	S
Bm2491	WBGene00222752	0.48852	16.5412	-5.05497	0.00456031	#	0.48852	0	0.939362	0.694257	#	16.5412	0	5.99433	0.000897064	#	Yes	#	GO:0016020/GO:0016021/	integral_component_of_membrane/membrane/	A_lipid_bilayer_along_with_all_the_proteins_and_protein_complexes_embedded_in_it_an_attached_to_it._[GOC:dos,_GOC:mah,_ISBN:0815316194]/"The_component_of_a_membrane_consisting_of_the_gene_products_and_protein_complexes_having_at_least_some_part_of_their_peptide_sequence_embedded_in_the_hydrophobic_region_of_the_membrane."_[GOC:dos,_GOC:go_curators]/	cellular_component/	#	IPR003609/	PAN/Apple_domain/	Pan_app/	#	note=contains_similarity_to_Pfam_domain_PF00024_PAN_domain_contains_similarity_to_Interpro_domain_IPR003014_(PAN-1_domain)	#	noEgg
Bm2519	WBGene00222780	341.772	3638.37	-3.4119	8.88784e-12	#	341.772	144.618	1.24783	0.0181878	#	3638.37	144.618	4.65973	1.75858e-21	#	Yes	#	GO:0004114/GO:0005515/GO:0006935/GO:0007165/GO:0007602/GO:0007635/GO:0008081/GO:0008340/GO:0010446/GO:0010628/GO:0010754/GO:0016787/GO:0032528/GO:0042542/GO:0046872/	3',5'-cyclic-nucleotide_phosphodiesterase_activity/chemosensory_behavior/chemotaxis/determination_of_adult_lifespan/hydrolase_activity/metal_ion_binding/microvillus_organization/negative_regulation_of_cGMP-mediated_signaling/phosphoric_diester_hydrolase_activity/phototransduction/positive_regulation_of_gene_expression/protein_binding/response_to_alkaline_pH/response_to_hydrogen_peroxide/signal_tr…	A_process_that_is_carried_out_at_the_cellular_level_which_results_in_the_assembly,_arrangement_of_constituent_parts,_or_disassembly_of_a_microvillus,_a_thin_cylindrical_membrane-covered_projection_on_the_surface_of_a_cell._[GOC:mah]/"Any_process_that_decreases_the_rate,_frequency_or_extent_of_cGMP-mediated_signaling._cGMP-mediated_signaling_is_a_series_of_molecular_signals_in_which_a_cell_uses_cy…	biological_process/molecular_function/	#	IPR002073/IPR003018/IPR003607/IPR023088/IPR023174/IPR029016/IPR036971/	3'5'-cyclic_nucleotide_phosphodiesterase/3'5'-cyclic_nucleotide_phosphodiesterase,_catalytic_domain/3'5'-cyclic_nucleotide_phosphodiesterase,_catalytic_domain_superfamily/3'5'-cyclic_nucleotide_phosphodiesterase,_conserved_site/GAF-like_domain_superfamily/GAF_domain/HD/PDEase_domain/	GAF/GAF-like_dom_sf/HD/PDEase_dom/PDEase/PDEase_CS/PDEase_catalytic_dom/PDEase_catalytic_dom_sf/	#	note=B._malayi_BMA-PDE-5_protein,_contains_similarity_toPfam_domains_PF01590_(GAF_domain),_PF00233_(3'5'-cyclicnucleotide_phosphodiesterase)_contains_similarity_toInterpro_domains_IPR002073_(3'5'-cyclic_nucleotidephosphodiesterase,_catalytic_domain),_IPR023088(3'5'-cyclic_nucleotide_phosphodiesterase),_IPR029016_(GAFdomain-like),_IPR003607_(HD/PDEase_domain),_IPR003018_(GAFdomain)	#	7209.EJD76218.1	5.2e-239	833.9	Chromadorea		GO:0000302,GO:0003674,GO:0003824,GO:0004112,GO:0004114,GO:0006935,GO:0006950,GO:0006979,GO:0007154,GO:0007165,GO:0007275,GO:0007568,GO:0007602,GO:0007610,GO:0007635,GO:0008081,GO:0008150,GO:0008340,GO:0009268,GO:0009314,GO:0009416,GO:0009581,GO:0009582,GO:0009583,GO:0009605,GO:0009628,GO:0009636,GO:0009893,GO:0009966,GO:0009968,GO:0009987,GO:0010035,GO:0010259,GO:0010446,GO:0010468,GO:0010604,GO:…	3.1.4.17,3.1.4.35	ko:K18438	ko00230,ko05032,map00230,map05032		R00191,R01234	RC00296	ko00000,ko00001,ko01000				Chromadorea	1KXSI@119089,38BQB@33154,3B9XB@33208,3CSEF@33213,40FD9@6231,KOG3689@1,KOG3689@2759	NA|NA|NA	T
Bm2528	WBGene00222789	1309.38	7213.78	-2.46189	1.68105e-44	#	1309.38	964.684	0.441225	0.0210455	#	7213.78	964.684	2.90312	6.10263e-62	#	Yes	#	GO:0003677/GO:0003700/GO:0005634/GO:0006355/GO:0043565/	DNA-binding_transcription_factor_activity/DNA_binding/nucleus/regulation_of_transcription,_DNA-templated/sequence-specific_DNA_binding/	A_membrane-bounded_organelle_of_eukaryotic_cells_in_which_chromosomes_are_housed_and_replicated._In_most_cells,_the_nucleus_contains_all_of_the_cell's_chromosomes_except_the_organellar_chromosomes,_and_is_the_site_of_RNA_synthesis_and_processing._In_some_species,_or_in_specialized_cell_types,_RNA_metabolism_or_DNA_replication_may_be_absent._[GOC:go_curators]/"A_protein_or_a_member_of_a_complex_th…	biological_process/cellular_component/molecular_function/	#	IPR000418/IPR003118/IPR013761/IPR036388/IPR036390/	Ets_domain/Pointed_domain/Sterile_alpha_motif/pointed_domain_superfamily/Winged_helix-like_DNA-binding_domain_superfamily/Winged_helix_DNA-binding_domain_superfamily/	Ets_dom/Pointed_dom/SAM/pointed_sf/WH-like_DNA-bd_sf/WH_DNA-bd_sf/	#	note=B._malayi_BMA-TAG-97_protein,_contains_similarity_to_Pfam_domains_PF02198_(Sterile_alpha_motif_(SAM)/Pointed_domain),_PF00178_(Ets-domain)_contains_similarity_to_Interpro_domains_IPR011991_(Winged_helix-turn-helix_DNA-binding_domain),_IPR003118_(Pointed_domain),_IPR013761_(Sterile_alpha_motif/pointed_domain),_IPR000418_(Ets_domain)	#	7209.EJD76656.1	2.6e-164	584.7	Chromadorea				ko:K17102					ko00000,ko03000				Chromadorea	1KVSM@119089,38CVP@33154,3BII4@33208,3CYE8@33213,40D7G@6231,KOG3804@1,KOG3804@2759	NA|NA|NA	K
Bm2542	WBGene00222803	1621.4	8669.03	-2.41843	1.77474e-17	#	1621.4	1071.09	0.597752	0.0491928	#	8669.03	1071.09	3.01618	2.08613e-27	#	Yes	#	GO:0004553/GO:0005975/	carbohydrate_metabolic_process/hydrolase_activity,_hydrolyzing_O-glycosyl_compounds/	Catalysis_of_the_hydrolysis_of_any_O-glycosyl_bond._[GOC:mah]/"The_chemical_reactions_and_pathways_involving_carbohydrates,_any_of_a_group_of_organic_compounds_based_of_the_general_formula_Cx(H2O)y._Includes_the_formation_of_carbohydrate_derivatives_by_the_addition_of_a_carbohydrate_residue_to_another_molecule."_[GOC:mah,_ISBN:0198506732]/	biological_process/molecular_function/	#	IPR006103/IPR008979/IPR013783/IPR017853/IPR036156/IPR041625/	Beta-Galactosidase/glucuronidase_domain_superfamily/Beta-mannosidase,_Ig-fold_domain/Galactose-binding-like_domain_superfamily/Glycoside_hydrolase_family_2,_catalytic_domain/Glycoside_hydrolase_superfamily/Immunoglobulin-like_fold/	Beta-gal/glucu_dom_sf/Beta-mannosidase_Ig/Galactose-bd-like_sf/Glyco_hydro_2_cat/Glycoside_hydrolase_SF/Ig-like_fold/	#	note=contains_similarity_to_Pfam_domains_PF00703_(Glycosyl_hydrolases_family_2),_PF02836_(Glycosyl_hydrolases_family_2,_TIM_barrel_domain)_contains_similarity_to_Interpro_domains_IPR006102_(Glycoside_hydrolase,_family_2,_immunoglobulin-like_beta-sandwich),_IPR017853_(Glycoside_hydrolase_superfamily),_IPR006103_(Glycoside_hydrolase,_family_2,_TIM_barrel),_IPR028369_(Beta_mannosidase),_IPR013812_(G…	#	7209.EFO28156.1	0.0	1622.8	Chromadorea			3.2.1.25	ko:K01192	ko00511,ko04142,map00511,map04142				ko00000,ko00001,ko01000				Chromadorea	1KTPX@119089,38CZF@33154,3BA6B@33208,3CR54@33213,40AHB@6231,COG3250@1,KOG2230@2759	NA|NA|NA	G
Bm2582	WBGene00222843	123.867	1799.75	-3.85974	6.61842e-13	#	123.867	56.3411	1.15143	0.049282	#	1799.75	56.3411	5.01117	7.27934e-21	#	Yes	#	GO:0005634/GO:0006355/GO:0007399/GO:0007413/GO:0030182/GO:0045664/GO:0046983/GO:0090128/	axonal_fasciculation/nervous_system_development/neuron_differentiation/nucleus/protein_dimerization_activity/regulation_of_neuron_differentiation/regulation_of_synapse_maturation/regulation_of_transcription,_DNA-templated/	A_membrane-bounded_organelle_of_eukaryotic_cells_in_which_chromosomes_are_housed_and_replicated._In_most_cells,_the_nucleus_contains_all_of_the_cell's_chromosomes_except_the_organellar_chromosomes,_and_is_the_site_of_RNA_synthesis_and_processing._In_some_species,_or_in_specialized_cell_types,_RNA_metabolism_or_DNA_replication_may_be_absent._[GOC:go_curators]/"Any_process_that_modulates_the_extent…	biological_process/cellular_component/molecular_function/	#	IPR011598/IPR022575/IPR032649/IPR036638/	Helix-loop-helix_DNA-binding_domain_superfamily/Myc-type,_basic_helix-loop-helix_(bHLH)_domain/Neurogenic_differentiation_factor,_domain_of_unknown_function/Neurogenic_differentiation_factor_2/	HLH_DNA-bd_sf/Neurod2/Neurogenic_DUF/bHLH_dom/	#	note=contains_similarity_to_Pfam_domain_PF00010_Helix-loop-helix_DNA-binding_domain_contains_similarity_to_Interpro_domain_IPR011598_(Myc-type,_basic_helix-loop-helix_(bHLH)_domain)	#	7209.EFO14405.2	2.3e-25	122.9	Bilateria													Chromadorea	396W1@33154,3BI1A@33208,3CW4U@33213,KOG3898@1,KOG3898@2759	NA|NA|NA	K
Bm2595	WBGene00222856	569.254	4348.91	-2.93303	1.7798e-33	#	569.254	177.005	1.68463	5.3467e-11	#	4348.91	177.005	4.61767	1.58688e-77	#	Yes	#	GO:0016020/GO:0016021/GO:0018996/	integral_component_of_membrane/membrane/molting_cycle,_collagen_and_cuticulin-based_cuticle/	A_lipid_bilayer_along_with_all_the_proteins_and_protein_complexes_embedded_in_it_an_attached_to_it._[GOC:dos,_GOC:mah,_ISBN:0815316194]/"The_component_of_a_membrane_consisting_of_the_gene_products_and_protein_complexes_having_at_least_some_part_of_their_peptide_sequence_embedded_in_the_hydrophobic_region_of_the_membrane."_[GOC:dos,_GOC:go_curators]/"The_periodic_shedding_of_part_or_all_of_a_colla…	biological_process/cellular_component/	#	IPR001507/IPR003609/	PAN/Apple_domain/Zona_pellucida_domain/	Pan_app/ZP_dom/	#	note=B._malayi_BMA-NOAH-1_protein,_contains_similarity_to_Pfam_domain_PF00100_Zona_pellucida-like_domain_contains_similarity_to_Interpro_domain_IPR001507_(Zona_pellucida_domain)	#	7209.EFO25782.2	0.0	1690.6	Chromadorea		GO:0008150,GO:0018996,GO:0032501,GO:0042303											Chromadorea	1KUVT@119089,28JEZ@1,2QVBC@2759,39Z4H@33154,3BICZ@33208,3D0HP@33213,40BKV@6231	NA|NA|NA	U
Bm2663	WBGene00222924	46.7691	236.495	-2.33698	1.37779e-05	#	46.7691	29.3482	0.683364	0.256434	#	236.495	29.3482	3.02034	1.89322e-08	#	Yes	#	GO:0003677/GO:0005634/GO:0006355/GO:0043565/	DNA_binding/nucleus/regulation_of_transcription,_DNA-templated/sequence-specific_DNA_binding/	A_membrane-bounded_organelle_of_eukaryotic_cells_in_which_chromosomes_are_housed_and_replicated._In_most_cells,_the_nucleus_contains_all_of_the_cell's_chromosomes_except_the_organellar_chromosomes,_and_is_the_site_of_RNA_synthesis_and_processing._In_some_species,_or_in_specialized_cell_types,_RNA_metabolism_or_DNA_replication_may_be_absent._[GOC:go_curators]/"Any_molecular_function_by_which_a_gen…	biological_process/cellular_component/molecular_function/	#	IPR001356/IPR009057/IPR017970/	Homeobox,_conserved_site/Homeobox-like_domain_superfamily/Homeobox_domain/	Homeobox-like_sf/Homeobox_CS/Homeobox_dom/	#	note=B._malayi_BMA-PAL-1_protein,_contains_similarity_toPfam_domain_PF00046_Homeobox_domain_contains_similarity_toInterpro_domains_IPR001356_(Homeobox_domain),_IPR009057(Homeodomain-like)	#	31234.CRE20227	4.9e-26	125.2	Rhabditida		GO:0000228,GO:0000793,GO:0000794,GO:0000976,GO:0000977,GO:0000981,GO:0001012,GO:0001067,GO:0001704,GO:0001705,GO:0001712,GO:0003002,GO:0003674,GO:0003676,GO:0003677,GO:0003690,GO:0003700,GO:0003705,GO:0005488,GO:0005515,GO:0005575,GO:0005622,GO:0005623,GO:0005634,GO:0005694,GO:0006355,GO:0006357,GO:0007275,GO:0007369,GO:0007389,GO:0007398,GO:0008150,GO:0009653,GO:0009790,GO:0009792,GO:0009798,GO:…		ko:K09312					ko00000,ko03000				Chromadorea	1KZPH@119089,3AA7T@33154,3BU2J@33208,3DAMB@33213,40EP0@6231,40WP7@6236,KOG0848@2759,KOG0850@1	NA|NA|NA	K
Bm2680	WBGene00222941	137.001	1429.2	-3.382	1.36649e-08	#	137.001	126.878	0.114108	0.870569	#	1429.2	126.878	3.49611	1.94569e-09	#	Yes	#	GO:0004888/GO:0005216/GO:0005230/GO:0005886/GO:0006811/GO:0007268/GO:0016020/GO:0016021/GO:0022848/GO:0030054/GO:0034220/GO:0045202/GO:0045211/GO:0060078/GO:0060079/	acetylcholine-gated_cation-selective_channel_activity/cell_junction/chemical_synaptic_transmission/excitatory_postsynaptic_potential/extracellular_ligand-gated_ion_channel_activity/integral_component_of_membrane/ion_channel_activity/ion_transmembrane_transport/ion_transport/membrane/plasma_membrane/postsynaptic_membrane/regulation_of_postsynaptic_membrane_potential/synapse/transmembrane_signaling…	A_cellular_component_that_forms_a_specialized_region_of_connection_between_two_or_more_cells_or_between_a_cell_and_the_extracellular_matrix._At_a_cell_junction,_anchoring_proteins_extend_through_the_plasma_membrane_to_link_cytoskeletal_proteins_in_one_cell_to_cytoskeletal_proteins_in_neighboring_cells_or_to_proteins_in_the_extracellular_matrix._[GOC:mah,_http://www.vivo.colostate.edu/hbooks/cmb/c…	biological_process/cellular_component/molecular_function/	#	IPR002394/IPR006029/IPR006201/IPR006202/IPR018000/IPR036719/IPR036734/	Neurotransmitter-gated_ion-channel/Neurotransmitter-gated_ion-channel,_conserved_site/Neurotransmitter-gated_ion-channel_ligand-binding_domain/Neurotransmitter-gated_ion-channel_ligand-binding_domain_superfamily/Neurotransmitter-gated_ion-channel_transmembrane_domain/Neurotransmitter-gated_ion-channel_transmembrane_domain_superfamily/Nicotinic_acetylcholine_receptor/	Neur_chan_lig-bd/Neur_chan_lig-bd_sf/Neur_channel/Neuro-gated_channel_TM_sf/Neurotrans-gated_channel_TM/Neurotransmitter_ion_chnl_CS/Nicotinic_acetylcholine_rcpt/	#	note=B._malayi_BMA-ACR-11_protein,_contains_similarity_to_Pfam_domains_PF02931_(Neurotransmitter-gated_ion-channel_ligand_binding_domain),_PF02932_(Neurotransmitter-gated_ion-channel_transmembrane_region)_contains_similarity_to_Interpro_domains_IPR006201_(Neurotransmitter-gated_ion-channel),_IPR027361_(Nicotinic_acetylcholine-gated_receptor,_transmembrane_domain),_IPR006202_(Neurotransmitter-gate…	#	6238.CBG12686	6.2e-164	583.9	Rhabditida		GO:0003674,GO:0004888,GO:0005575,GO:0007154,GO:0007165,GO:0007267,GO:0007268,GO:0008150,GO:0009987,GO:0015464,GO:0023052,GO:0030594,GO:0038023,GO:0045202,GO:0050789,GO:0050794,GO:0050896,GO:0051716,GO:0060089,GO:0065007,GO:0098916,GO:0099536,GO:0099537		ko:K05312					ko00000,ko04040	1.A.9.1			Chromadorea	1KVAB@119089,38D2T@33154,3BGXC@33208,3CWAV@33213,40C2E@6231,40YVC@6236,KOG3646@1,KOG3646@2759	NA|NA|NA	T
Bm2688	WBGene00222949	2580.97	13452.9	-2.38187	4.60952e-24	#	2580.97	2672.94	0.0514228	0.855121	#	13452.9	2672.94	2.33044	9.22789e-24	#	Yes	#	GO:0001666/GO:0002119/GO:0004540/GO:0004672/GO:0005515/GO:0005524/GO:0006397/GO:0006468/GO:0006990/GO:0016020/GO:0016021/GO:0030968/GO:0035966/GO:0090501/GO:1902255/GO:1904576/GO:1990440/	ATP_binding/RNA_phosphodiester_bond_hydrolysis/endoplasmic_reticulum_unfolded_protein_response/integral_component_of_membrane/mRNA_processing/membrane/nematode_larval_development/positive_regulation_of_intrinsic_apoptotic_signaling_pathway_by_p53_class_mediator/positive_regulation_of_transcription_from_RNA_polymerase_II_promoter_in_response_to_endoplasmic_reticulum_stress/positive_regulation_of_t…	A_lipid_bilayer_along_with_all_the_proteins_and_protein_complexes_embedded_in_it_an_attached_to_it._[GOC:dos,_GOC:mah,_ISBN:0815316194]/"Any_process_involved_in_the_conversion_of_a_primary_mRNA_transcript_into_one_or_more_mature_mRNA(s)_prior_to_translation_into_polypeptide."_[GOC:mah]/"Any_process_that_activates_or_increases_the_frequency,_rate_or_extent_of_intrinsic_apoptotic_signaling_pathway_…	biological_process/cellular_component/molecular_function/	#	IPR000719/IPR008271/IPR010513/IPR011009/IPR011047/IPR015943/IPR018391/IPR018997/IPR033523/IPR038357/	KEN_domain/KEN_domain_superfamily/PUB_domain/Protein_kinase-like_domain_superfamily/Protein_kinase_domain/Pyrrolo-quinoline_quinone_beta-propeller_repeat/Quinoprotein_alcohol_dehydrogenase-like_superfamily/Serine/threonine-protein_kinase,_active_site/Serine/threonine-protein_kinase/endoribonuclease_IRE2/WD40/YVTN_repeat-like-containing_domain_superfamily/	IRE2/KEN_dom/KEN_sf/Kinase-like_dom_sf/PQQ_beta_propeller_repeat/PUB_domain/Prot_kinase_dom/Quinoprotein_ADH-like_supfam/Ser/Thr_kinase_AS/WD40/YVTN_repeat-like_dom_sf/	#	note=B._malayi_BMA-IRE-1_protein,_contains_similarity_toPfam_domains_PF06479_(Ribonuclease_2-5A),_PF00069_(Proteinkinase_domain)_contains_similarity_to_Interpro_domainsIPR002290_(Serine/threonine/dual_specificity_proteinkinase,_catalytic_domain),_IPR011009_(Protein_kinase-likedomain),_IPR000719_(Protein_kinase_domain),_IPR010513_(KENdomain),_IPR006567_(PUG_domain)	#	7209.EFO27881.2	1.1e-263	916.4	Chromadorea		GO:0001666,GO:0002119,GO:0002164,GO:0003674,GO:0003824,GO:0004518,GO:0004519,GO:0004521,GO:0004540,GO:0004672,GO:0004674,GO:0005575,GO:0005622,GO:0005623,GO:0005737,GO:0005783,GO:0005789,GO:0006139,GO:0006355,GO:0006357,GO:0006464,GO:0006468,GO:0006725,GO:0006793,GO:0006796,GO:0006807,GO:0006950,GO:0006986,GO:0006990,GO:0007154,GO:0007165,GO:0007275,GO:0008150,GO:0008152,GO:0009628,GO:0009791,GO:…	2.7.11.1	ko:K08852	ko04140,ko04141,ko04210,ko04932,ko05010,map04140,map04141,map04210,map04932,map05010				ko00000,ko00001,ko01000,ko01001				Chromadorea	1KY5Z@119089,38FA9@33154,3B9Q4@33208,3CT33@33213,40CAT@6231,COG0515@1,KOG1027@2759	NA|NA|NA	T
Bm271	WBGene00220532	1052.54	5133.56	-2.28556	2.23869e-29	#	1052.54	146.149	2.84703	1.54879e-39	#	5133.56	146.149	5.13259	1.34249e-127	#	Yes	#	GO:0016020/GO:0016021/	integral_component_of_membrane/membrane/	A_lipid_bilayer_along_with_all_the_proteins_and_protein_complexes_embedded_in_it_an_attached_to_it._[GOC:dos,_GOC:mah,_ISBN:0815316194]/"The_component_of_a_membrane_consisting_of_the_gene_products_and_protein_complexes_having_at_least_some_part_of_their_peptide_sequence_embedded_in_the_hydrophobic_region_of_the_membrane."_[GOC:dos,_GOC:go_curators]/	cellular_component/	#	IPR005047/	7TM_GPCR,_serpentine_receptor_class_xa_(Srxa)/	7TM_GPCR_serpentine_rcpt_Srxa/	#	note=contains_similarity_to_Pfam_domain_PF03383_Caenorhabditis_serpentine_receptor-like_protein,_class_xa_contains_similarity_to_Interpro_domain_IPR005047_(7TM_GPCR,_serpentine_receptor_class_xa_(Srxa))	#	7209.EFO27809.1	6.3e-91	340.9	Chromadorea													Chromadorea	1M0EZ@119089,2D50P@1,2SWXB@2759,3ATAJ@33154,3C3AA@33208,3DK8N@33213,40H6G@6231	NA|NA|NA
Bm278	WBGene00220539	183.918	1187.4	-2.68912	5.81475e-17	#	183.918	207.183	0.166442	0.661512	#	1187.4	207.183	2.52268	2.39064e-15	#	Yes	#	/	/	/	/	#	/	/	/	#	no_NCBI	#	7209.EFO26769.1	3.3e-16	90.5	Chromadorea				ko:K12616	ko03018,map03018				ko00000,ko00001,ko03019				Chromadorea	1KVXY@119089,38HMV@33154,3BDGA@33208,3CXEH@33213,40D5U@6231,KOG1916@1,KOG1916@2759	NA|NA|NA	S
Bm2821	WBGene00223082	35.9816	228.172	-2.66027	2.18311e-12	#	35.9816	9.88042	1.78634	0.000389344	#	228.172	9.88042	4.44661	1.23346e-21	#	Yes	#	GO:0016020/GO:0016021/	integral_component_of_membrane/membrane/	A_lipid_bilayer_along_with_all_the_proteins_and_protein_complexes_embedded_in_it_an_attached_to_it._[GOC:dos,_GOC:mah,_ISBN:0815316194]/"The_component_of_a_membrane_consisting_of_the_gene_products_and_protein_complexes_having_at_least_some_part_of_their_peptide_sequence_embedded_in_the_hydrophobic_region_of_the_membrane."_[GOC:dos,_GOC:go_curators]/	cellular_component/	#	IPR001507/	Zona_pellucida_domain/	ZP_dom/	#	note=contains_similarity_to_Pfam_domain_PF00100_Zona_pellucida-like_domain_contains_similarity_to_Interpro_domain_IPR001507_(Zona_pellucida_domain)	#	7209.EFO15825.1	8.6e-170	603.2	Chromadorea		GO:0005575,GO:0005576,GO:0031012,GO:0044421,GO:0060102,GO:0062023											Chromadorea	1KY4S@119089,28NIE@1,2QV41@2759,38UX3@33154,3BF2G@33208,3CSF6@33213,40FB1@6231	NA|NA|NA	S
Bm283	WBGene00220544	36.0366	518.25	-3.84561	9.72239e-20	#	36.0366	41.967	0.221513	0.673121	#	518.25	41.967	3.6241	2.19892e-17	#	Yes	#	/GO:0004842/GO:0005634/GO:0016567/GO:0036297/	/interstrand_cross-link_repair/nucleus/protein_ubiquitination/ubiquitin-protein_transferase_activity/	/"A_membrane-bounded_organelle_of_eukaryotic_cells_in_which_chromosomes_are_housed_and_replicated._In_most_cells,_the_nucleus_contains_all_of_the_cell's_chromosomes_except_the_organellar_chromosomes,_and_is_the_site_of_RNA_synthesis_and_processing._In_some_species,_or_in_specialized_cell_types,_RNA_metabolism_or_DNA_replication_may_be_absent."_[GOC:go_curators]/"Catalysis_of_the_transfer_of_ubiqu…	/biological_process/cellular_component/molecular_function/	#	/IPR001841/IPR013083/IPR037381/	/E3_ubiquitin-protein_ligase_RFWD3/Zinc_finger,_RING-type/Zinc_finger,_RING/FYVE/PHD-type/	/RFWD3/Znf_RING/Znf_RING/FYVE/PHD/	#	note=contains_similarity_to_Pfam_domain_PF13639_Ring_finger_domain_contains_similarity_to_Interpro_domains_IPR001841_(Zinc_finger,_RING-type),_IPR013083_(Zinc_finger,_RING/FYVE/PHD-type)	#	noEgg
Bm2834	WBGene00223095	334.186	2238.3	-2.74322	4.48658e-28	#	334.186	292.085	0.199734	0.495215	#	2238.3	292.085	2.94296	3.85167e-32	#	Yes	#	GO:0008021/GO:0015220/GO:0015871/GO:0016020/GO:0016021/GO:0022857/GO:0030424/GO:0043005/GO:0043025/GO:0045202/GO:0055085/	axon/choline_transmembrane_transporter_activity/choline_transport/integral_component_of_membrane/membrane/neuron_projection/neuronal_cell_body/synapse/synaptic_vesicle/transmembrane_transport/transmembrane_transporter_activity/	A_lipid_bilayer_along_with_all_the_proteins_and_protein_complexes_embedded_in_it_an_attached_to_it._[GOC:dos,_GOC:mah,_ISBN:0815316194]/"A_prolongation_or_process_extending_from_a_nerve_cell,_e.g._an_axon_or_dendrite."_[GOC:jl,_http://www.cogsci.princeton.edu/~wn/]/"A_secretory_organelle,_typically_50_nm_in_diameter,_of_presynaptic_nerve_terminals;_accumulates_in_high_concentrations_of_neurotrans…	biological_process/cellular_component/molecular_function/	#	IPR001734/IPR038377/	Sodium/glucose_symporter_superfamily/Sodium/solute_symporter/	Na/Glc_symporter_sf/Na/solute_symporter/	#	note=B._malayi_BMA-CHO-1_protein,_contains_similarity_toPfam_domain_PF00474_Sodium:solute_symporter_familycontains_similarity_to_Interpro_domain_IPR001734(Sodium/solute_symporter)	#	7209.EJD75725.1	7.9e-292	1009.2	Chromadorea		GO:0001505,GO:0003674,GO:0005215,GO:0005326,GO:0005575,GO:0005622,GO:0005623,GO:0005737,GO:0006807,GO:0006810,GO:0006811,GO:0006812,GO:0006836,GO:0008021,GO:0008150,GO:0008152,GO:0008291,GO:0008292,GO:0008324,GO:0008519,GO:0009058,GO:0009987,GO:0010817,GO:0012505,GO:0015075,GO:0015101,GO:0015220,GO:0015695,GO:0015696,GO:0015871,GO:0017144,GO:0022857,GO:0030133,GO:0030424,GO:0031410,GO:0031982,GO:…		ko:K14387	ko04725,ko05231,map04725,map05231				ko00000,ko00001,ko02000	2.A.21.8			Chromadorea	1KV74@119089,39RBN@33154,3BCRC@33208,3CUSZ@33213,40B6R@6231,COG0591@1,KOG3761@2759	NA|NA|NA	I
Bm295	WBGene00220556	49.176	1342.1	-4.76715	4.62829e-22	#	49.176	83.1657	0.752823	0.172938	#	1342.1	83.1657	4.01433	2.11695e-16	#	Yes	#	/	/	/	/	#	IPR013083/	Zinc_finger,_RING/FYVE/PHD-type/	Znf_RING/FYVE/PHD/	#	note=contains_similarity_to_Interpro_domain_IPR013083_(Zinc_finger,_RING/FYVE/PHD-type)	#	noEgg
Bm2981	WBGene00223242	225.445	2098.4	-3.21694	1.69628e-22	#	225.445	338.935	0.588716	0.103116	#	2098.4	338.935	2.62823	8.40737e-16	#	Yes	#	GO:0003677/GO:0003700/GO:0003707/GO:0005634/GO:0006355/GO:0008270/GO:0043401/GO:0043565/GO:0046872/	DNA-binding_transcription_factor_activity/DNA_binding/metal_ion_binding/nucleus/regulation_of_transcription,_DNA-templated/sequence-specific_DNA_binding/steroid_hormone_mediated_signaling_pathway/steroid_hormone_receptor_activity/zinc_ion_binding/	A_membrane-bounded_organelle_of_eukaryotic_cells_in_which_chromosomes_are_housed_and_replicated._In_most_cells,_the_nucleus_contains_all_of_the_cell's_chromosomes_except_the_organellar_chromosomes,_and_is_the_site_of_RNA_synthesis_and_processing._In_some_species,_or_in_specialized_cell_types,_RNA_metabolism_or_DNA_replication_may_be_absent._[GOC:go_curators]/"A_protein_or_a_member_of_a_complex_th…	biological_process/cellular_component/molecular_function/	#	IPR000536/IPR001628/IPR001723/IPR013088/IPR035500/	Nuclear_hormone_receptor/Nuclear_hormone_receptor,_ligand-binding_domain/Nuclear_hormone_receptor-like_domain_superfamily/Zinc_finger,_NHR/GATA-type/Zinc_finger,_nuclear_hormone_receptor-type/	NHR_like_dom_sf/Nucl_hrmn_rcpt_lig-bd/Nuclear_hrmn_rcpt/Znf_NHR/GATA/Znf_hrmn_rcpt/	#	note=contains_similarity_to_Pfam_domains_PF00104_(Ligand-binding_domain_of_nuclear_hormone_receptor),_PF00105_(Zinc_finger,_C4_type_(two_domains))_contains_similarity_to_Interpro_domains_IPR008946_(Nuclear_hormone_receptor,_ligand-binding),_IPR001628_(Zinc_finger,_nuclear_hormone_receptor-type),_IPR000536_(Nuclear_hormone_receptor,_ligand-binding,_core),_IPR001723_(Steroid_hormone_receptor)	#	7209.EJD75201.1	1.9e-268	931.4	Nematoda													Chromadorea	39MN7@33154,3CP8G@33208,3E5D0@33213,40RGK@6231,KOG3575@1,KOG3575@2759	NA|NA|NA	T
Bm3012	WBGene00223273	358.976	6887.62	-4.2615	5.21575e-31	#	358.976	305.516	0.230698	0.592619	#	6887.62	305.516	4.4922	6.4121e-35	#	Yes	#	GO:0005509/GO:0007160/GO:0016020/GO:0016021/	calcium_ion_binding/cell-matrix_adhesion/integral_component_of_membrane/membrane/	A_lipid_bilayer_along_with_all_the_proteins_and_protein_complexes_embedded_in_it_an_attached_to_it._[GOC:dos,_GOC:mah,_ISBN:0815316194]/"Interacting_selectively_and_non-covalently_with_calcium_ions_(Ca2+)."_[GOC:ai]/"The_binding_of_a_cell_to_the_extracellular_matrix_via_adhesion_molecules."_[GOC:hb]/"The_component_of_a_membrane_consisting_of_the_gene_products_and_protein_complexes_having_at_least…	biological_process/cellular_component/molecular_function/	#	IPR000152/IPR000742/IPR001881/IPR003886/IPR013032/IPR018097/IPR024731/	EGF-like,_conserved_site/EGF-like_calcium-binding,_conserved_site/EGF-like_calcium-binding_domain/EGF-like_domain/EGF-type_aspartate/asparagine_hydroxylation_site/EGF_domain/NIDO_domain/	EGF-like_CS/EGF-like_Ca-bd_dom/EGF-like_dom/EGF-type_Asp/Asn_hydroxyl_site/EGF_Ca-bd_CS/EGF_dom/NIDO_dom/	#	note=B._malayi_BMA-DEX-1_protein,_contains_similarity_toPfam_domains_PF06119_(Nidogen-like),_PF12947_(EGF_domain)contains_similarity_to_Interpro_domains_IPR003886(Nidogen,_extracellular_domain),_IPR001881_(EGF-likecalcium-binding_domain),_IPR000742_(Epidermal_growthfactor-like_domain),_IPR024731_(EGF_domain,_merozoitesurface_protein_1-like),_IPR023413_(Green_fluorescentprotein-like)	#	7209.EJD75008.1	0.0	1700.6	Chromadorea		GO:0003386,GO:0003387,GO:0003388,GO:0003389,GO:0003390,GO:0003391,GO:0005575,GO:0005623,GO:0005886,GO:0007275,GO:0007399,GO:0007423,GO:0008150,GO:0009987,GO:0016020,GO:0016043,GO:0016358,GO:0022008,GO:0030030,GO:0030154,GO:0030182,GO:0030425,GO:0031175,GO:0031252,GO:0031253,GO:0031256,GO:0032501,GO:0032502,GO:0032589,GO:0032590,GO:0036477,GO:0042995,GO:0043005,GO:0044425,GO:0044459,GO:0044463,GO:…											Chromadorea	1KTXP@119089,39WUE@33154,3BNSS@33208,3D4HS@33213,40BUQ@6231,KOG4291@1,KOG4291@2759	NA|NA|NA	W
Bm3016	WBGene00223277	63.018	349.287	-2.46415	1.20487e-20	#	63.018	85.7292	0.422941	0.171611	#	349.287	85.7292	2.04121	2.54559e-14	#	Yes	#	GO:0016020/GO:0016021/	integral_component_of_membrane/membrane/	A_lipid_bilayer_along_with_all_the_proteins_and_protein_complexes_embedded_in_it_an_attached_to_it._[GOC:dos,_GOC:mah,_ISBN:0815316194]/"The_component_of_a_membrane_consisting_of_the_gene_products_and_protein_complexes_having_at_least_some_part_of_their_peptide_sequence_embedded_in_the_hydrophobic_region_of_the_membrane."_[GOC:dos,_GOC:go_curators]/	cellular_component/	#	/	/	/	#	note=contains_similarity_to_Pfam_domain_PF01064_Activin_types_I_and_II_receptor_domain_contains_similarity_to_Interpro_domain_IPR000472_(TGF-beta_family_type_I/II_receptor,_extracellular_C-terminal_domain)	#	noEgg
Bm3018	WBGene00223279	1490.78	12932.5	-3.11671	3.62851e-19	#	1490.78	1108.11	0.428514	0.264964	#	12932.5	1108.11	3.54522	2.9286e-25	#	Yes	#	/	/	/	/	#	IPR007052/IPR007699/IPR008978/	CS_domain/HSP20-like_chaperone/SGS_domain/	CS_dom/HSP20-like_chaperone/SGS_dom/	#	note=contains_similarity_to_Pfam_domains_PF04969_(CS_domain),_PF05002_(SGS_domain)_contains_similarity_to_Interpro_domains_IPR007699_(SGS),_IPR008978_(HSP20-like_chaperone),_IPR007052_(CS_domain)	#	7209.EFO20248.2	1.2e-66	259.6	Chromadorea				ko:K12795	ko04621,ko04626,map04621,map04626				ko00000,ko00001				Chromadorea	1KWJA@119089,38TPS@33154,3BJXA@33208,3CZTP@33213,40E04@6231,COG5091@1,KOG1309@2759	NA|NA|NA	T
Bm3084	WBGene00223345	188.665	2201.6	-3.54414	1.2612e-15	#	188.665	489.657	-1.37468	0.00286689	#	2201.6	489.657	2.16946	8.40062e-07	#	Yes	#	GO:0004114/GO:0007165/GO:0008081/GO:0016787/GO:0046872/	3',5'-cyclic-nucleotide_phosphodiesterase_activity/hydrolase_activity/metal_ion_binding/phosphoric_diester_hydrolase_activity/signal_transduction/	Catalysis_of_the_hydrolysis_of_a_phosphodiester_to_give_a_phosphomonoester_and_a_free_hydroxyl_group._[EC:3.1.4,_GOC:curators]/"Catalysis_of_the_hydrolysis_of_various_bonds,_e.g._C-O,_C-N,_C-C,_phosphoric_anhydride_bonds,_etc._Hydrolase_is_the_systematic_name_for_any_enzyme_of_EC_class_3."_[ISBN:0198506732]/"Catalysis_of_the_reaction:_nucleoside_3',5'-cyclic_phosphate_+_H2O_=_nucleoside_5'-phosph…	biological_process/molecular_function/	#	IPR002073/IPR003607/IPR023088/IPR023174/IPR036971/	3'5'-cyclic_nucleotide_phosphodiesterase/3'5'-cyclic_nucleotide_phosphodiesterase,_catalytic_domain/3'5'-cyclic_nucleotide_phosphodiesterase,_catalytic_domain_superfamily/3'5'-cyclic_nucleotide_phosphodiesterase,_conserved_site/HD/PDEase_domain/	HD/PDEase_dom/PDEase/PDEase_CS/PDEase_catalytic_dom/PDEase_catalytic_dom_sf/	#	note=B._malayi_BMA-PDE-3_protein	#	7209.EJD76431.1	3.7e-263	914.1	Chromadorea		GO:0000302,GO:0006935,GO:0006950,GO:0006979,GO:0007154,GO:0007165,GO:0007275,GO:0007568,GO:0007602,GO:0007610,GO:0007635,GO:0008150,GO:0008340,GO:0009268,GO:0009314,GO:0009416,GO:0009581,GO:0009582,GO:0009583,GO:0009605,GO:0009628,GO:0009636,GO:0009893,GO:0009966,GO:0009968,GO:0009987,GO:0010035,GO:0010259,GO:0010446,GO:0010468,GO:0010604,GO:0010628,GO:0010646,GO:0010648,GO:0010752,GO:0010754,GO:…	3.1.4.17	ko:K19021	ko00230,ko04022,ko04024,ko04924,ko05032,map00230,map04022,map04024,map04924,map05032		R00191,R01234	RC00296	ko00000,ko00001,ko01000				Chromadorea	1KTJE@119089,39MIK@33154,3CP59@33208,3E59F@33213,40CA6@6231,KOG3688@1,KOG3688@2759	NA|NA|NA	T
Bm3148	WBGene00223409	1924.44	8378.33	-2.12227	4.95334e-23	#	1924.44	526.368	1.86943	7.53801e-18	#	8378.33	526.368	3.9917	1.47331e-78	#	Yes	#	GO:0005509/GO:0005515/GO:0007219/GO:0007275/GO:0016021/GO:0030154/GO:0050793/	Notch_signaling_pathway/calcium_ion_binding/cell_differentiation/integral_component_of_membrane/multicellular_organism_development/protein_binding/regulation_of_developmental_process/	A_series_of_molecular_signals_initiated_by_the_binding_of_an_extracellular_ligand_to_the_receptor_Notch_on_the_surface_of_a_target_cell,_and_ending_with_regulation_of_a_downstream_cellular_process,_e.g._transcription._[GOC:go_curators,_GOC:signaling]/"Any_process_that_modulates_the_frequency,_rate_or_extent_of_development,_the_biological_process_whose_specific_outcome_is_the_progression_of_a_mult…	biological_process/cellular_component/molecular_function/	#	IPR000152/IPR000742/IPR000800/IPR001881/IPR002110/IPR008297/IPR009030/IPR010660/IPR011656/IPR013032/IPR018097/IPR020683/IPR035993/IPR036770/	Ankyrin_repeat/Ankyrin_repeat-containing_domain/Ankyrin_repeat-containing_domain_superfamily/EGF-like,_conserved_site/EGF-like_calcium-binding,_conserved_site/EGF-like_calcium-binding_domain/EGF-like_domain/EGF-type_aspartate/asparagine_hydroxylation_site/Growth_factor_receptor_cysteine-rich_domain_superfamily/Notch/Notch,_NODP_domain/Notch,_NOD_domain/Notch-like_domain_superfamily/Notch_domain/	Ankyrin_rpt/Ankyrin_rpt-contain_dom/Ankyrin_rpt-contain_sf/EGF-like_CS/EGF-like_Ca-bd_dom/EGF-like_dom/EGF-type_Asp/Asn_hydroxyl_site/EGF_Ca-bd_CS/Growth_fac_rcpt_cys_sf/Notch/Notch-like_dom_sf/Notch_NODP_dom/Notch_NOD_dom/Notch_dom/	#	note=contains_similarity_to_Pfam_domains_PF00008_(EGF-like_domain),_PF00066_(LNR_domain),_PF06816_(NOTCH_protein),_PF07645_(Calcium-binding_EGF_domain),_PF12661_(Human_growth_factor-like_EGF),_PF12796_(Ankyrin_repeats_(3_copies)),_PF07684_(NOTCH_protein),_PF00023_(Ankyrin_repeat)_contains_similarity_to_Interpro_domains_IPR010660_(Notch,_NOD_domain),_IPR001881_(EGF-like_calcium-binding_domain),_IP…	#	noEgg
Bm3152	WBGene00223413	339.825	1757.7	-2.37106	1.59929e-21	#	339.825	224.597	0.606373	0.0265439	#	1757.7	224.597	2.97743	7.48678e-33	#	Yes	#	GO:0001708/GO:0003676/GO:0003729/GO:0003730/GO:0005634/GO:0005737/GO:0007549/GO:0008270/GO:0019899/GO:0031054/GO:0040034/GO:0042659/GO:0070878/GO:0070883/GO:1990715/GO:2000635/	cell_fate_specification/cytoplasm/dosage_compensation/enzyme_binding/mRNA_3'-UTR_binding/mRNA_CDS_binding/mRNA_binding/negative_regulation_of_primary_miRNA_processing/nucleic_acid_binding/nucleus/pre-miRNA_binding/pre-miRNA_processing/primary_miRNA_binding/regulation_of_cell_fate_specification/regulation_of_development,_heterochronic/zinc_ion_binding/	A_membrane-bounded_organelle_of_eukaryotic_cells_in_which_chromosomes_are_housed_and_replicated._In_most_cells,_the_nucleus_contains_all_of_the_cell's_chromosomes_except_the_organellar_chromosomes,_and_is_the_site_of_RNA_synthesis_and_processing._In_some_species,_or_in_specialized_cell_types,_RNA_metabolism_or_DNA_replication_may_be_absent._[GOC:go_curators]/"All_of_the_contents_of_a_cell_excludi…	biological_process/cellular_component/molecular_function/	#	IPR001878/IPR002059/IPR011129/IPR012340/IPR019844/IPR036875/	Cold-shock_conserved_site/Cold-shock_protein,_DNA-binding/Cold_shock_domain/Nucleic_acid-binding,_OB-fold/Zinc_finger,_CCHC-type/Zinc_finger,_CCHC-type_superfamily/	CSD/CSP_DNA-bd/Cold-shock_CS/NA-bd_OB-fold/Znf_CCHC/Znf_CCHC_sf/	#	note=B._malayi_BMA-LIN-28_protein,_contains_similarity_to_Pfam_domain_PF00313_'Cold-shock'_DNA-binding_domain_contains_similarity_to_Interpro_domains_IPR012340_(Nucleic_acid-binding,_OB-fold),_IPR011129_(Cold_shock_protein),_IPR001878_(Zinc_finger,_CCHC-type),_IPR002059_(Cold-shock_protein,_DNA-binding)	#	7209.EFO22450.2	2.3e-75	288.5	Chromadorea		GO:0001708,GO:0003674,GO:0003676,GO:0003723,GO:0003729,GO:0003730,GO:0005488,GO:0005515,GO:0005575,GO:0005622,GO:0005623,GO:0005634,GO:0005737,GO:0006139,GO:0006396,GO:0006725,GO:0006807,GO:0007549,GO:0008150,GO:0008152,GO:0009892,GO:0009893,GO:0009987,GO:0010033,GO:0010453,GO:0010467,GO:0010468,GO:0010604,GO:0010605,GO:0010608,GO:0010628,GO:0010629,GO:0014070,GO:0016070,GO:0016441,GO:0016458,GO:…		ko:K18754					ko00000,ko03019				Chromadorea	1KZDC@119089,39U6A@33154,3BFME@33208,3CYMM@33213,40GGX@6231,COG1278@1,KOG3070@2759	NA|NA|NA	K
Bm3199	WBGene00223460	37.8819	246.825	-2.69652	3.43022e-08	#	37.8819	56.4266	0.567312	0.298082	#	246.825	56.4266	2.1292	1.10922e-05	#	Yes	#	GO:0008519/GO:0015696/GO:0016020/GO:0016021/GO:0072488/	ammonium_transmembrane_transport/ammonium_transmembrane_transporter_activity/ammonium_transport/integral_component_of_membrane/membrane/	A_lipid_bilayer_along_with_all_the_proteins_and_protein_complexes_embedded_in_it_an_attached_to_it._[GOC:dos,_GOC:mah,_ISBN:0815316194]/"Enables_the_transfer_of_ammonium_from_one_side_of_a_membrane_to_the_other._Ammonium_is_the_cation_NH4+_which_is_formed_from_N2_by_root-nodule_bacteria_in_leguminous_plants_and_is_an_excretory_product_in_ammonotelic_animals."_[GOC:go_curators,_ISBN:0198506732]/"T…	biological_process/cellular_component/molecular_function/	#	IPR002229/IPR024041/IPR029020/	Ammonium/urea_transporter/Ammonium_transporter_AmtB-like_domain/Blood_group_Rhesus_C/E/D_polypeptide/	Ammonium/urea_transptr/NH4_transpt_AmtB-like_dom/RhesusRHD/	#	note=B._malayi_BMA-RHR-1_protein,_contains_similarity_toPfam_domain_PF00909_Ammonium_Transporter_Family_containssimilarity_to_Interpro_domains_IPR002229_(Blood_groupRhesus_C/E/D_polypeptide),_IPR024041_(Ammonium_transporterAmtB-like_domain),_IPR029020_(Ammonium/urea_transporter)	#	7209.EFO17665.2	1.2e-221	775.8	Chromadorea				ko:K06580					ko00000,ko02000,ko04090	1.A.11.4			Chromadorea	1KUVN@119089,38DUR@33154,3BBEQ@33208,3CT14@33213,40AK7@6231,KOG3796@1,KOG3796@2759	NA|NA|NA	P
Bm3209	WBGene00223470	393.474	5402.76	-3.77903	9.6109e-11	#	393.474	447.324	0.183968	0.786928	#	5402.76	447.324	3.59506	3.07981e-10	#	Yes	#	/GO:0005886/GO:0005921/GO:0006811/GO:0016020/GO:0016021/GO:0030054/	/cell_junction/gap_junction/integral_component_of_membrane/ion_transport/membrane/plasma_membrane/	/"A_cell-cell_junction_composed_of_pannexins_or_innexins_and_connexins,_two_different_families_of_channel-forming_proteins."_[GOC:mah,_GOC:mtg_muscle,_http://en.wikipedia.org/wiki/Gap_junction,_http://www.vivo.colostate.edu/hbooks/cmb/cells/pmemb/junctions_g.html,_ISBN:0815332181,_PMID:22366062]/"A_cellular_component_that_forms_a_specialized_region_of_connection_between_two_or_more_cells_or_betwe…	/biological_process/cellular_component/	#	IPR000990/	Innexin/	Innexin/	#	note=B._malayi_BMA-INX-2_protein,_contains_similarity_toPfam_domain_PF00876_Innexin_contains_similarity_toInterpro_domain_IPR000990_(Innexin)	#	7209.EFO27765.1	1.4e-262	911.8	Chromadorea		GO:0003674,GO:0005215,GO:0005243,GO:0005575,GO:0005623,GO:0005886,GO:0005911,GO:0005921,GO:0006810,GO:0008150,GO:0015267,GO:0016020,GO:0022803,GO:0022829,GO:0022857,GO:0030054,GO:0044464,GO:0051179,GO:0051234,GO:0055077,GO:0055085,GO:0071944		ko:K22037					ko00000,ko02000	1.A.25.1			Chromadorea	1KYJZ@119089,2BWHM@1,2S565@2759,3A6SH@33154,3BTPA@33208,3DA61@33213,40FBB@6231	NA|NA|NA	P
Bm3230	WBGene00223491	360.185	3982.22	-3.46661	1.56363e-24	#	360.185	188.049	0.942834	0.00999412	#	3982.22	188.049	4.40945	6.08092e-39	#	Yes	#	GO:0004222/GO:0006508/GO:0008233/GO:0008237/GO:0008270/GO:0016787/GO:0046872/	hydrolase_activity/metal_ion_binding/metalloendopeptidase_activity/metallopeptidase_activity/peptidase_activity/proteolysis/zinc_ion_binding/	Catalysis_of_the_hydrolysis_of_a_peptide_bond._A_peptide_bond_is_a_covalent_bond_formed_when_the_carbon_atom_from_the_carboxyl_group_of_one_amino_acid_shares_electrons_with_the_nitrogen_atom_from_the_amino_group_of_a_second_amino_acid._[GOC:jl,_ISBN:0815332181]/"Catalysis_of_the_hydrolysis_of_internal,_alpha-peptide_bonds_in_a_polypeptide_chain_by_a_mechanism_in_which_water_acts_as_a_nucleophile,…	biological_process/molecular_function/	#	IPR001506/IPR003582/IPR006026/IPR024079/IPR034035/	Astacin-like_metallopeptidase_domain/Metallopeptidase,_catalytic_domain_superfamily/Peptidase,_metallopeptidase/Peptidase_M12A/ShKT_domain/	Astacin-like_dom/MetalloPept_cat_dom_sf/Peptidase_M12A/Peptidase_Metallo/ShKT_dom/	#	note=B._malayi_BMA-NAS-14_protein,_contains_similarity_to_Pfam_domains_PF01549_(ShK_domain-like),_PF01400_(Astacin_(Peptidase_family_M12A))_contains_similarity_to_Interpro_domains_IPR024079_(Metallopeptidase,_catalytic_domain),_IPR001506_(Peptidase_M12A,_astacin),_IPR003582_(ShKT_domain),_IPR006026_(Peptidase,_metallopeptidase)	#	7209.EFO26669.1	7.3e-155	553.9	Chromadorea													Chromadorea	1KXW1@119089,38IQJ@33154,3BNNN@33208,3D2J6@33213,40BGE@6231,KOG3714@1,KOG3714@2759	NA|NA|NA	O
Bm3320	WBGene00223581	357.885	2795.22	-2.96501	2.19182e-17	#	357.885	130.228	1.45964	7.66311e-05	#	2795.22	130.228	4.42465	6.97806e-37	#	Yes	#	GO:0008344/GO:0016020/GO:0016021/GO:0051968/	adult_locomotory_behavior/integral_component_of_membrane/membrane/positive_regulation_of_synaptic_transmission,_glutamatergic/	A_lipid_bilayer_along_with_all_the_proteins_and_protein_complexes_embedded_in_it_an_attached_to_it._[GOC:dos,_GOC:mah,_ISBN:0815316194]/"Any_process_that_activates,_maintains_or_increases_the_frequency,_rate_or_extent_of_glutamatergic_synaptic_transmission,_the_process_of_communication_from_a_neuron_to_another_neuron_across_a_synapse_using_the_neurotransmitter_glutamate."_[GOC:ai]/"Locomotory_beh…	biological_process/cellular_component/	#	IPR004031/	PMP-22/EMP/MP20/Claudin_superfamily/	PMP22/EMP/MP20/Claudin/	#	note=B._malayi_BMA-STG-2_protein,_contains_similarity_toPfam_domain_PF13903_PMP-22/EMP/MP20/Claudin_tight_junctioncontains_similarity_to_Interpro_domain_IPR004031(PMP-22/EMP/MP20/Claudin_superfamily)	#	7209.EFO26267.1	1.5e-172	612.5	Chromadorea		GO:0007610,GO:0007626,GO:0008150,GO:0008344,GO:0010646,GO:0010647,GO:0023051,GO:0023056,GO:0030534,GO:0032501,GO:0048518,GO:0048522,GO:0050789,GO:0050794,GO:0050804,GO:0050806,GO:0051966,GO:0051968,GO:0065007,GO:0099177		ko:K04870	ko04010,ko04260,ko04261,ko04921,ko05410,ko05412,ko05414,map04010,map04260,map04261,map04921,map05410,map05412,map05414				ko00000,ko00001,ko04040	8.A.16.2.4			Chromadorea	1KW9D@119089,2BKJ9@1,2S1IT@2759,3A3US@33154,3BS0Z@33208,3D8G8@33213,40DSI@6231	NA|NA|NA
Bm3341	WBGene00223602	23.5126	291.181	-3.62822	2.31998e-06	#	23.5126	5.60866	2.19929	0.0163908	#	291.181	5.60866	5.82751	6.1429e-12	#	Yes	#	/	/	/	/	#	IPR029063/	S-adenosyl-L-methionine-dependent_methyltransferase/	SAM-dependent_MTases/	#	note=contains_similarity_to_Pfam_domain_PF02353_Mycolic_acid_cyclopropane_synthetase_contains_similarity_to_Interpro_domains_IPR003333_(Mycolic_acid_cyclopropane_synthase),_IPR029063_(S-adenosyl-L-methionine-dependent_methyltransferase)	#	6239.F13D12.9.1	6.4e-51	207.2	Rhabditida													Chromadorea	1M8A5@119089,2QSMW@2759,38F67@33154,3BV5K@33208,3E4DU@33213,40R6J@6231,40X65@6236,COG2230@1	NA|NA|NA	M
Bm3343	WBGene00223604	445.287	2037.33	-2.19394	1.59709e-10	#	445.287	118.994	1.91457	5.82952e-08	#	2037.33	118.994	4.10851	1.59008e-33	#	Yes	#	GO:0005524/GO:0006139/GO:0016301/GO:0016310/GO:0016740/GO:0019205/	ATP_binding/kinase_activity/nucleobase-containing_compound_kinase_activity/nucleobase-containing_compound_metabolic_process/phosphorylation/transferase_activity/	Any_cellular_metabolic_process_involving_nucleobases,_nucleosides,_nucleotides_and_nucleic_acids._[GOC:ai]/"Catalysis_of_the_transfer_of_a_group,_e.g._a_methyl_group,_glycosyl_group,_acyl_group,_phosphorus-containing,_or_other_groups,_from_one_compound_(generally_regarded_as_the_donor)_to_another_compound_(generally_regarded_as_the_acceptor)._Transferase_is_the_systematic_name_for_any_enzyme_of_E…	biological_process/molecular_function/	#	IPR000850/IPR027417/	Adenylate_kinase/UMP-CMP_kinase/P-loop_containing_nucleoside_triphosphate_hydrolase/	Adenylat/UMP-CMP_kin/P-loop_NTPase/	#	note=contains_similarity_to_Pfam_domain_PF00406_Adenylate_kinase_contains_similarity_to_Interpro_domains_IPR003117_(Dimerization-anchoring_domain_of_cAMP-dependent_protein_kinase,_regulatory_subunit),_IPR027417_(P-loop_containing_nucleoside_triphosphate_hydrolase),_IPR000850_(Adenylate_kinase/UMP-CMP_kinase)	#	7209.EFO27764.1	3.4e-274	951.0	Chromadorea													Chromadorea	1KU6T@119089,396BB@33154,3BKXW@33208,3D5HE@33213,40AKX@6231,COG0563@1,KOG3079@2759	NA|NA|NA	F
Bm3375	WBGene00223636	60.243	251.887	-2.0647	6.24451e-08	#	60.243	31.2573	0.91272	0.0366719	#	251.887	31.2573	2.97742	6.77318e-14	#	Yes	#	GO:0005216/GO:0005244/GO:0005249/GO:0005267/GO:0005515/GO:0006811/GO:0006813/GO:0008076/GO:0016020/GO:0016021/GO:0034765/GO:0051260/GO:0055085/GO:0071805/	integral_component_of_membrane/ion_channel_activity/ion_transport/membrane/potassium_channel_activity/potassium_ion_transmembrane_transport/potassium_ion_transport/protein_binding/protein_homooligomerization/regulation_of_ion_transmembrane_transport/transmembrane_transport/voltage-gated_ion_channel_activity/voltage-gated_potassium_channel_activity/voltage-gated_potassium_channel_complex/	A_lipid_bilayer_along_with_all_the_proteins_and_protein_complexes_embedded_in_it_an_attached_to_it._[GOC:dos,_GOC:mah,_ISBN:0815316194]/"A_process_in_which_a_potassium_ion_is_transported_from_one_side_of_a_membrane_to_the_other."_[GOC:mah]/"A_protein_complex_that_forms_a_transmembrane_channel_through_which_potassium_ions_may_cross_a_cell_membrane_in_response_to_changes_in_membrane_potential."_[GO…	biological_process/cellular_component/molecular_function/	#	IPR000210/IPR003131/IPR003968/IPR003974/IPR005821/IPR011333/IPR027359/IPR028325/	BTB/POZ_domain/Ion_transport_domain/Potassium_channel,_voltage_dependent,_Kv/Potassium_channel,_voltage_dependent,_Kv3/Potassium_channel_tetramerisation-type_BTB_domain/SKP1/BTB/POZ_domain_superfamily/Voltage-dependent_channel_domain_superfamily/Voltage-gated_potassium_channel/	BTB/POZ_dom/Ion_trans_dom/K_chnl_volt-dep_Kv/K_chnl_volt-dep_Kv3/SKP1/BTB/POZ_sf/T1-type_BTB/VG_K_chnl/Volt_channel_dom_sf/	#	note=contains_similarity_to_Pfam_domains_PF02214_(BTB/POZ_domain),_PF00520_(Ion_transport_protein)_contains_similarity_to_Interpro_domains_IPR011333_(BTB/POZ_fold),_IPR027359_(Voltage-dependent_channel,_four_helix_bundle_domain),_IPR028325_(Voltage-gated_potassium_channel),_IPR005821_(Ion_transport_domain),_IPR003968_(Potassium_channel,_voltage_dependent,_Kv),_IPR003131_(Potassium_channel_tetrame…	#	7209.EFO27392.2	9.5e-202	709.5	Chromadorea				ko:K04887					ko00000,ko04040	1.A.1.2.2			Chromadorea	1KYPA@119089,38D0S@33154,3BAS8@33208,3CR98@33213,40AVQ@6231,COG2126@1,KOG3713@2759	NA|NA|NA	P
Bm3441	WBGene00223702	37.7564	192.66	-2.34799	6.78553e-05	#	37.7564	37.536	0.0206855	0.975963	#	192.66	37.536	2.36867	4.48057e-05	#	Yes	#	GO:0016020/GO:0016021/	integral_component_of_membrane/membrane/	A_lipid_bilayer_along_with_all_the_proteins_and_protein_complexes_embedded_in_it_an_attached_to_it._[GOC:dos,_GOC:mah,_ISBN:0815316194]/"The_component_of_a_membrane_consisting_of_the_gene_products_and_protein_complexes_having_at_least_some_part_of_their_peptide_sequence_embedded_in_the_hydrophobic_region_of_the_membrane."_[GOC:dos,_GOC:go_curators]/	cellular_component/	#	IPR008166/	Glycosyltransferase_family_92/	Glyco_transf_92/	#	note=contains_similarity_to_Pfam_domain_PF01697_Glycosyltransferase_family_92_contains_similarity_to_Interpro_domain_IPR008166_(Domain_of_unknown_function_DUF23)	#	7209.EJD74416.1	8.7e-117	427.6	Chromadorea													Chromadorea	1KWIY@119089,3A76U@33154,3BSXJ@33208,3DA5F@33213,40E3P@6231,KOG4735@1,KOG4735@2759	NA|NA|NA	S
Bm3448	WBGene00223709	147.709	842.581	-2.50917	1.22336e-18	#	147.709	38.8169	1.9467	3.40758e-09	#	842.581	38.8169	4.45588	1.98116e-45	#	Yes	#	GO:0006508/GO:0008236/	proteolysis/serine-type_peptidase_activity/	Catalysis_of_the_hydrolysis_of_peptide_bonds_in_a_polypeptide_chain_by_a_catalytic_mechanism_that_involves_a_catalytic_triad_consisting_of_a_serine_nucleophile_that_is_activated_by_a_proton_relay_involving_an_acidic_residue_(e.g._aspartate_or_glutamate)_and_a_basic_residue_(usually_histidine)._[http://merops.sanger.ac.uk/about/glossary.htm#CATTYPE,_ISBN:0716720094]/"The_hydrolysis_of_proteins_int…	biological_process/molecular_function/	#	IPR008758/IPR029058/	Alpha/Beta_hydrolase_fold/Peptidase_S28/	AB_hydrolase/Peptidase_S28/	#	note=contains_similarity_to_Pfam_domain_PF05577_Serine_carboxypeptidase_S28_contains_similarity_to_Interpro_domains_IPR029058_(Alpha/Beta_hydrolase_fold),_IPR008758_(Peptidase_S28)	#	7209.EFO27691.1	3.2e-257	894.0	Chromadorea													Chromadorea	1KXY4@119089,38H6D@33154,3BBCG@33208,3CS02@33213,40CY9@6231,KOG2182@1,KOG2182@2759	NA|NA|NA	O
Bm3465	WBGene00223726	40.7283	332.318	-3.02842	5.27709e-08	#	40.7283	14.7667	1.46083	0.0220779	#	332.318	14.7667	4.48925	1.78178e-14	#	Yes	#	GO:0016020/GO:0016021/	integral_component_of_membrane/membrane/	A_lipid_bilayer_along_with_all_the_proteins_and_protein_complexes_embedded_in_it_an_attached_to_it._[GOC:dos,_GOC:mah,_ISBN:0815316194]/"The_component_of_a_membrane_consisting_of_the_gene_products_and_protein_complexes_having_at_least_some_part_of_their_peptide_sequence_embedded_in_the_hydrophobic_region_of_the_membrane."_[GOC:dos,_GOC:go_curators]/	cellular_component/	#	IPR001507/	Zona_pellucida_domain/	ZP_dom/	#	note=contains_similarity_to_Pfam_domain_PF00100_Zona_pellucida-like_domain_contains_similarity_to_Interpro_domain_IPR001507_(Zona_pellucida_domain)	#	7209.EJD73768.1	1.9e-177	628.6	Chromadorea		GO:0005575,GO:0005576,GO:0031012,GO:0044421,GO:0060102,GO:0062023											Chromadorea	1KY4S@119089,28NIE@1,2QV41@2759,38UX3@33154,3BF2G@33208,3CSF6@33213,40FB1@6231	NA|NA|NA	S
Bm3679	WBGene00223940	410.1	5623.02	-3.77642	4.04047e-46	#	410.1	648.752	0.662102	0.0208377	#	5623.02	648.752	3.11432	1.68636e-32	#	Yes	#	GO:0005515/GO:0046872/	metal_ion_binding/protein_binding/	Interacting_selectively_and_non-covalently_with_any_metal_ion._[GOC:ai]/"Interacting_selectively_and_non-covalently_with_any_protein_or_protein_complex_(a_complex_of_two_or_more_proteins_that_may_include_other_nonprotein_molecules)."_[GOC:go_curators]/	molecular_function/	#	IPR001478/IPR001781/IPR036034/IPR036872/IPR041489/	CH_domain_superfamily/PDZ_domain/PDZ_domain_6/PDZ_superfamily/Zinc_finger,_LIM-type/	CH_dom_sf/PDZ/PDZ_6/PDZ_sf/Znf_LIM/	#	note=B._malayi_BMA-LIM-8_protein,_contains_similarity_toPfam_domains_PF00595_(PDZ_domain_(Also_known_as_DHR_orGLGF)),_PF00412_(LIM_domain)_contains_similarity_toInterpro_domains_IPR001478_(PDZ_domain),_IPR001781_(Zincfinger,_LIM-type)	#	7209.EJD74422.1	0.0	1083.2	Eukaryota													Chromadorea	KOG1704@1,KOG1704@2759	NA|NA|NA	S
Bm3684	WBGene00223945	239.629	3307.15	-3.78655	0.00232678	#	239.629	327.099	0.448608	0.742643	#	3307.15	327.099	3.33794	0.0055311	#	Yes	#	/	/	/	/	#	IPR029204/	CB1_cannabinoid_receptor-interacting_protein_1/	CNRIP1/	#	note=contains_similarity_to_Pfam_domain_PF15043_CB1_cannabinoid_receptor-interacting_protein_1_contains_similarity_to_Interpro_domain_IPR029204_(CB1_cannabinoid_receptor-interacting_protein_1)	#	7209.EFO18918.2	2.2e-83	315.1	Chromadorea													Chromadorea	1KWW1@119089,2E31S@1,2SA6Z@2759,3A9FM@33154,3BV5U@33208,3DB45@33213,40EUI@6231	NA|NA|NA	S
Bm3755	WBGene00224016	79.5062	892.527	-3.48695	6.57317e-13	#	79.5062	43.9825	0.876724	0.10743	#	892.527	43.9825	4.36367	4.81648e-19	#	Yes	#	GO:0003677/GO:0003700/GO:0005634/GO:0006355/GO:0008270/GO:0043565/GO:0046872/	DNA-binding_transcription_factor_activity/DNA_binding/metal_ion_binding/nucleus/regulation_of_transcription,_DNA-templated/sequence-specific_DNA_binding/zinc_ion_binding/	A_membrane-bounded_organelle_of_eukaryotic_cells_in_which_chromosomes_are_housed_and_replicated._In_most_cells,_the_nucleus_contains_all_of_the_cell's_chromosomes_except_the_organellar_chromosomes,_and_is_the_site_of_RNA_synthesis_and_processing._In_some_species,_or_in_specialized_cell_types,_RNA_metabolism_or_DNA_replication_may_be_absent._[GOC:go_curators]/"A_protein_or_a_member_of_a_complex_th…	biological_process/cellular_component/molecular_function/	#	IPR001628/IPR013088/	Zinc_finger,_NHR/GATA-type/Zinc_finger,_nuclear_hormone_receptor-type/	Znf_NHR/GATA/Znf_hrmn_rcpt/	#	note=contains_similarity_to_Pfam_domain_PF00105_Zinc_finger,_C4_type_(two_domains)_contains_similarity_to_Interpro_domains_IPR013088_(Zinc_finger,_NHR/GATA-type),_IPR001628_(Zinc_finger,_nuclear_hormone_receptor-type)	#	7209.EFO12439.1	1.3e-22	114.8	Eukaryota													Chromadorea	KOG4846@1,KOG4846@2759	NA|NA|NA	K
Bm3834	WBGene00224095	300.661	1250.11	-2.05619	5.00204e-11	#	300.661	179.138	0.752488	0.024935	#	1250.11	179.138	2.80868	1.0678e-19	#	Yes	#	GO:0005096/GO:0005515/GO:0007165/GO:0008088/GO:0017048/GO:0030030/GO:0034613/GO:0040011/GO:0042734/GO:0043005/GO:0045202/GO:0090630/	GTPase_activator_activity/Rho_GTPase_binding/activation_of_GTPase_activity/axo-dendritic_transport/cell_projection_organization/cellular_protein_localization/locomotion/neuron_projection/presynaptic_membrane/protein_binding/signal_transduction/synapse/	A_process_that_is_carried_out_at_the_cellular_level_which_results_in_the_assembly,_arrangement_of_constituent_parts,_or_disassembly_of_a_prolongation_or_process_extending_from_a_cell,_e.g._a_flagellum_or_axon._[GOC:jl,_GOC:mah,_http://www.cogsci.princeton.edu/~wn/]/"A_prolongation_or_process_extending_from_a_nerve_cell,_e.g._an_axon_or_dendrite."_[GOC:jl,_http://www.cogsci.princeton.edu/~wn/]/"A_…	biological_process/cellular_component/molecular_function/	#	IPR000008/IPR000198/IPR001478/IPR008936/IPR017932/IPR035892/IPR036034/	C2_domain/C2_domain_superfamily/Glutamine_amidotransferase_type_2_domain/PDZ_domain/PDZ_superfamily/Rho_GTPase-activating_protein_domain/Rho_GTPase_activation_protein/	C2_dom/C2_domain_sf/GATase_2_dom/PDZ/PDZ_sf/RhoGAP_dom/Rho_GTPase_activation_prot/	#	note=B._malayi_BMA-SYD-1_protein,_contains_similarity_toPfam_domains_PF00620_(RhoGAP_domain),_PF00168_(C2_domain),PF00595_(PDZ_domain_(Also_known_as_DHR_or_GLGF))_containssimilarity_to_Interpro_domains_IPR008936_(Rho_GTPaseactivation_protein),_IPR001478_(PDZ_domain),_IPR000008_(C2domain),_IPR000198_(Rho_GTPase-activating_protein_domain)	#	7209.EJD73645.1	0.0	1281.5	Chromadorea	syd-1	GO:0003674,GO:0005096,GO:0005102,GO:0005488,GO:0005515,GO:0005575,GO:0005622,GO:0005623,GO:0005737,GO:0005886,GO:0006810,GO:0006928,GO:0007017,GO:0007018,GO:0008047,GO:0008088,GO:0008104,GO:0008150,GO:0009987,GO:0010970,GO:0016020,GO:0016043,GO:0017016,GO:0017048,GO:0019899,GO:0030030,GO:0030234,GO:0030695,GO:0030705,GO:0031267,GO:0033036,GO:0034613,GO:0040011,GO:0042734,GO:0043085,GO:0043087,GO:…		ko:K20655					ko00000,ko04131				Chromadorea	1KV88@119089,38IYE@33154,3BEB1@33208,3D369@33213,40BJ1@6231,KOG1452@1,KOG1452@2759,KOG3528@1,KOG3528@2759	NA|NA|NA	T
Bm384	WBGene00220645	84.0422	1548.77	-4.20269	5.63674e-09	#	84.0422	38.6796	1.13128	0.150498	#	1548.77	38.6796	5.33397	6.55376e-14	#	Yes	#	/	/	/	/	#	/	/	/	#	no_NCBI	#	noEgg
Bm3873	WBGene00224134	78.6137	1559.01	-4.30851	1.04112e-12	#	78.6137	50.0175	0.660065	0.333235	#	1559.01	50.0175	4.96857	1.28598e-16	#	Yes	#	GO:0005223/GO:0006935/GO:0007199/GO:0009454/GO:0010628/GO:0010754/GO:0016020/GO:0016021/GO:0030516/GO:0034703/GO:0040040/GO:0045664/GO:0045944/GO:0048812/GO:0055093/GO:0070482/GO:0098655/	G_protein-coupled_receptor_signaling_pathway_coupled_to_cGMP_nucleotide_second_messenger/aerotaxis/cation_channel_complex/cation_transmembrane_transport/chemotaxis/integral_component_of_membrane/intracellular_cGMP-activated_cation_channel_activity/membrane/negative_regulation_of_cGMP-mediated_signaling/neuron_projection_morphogenesis/positive_regulation_of_gene_expression/positive_regulation_of_t…	A_lipid_bilayer_along_with_all_the_proteins_and_protein_complexes_embedded_in_it_an_attached_to_it._[GOC:dos,_GOC:mah,_ISBN:0815316194]/"An_ion_channel_complex_through_which_cations_pass."_[GOC:mah]/"Any_process_that_activates_or_increases_the_frequency,_rate_or_extent_of_transcription_from_an_RNA_polymerase_II_promoter."_[GOC:go_curators,_GOC:txnOH]/"Any_process_that_decreases_the_rate,_frequenc…	biological_process/cellular_component/molecular_function/	#	IPR000595/IPR014710/IPR018488/IPR018490/	Cyclic_nucleotide-binding,_conserved_site/Cyclic_nucleotide-binding-like/Cyclic_nucleotide-binding_domain/RmlC-like_jelly_roll_fold/	RmlC-like_jellyroll/cNMP-bd-like/cNMP-bd_CS/cNMP-bd_dom/	#	note=contains_similarity_to_Interpro_domain_IPR018490_(Cyclic_nucleotide-binding-like)	#	7209.EFO24950.2	9.4e-267	926.0	Chromadorea		GO:0000902,GO:0001558,GO:0005575,GO:0005623,GO:0005929,GO:0006355,GO:0006357,GO:0006810,GO:0006811,GO:0006812,GO:0006935,GO:0006950,GO:0007154,GO:0007165,GO:0007186,GO:0007187,GO:0007199,GO:0007275,GO:0007399,GO:0007602,GO:0007610,GO:0007631,GO:0008150,GO:0008361,GO:0009266,GO:0009314,GO:0009416,GO:0009453,GO:0009454,GO:0009581,GO:0009582,GO:0009583,GO:0009605,GO:0009628,GO:0009653,GO:0009889,GO:…		ko:K04952	ko04022,ko04024,ko04740,ko04744,map04022,map04024,map04740,map04744	M00694			ko00000,ko00001,ko00002,ko04040	1.A.1.5.19,1.A.1.5.3,1.A.1.5.4			Chromadorea	1KU29@119089,38G0T@33154,3B9GA@33208,3CUIJ@33213,40APN@6231,KOG0499@1,KOG0499@2759	NA|NA|NA	P
Bm3874	WBGene00224135	988.327	9927.63	-3.32818	1.75605e-24	#	988.327	674.911	0.551031	0.122313	#	9927.63	674.911	3.87921	1.19925e-33	#	Yes	#	GO:0004721/GO:0005634/GO:0008420/GO:0070940/	RNA_polymerase_II_CTD_heptapeptide_repeat_phosphatase_activity/dephosphorylation_of_RNA_polymerase_II_C-terminal_domain/nucleus/phosphoprotein_phosphatase_activity/	A_membrane-bounded_organelle_of_eukaryotic_cells_in_which_chromosomes_are_housed_and_replicated._In_most_cells,_the_nucleus_contains_all_of_the_cell's_chromosomes_except_the_organellar_chromosomes,_and_is_the_site_of_RNA_synthesis_and_processing._In_some_species,_or_in_specialized_cell_types,_RNA_metabolism_or_DNA_replication_may_be_absent._[GOC:go_curators]/"Catalysis_of_the_reaction:_a_phosphop…	biological_process/cellular_component/molecular_function/	#	IPR001357/IPR004274/IPR011947/IPR036412/IPR036420/IPR039189/	BRCT_domain/BRCT_domain_superfamily/CTD_phosphatase_Fcp1/FCP1-like_phosphatase,_phosphatase_domain/FCP1_homology_domain/HAD-like_superfamily/	BRCT_dom/BRCT_dom_sf/FCP1_dom/FCP1_euk/Fcp1/HAD-like_sf/	#	note=B._malayi_BMA-FCP-1_protein,_contains_similarity_toPfam_domains_PF12738_(twin_BRCT_domain),_PF03031_(NLIinteracting_factor-like_phosphatase)_contains_similarityto_Interpro_domains_IPR011947_(FCP1-like_phosphatase,phosphatase_domain),_IPR023214_(HAD-like_domain),IPR004274_(NLI_interacting_factor),_IPR001357_(BRCTdomain)	#	7209.EFO27947.2	2e-228	798.5	Chromadorea			3.1.3.16	ko:K15732					ko00000,ko01000,ko01009,ko03021				Chromadorea	1KVEX@119089,38IPM@33154,3BB6D@33208,3CTTC@33213,40AJH@6231,COG5190@1,KOG0323@2759	NA|NA|NA	L
Bm3914	WBGene00224175	813.33	3351.72	-2.04252	7.1814e-27	#	813.33	88.3799	3.20027	3.08731e-50	#	3351.72	88.3799	5.24279	8.9882e-135	#	Yes	#	GO:0000132/GO:0001714/GO:0001764/GO:0005102/GO:0005576/GO:0005623/GO:0007275/GO:0016055/GO:0030010/GO:0030971/GO:0045167/GO:0048557/GO:0048598/GO:0060070/GO:0070986/GO:0097402/GO:0097475/GO:1904936/GO:1905485/	Wnt_signaling_pathway/asymmetric_protein_localization_involved_in_cell_fate_determination/canonical_Wnt_signaling_pathway/cell/embryonic_digestive_tract_morphogenesis/embryonic_morphogenesis/endodermal_cell_fate_specification/establishment_of_cell_polarity/establishment_of_mitotic_spindle_orientation/extracellular_region/interneuron_migration/left/right_axis_specification/motor_neuron_migration/m…	A_cell_cycle_process_that_sets_the_alignment_of_mitotic_spindle_relative_to_other_cellular_structures._[GOC:ems]/"Any_process_in_which_a_protein_is_transported_to,_or_maintained_in,_a_specific_asymmetric_distribution,_resulting_in_the_formation_of_daughter_cells_of_different_types."_[GOC:ai]/"Any_process_that_activates_or_increases_the_frequency,_rate_or_extent_of_motor_neuron_migration."_[GO_REF…	biological_process/cellular_component/molecular_function/	#	IPR005817/IPR018161/	Wnt/Wnt_protein,_conserved_site/	Wnt/Wnt_CS/	#	note=B._malayi_BMA-MOM-2_protein,_contains_similarity_toPfam_domain_PF00110_wnt_family_contains_similarity_toInterpro_domain_IPR005817_(Wnt)	#	7209.EFO17239.1	4.8e-95	354.8	Chromadorea		GO:0000132,GO:0000226,GO:0000278,GO:0001664,GO:0001704,GO:0001706,GO:0001708,GO:0001709,GO:0001711,GO:0001714,GO:0003002,GO:0003674,GO:0005102,GO:0005109,GO:0005488,GO:0005515,GO:0005575,GO:0005576,GO:0006996,GO:0007010,GO:0007017,GO:0007049,GO:0007154,GO:0007163,GO:0007165,GO:0007166,GO:0007267,GO:0007275,GO:0007369,GO:0007389,GO:0007399,GO:0007492,GO:0008104,GO:0008150,GO:0009653,GO:0009790,GO:…		ko:K00408	ko04150,ko04310,ko04360,ko04390,ko04550,ko04916,ko04919,ko04934,ko05165,ko05166,ko05200,ko05205,ko05217,ko05224,ko05225,ko05226,map04150,map04310,map04360,map04390,map04550,map04916,map04919,map04934,map05165,map05166,map05200,map05205,map05217,map05224,map05225,map05226	M00677			ko00000,ko00001,ko00002,ko00536				Chromadorea	1KYP5@119089,3AI2D@33154,3BYK7@33208,3DFMD@33213,40FVN@6231,KOG3913@1,KOG3913@2759	NA|NA|NA	T
Bm3939	WBGene00224200	318.819	2194.67	-2.78266	1.9952e-51	#	318.819	92.6718	1.78779	3.92452e-17	#	2194.67	92.6718	4.57045	1.88972e-110	#	Yes	#	/	/	/	/	#	IPR029034/	Cystine-knot_cytokine/	Cystine-knot_cytokine/	#	note=contains_similarity_to_Interpro_domain_IPR029034_(Cystine-knot_cytokine)	#	7209.EJD75784.1	8.3e-214	749.6	Chromadorea													Chromadorea	1KUXK@119089,2ENQ6@1,2RGN8@2759,39STU@33154,3BH3C@33208,3D65Y@33213,40C4H@6231	NA|NA|NA
Bm3979	WBGene00224240	87.9602	435.272	-2.30703	1.20751e-21	#	87.9602	26.9664	1.72317	3.61337e-08	#	435.272	26.9664	4.03021	1.4608e-42	#	Yes	#	GO:0005515/	protein_binding/	Interacting_selectively_and_non-covalently_with_any_protein_or_protein_complex_(a_complex_of_two_or_more_proteins_that_may_include_other_nonprotein_molecules)._[GOC:go_curators]/	molecular_function/	#	IPR000210/IPR011333/	BTB/POZ_domain/SKP1/BTB/POZ_domain_superfamily/	BTB/POZ_dom/SKP1/BTB/POZ_sf/	#	note=contains_similarity_to_Pfam_domain_PF00651_BTB/POZ_domain_contains_similarity_to_Interpro_domains_IPR000210_(BTB/POZ-like),_IPR011333_(BTB/POZ_fold),_IPR013069_(BTB/POZ)	#	7209.EFO22759.2	1.7e-132	478.8	Chromadorea													Chromadorea	1KVZ8@119089,2AZ3W@1,2S04Y@2759,3A1XG@33154,3BRA0@33208,3D7Y7@33213,40D6D@6231	NA|NA|NA	S
Bm3989	WBGene00224250	271.93	1425.92	-2.39095	7.22653e-14	#	271.93	200.677	0.42613	0.230796	#	1425.92	200.677	2.81708	4.98888e-19	#	Yes	#	GO:0003677/GO:0003700/GO:0003707/GO:0005634/GO:0006355/GO:0008270/GO:0043401/GO:0043565/GO:0046872/	DNA-binding_transcription_factor_activity/DNA_binding/metal_ion_binding/nucleus/regulation_of_transcription,_DNA-templated/sequence-specific_DNA_binding/steroid_hormone_mediated_signaling_pathway/steroid_hormone_receptor_activity/zinc_ion_binding/	A_membrane-bounded_organelle_of_eukaryotic_cells_in_which_chromosomes_are_housed_and_replicated._In_most_cells,_the_nucleus_contains_all_of_the_cell's_chromosomes_except_the_organellar_chromosomes,_and_is_the_site_of_RNA_synthesis_and_processing._In_some_species,_or_in_specialized_cell_types,_RNA_metabolism_or_DNA_replication_may_be_absent._[GOC:go_curators]/"A_protein_or_a_member_of_a_complex_th…	biological_process/cellular_component/molecular_function/	#	IPR000003/IPR000536/IPR001628/IPR001723/IPR013088/IPR035500/	Nuclear_hormone_receptor/Nuclear_hormone_receptor,_ligand-binding_domain/Nuclear_hormone_receptor-like_domain_superfamily/Retinoid_X_receptor/HNF4/Zinc_finger,_NHR/GATA-type/Zinc_finger,_nuclear_hormone_receptor-type/	NHR_like_dom_sf/Nucl_hrmn_rcpt_lig-bd/Nuclear_hrmn_rcpt/Retinoid-X_rcpt/HNF4/Znf_NHR/GATA/Znf_hrmn_rcpt/	#	note=contains_similarity_to_Pfam_domain_PF00105_Zinc_finger,_C4_type_(two_domains)_contains_similarity_to_Interpro_domains_IPR013088_(Zinc_finger,_NHR/GATA-type),_IPR001628_(Zinc_finger,_nuclear_hormone_receptor-type)	#	7209.EFO18883.2	9.7e-96	357.5	Nematoda													Chromadorea	38I2G@33154,3BA8J@33208,3CTM5@33213,40GG6@6231,KOG3575@1,KOG3575@2759	NA|NA|NA	K
Bm4003	WBGene00224264	242.965	2071.55	-3.09166	3.71377e-20	#	242.965	231.893	0.0619011	0.879425	#	2071.55	231.893	3.15356	2.97955e-21	#	Yes	#	GO:0000922/GO:0005813/GO:0005874/GO:0032467/	centrosome/microtubule/positive_regulation_of_cytokinesis/spindle_pole/	A_structure_comprised_of_a_core_structure_(in_most_organisms,_a_pair_of_centrioles)_and_peripheral_material_from_which_a_microtubule-based_structure,_such_as_a_spindle_apparatus,_is_organized._Centrosomes_occur_close_to_the_nucleus_during_interphase_in_many_eukaryotic_cells,_though_in_animal_cells_it_changes_continually_during_the_cell-division_cycle._[GOC:mah,_ISBN:0198547684]/"Any_of_the_long,_…	biological_process/cellular_component/	#	IPR026708/	Centrosome_and_spindle_pole_associated_protein_1/	CSPP1/	#	no_NCBI	#	7209.EFO24275.2	3.6e-153	548.5	Chromadorea													Chromadorea	1M0AQ@119089,2FEIX@1,2TFVM@2759,3ATYF@33154,3C3TK@33208,3DKFK@33213,40H58@6231	NA|NA|NA
Bm4050	WBGene00224311	207.196	1050.97	-2.34082	1.11144e-28	#	207.196	179.208	0.219489	0.381086	#	1050.97	179.208	2.56031	8.18555e-33	#	Yes	#	GO:0005515/GO:0005886/GO:0016020/GO:0016021/GO:0030335/GO:0030424/GO:0043025/	axon/integral_component_of_membrane/membrane/neuronal_cell_body/plasma_membrane/positive_regulation_of_cell_migration/protein_binding/	A_lipid_bilayer_along_with_all_the_proteins_and_protein_complexes_embedded_in_it_an_attached_to_it._[GOC:dos,_GOC:mah,_ISBN:0815316194]/"Any_process_that_activates_or_increases_the_frequency,_rate_or_extent_of_cell_migration."_[GOC:go_curators]/"Interacting_selectively_and_non-covalently_with_any_protein_or_protein_complex_(a_complex_of_two_or_more_proteins_that_may_include_other_nonprotein_molec…	biological_process/cellular_component/molecular_function/	#	IPR000859/IPR002172/IPR035914/IPR036055/IPR040093/	CUB_domain/LDL_receptor-like_superfamily/Low-density_lipoprotein_(LDL)_receptor_class_A_repeat/Low-density_lipoprotein_receptor_class_A_domain-containing_protein_1/Spermadhesin,_CUB_domain_superfamily/	CUB_dom/LDL_receptor-like_sf/LDrepeatLR_classA_rpt/LRAD1/Sperma_CUB_dom_sf/	#	note=B._malayi_BMA-MIG-13_protein,_contains_similarity_to_Pfam_domains_PF00431_(CUB_domain),_PF00057_(Low-density_lipoprotein_receptor_domain_class_A)_contains_similarity_to_Interpro_domains_IPR002172_(Low-density_lipoprotein_(LDL)_receptor_class_A_repeat),_IPR000859_(CUB_domain)	#	7209.EFO26848.2	7.9e-161	573.5	Chromadorea		GO:0005575,GO:0005623,GO:0005886,GO:0008150,GO:0016020,GO:0030334,GO:0030335,GO:0030424,GO:0032879,GO:0036477,GO:0040012,GO:0040017,GO:0042995,GO:0043005,GO:0043025,GO:0044297,GO:0044464,GO:0048518,GO:0048522,GO:0050789,GO:0050794,GO:0051270,GO:0051272,GO:0065007,GO:0071944,GO:0097458,GO:0120025,GO:2000145,GO:2000147											Chromadorea	1KYYA@119089,2E59J@1,2SC3N@2759,3AJT1@33154,3C01G@33208,3DG7S@33213,40G6V@6231	NA|NA|NA	T
Bm411	no_WB-ID	28.7412	223.671	-2.95525	1.0274e-09	#	28.7412	21.4842	0.445599	0.447878	#	223.671	21.4842	3.40085	1.18179e-11	#	No	#	/	/	/	/	#	/	/	/	#	no_NCBI	#	noEgg
Bm4155	WBGene00224416	2976.93	14188.9	-2.25285	1.77405e-12	#	2976.93	615.092	2.27109	7.33374e-13	#	14188.9	615.092	4.52394	2.03745e-48	#	Yes	#	GO:0003676/	nucleic_acid_binding/	Interacting_selectively_and_non-covalently_with_any_nucleic_acid._[GOC:jl]/	molecular_function/	#	IPR002059/IPR011129/IPR012340/	Cold-shock_protein,_DNA-binding/Cold_shock_domain/Nucleic_acid-binding,_OB-fold/	CSD/CSP_DNA-bd/NA-bd_OB-fold/	#	note=contains_similarity_to_Pfam_domain_PF00313_'Cold-shock'_DNA-binding_domain_contains_similarity_to_Interpro_domains_IPR012340_(Nucleic_acid-binding,_OB-fold),_IPR011129_(Cold_shock_protein),_IPR002059_(Cold-shock_protein,_DNA-binding)	#	7209.EFO20254.1	3.3e-90	338.6	Bilateria													Chromadorea	3A677@33154,3BR1Q@33208,3DHF1@33213,COG1278@1,KOG3070@2759	NA|NA|NA	J
Bm42	WBGene00220303	11.088	61.5894	-2.46607	3.73507e-06	#	11.088	3.2521	1.80358	0.0252446	#	61.5894	3.2521	4.26965	5.36633e-09	#	Yes	#	/	/	/	/	#	/	/	/	#	no_NCBI	#	noEgg
Bm422	WBGene00220683	23.8175	438.633	-4.19594	3.60938e-12	#	23.8175	10.9742	1.1671	0.108752	#	438.633	10.9742	5.36304	1.12727e-16	#	Yes	#	/	/	/	/	#	/	/	/	#	no_NCBI	#	noEgg
Bm4234	WBGene00224495	1466.66	8342.59	-2.50809	7.44372e-27	#	1466.66	327.475	2.15754	1.53477e-19	#	8342.59	327.475	4.66562	1.46886e-88	#	Yes	#	GO:0003677/GO:0003700/GO:0005634/GO:0005667/GO:0006355/	DNA-binding_transcription_factor_activity/DNA_binding/nucleus/regulation_of_transcription,_DNA-templated/transcription_factor_complex/	A_membrane-bounded_organelle_of_eukaryotic_cells_in_which_chromosomes_are_housed_and_replicated._In_most_cells,_the_nucleus_contains_all_of_the_cell's_chromosomes_except_the_organellar_chromosomes,_and_is_the_site_of_RNA_synthesis_and_processing._In_some_species,_or_in_specialized_cell_types,_RNA_metabolism_or_DNA_replication_may_be_absent._[GOC:go_curators]/"A_protein_complex_that_is_capable_of_…	biological_process/cellular_component/molecular_function/	#	IPR003316/IPR015633/IPR036388/IPR036390/	E2F/DP_family,_winged-helix_DNA-binding_domain/E2F_Family/Winged_helix-like_DNA-binding_domain_superfamily/Winged_helix_DNA-binding_domain_superfamily/	E2F/E2F_WHTH_DNA-bd_dom/WH-like_DNA-bd_sf/WH_DNA-bd_sf/	#	note=B._malayi_BMA-EFL-3_protein,_contains_similarity_toPfam_domain_PF02319_E2F/DP_family_winged-helix_DNA-bindingdomain_contains_similarity_to_Interpro_domains_IPR011991(Winged_helix-turn-helix_DNA-binding_domain),_IPR003316(E2F/DP_family,_winged-helix_DNA-binding_domain),IPR015633_(E2F_Family)	#	7209.EFO21341.1	5.4e-167	595.1	Chromadorea				ko:K09391					ko00000,ko03000				Chromadorea	1KWCA@119089,39SUF@33154,3BFPZ@33208,3D0UH@33213,40DRI@6231,KOG2577@1,KOG2578@2759	NA|NA|NA	K
Bm4374	WBGene00224635	242.369	1170.81	-2.27071	5.44571e-34	#	242.369	272.213	0.17128	0.43862	#	1170.81	272.213	2.09943	7.07048e-29	#	Yes	#	GO:0005794/GO:0016020/GO:0016021/GO:0030173/GO:0046963/GO:0046964/GO:0055085/GO:1902559/	3'-phospho-5'-adenylyl_sulfate_transmembrane_transport/3'-phosphoadenosine_5'-phosphosulfate_transmembrane_transporter_activity/3'-phosphoadenosine_5'-phosphosulfate_transport/Golgi_apparatus/integral_component_of_Golgi_membrane/integral_component_of_membrane/membrane/transmembrane_transport/	A_compound_membranous_cytoplasmic_organelle_of_eukaryotic_cells,_consisting_of_flattened,_ribosome-free_vesicles_arranged_in_a_more_or_less_regular_stack._The_Golgi_apparatus_differs_from_the_endoplasmic_reticulum_in_often_having_slightly_thicker_membranes,_appearing_in_sections_as_a_characteristic_shallow_semicircle_so_that_the_convex_side_(cis_or_entry_face)_abuts_the_endoplasmic_reticulum,_sec…	biological_process/cellular_component/molecular_function/	#	IPR013657/	UAA_transporter/	UAA/	#	note=B._malayi_BMA-PST-2_protein,_contains_similarity_toPfam_domain_PF08449_UAA_transporter_family_containssimilarity_to_Interpro_domain_IPR013657_(UAA_transporter)	#	7209.EFO22826.2	4.5e-152	544.3	Chromadorea		GO:0000139,GO:0000295,GO:0003674,GO:0005215,GO:0005346,GO:0005575,GO:0005622,GO:0005623,GO:0005737,GO:0005783,GO:0005789,GO:0005794,GO:0006810,GO:0006811,GO:0006820,GO:0006862,GO:0008150,GO:0008509,GO:0008514,GO:0012505,GO:0015075,GO:0015215,GO:0015216,GO:0015605,GO:0015711,GO:0015748,GO:0015865,GO:0015868,GO:0015931,GO:0015932,GO:0016020,GO:0016021,GO:0022857,GO:0030173,GO:0030176,GO:0031090,GO:…		ko:K15277					ko00000,ko02000	2.A.7.11.5			Chromadorea	1KUR3@119089,38CNR@33154,3BA71@33208,3CY50@33213,40APJ@6231,COG0697@1,KOG1582@2759	NA|NA|NA	P
Bm4375	WBGene00224636	1988.21	14471.7	-2.86372	4.45629e-21	#	1988.21	3262.89	0.714043	0.0270101	#	14471.7	3262.89	2.14967	9.12812e-13	#	Yes	#	GO:0005515/	protein_binding/	Interacting_selectively_and_non-covalently_with_any_protein_or_protein_complex_(a_complex_of_two_or_more_proteins_that_may_include_other_nonprotein_molecules)._[GOC:go_curators]/	molecular_function/	#	IPR001478/IPR021922/IPR036034/	PDZ_domain/PDZ_superfamily/Par3/HAL,_N-terminal/	PDZ/PDZ_sf/Par3/HAL_N/	#	note=contains_similarity_to_Pfam_domain_PF00595_PDZ_domain_(Also_known_as_DHR_or_GLGF)_contains_similarity_to_Interpro_domain_IPR001478_(PDZ_domain)	#	noEgg
Bm4464	WBGene00224725	114.775	1251.73	-3.44589	1.01964e-07	#	114.775	31.522	1.87443	0.00633801	#	1251.73	31.522	5.32032	1.25004e-16	#	Yes	#	GO:0005344/GO:0015671/GO:0019825/GO:0020037/	heme_binding/oxygen_binding/oxygen_carrier_activity/oxygen_transport/	Enables_the_directed_movement_of_oxygen_into,_out_of_or_within_a_cell,_or_between_cells._[GOC:ai]/"Interacting_selectively_and_non-covalently_with_heme,_any_compound_of_iron_complexed_in_a_porphyrin_(tetrapyrrole)_ring."_[CHEBI:30413,_GOC:ai]/"Interacting_selectively_and_non-covalently_with_oxygen_(O2)."_[GOC:jl]/"The_directed_movement_of_oxygen_(O2)_into,_out_of_or_within_a_cell,_or_between_cell…	biological_process/molecular_function/	#	IPR000971/IPR009050/IPR012292/	Globin/Globin-like_superfamily/Globin/Protoglobin/	Globin/Globin-like_sf/Globin/Proto/	#	note=B._malayi_BMA-GLB-19_protein,_contains_similarity_to_Interpro_domains_IPR012292_(Globin,_structural_domain),_IPR009050_(Globin-like)	#	1561998.Csp11.Scaffold630.g17763.t1	4.8e-33	147.9	Rhabditida													Chromadorea	1KZKF@119089,3907R@33154,3BMJY@33208,3D5YN@33213,40GN9@6231,40SV9@6236,KOG3378@1,KOG3378@2759	NA|NA|NA	C
Bm4466	WBGene00224727	843.299	3569.56	-2.08152	6.11882e-16	#	843.299	483.033	0.799023	0.00317073	#	3569.56	483.033	2.88054	4.82571e-30	#	Yes	#	GO:0004601/GO:0005509/GO:0006979/GO:0016020/GO:0016021/GO:0016174/GO:0016491/GO:0020037/GO:0050665/GO:0055114/GO:0098869/	NAD(P)H_oxidase_activity/calcium_ion_binding/cellular_oxidant_detoxification/heme_binding/hydrogen_peroxide_biosynthetic_process/integral_component_of_membrane/membrane/oxidation-reduction_process/oxidoreductase_activity/peroxidase_activity/response_to_oxidative_stress/	A_lipid_bilayer_along_with_all_the_proteins_and_protein_complexes_embedded_in_it_an_attached_to_it._[GOC:dos,_GOC:mah,_ISBN:0815316194]/"A_metabolic_process_that_results_in_the_removal_or_addition_of_one_or_more_electrons_to_or_from_a_substance,_with_or_without_the_concomitant_removal_or_addition_of_a_proton_or_protons."_[GOC:dhl,_GOC:ecd,_GOC:jh2,_GOC:jid,_GOC:mlg,_GOC:rph]/"Any_process_carried_…	biological_process/cellular_component/molecular_function/	#	IPR002048/IPR010255/IPR011992/IPR013112/IPR013121/IPR013130/IPR017927/IPR017938/IPR019791/IPR029595/IPR034821/IPR037120/IPR039261/	Dual_oxidase,_peroxidase_domain/Dual_oxidase_1/Duox/EF-hand_domain/EF-hand_domain_pair/FAD-binding_8/FAD-binding_domain,_ferredoxin_reductase-type/Ferredoxin-NADP_reductase_(FNR),_nucleotide-binding_domain/Ferric_reductase,_NAD_binding_domain/Ferric_reductase_transmembrane_component-like_domain/Haem_peroxidase,_animal_type/Haem_peroxidase_domain_superfamily,_animal_type/Haem_peroxidase_superfamil…	DUOX1/Duox/DUOX_peroxidase/EF-hand-dom_pair/EF_hand_dom/FAD-bd_8/FAD-bd_FR_type/FNR_nucleotide-bd/Fe3_Rdtase_TM_dom/Fe_red_NAD-bd_6/Haem_peroxidase_animal/Haem_peroxidase_sf/Haem_peroxidase_sf_animal/Riboflavin_synthase-like_b-brl/	#	note=contains_similarity_to_Pfam_domains_PF08022_(FAD-binding_domain),_PF08030_(Ferric_reductase_NAD_binding_domain),_PF01794_(Ferric_reductase_like_transmembrane_component),_PF03098_(Animal_haem_peroxidase)_contains_similarity_to_Interpro_domains_IPR011992_(EF-hand_domain_pair),_IPR010255_(Haem_peroxidase),_IPR019791_(Haem_peroxidase,_animal),_IPR013121_(Ferric_reductase,_NAD_binding),_IPR013130…	#	7209.EJD74478.1	0.0	2817.0	Chromadorea		GO:0002119,GO:0002164,GO:0003674,GO:0003824,GO:0004601,GO:0005488,GO:0005575,GO:0005623,GO:0005886,GO:0006464,GO:0006807,GO:0006950,GO:0006952,GO:0006979,GO:0007275,GO:0008150,GO:0008152,GO:0009605,GO:0009607,GO:0009617,GO:0009620,GO:0009636,GO:0009653,GO:0009791,GO:0009886,GO:0009987,GO:0010171,GO:0016020,GO:0016174,GO:0016209,GO:0016491,GO:0016651,GO:0016684,GO:0018149,GO:0018996,GO:0019538,GO:…	1.6.3.1	ko:K13411	ko04013,ko04624,map04013,map04624				ko00000,ko00001,ko01000,ko04131	5.B.1.2			Chromadorea	1KTU7@119089,38CEX@33154,3BDMU@33208,3CTQ7@33213,40B67@6231,KOG0039@1,KOG0039@2759	NA|NA|NA	PQ
Bm4467	WBGene00224728	155.371	1137.11	-2.86917	6.65588e-23	#	155.371	183.229	0.241554	0.477843	#	1137.11	183.229	2.62762	1.49174e-19	#	Yes	#	GO:0016020/GO:0016021/GO:0018996/	integral_component_of_membrane/membrane/molting_cycle,_collagen_and_cuticulin-based_cuticle/	A_lipid_bilayer_along_with_all_the_proteins_and_protein_complexes_embedded_in_it_an_attached_to_it._[GOC:dos,_GOC:mah,_ISBN:0815316194]/"The_component_of_a_membrane_consisting_of_the_gene_products_and_protein_complexes_having_at_least_some_part_of_their_peptide_sequence_embedded_in_the_hydrophobic_region_of_the_membrane."_[GOC:dos,_GOC:go_curators]/"The_periodic_shedding_of_part_or_all_of_a_colla…	biological_process/cellular_component/	#	IPR000731/IPR003392/	Protein_patched/dispatched/Sterol-sensing_domain/	Ptc/Disp/SSD/	#	note=B._malayi_BMA-PTR-11_protein,_contains_similarity_to_Pfam_domain_PF02460_Patched_family_contains_similarity_to_Interpro_domain_IPR003392_(Patched)	#	7209.EFO20694.2	2.3e-277	961.1	Chromadorea	ptr-11	GO:0008150,GO:0018996,GO:0032501,GO:0042303											Chromadorea	1KTQN@119089,39S9D@33154,3BGWP@33208,3D5U3@33213,40AU5@6231,KOG1934@1,KOG1934@2759	NA|NA|NA	S
Bm4473	WBGene00224734	1181.09	5084.36	-2.10594	2.76024e-08	#	1181.09	263.752	2.15443	1.08586e-08	#	5084.36	263.752	4.26037	2.35035e-31	#	Yes	#	GO:0003676/GO:0003723/GO:0003729/GO:0007281/	RNA_binding/germ_cell_development/mRNA_binding/nucleic_acid_binding/	Interacting_selectively_and_non-covalently_with_an_RNA_molecule_or_a_portion_thereof._[GOC:jl,_GOC:mah]/"Interacting_selectively_and_non-covalently_with_any_nucleic_acid."_[GOC:jl]/"Interacting_selectively_and_non-covalently_with_messenger_RNA_(mRNA),_an_intermediate_molecule_between_DNA_and_protein._mRNA_includes_UTR_and_coding_sequences,_but_does_not_contain_introns."_[GOC:kmv,_GOC:pr,_SO:00002…	biological_process/molecular_function/	#	IPR000504/IPR012677/IPR035979/IPR037366/	BOULE/DAZ_family/Nucleotide-binding_alpha-beta_plait_domain_superfamily/RNA-binding_domain_superfamily/RNA_recognition_motif_domain/	BOULE/DAZ/Nucleotide-bd_a/b_plait_sf/RBD_domain_sf/RRM_dom/	#	note=contains_similarity_to_Pfam_domain_PF00076_RNA_recognition_motif._(a.k.a._RRM,_RBD,_or_RNP_domain)_contains_similarity_to_Interpro_domains_IPR012677_(Nucleotide-binding_alpha-beta_plait_domain),_IPR000504_(RNA_recognition_motif_domain)	#	7209.EFO26975.1	1.2e-204	719.2	Chromadorea		GO:0005575,GO:0005622,GO:0005623,GO:0005737,GO:0044424,GO:0044464											Chromadorea	1KZM6@119089,39UM8@33154,3BEMJ@33208,3CZ6F@33213,40GZ2@6231,KOG0118@1,KOG0118@2759	NA|NA|NA	A
Bm4515	WBGene00224776	73.5379	1395.7	-4.24117	7.69401e-27	#	73.5379	51.5055	0.507046	0.276278	#	1395.7	51.5055	4.74821	7.29146e-32	#	Yes	#	/	/	/	/	#	/	/	/	#	note=B._malayi_BMA-ABU-13_protein	#	6326.BUX.s00351.158	1.5e-32	146.7	Chromadorea													Chromadorea	1KZIG@119089,2EN7N@1,2SRQF@2759,3ANK1@33154,3C1TU@33208,3DHK1@33213,40GGF@6231	NA|NA|NA
Bm4559	WBGene00224820	29.5923	210.78	-2.82325	9.40165e-14	#	29.5923	5.23082	2.46233	2.91309e-05	#	210.78	5.23082	5.28557	8.4096e-22	#	Yes	#	GO:0016787/	hydrolase_activity/	Catalysis_of_the_hydrolysis_of_various_bonds,_e.g._C-O,_C-N,_C-C,_phosphoric_anhydride_bonds,_etc._Hydrolase_is_the_systematic_name_for_any_enzyme_of_EC_class_3._[ISBN:0198506732]/	molecular_function/	#	IPR002918/IPR029058/	Alpha/Beta_hydrolase_fold/Lipase_EstA/Esterase_EstB/	AB_hydrolase/Lipase_EstA/Esterase_EstB/	#	note=B._malayi_BMA-LIPS-9_protein,_contains_similarity_to_Pfam_domain_PF01674_Lipase_(class_2)_contains_similarity_to_Interpro_domains_IPR002918_(Lipase_EstA/Esterase_EstB),_IPR029058_(Alpha/Beta_hydrolase_fold)	#	7209.EFO24697.1	7e-148	530.0	Chromadorea													Chromadorea	1KUHJ@119089,28KCV@1,2QSCX@2759,39ZPG@33154,3BJYY@33208,3CZCN@33213,40CHI@6231	NA|NA|NA	S
Bm4660	WBGene00224921	324.221	1331.8	-2.03686	1.08148e-23	#	324.221	205.536	0.649702	0.0037794	#	1331.8	205.536	2.68656	1.23574e-38	#	Yes	#	/	/	/	/	#	/	/	/	#	note=B._malayi_BMA-MBOA-2_protein	#	noEgg
Bm4670	WBGene00224931	438.21	3162.34	-2.85137	4.1626e-22	#	438.21	620.815	0.506545	0.115856	#	3162.34	620.815	2.34483	9.61322e-16	#	Yes	#	GO:0005509/GO:0016012/GO:0016020/GO:0016021/GO:0055120/	calcium_ion_binding/integral_component_of_membrane/membrane/sarcoglycan_complex/striated_muscle_dense_body/	A_lipid_bilayer_along_with_all_the_proteins_and_protein_complexes_embedded_in_it_an_attached_to_it._[GOC:dos,_GOC:mah,_ISBN:0815316194]/"A_protein_complex_formed_of_four_sarcoglycans_plus_sarcospan;_there_are_six_known_sarcoglycans:_alpha-,_beta-,_gamma-,_delta-,_epsilon-_and_zeta-sarcoglycan;_all_are_N-glycosylated_single-pass_transmembrane_proteins._The_sarcoglycan-sarcospan_complex_is_a_subcom…	cellular_component/molecular_function/	#	IPR006644/IPR008908/IPR015919/	Cadherin-like_superfamily/Dystroglycan-type_cadherin-like/Sarcoglycan_alpha/epsilon/	Cadg/Cadherin-like_sf/Sarcoglycan_alpha/epsilon/	#	note=B._malayi_BMA-SGCA-1_protein,_contains_similarity_to_Pfam_domain_PF05510_Sarcoglycan_alpha/epsilon_contains_similarity_to_Interpro_domains_IPR015919_(Cadherin-like),_IPR006644_(Dystroglycan-type_cadherin-like),_IPR008908_(Sarcoglycan_alphaepsilon)	#	7209.EFO19771.2	3.6e-250	870.5	Chromadorea		GO:0005575,GO:0005622,GO:0005623,GO:0005737,GO:0043226,GO:0043228,GO:0043229,GO:0043232,GO:0043292,GO:0044422,GO:0044424,GO:0044444,GO:0044449,GO:0044464,GO:0055120,GO:0099080,GO:0099081,GO:0099512		ko:K12565	ko05410,ko05412,ko05414,ko05416,map05410,map05412,map05414,map05416				ko00000,ko00001				Chromadorea	1KTJF@119089,39S55@33154,3BMJG@33208,3CZ0J@33213,40BVJ@6231,KOG4482@1,KOG4482@2759	NA|NA|NA	U
Bm475	WBGene00220736	664.63	2898.03	-2.12425	3.73727e-08	#	664.63	583.274	0.19187	0.662833	#	2898.03	583.274	2.31612	6.72716e-10	#	Yes	#	/	/	/	/	#	/	/	/	#	no_NCBI	#	noEgg
Bm4787	WBGene00225048	87.6587	508.622	-2.53401	9.15385e-13	#	87.6587	11.8445	2.92591	2.32507e-10	#	508.622	11.8445	5.45992	1.27014e-34	#	Yes	#	GO:0004672/GO:0005524/GO:0006468/	ATP_binding/protein_kinase_activity/protein_phosphorylation/	Catalysis_of_the_phosphorylation_of_an_amino_acid_residue_in_a_protein,_usually_according_to_the_reaction:_a_protein_+_ATP_=_a_phosphoprotein_+_ADP._[MetaCyc:PROTEIN-KINASE-RXN]/"Interacting_selectively_and_non-covalently_with_ATP,_adenosine_5'-triphosphate,_a_universally_important_coenzyme_and_enzyme_regulator."_[ISBN:0198506732]/"The_process_of_introducing_a_phosphate_group_on_to_a_protein."_[G…	biological_process/molecular_function/	#	IPR000719/IPR008271/IPR011009/	Protein_kinase-like_domain_superfamily/Protein_kinase_domain/Serine/threonine-protein_kinase,_active_site/	Kinase-like_dom_sf/Prot_kinase_dom/Ser/Thr_kinase_AS/	#	note=contains_similarity_to_Pfam_domain_PF00069_Protein_kinase_domain_contains_similarity_to_Interpro_domains_IPR002290_(Serine/threonine/dual_specificity_protein_kinase,_catalytic_domain),_IPR011009_(Protein_kinase-like_domain),_IPR000719_(Protein_kinase_domain)	#	7209.EFO23945.2	3.7e-116	424.9	Chromadorea													Chromadorea	1KV4X@119089,38B58@33154,3BH44@33208,3CYR4@33213,40BWV@6231,KOG0594@1,KOG0594@2759	NA|NA|NA	T
Bm4839	WBGene00225100	2484.57	28828.3	-3.53632	1.12851e-30	#	2484.57	1368.47	0.861099	0.00820038	#	28828.3	1368.47	4.39742	4.7588e-48	#	Yes	#	GO:0004725/GO:0005622/GO:0006470/GO:0035335/GO:1902751/	intracellular/peptidyl-tyrosine_dephosphorylation/positive_regulation_of_cell_cycle_G2/M_phase_transition/protein_dephosphorylation/protein_tyrosine_phosphatase_activity/	Any_process_that_activates_or_increases_the_frequency,_rate_or_extent_of_cell_cycle_G2/M_phase_transition._[GO_REF:0000058,_GOC:jl,_GOC:TermGenie]/"Catalysis_of_the_reaction:_protein_tyrosine_phosphate_+_H2O_=_protein_tyrosine_+_phosphate."_[EC:3.1.3.48]/"The_living_contents_of_a_cell;_the_matter_contained_within_(but_not_including)_the_plasma_membrane,_usually_taken_to_exclude_large_vacuoles_and…	biological_process/cellular_component/molecular_function/	#	IPR000751/IPR001763/IPR036873/	M-phase_inducer_phosphatase/Rhodanese-like_domain/Rhodanese-like_domain_superfamily/	MPI_Phosphatase/Rhodanese-like_dom/Rhodanese-like_dom_sf/	#	note=contains_similarity_to_Pfam_domain_PF00581_Rhodanese-like_domain_contains_similarity_to_Interpro_domains_IPR001763_(Rhodanese-like_domain),_IPR000751_(M-phase_inducer_phosphatase)	#	7209.EJD76492.1	4.2e-226	790.8	Chromadorea		GO:0000003,GO:0000212,GO:0000226,GO:0003674,GO:0003824,GO:0004721,GO:0005488,GO:0005515,GO:0005575,GO:0005622,GO:0005623,GO:0005634,GO:0006464,GO:0006470,GO:0006793,GO:0006796,GO:0006807,GO:0006996,GO:0007010,GO:0007017,GO:0007049,GO:0007051,GO:0008150,GO:0008152,GO:0008283,GO:0009987,GO:0016043,GO:0016311,GO:0016787,GO:0016788,GO:0016791,GO:0019538,GO:0022402,GO:0022414,GO:0036211,GO:0042578,GO:…											Chromadorea	1KZDR@119089,38GCJ@33154,3BIJY@33208,3CSHR@33213,40GIZ@6231,COG5105@1,KOG3772@2759	NA|NA|NA	D
Bm484	WBGene00220745	459.417	3214.23	-2.80646	1.48372e-38	#	459.417	455.242	0.0135958	0.959215	#	3214.23	455.242	2.82005	3.34359e-39	#	Yes	#	/	/	/	/	#	/	/	/	#	no_NCBI	#	noEgg
Bm485	WBGene00220746	503.663	7787.13	-3.95006	1.99424e-37	#	503.663	866.357	0.781086	0.0184153	#	7787.13	866.357	3.16898	3.51095e-25	#	Yes	#	/	/	/	/	#	/	/	/	#	no_NCBI	#	noEgg
Bm4858	WBGene00225119	432.875	4670.4	-3.43124	1.64664e-11	#	432.875	266.481	0.701543	0.205018	#	4670.4	266.481	4.13279	9.30634e-17	#	Yes	#	GO:0005515/GO:0016020/GO:0016021/	integral_component_of_membrane/membrane/protein_binding/	A_lipid_bilayer_along_with_all_the_proteins_and_protein_complexes_embedded_in_it_an_attached_to_it._[GOC:dos,_GOC:mah,_ISBN:0815316194]/"Interacting_selectively_and_non-covalently_with_any_protein_or_protein_complex_(a_complex_of_two_or_more_proteins_that_may_include_other_nonprotein_molecules)."_[GOC:go_curators]/"The_component_of_a_membrane_consisting_of_the_gene_products_and_protein_complexes_…	cellular_component/molecular_function/	#	IPR001611/IPR003591/IPR025875/IPR032675/	Leucine-rich_repeat/Leucine-rich_repeat,_typical_subtype/Leucine-rich_repeat_domain_superfamily/Leucine_rich_repeat_4/	LRR_dom_sf/Leu-rich_rpt/Leu-rich_rpt_4/Leu-rich_rpt_typical-subtyp/	#	note=B._malayi_BMA-EGG-6_protein,_contains_similarity_toPfam_domains_PF13855_(Leucine_rich_repeat),_PF12799(Leucine_Rich_repeats_(2_copies))_contains_similarity_toInterpro_domains_IPR025875_(Leucine_rich_repeat_4),IPR001611_(Leucine-rich_repeat),_IPR003591_(Leucine-richrepeat,_typical_subtype)	#	7209.EFO26857.2	1.9e-284	985.3	Chromadorea													Chromadorea	1KV13@119089,39UAH@33154,3BISZ@33208,3D3CC@33213,40C1W@6231,COG4886@1,KOG0619@2759	NA|NA|NA	S
Bm4928	WBGene00225189	140.714	2036.88	-3.85409	1.64659e-21	#	140.714	278.44	0.990754	0.0221545	#	2036.88	278.44	2.86334	8.70903e-13	#	Yes	#	GO:0003700/GO:0006355/	DNA-binding_transcription_factor_activity/regulation_of_transcription,_DNA-templated/	A_protein_or_a_member_of_a_complex_that_interacts_selectively_and_non-covalently_with_a_specific_DNA_sequence_(sometimes_referred_to_as_a_motif)_within_the_regulatory_region_of_a_gene_to_modulate_transcription._Regulatory_regions_include_promoters_(proximal_and_distal)_and_enhancers._Genes_are_transcriptional_units,_and_include_bacterial_operons._[GOC:txnOH-2018]/"Any_process_that_modulates_the_f…	biological_process/molecular_function/	#	IPR004827/	Basic-leucine_zipper_domain/	bZIP/	#	note=B._malayi_BMA-ATF-2_protein,_contains_similarity_toPfam_domain_PF07716_Basic_region_leucine_zipper_containssimilarity_to_Interpro_domain_IPR004827_(Basic-leucinezipper_domain)	#	7209.EFO17148.2	1.1e-141	510.4	Chromadorea		GO:0000122,GO:0001012,GO:0001067,GO:0003674,GO:0003676,GO:0003677,GO:0005488,GO:0005515,GO:0006355,GO:0006357,GO:0008150,GO:0009889,GO:0009890,GO:0009892,GO:0010468,GO:0010556,GO:0010558,GO:0010605,GO:0010629,GO:0019219,GO:0019222,GO:0031323,GO:0031324,GO:0031326,GO:0031327,GO:0044212,GO:0045892,GO:0045934,GO:0048519,GO:0048523,GO:0050789,GO:0050794,GO:0051171,GO:0051172,GO:0051252,GO:0051253,GO:…											Chromadorea	1KX3V@119089,3ABX2@33154,3BU9K@33208,3DBC0@33213,40EJU@6231,KOG3119@1,KOG3119@2759	NA|NA|NA	K
Bm4987	WBGene00225248	86.6118	881.182	-3.34524	3.48706e-09	#	86.6118	27.9487	1.62103	0.0085148	#	881.182	27.9487	4.96628	4.46577e-18	#	Yes	#	/	/	/	/	#	/	/	/	#	no_NCBI	#	7209.EFO27252.2	6.7e-145	520.4	Chromadorea													Chromadorea	1KX6W@119089,2E3AR@1,2SAEK@2759,3A8CA@33154,3BUUK@33208,3DBFE@33213,40EHQ@6231	NA|NA|NA
Bm5119	WBGene00225380	34.3091	484.34	-3.82068	4.75534e-14	#	34.3091	23.7576	0.529679	0.383105	#	484.34	23.7576	4.35036	7.66889e-17	#	Yes	#	GO:0016021/	integral_component_of_membrane/	The_component_of_a_membrane_consisting_of_the_gene_products_and_protein_complexes_having_at_least_some_part_of_their_peptide_sequence_embedded_in_the_hydrophobic_region_of_the_membrane._[GOC:dos,_GOC:go_curators]/	cellular_component/	#	IPR008795/	Prominin/	Prominin/	#	no_NCBI	#	6239.M28.4	2e-09	70.9	Rhabditida													Chromadorea	1M09Z@119089,2EZHV@1,2T0UG@2759,3AS1R@33154,3C549@33208,3DJBM@33213,40HF3@6231,40ZMX@6236	NA|NA|NA	S
Bm5168	WBGene00225429	1854.47	16203.6	-3.12714	1.78e-61	#	1854.47	1205.97	0.621401	0.00206893	#	16203.6	1205.97	3.74854	3.84879e-89	#	Yes	#	GO:0005515/GO:0016020/GO:0016021/	integral_component_of_membrane/membrane/protein_binding/	A_lipid_bilayer_along_with_all_the_proteins_and_protein_complexes_embedded_in_it_an_attached_to_it._[GOC:dos,_GOC:mah,_ISBN:0815316194]/"Interacting_selectively_and_non-covalently_with_any_protein_or_protein_complex_(a_complex_of_two_or_more_proteins_that_may_include_other_nonprotein_molecules)."_[GOC:go_curators]/"The_component_of_a_membrane_consisting_of_the_gene_products_and_protein_complexes_…	cellular_component/molecular_function/	#	IPR002172/IPR036055/	LDL_receptor-like_superfamily/Low-density_lipoprotein_(LDL)_receptor_class_A_repeat/	LDL_receptor-like_sf/LDrepeatLR_classA_rpt/	#	note=contains_similarity_to_Pfam_domain_PF00057_Low-density_lipoprotein_receptor_domain_class_A_contains_similarity_to_Interpro_domain_IPR002172_(Low-density_lipoprotein_(LDL)_receptor_class_A_repeat)	#	7209.EFO16641.2	1.3e-182	646.4	Chromadorea		GO:0000003,GO:0003006,GO:0005575,GO:0005623,GO:0005886,GO:0007276,GO:0007281,GO:0007292,GO:0007338,GO:0008150,GO:0009566,GO:0009653,GO:0009987,GO:0016020,GO:0019953,GO:0022412,GO:0022414,GO:0030154,GO:0030703,GO:0032501,GO:0032502,GO:0032504,GO:0032879,GO:0032880,GO:0044464,GO:0044703,GO:0048468,GO:0048477,GO:0048518,GO:0048609,GO:0048646,GO:0048856,GO:0048869,GO:0050789,GO:0051704,GO:0060341,GO:…											Chromadorea	1KXYB@119089,3A3Z8@33154,3BS0B@33208,3D907@33213,40DUJ@6231,KOG1215@1,KOG1215@2759	NA|NA|NA	T
Bm5190	WBGene00225451	81.8594	1070.08	-3.70581	5.02488e-29	#	81.8594	26.769	1.64949	3.52695e-05	#	1070.08	26.769	5.35531	2.95554e-47	#	Yes	#	GO:0016787/	hydrolase_activity/	Catalysis_of_the_hydrolysis_of_various_bonds,_e.g._C-O,_C-N,_C-C,_phosphoric_anhydride_bonds,_etc._Hydrolase_is_the_systematic_name_for_any_enzyme_of_EC_class_3._[ISBN:0198506732]/	molecular_function/	#	IPR004843/IPR006186/IPR029052/	Calcineurin-like_phosphoesterase_domain,_ApaH_type/Metallo-dependent_phosphatase-like/Serine/threonine-specific_protein_phosphatase/bis(5-nucleosyl)-tetraphosphatase/	Calcineurin-like_PHP_ApaH/Metallo-depent_PP-like/Ser/Thr-sp_prot-phosphatase/	#	note=contains_similarity_to_Pfam_domain_PF00149_Calcineurin-like_phosphoesterase_contains_similarity_to_Interpro_domains_IPR029052_(Metallo-dependent_phosphatase-like),_IPR004843_(Calcineurin-like_phosphoesterase_domain,_apaH_type),_IPR006186_(Serine/threonine-specific_protein_phosphatase/bis(5-nucleosyl)-tetraphosphatase)	#	135651.CBN19262	1.8e-40	174.1	Rhabditida			3.1.3.16	ko:K01090,ko:K06269	ko03015,ko04022,ko04024,ko04113,ko04114,ko04218,ko04261,ko04270,ko04390,ko04510,ko04611,ko04720,ko04728,ko04750,ko04810,ko04910,ko04921,ko04931,ko05031,ko05034,ko05168,ko05205,map03015,map04022,map04024,map04113,map04114,map04218,map04261,map04270,map04390,map04510,map04611,map04720,map04728,map04750,map04810,map04910,map04921,map04931,map05031,map05034,map05168,map05205				ko00000,ko00001,ko01000,ko01009,ko03019,ko03021,ko03041				Chromadorea	1KY2M@119089,3AGBN@33154,3BY9A@33208,3DEE2@33213,40FFM@6231,40TA5@6236,COG0639@1,KOG0374@2759	NA|NA|NA	T
Bm5213	WBGene00225474	397.106	2096.1	-2.40006	2.75981e-15	#	397.106	96.6995	2.02012	2.40444e-10	#	2096.1	96.6995	4.42018	1.65997e-46	#	Yes	#	GO:0003676/	nucleic_acid_binding/	Interacting_selectively_and_non-covalently_with_any_nucleic_acid._[GOC:jl]/	molecular_function/	#	IPR013087/IPR036236/	Zinc_finger_C2H2-type/Zinc_finger_C2H2_superfamily/	Znf_C2H2_sf/Znf_C2H2_type/	#	note=contains_similarity_to_Interpro_domain_IPR015880_(Zinc_finger,_C2H2-like)	#	7209.EFO27388.2	7.1e-171	607.8	Chromadorea													Chromadorea	1KZV6@119089,2E2BW@1,2S9JU@2759,3A9MR@33154,3BUFD@33208,3DAVS@33213,40EPU@6231	NA|NA|NA	S
Bm5292	WBGene00225553	665.892	4629.67	-2.79746	2.19165e-21	#	665.892	535.927	0.312478	0.345439	#	4629.67	535.927	3.10994	9.93363e-27	#	Yes	#	/GO:0005515/GO:0005778/GO:0016560/	/peroxisomal_membrane/protein_binding/protein_import_into_peroxisome_matrix,_docking/	/"Interacting_selectively_and_non-covalently_with_any_protein_or_protein_complex_(a_complex_of_two_or_more_proteins_that_may_include_other_nonprotein_molecules)."_[GOC:go_curators]/"The_lipid_bilayer_surrounding_a_peroxisome."_[GOC:mah]/"The_process_in_which_a_complex_formed_of_a_peroxisome_targeting_sequence_(PTS)_receptor_bound_to_a_PTS-bearing_protein_docks_with_translocation_machinery_in_the_…	/biological_process/cellular_component/molecular_function/	#	/IPR025655/IPR036388/	/Peroxisomal_membrane_protein_14/Winged_helix-like_DNA-binding_domain_superfamily/	/PEX14/WH-like_DNA-bd_sf/	#	note=B._malayi_BMA-PRX-14_protein,_contains_similarity_to_Pfam_domain_PF04695_Peroxisomal_membrane_anchor_protein_(Pex14p)_conserved_region_contains_similarity_to_Interpro_domain_IPR006785_(Peroxisome_membrane_anchor_protein_Pex14p,_N-terminal)	#	7209.EFO18550.2	3.3e-89	335.1	Chromadorea				ko:K13343	ko04146,map04146				ko00000,ko00001,ko04131	3.A.20.1			Chromadorea	1KX48@119089,39BZV@33154,3CG12@33208,3DXFW@33213,40EHT@6231,KOG2629@1,KOG2629@2759	NA|NA|NA	U
Bm5380	WBGene00225641	252.688	2038.72	-3.01196	4.10474e-12	#	252.688	176.202	0.522424	0.276278	#	2038.72	176.202	3.53438	1.17826e-16	#	Yes	#	GO:0003677/GO:0003700/GO:0005634/GO:0006355/GO:0008270/GO:0043565/GO:0046872/	DNA-binding_transcription_factor_activity/DNA_binding/metal_ion_binding/nucleus/regulation_of_transcription,_DNA-templated/sequence-specific_DNA_binding/zinc_ion_binding/	A_membrane-bounded_organelle_of_eukaryotic_cells_in_which_chromosomes_are_housed_and_replicated._In_most_cells,_the_nucleus_contains_all_of_the_cell's_chromosomes_except_the_organellar_chromosomes,_and_is_the_site_of_RNA_synthesis_and_processing._In_some_species,_or_in_specialized_cell_types,_RNA_metabolism_or_DNA_replication_may_be_absent._[GOC:go_curators]/"A_protein_or_a_member_of_a_complex_th…	biological_process/cellular_component/molecular_function/	#	IPR001628/IPR013088/IPR035500/	Nuclear_hormone_receptor-like_domain_superfamily/Zinc_finger,_NHR/GATA-type/Zinc_finger,_nuclear_hormone_receptor-type/	NHR_like_dom_sf/Znf_NHR/GATA/Znf_hrmn_rcpt/	#	note=contains_similarity_to_Pfam_domain_PF00105_Zinc_finger,_C4_type_(two_domains)_contains_similarity_to_Interpro_domains_IPR008946_(Nuclear_hormone_receptor,_ligand-binding),_IPR013088_(Zinc_finger,_NHR/GATA-type),_IPR001628_(Zinc_finger,_nuclear_hormone_receptor-type)	#	noEgg
Bm5398	WBGene00225659	1251.72	9119.2	-2.86471	1.00588e-50	#	1251.72	340.672	1.87113	4.24638e-21	#	9119.2	340.672	4.73584	2.35239e-131	#	Yes	#	GO:0005515/GO:0016020/GO:0016021/	integral_component_of_membrane/membrane/protein_binding/	A_lipid_bilayer_along_with_all_the_proteins_and_protein_complexes_embedded_in_it_an_attached_to_it._[GOC:dos,_GOC:mah,_ISBN:0815316194]/"Interacting_selectively_and_non-covalently_with_any_protein_or_protein_complex_(a_complex_of_two_or_more_proteins_that_may_include_other_nonprotein_molecules)."_[GOC:go_curators]/"The_component_of_a_membrane_consisting_of_the_gene_products_and_protein_complexes_…	cellular_component/molecular_function/	#	IPR002110/IPR020683/IPR036770/IPR038907/	Ankyrin_repeat/Ankyrin_repeat-containing_domain/Ankyrin_repeat-containing_domain_superfamily/Ankyrin_repeat_and_SOCS_box_protein_8/	ASB8/Ankyrin_rpt/Ankyrin_rpt-contain_dom/Ankyrin_rpt-contain_sf/	#	note=contains_similarity_to_Pfam_domain_PF12796_Ankyrin_repeats_(3_copies)_contains_similarity_to_Interpro_domains_IPR002110_(Ankyrin_repeat),_IPR020683_(Ankyrin_repeat-containing_domain)	#	7209.EFO26954.2	1.8e-157	562.4	Chromadorea													Chromadorea	1KZQN@119089,38HXA@33154,3BC35@33208,3CWAB@33213,40GSH@6231,KOG0307@1,KOG0307@2759	NA|NA|NA	U
Bm5504	WBGene00225765	60.8924	469.615	-2.94682	2.82769e-09	#	60.8924	13.2718	2.21014	0.000131439	#	469.615	13.2718	5.15696	2.79283e-21	#	Yes	#	/	/	/	/	#	IPR007284/	Ground-like_domain/	Ground-like_dom/	#	note=B._malayi_BMA-GRL-14_protein,_contains_similarity_to_Pfam_domain_PF04155_Ground-like_domain_contains_similarity_to_Interpro_domain_IPR007284_(Ground-like_domain)	#	7209.EFO27118.1	2.7e-151	542.0	Chromadorea													Chromadorea	1KZTR@119089,2ERGG@1,2SU9H@2759,3ARFX@33154,3C2MD@33208,3DIUN@33213,40GT2@6231	NA|NA|NA	S
Bm5519	WBGene00225780	489.153	3673.84	-2.90811	7.23563e-35	#	489.153	302.856	0.68482	0.00768554	#	3673.84	302.856	3.59293	3.57281e-52	#	Yes	#	/	/	/	/	#	/	/	/	#	no_NCBI	#	7209.EFO17542.2	2.2e-164	585.1	Chromadorea													Chromadorea	1KWPQ@119089,2DU95@1,2S6FY@2759,3A5ME@33154,3BT1B@33208,3D9R2@33213,40DYI@6231	NA|NA|NA
Bm5557	WBGene00225818	221.347	972.357	-2.13495	1.07065e-12	#	221.347	140.735	0.664451	0.0429387	#	972.357	140.735	2.79941	8.58438e-21	#	Yes	#	GO:0004222/GO:0006508/GO:0008233/GO:0008237/GO:0008270/GO:0016787/GO:0046872/	hydrolase_activity/metal_ion_binding/metalloendopeptidase_activity/metallopeptidase_activity/peptidase_activity/proteolysis/zinc_ion_binding/	Catalysis_of_the_hydrolysis_of_a_peptide_bond._A_peptide_bond_is_a_covalent_bond_formed_when_the_carbon_atom_from_the_carboxyl_group_of_one_amino_acid_shares_electrons_with_the_nitrogen_atom_from_the_amino_group_of_a_second_amino_acid._[GOC:jl,_ISBN:0815332181]/"Catalysis_of_the_hydrolysis_of_internal,_alpha-peptide_bonds_in_a_polypeptide_chain_by_a_mechanism_in_which_water_acts_as_a_nucleophile,…	biological_process/molecular_function/	#	IPR001506/IPR003582/IPR006026/IPR024079/IPR034035/	Astacin-like_metallopeptidase_domain/Metallopeptidase,_catalytic_domain_superfamily/Peptidase,_metallopeptidase/Peptidase_M12A/ShKT_domain/	Astacin-like_dom/MetalloPept_cat_dom_sf/Peptidase_M12A/Peptidase_Metallo/ShKT_dom/	#	note=B._malayi_BMA-NAS-15_protein,_contains_similarity_to_Pfam_domains_PF01549_(ShK_domain-like),_PF01400_(Astacin_(Peptidase_family_M12A))_contains_similarity_to_Interpro_domains_IPR024079_(Metallopeptidase,_catalytic_domain),_IPR001506_(Peptidase_M12A,_astacin),_IPR006026_(Peptidase,_metallopeptidase),_IPR003582_(ShKT_domain)	#	7209.EFO24247.1	2.4e-204	718.4	Chromadorea	nas-15		3.4.24.21	ko:K08076					ko00000,ko01000,ko01002				Chromadorea	1KUBF@119089,39XYE@33154,3BBQQ@33208,3D36B@33213,40BNT@6231,KOG3714@1,KOG3714@2759	NA|NA|NA	O
Bm5610	WBGene00225871	32.2431	264.866	-3.03341	3.51361e-05	#	32.2431	22.8345	0.489491	0.557499	#	264.866	22.8345	3.5229	1.11264e-06	#	Yes	#	GO:0000166/GO:0004672/GO:0004713/GO:0004715/GO:0005524/GO:0006468/GO:0016301/GO:0016310/GO:0016740/GO:0018108/	ATP_binding/kinase_activity/non-membrane_spanning_protein_tyrosine_kinase_activity/nucleotide_binding/peptidyl-tyrosine_phosphorylation/phosphorylation/protein_kinase_activity/protein_phosphorylation/protein_tyrosine_kinase_activity/transferase_activity/	Catalysis_of_the_phosphorylation_of_an_amino_acid_residue_in_a_protein,_usually_according_to_the_reaction:_a_protein_+_ATP_=_a_phosphoprotein_+_ADP._[MetaCyc:PROTEIN-KINASE-RXN]/"Catalysis_of_the_reaction:_ATP_+_a_protein_tyrosine_=_ADP_+_protein_tyrosine_phosphate."_[EC:2.7.10]/"Catalysis_of_the_reaction:_ATP_+_protein_L-tyrosine_=_ADP_+_protein_L-tyrosine_phosphate_by_a_non-membrane_spanning_pr…	biological_process/molecular_function/	#	IPR000719/IPR000980/IPR001245/IPR008266/IPR011009/IPR017441/IPR020635/IPR035849/IPR036860/	Fes/Fps/Fer,_SH2_domain/Protein_kinase,_ATP_binding_site/Protein_kinase-like_domain_superfamily/Protein_kinase_domain/SH2_domain/SH2_domain_superfamily/Serine-threonine/tyrosine-protein_kinase,_catalytic_domain/Tyrosine-protein_kinase,_active_site/Tyrosine-protein_kinase,_catalytic_domain/	Fes/Fps/Fer_SH2/Kinase-like_dom_sf/Prot_kinase_dom/Protein_kinase_ATP_BS/SH2/SH2_dom_sf/Ser-Thr/Tyr_kinase_cat_dom/Tyr_kinase_AS/Tyr_kinase_cat_dom/	#	note=contains_similarity_to_Pfam_domains_PF07714_(Protein_tyrosine_kinase),_PF00017_(SH2_domain)_contains_similarity_to_Interpro_domains_IPR011009_(Protein_kinase-like_domain),_IPR001245_(Serine-threonine/tyrosine-protein_kinase_catalytic_domain),_IPR000980_(SH2_domain),_IPR020635_(Tyrosine-protein_kinase,_catalytic_domain)	#	7209.EJD75464.1	9.5e-231	805.8	Chromadorea			2.7.10.2	ko:K08253					ko00000,ko01000				Chromadorea	1KYEG@119089,3AFS8@33154,3BY38@33208,3DFCY@33213,40FZ7@6231,COG0515@1,KOG0194@2759	NA|NA|NA	T
Bm5619	WBGene00225880	6378.89	26862.3	-2.07421	7.81342e-19	#	6378.89	1186.71	2.42409	1.00944e-25	#	26862.3	1186.71	4.4983	1.48486e-86	#	Yes	#	GO:0000070/GO:0000079/GO:0000278/GO:0001556/GO:0001934/GO:0005634/GO:0005737/GO:0007098/GO:0010389/GO:0016538/GO:0019901/GO:0035046/GO:0045144/GO:0045842/GO:0051321/GO:0051383/GO:0051445/	centrosome_cycle/cyclin-dependent_protein_serine/threonine_kinase_regulator_activity/cytoplasm/kinetochore_organization/meiotic_cell_cycle/meiotic_sister_chromatid_segregation/mitotic_cell_cycle/mitotic_sister_chromatid_segregation/nucleus/oocyte_maturation/positive_regulation_of_mitotic_metaphase/anaphase_transition/positive_regulation_of_protein_phosphorylation/pronuclear_migration/protein_kina…	A_developmental_process,_independent_of_morphogenetic_(shape)_change,_that_is_required_for_an_oocyte_to_attain_its_fully_functional_state._Oocyte_maturation_commences_after_reinitiation_of_meiosis_commonly_starting_with_germinal_vesicle_breakdown,_and_continues_up_to_the_second_meiotic_arrest_prior_to_fertilization._[GOC:devbiol,_http://ovary.stanford.edu]/"A_membrane-bounded_organelle_of_eukaryo…	biological_process/cellular_component/molecular_function/	#	IPR004367/IPR006671/IPR013763/IPR015452/IPR036915/IPR039361/	Cyclin/Cyclin,_C-terminal_domain/Cyclin,_N-terminal/Cyclin-like/Cyclin-like_superfamily/Cyclin_B3,_G2/mitotic-specific/	Cyclin/Cyclin-like/Cyclin-like_sf/Cyclin_B3/Cyclin_C-dom/Cyclin_N/	#	note=B._malayi_BMA-CYB-3_protein,_contains_similarity_toPfam_domains_PF00134_(Cyclin,_N-terminal_domain),_PF02984(Cyclin,_C-terminal_domain)_contains_similarity_toInterpro_domains_IPR013763_(Cyclin-like),_IPR006671(Cyclin,_N-terminal),_IPR004367_(Cyclin,_C-terminaldomain),_IPR015452_(Cyclin_B3,_G2/mitotic-specific)	#	7209.EFO24983.1	8.9e-205	719.5	Chromadorea		GO:0000003,GO:0000070,GO:0000226,GO:0000278,GO:0000280,GO:0000819,GO:0001556,GO:0001932,GO:0001934,GO:0003006,GO:0003674,GO:0005575,GO:0005622,GO:0005623,GO:0005634,GO:0005737,GO:0006810,GO:0006996,GO:0007010,GO:0007017,GO:0007049,GO:0007059,GO:0007088,GO:0007097,GO:0007098,GO:0007135,GO:0007276,GO:0007281,GO:0007292,GO:0007338,GO:0007346,GO:0008150,GO:0009566,GO:0009893,GO:0009896,GO:0009987,GO:…		ko:K21771	ko04068,ko04110,ko04218,ko04914,map04068,map04110,map04218,map04914				ko00000,ko00001,ko03032,ko03036				Chromadorea	1KYA7@119089,38DGZ@33154,3BCM9@33208,3CUC2@33213,40D4C@6231,COG5024@1,KOG0653@2759	NA|NA|NA	D
Bm5656	WBGene00225917	119.74	753.341	-2.65184	4.76506e-05	#	119.74	39.7932	1.58749	0.019384	#	753.341	39.7932	4.23933	2.29286e-11	#	Yes	#	GO:0016020/GO:0016021/	integral_component_of_membrane/membrane/	A_lipid_bilayer_along_with_all_the_proteins_and_protein_complexes_embedded_in_it_an_attached_to_it._[GOC:dos,_GOC:mah,_ISBN:0815316194]/"The_component_of_a_membrane_consisting_of_the_gene_products_and_protein_complexes_having_at_least_some_part_of_their_peptide_sequence_embedded_in_the_hydrophobic_region_of_the_membrane."_[GOC:dos,_GOC:go_curators]/	cellular_component/	#	IPR032816/	SNARE_associated_Golgi_protein/	SNARE_assoc/	#	no_NCBI	#	135651.CBN02404	2.3e-70	272.3	Rhabditida	bus-19												Chromadorea	1KWQ6@119089,38F73@33154,3B93V@33208,3CU4V@33213,40DYQ@6231,40XH3@6236,COG0398@1,KOG3140@2759	NA|NA|NA	S
Bm5755	WBGene00226016	113.774	1027.33	-3.17379	1.75638e-08	#	113.774	52.1488	1.13244	0.0624375	#	1027.33	52.1488	4.30624	1.00342e-14	#	Yes	#	GO:0009058/GO:0016020/GO:0016021/GO:0016844/	biosynthetic_process/integral_component_of_membrane/membrane/strictosidine_synthase_activity/	A_lipid_bilayer_along_with_all_the_proteins_and_protein_complexes_embedded_in_it_an_attached_to_it._[GOC:dos,_GOC:mah,_ISBN:0815316194]/"Catalysis_of_the_reaction:_3alpha(S)-strictosidine_+_H(2)O_=_secologanin_+_tryptamine."_[EC:4.3.3.2,_RHEA:15013]/"The_chemical_reactions_and_pathways_resulting_in_the_formation_of_substances;_typically_the_energy-requiring_part_of_metabolism_in_which_simpler_sub…	biological_process/cellular_component/molecular_function/	#	IPR004141/IPR011042/IPR018119/	Six-bladed_beta-propeller,_TolB-like/Strictosidine_synthase/Strictosidine_synthase,_conserved_region/	6-blade_b-propeller_TolB-like/Strictosidine_synth_cons-reg/Strictosidine_synthase/	#	note=contains_similarity_to_Interpro_domain_IPR011042_(Six-bladed_beta-propeller,_TolB-like)	#	7209.EFO13836.1	1.4e-123	449.9	Chromadorea				ko:K21407					ko00000,ko04131				Chromadorea	1KVK5@119089,38F9T@33154,3BFX5@33208,3CWYB@33213,40CZR@6231,COG1185@1,KOG1520@2759	NA|NA|NA	J
Bm579	WBGene00220840	30.6578	211.165	-2.78428	6.45757e-11	#	30.6578	10.3436	1.62875	0.00311945	#	211.165	10.3436	4.41303	2.53069e-18	#	Yes	#	/	/	/	/	#	/	/	/	#	no_NCBI	#	noEgg
Bm5835	WBGene00226096	88.7954	599.27	-2.75427	1.41663e-08	#	88.7954	61.8858	0.505237	0.354634	#	599.27	61.8858	3.2595	1.23282e-11	#	Yes	#	GO:0004553/GO:0004565/GO:0005975/GO:0008152/GO:0016787/GO:0016798/	beta-galactosidase_activity/carbohydrate_metabolic_process/hydrolase_activity/hydrolase_activity,_acting_on_glycosyl_bonds/hydrolase_activity,_hydrolyzing_O-glycosyl_compounds/metabolic_process/	Catalysis_of_the_hydrolysis_of_any_O-glycosyl_bond._[GOC:mah]/"Catalysis_of_the_hydrolysis_of_any_glycosyl_bond."_[GOC:jl]/"Catalysis_of_the_hydrolysis_of_terminal,_non-reducing_beta-D-galactose_residues_in_beta-D-galactosides."_[EC:3.2.1.23]/"Catalysis_of_the_hydrolysis_of_various_bonds,_e.g._C-O,_C-N,_C-C,_phosphoric_anhydride_bonds,_etc._Hydrolase_is_the_systematic_name_for_any_enzyme_of_EC_cl…	biological_process/molecular_function/	#	IPR001944/IPR008979/IPR017853/IPR019801/IPR025300/IPR026283/IPR031330/	Beta-galactosidase_1-like/Beta-galactosidase_jelly_roll_domain/Galactose-binding-like_domain_superfamily/Glycoside_hydrolase,_family_35/Glycoside_hydrolase,_family_35,_conserved_site/Glycoside_hydrolase_35,_catalytic_domain/Glycoside_hydrolase_superfamily/	B-gal_1-like/BetaGal_jelly_roll_dom/Galactose-bd-like_sf/Gly_Hdrlase_35_cat/Glyco_hydro_35_CS/Glycoside_Hdrlase_35/Glycoside_hydrolase_SF/	#	note=contains_similarity_to_Pfam_domains_PF13364_(Beta-galactosidase_jelly_roll_domain),_PF01301_(Glycosyl_hydrolases_family_35)_contains_similarity_to_Interpro_domains_IPR026283_(Beta-galactosidase_1-like),_IPR017853_(Glycoside_hydrolase_superfamily),_IPR013781_(Glycoside_hydrolase,_catalytic_domain),_IPR008979_(Galactose-binding_domain-like),_IPR001944_(Glycoside_hydrolase,_family_35),_IPR02530…	#	7209.EFO17276.1	7.3e-296	1022.7	Chromadorea			3.2.1.23	ko:K12309	ko00052,ko00511,ko00531,ko00600,ko00604,ko01100,ko04142,map00052,map00511,map00531,map00600,map00604,map01100,map04142	M00079	R01678,R03355,R04633,R06010,R07807	RC00049	ko00000,ko00001,ko00002,ko01000,ko04147				Chromadorea	1KTNQ@119089,38D50@33154,3B96H@33208,3CREN@33213,40CAR@6231,COG1874@1,KOG0496@2759	NA|NA|NA	G
Bm5895	WBGene00226156	201.141	3324.44	-4.04635	6.55231e-21	#	201.141	233.087	0.215501	0.672149	#	3324.44	233.087	3.83085	2.50339e-19	#	Yes	#	GO:0004721/GO:0004725/GO:0006470/GO:0016311/GO:0016787/GO:0016791/GO:0035335/	dephosphorylation/hydrolase_activity/peptidyl-tyrosine_dephosphorylation/phosphatase_activity/phosphoprotein_phosphatase_activity/protein_dephosphorylation/protein_tyrosine_phosphatase_activity/	Catalysis_of_the_hydrolysis_of_phosphoric_monoesters,_releasing_inorganic_phosphate._[EC:3.1.3,_EC:3.1.3.41,_GOC:curators,_GOC:pg]/"Catalysis_of_the_hydrolysis_of_various_bonds,_e.g._C-O,_C-N,_C-C,_phosphoric_anhydride_bonds,_etc._Hydrolase_is_the_systematic_name_for_any_enzyme_of_EC_class_3."_[ISBN:0198506732]/"Catalysis_of_the_reaction:_a_phosphoprotein_+_H2O_=_a_protein_+_phosphate._Together_w…	biological_process/molecular_function/	#	IPR000242/IPR000387/IPR003595/IPR016130/IPR029021/	PTP_type_protein_phosphatase/Protein-tyrosine_phosphatase,_active_site/Protein-tyrosine_phosphatase,_catalytic/Protein-tyrosine_phosphatase-like/Tyrosine_specific_protein_phosphatases_domain/	PTPase_domain/Prot-tyrosine_phosphatase-like/TYR_PHOSPHATASE_dom/Tyr_Pase_AS/Tyr_Pase_cat/	#	note=contains_similarity_to_Pfam_domain_PF00102_Protein-tyrosine_phosphatase_contains_similarity_to_Interpro_domains_IPR003595_(Protein-tyrosine_phosphatase,_catalytic),_IPR029021_(Protein-tyrosine_phosphatase-like),_IPR000242_(Protein-tyrosine_phosphatase,_receptor/non-receptor_type)	#	7209.EFO27137.2	9.8e-119	433.7	Chromadorea		GO:0000003,GO:0000280,GO:0000910,GO:0001932,GO:0001933,GO:0003006,GO:0003674,GO:0004857,GO:0004860,GO:0005488,GO:0005515,GO:0005575,GO:0005622,GO:0005623,GO:0005634,GO:0005737,GO:0005938,GO:0006469,GO:0006996,GO:0007010,GO:0007049,GO:0007143,GO:0007276,GO:0007281,GO:0007292,GO:0008150,GO:0009653,GO:0009892,GO:0009987,GO:0010563,GO:0010605,GO:0016043,GO:0019207,GO:0019210,GO:0019220,GO:0019222,GO:…											Chromadorea	1KUIG@119089,39ZHC@33154,3BP73@33208,3CZGN@33213,40B3M@6231,COG5599@1,KOG0789@2759	NA|NA|NA	T
Bm5912	WBGene00226173	943.433	3972.96	-2.07423	9.67891e-30	#	943.433	646.284	0.54246	0.00595203	#	3972.96	646.284	2.61669	1.05147e-46	#	Yes	#	/GO:0003677/GO:0005634/	/DNA_binding/nucleus/	/"A_membrane-bounded_organelle_of_eukaryotic_cells_in_which_chromosomes_are_housed_and_replicated._In_most_cells,_the_nucleus_contains_all_of_the_cell's_chromosomes_except_the_organellar_chromosomes,_and_is_the_site_of_RNA_synthesis_and_processing._In_some_species,_or_in_specialized_cell_types,_RNA_metabolism_or_DNA_replication_may_be_absent."_[GOC:go_curators]/"Any_molecular_function_by_which_a_…	/cellular_component/molecular_function/	#	IPR009071/IPR036910/	High_mobility_group_box_domain/High_mobility_group_box_domain_superfamily/	HMG_box_dom/HMG_box_dom_sf/	#	note=B._malayi_BMA-EGL-13_protein,_contains_similarity_to_Pfam_domain_PF00505_HMG_(high_mobility_group)_box_contains_similarity_to_Interpro_domain_IPR009071_(High_mobility_group_box_domain)	#	7209.EJD75440.1	2.1e-284	984.6	Chromadorea		GO:0000981,GO:0001708,GO:0001709,GO:0002119,GO:0002164,GO:0003674,GO:0003700,GO:0005575,GO:0005622,GO:0005623,GO:0005634,GO:0006355,GO:0006357,GO:0007275,GO:0007399,GO:0007405,GO:0008150,GO:0008283,GO:0008356,GO:0009653,GO:0009791,GO:0009889,GO:0009987,GO:0010468,GO:0010556,GO:0016043,GO:0017145,GO:0019219,GO:0019222,GO:0022008,GO:0030154,GO:0030182,GO:0031323,GO:0031326,GO:0032501,GO:0032502,GO:…											Chromadorea	1KVP7@119089,38J4G@33154,3BD9T@33208,3CSUD@33213,40CTJ@6231,KOG0527@1,KOG0528@2759	NA|NA|NA	K
Bm5945	WBGene00226206	1126.36	9363.14	-3.05511	4.45642e-58	#	1126.36	1344	0.255092	0.232678	#	9363.14	1344	2.80002	5.4156e-50	#	Yes	#	GO:0000132/GO:0001714/GO:0001764/GO:0004888/GO:0005515/GO:0005623/GO:0007166/GO:0007275/GO:0007369/GO:0009792/GO:0016020/GO:0016021/GO:0016055/GO:0042813/GO:0043652/GO:0048557/GO:0048598/GO:0060069/GO:0070986/GO:0097402/GO:0097475/GO:1901076/GO:1903356/GO:1904936/GO:1904937/GO:1905485/GO:1905488/GO:1905491/	Wnt-activated_receptor_activity/Wnt_signaling_pathway/Wnt_signaling_pathway,_regulating_spindle_positioning/cell/cell_surface_receptor_signaling_pathway/embryo_development_ending_in_birth_or_egg_hatching/embryonic_digestive_tract_morphogenesis/embryonic_morphogenesis/endodermal_cell_fate_specification/engulfment_of_apoptotic_cell/establishment_of_mitotic_spindle_orientation/gastrulation/integral_…	A_cell_cycle_process_that_sets_the_alignment_of_mitotic_spindle_relative_to_other_cellular_structures._[GOC:ems]/"A_complex_and_coordinated_series_of_cellular_movements_that_occurs_at_the_end_of_cleavage_during_embryonic_development_of_most_animals._The_details_of_gastrulation_vary_from_species_to_species,_but_usually_result_in_the_formation_of_the_three_primary_germ_layers,_ectoderm,_mesoderm_an…	biological_process/cellular_component/molecular_function/	#	IPR000539/IPR015526/IPR017981/IPR020067/IPR026548/IPR036790/	Frizzled-1/Frizzled/Smoothened,_transmembrane_domain/Frizzled/secreted_frizzled-related_protein/Frizzled_cysteine-rich_domain_superfamily/Frizzled_domain/GPCR,_family_2-like/	FZD1/Frizzled/SFRP/Frizzled/Smoothened_TM/Frizzled_dom/Frizzled_dom_sf/GPCR_2-like/	#	note=B._malayi_BMA-MOM-5_protein,_contains_similarity_toPfam_domains_PF01534_(Frizzled/Smoothened_family_membraneregion),_PF01392_(Fz_domain)_contains_similarity_toInterpro_domains_IPR000539_(Frizzled_protein),_IPR020067(Frizzled_domain),_IPR015526_(Frizzled/secretedfrizzled-related_protein),_IPR026561_(Frizzled,invertebrates)	#	7209.EFO20561.1	1e-293	1015.4	Chromadorea		GO:0000132,GO:0000226,GO:0000278,GO:0001704,GO:0001706,GO:0001708,GO:0001711,GO:0001714,GO:0003002,GO:0003674,GO:0004888,GO:0005575,GO:0005623,GO:0005886,GO:0006810,GO:0006897,GO:0006909,GO:0006911,GO:0006996,GO:0007010,GO:0007017,GO:0007049,GO:0007154,GO:0007163,GO:0007165,GO:0007166,GO:0007267,GO:0007275,GO:0007346,GO:0007369,GO:0007389,GO:0007399,GO:0007492,GO:0008150,GO:0009653,GO:0009790,GO:…		ko:K02432	ko04150,ko04310,ko04390,ko04550,ko04916,ko04934,ko05165,ko05166,ko05200,ko05205,ko05217,ko05224,ko05225,ko05226,map04150,map04310,map04390,map04550,map04916,map04934,map05165,map05166,map05200,map05205,map05217,map05224,map05225,map05226	M00677			ko00000,ko00001,ko00002,ko04030				Chromadorea	1KUWW@119089,38C7N@33154,3BBTS@33208,3CRBX@33213,40CI8@6231,KOG3577@1,KOG3577@2759	NA|NA|NA	T
Bm5955	WBGene00226216	1237.28	5819.08	-2.23355	2.25184e-18	#	1237.28	528.634	1.22764	3.01018e-06	#	5819.08	528.634	3.46119	3.34904e-43	#	Yes	#	/	/	/	/	#	/	/	/	#	no_NCBI	#	noEgg
Bm5966	WBGene00226227	2816.34	30359.1	-3.43019	3.24456e-49	#	2816.34	862.737	1.70431	6.21703e-13	#	30359.1	862.737	5.1345	2.98281e-110	#	Yes	#	GO:0003676/GO:0003723/GO:0003727/GO:0003730/GO:0005737/GO:0005829/GO:0010468/GO:0010629/GO:0017148/GO:0030716/GO:0043186/GO:0048027/GO:0060282/GO:1905936/GO:2000196/GO:2000623/	P_granule/RNA_binding/cytoplasm/cytosol/mRNA_3'-UTR_binding/mRNA_5'-UTR_binding/negative_regulation_of_gene_expression/negative_regulation_of_nuclear-transcribed_mRNA_catabolic_process,_nonsense-mediated_decay/negative_regulation_of_translation/nucleic_acid_binding/oocyte_fate_determination/positive_regulation_of_female_gonad_development/positive_regulation_of_oocyte_development/regulation_of_gen…	A_small_cytoplasmic,_non-membranous_RNA/protein_complex_aggregates_in_the_primordial_germ_cells_of_many_higher_eukaryotes._[GOC:dph,_GOC:kmv,_PMID:11262230]/"All_of_the_contents_of_a_cell_excluding_the_plasma_membrane_and_nucleus,_but_including_other_subcellular_structures."_[ISBN:0198547684]/"Any_process_that_activates_or_increases_the_frequency,_rate_or_extent_of_female_gonad_development."_[GOC…	biological_process/cellular_component/molecular_function/	#	IPR004087/IPR004088/IPR032377/IPR036612/	K_Homology_domain/K_Homology_domain,_type_1/K_Homology_domain,_type_1_superfamily/STAR_protein,_homodimerisation_region/	KH_dom/KH_dom_type_1/KH_dom_type_1_sf/STAR_dimer/	#	note=B._malayi_BMA-GLD-1_protein,_contains_similarity_toPfam_domain_PF00013_KH_domain_contains_similarity_toInterpro_domains_IPR004087_(K_Homology_domain),_IPR004088(K_Homology_domain,_type_1)	#	7209.EFO23846.1	1.8e-207	728.4	Chromadorea		GO:0001709,GO:0003674,GO:0003676,GO:0003723,GO:0003727,GO:0003729,GO:0003730,GO:0005488,GO:0005515,GO:0005575,GO:0005622,GO:0005623,GO:0005737,GO:0005829,GO:0006417,GO:0008150,GO:0009889,GO:0009890,GO:0009892,GO:0009893,GO:0009894,GO:0009895,GO:0009987,GO:0010468,GO:0010556,GO:0010558,GO:0010604,GO:0010605,GO:0010608,GO:0010628,GO:0010629,GO:0010720,GO:0017148,GO:0019219,GO:0019222,GO:0030154,GO:…											Chromadorea	1KVEI@119089,38VMC@33154,3BDIZ@33208,3CTRK@33213,40CST@6231,COG5176@1,KOG1588@2759	NA|NA|NA	A
Bm6001	WBGene00226262	929.954	4331.59	-2.21984	1.24035e-33	#	929.954	954.773	0.0351653	0.874836	#	4331.59	954.773	2.18468	3.65396e-33	#	Yes	#	/	/	/	/	#	/	/	/	#	note=B._malayi_BMA-LIN-14_protein	#	7209.EJD74838.1	3.8e-288	996.9	Chromadorea		GO:0000122,GO:0000228,GO:0000793,GO:0000794,GO:0000976,GO:0000977,GO:0001012,GO:0001067,GO:0003674,GO:0003676,GO:0003677,GO:0003690,GO:0003697,GO:0005488,GO:0005575,GO:0005622,GO:0005623,GO:0005634,GO:0005694,GO:0006355,GO:0006357,GO:0007275,GO:0007399,GO:0008150,GO:0009889,GO:0009890,GO:0009892,GO:0009987,GO:0010453,GO:0010468,GO:0010556,GO:0010558,GO:0010605,GO:0010629,GO:0019219,GO:0019222,GO:…											Chromadorea	1KW1C@119089,2BGAE@1,2S18Y@2759,3A54X@33154,3BRWU@33208,3D91K@33213,40DVV@6231	NA|NA|NA	K
Bm6012	WBGene00226273	557.514	2679.18	-2.26462	8.96877e-15	#	557.514	165.393	1.73739	8.57867e-09	#	2679.18	165.393	4.00201	6.0329e-43	#	Yes	#	GO:0004100/GO:0005886/GO:0005938/GO:0006031/GO:0006038/GO:0016020/GO:0016021/GO:0016740/GO:0016757/GO:0016758/GO:0030703/GO:1904778/	cell_cortex/cell_wall_chitin_biosynthetic_process/chitin_biosynthetic_process/chitin_synthase_activity/eggshell_formation/integral_component_of_membrane/membrane/plasma_membrane/positive_regulation_of_protein_localization_to_cell_cortex/transferase_activity/transferase_activity,_transferring_glycosyl_groups/transferase_activity,_transferring_hexosyl_groups/	A_lipid_bilayer_along_with_all_the_proteins_and_protein_complexes_embedded_in_it_an_attached_to_it._[GOC:dos,_GOC:mah,_ISBN:0815316194]/"Any_process_that_activates_or_increases_the_frequency,_rate_or_extent_of_protein_localization_to_cell_cortex."_[GO_REF:0000058,_GOC:TermGenie,_PMID:17115027]/"Catalysis_of_the_reaction:_UDP-N-acetyl-D-glucosamine_+_[->4)-N-acetyl-beta-D-glucosaminyl-(1-](n)_=_UD…	biological_process/cellular_component/molecular_function/	#	IPR004835/IPR029044/	Chitin_synthase/Nucleotide-diphospho-sugar_transferases/	Chitin_synth/Nucleotide-diphossugar_trans/	#	note=B._malayi_BMA-CHS-1_protein,_contains_similarity_toPfam_domain_PF03142_Chitin_synthase_contains_similarity_toInterpro_domains_IPR004835_(Chitin_synthase),_IPR029044(Nucleotide-diphospho-sugar_transferases)	#	7209.EJD74876.1	0.0	1574.7	Chromadorea		GO:0000003,GO:0000271,GO:0003006,GO:0003674,GO:0003824,GO:0004100,GO:0005575,GO:0005622,GO:0005623,GO:0005737,GO:0005886,GO:0005938,GO:0005975,GO:0005976,GO:0006022,GO:0006023,GO:0006030,GO:0006031,GO:0006037,GO:0006038,GO:0006040,GO:0006807,GO:0007276,GO:0007281,GO:0007292,GO:0008150,GO:0008152,GO:0008194,GO:0008375,GO:0009058,GO:0009059,GO:0009653,GO:0009987,GO:0010383,GO:0016020,GO:0016051,GO:…	2.4.1.16	ko:K00698	ko00520,map00520		R02335	RC00005	ko00000,ko00001,ko01000,ko01003		GT2		Chromadorea	1KUQT@119089,38HE4@33154,3BD2R@33208,3CT71@33213,40ANB@6231,COG1215@1,KOG2571@2759	NA|NA|NA	M
Bm6032	WBGene00226293	65.6326	784.05	-3.57717	1.02232e-08	#	65.6326	27.7594	1.26739	0.0649427	#	784.05	27.7594	4.84456	1.07021e-14	#	Yes	#	GO:0001708/GO:0003677/GO:0003700/GO:0005634/GO:0006355/GO:0040011/GO:0045138/GO:0048620/	DNA-binding_transcription_factor_activity/DNA_binding/cell_fate_specification/locomotion/nematode_male_tail_tip_morphogenesis/nucleus/post-embryonic_hindgut_morphogenesis/regulation_of_transcription,_DNA-templated/	A_membrane-bounded_organelle_of_eukaryotic_cells_in_which_chromosomes_are_housed_and_replicated._In_most_cells,_the_nucleus_contains_all_of_the_cell's_chromosomes_except_the_organellar_chromosomes,_and_is_the_site_of_RNA_synthesis_and_processing._In_some_species,_or_in_specialized_cell_types,_RNA_metabolism_or_DNA_replication_may_be_absent._[GOC:go_curators]/"A_protein_or_a_member_of_a_complex_th…	biological_process/cellular_component/molecular_function/	#	IPR001699/IPR008967/IPR036960/	T-box_superfamily/Transcription_factor,_T-box/p53-like_transcription_factor,_DNA-binding/	T-box_sf/TF_T-box/p53-like_TF_DNA-bd/	#	note=B._malayi_BMA-MAB-9_protein,_contains_similarity_toPfam_domain_PF00907_T-box_contains_similarity_to_Interprodomains_IPR008967_(p53-like_transcription_factor,DNA-binding),_IPR001699_(Transcription_factor,_T-box)	#	7209.EJD74063.1	1.1e-86	327.4	Chromadorea		GO:0000003,GO:0001708,GO:0003006,GO:0005575,GO:0005622,GO:0005623,GO:0005634,GO:0007275,GO:0007442,GO:0007548,GO:0008150,GO:0009653,GO:0009791,GO:0009886,GO:0009987,GO:0022414,GO:0030154,GO:0032501,GO:0032502,GO:0035239,GO:0035295,GO:0040011,GO:0043226,GO:0043227,GO:0043229,GO:0043231,GO:0044424,GO:0044464,GO:0045138,GO:0045165,GO:0046661,GO:0048546,GO:0048565,GO:0048620,GO:0048731,GO:0048856,GO:…		ko:K10185					ko00000,ko03000				Chromadorea	1KVY3@119089,38BF8@33154,3BBR1@33208,3CSRV@33213,40D65@6231,KOG3585@1,KOG3586@2759	NA|NA|NA	K
Bm6119	WBGene00226380	90.5359	429.691	-2.24846	7.55183e-06	#	90.5359	20.9052	2.08882	0.000129354	#	429.691	20.9052	4.33728	5.63108e-17	#	Yes	#	GO:0005615/GO:0008544/GO:0016020/GO:0016021/GO:0042338/	cuticle_development_involved_in_collagen_and_cuticulin-based_cuticle_molting_cycle/epidermis_development/extracellular_space/integral_component_of_membrane/membrane/	A_lipid_bilayer_along_with_all_the_proteins_and_protein_complexes_embedded_in_it_an_attached_to_it._[GOC:dos,_GOC:mah,_ISBN:0815316194]/"Synthesis_and_deposition_of_a_collagen_and_cuticulin-based_noncellular,_hardened,_or_membranous_secretion_from_an_epithelial_sheet,_occurring_as_part_of_the_molting_cycle._An_example_of_this_process_is_found_in_Caenorhabditis_elegans."_[GOC:mtg_sensu]/"That_part…	biological_process/cellular_component/	#	IPR006954/	Moulting_cycle_MLT-10-like_protein/	MLT-10-like/	#	note=B._malayi_BMA-MLT-10_protein,_contains_similarity_to_Pfam_domain_PF04870_Moulting_cycle_contains_similarity_to_Interpro_domain_IPR006954_(Moulting_cycle_MLT-10-like_protein)	#	7209.EFO17029.2	2.2e-203	715.7	Chromadorea		GO:0005575,GO:0005576,GO:0005615,GO:0007275,GO:0008150,GO:0008544,GO:0009888,GO:0018996,GO:0032501,GO:0032502,GO:0040002,GO:0042303,GO:0042335,GO:0042338,GO:0044421,GO:0048856											Chromadorea	1KU28@119089,291TC@1,2R8PH@2759,39V2F@33154,3BJX3@33208,3D5RK@33213,40B2W@6231	NA|NA|NA	S
Bm6155	WBGene00226416	151.218	3533.43	-4.5452	3.62776e-15	#	151.218	87.5021	0.791389	0.216168	#	3533.43	87.5021	5.33659	8.16611e-21	#	Yes	#	GO:0046872/	metal_ion_binding/	Interacting_selectively_and_non-covalently_with_any_metal_ion._[GOC:ai]/	molecular_function/	#	IPR000571/IPR036855/	Zinc_finger,_CCCH-type/Zinc_finger,_CCCH-type_superfamily/	Znf_CCCH/Znf_CCCH_sf/	#	note=contains_similarity_to_Pfam_domain_PF00642_Zinc_finger_C-x8-C-x5-C-x3-H_type_(and_similar)_contains_similarity_to_Interpro_domain_IPR000571_(Zinc_finger,_CCCH-type)	#	7209.EFO21935.1	2e-107	396.0	Chromadorea		GO:0001704,GO:0001708,GO:0003674,GO:0003676,GO:0003723,GO:0005488,GO:0005575,GO:0005622,GO:0005623,GO:0005737,GO:0007163,GO:0007275,GO:0007369,GO:0007389,GO:0008150,GO:0009653,GO:0009790,GO:0009792,GO:0009880,GO:0009987,GO:0030010,GO:0030154,GO:0032501,GO:0032502,GO:0032991,GO:0035770,GO:0036464,GO:0043186,GO:0043226,GO:0043228,GO:0043229,GO:0043232,GO:0044424,GO:0044444,GO:0044464,GO:0045165,GO:…		ko:K15308,ko:K18753	ko04218,ko05166,ko05167,map04218,map05166,map05167				ko00000,ko00001,ko03019				Chromadorea	1KZSM@119089,3A02W@33154,3BQ7Q@33208,3E4V7@33213,40F1B@6231,COG5063@1,KOG1677@2759	NA|NA|NA	S
Bm6176	WBGene00226437	1604.03	9324.27	-2.5392	3.03397e-26	#	1604.03	838.828	0.933968	0.000195916	#	9324.27	838.828	3.47316	6.03911e-49	#	Yes	#	/	/	/	/	#	/	/	/	#	no_NCBI	#	7209.EFO26772.1	1.7e-236	825.1	Chromadorea													Chromadorea	1KX9G@119089,2EAKJ@1,2SGU1@2759,3ADUP@33154,3BWE0@33208,3DCPY@33213,40F4Y@6231	NA|NA|NA
Bm6215	WBGene00226476	151.371	3626.5	-4.58134	1.52147e-19	#	151.371	677.185	-2.15992	3.21927e-05	#	3626.5	677.185	2.42142	1.69767e-06	#	Yes	#	GO:0000165/GO:0000166/GO:0001714/GO:0004672/GO:0004674/GO:0004707/GO:0005524/GO:0005634/GO:0005737/GO:0005938/GO:0006468/GO:0007492/GO:0008013/GO:0008356/GO:0009653/GO:0009792/GO:0010085/GO:0016055/GO:0016301/GO:0016310/GO:0016740/GO:0018105/GO:0018107/GO:0042694/GO:0045167/GO:0047485/GO:0060070/GO:1902554/	ATP_binding/MAPK_cascade/MAP_kinase_activity/Wnt_signaling_pathway/anatomical_structure_morphogenesis/asymmetric_cell_division/asymmetric_protein_localization_involved_in_cell_fate_determination/beta-catenin_binding/canonical_Wnt_signaling_pathway/cell_cortex/cytoplasm/embryo_development_ending_in_birth_or_egg_hatching/endoderm_development/endodermal_cell_fate_specification/kinase_activity/muscle…	A_membrane-bounded_organelle_of_eukaryotic_cells_in_which_chromosomes_are_housed_and_replicated._In_most_cells,_the_nucleus_contains_all_of_the_cell's_chromosomes_except_the_organellar_chromosomes,_and_is_the_site_of_RNA_synthesis_and_processing._In_some_species,_or_in_specialized_cell_types,_RNA_metabolism_or_DNA_replication_may_be_absent._[GOC:go_curators]/"A_protein_complex_which_is_capable_of…	biological_process/cellular_component/molecular_function/	#	IPR000719/IPR003527/IPR008271/IPR011009/IPR017441/	Mitogen-activated_protein_(MAP)_kinase,_conserved_site/Protein_kinase,_ATP_binding_site/Protein_kinase-like_domain_superfamily/Protein_kinase_domain/Serine/threonine-protein_kinase,_active_site/	Kinase-like_dom_sf/MAP_kinase_CS/Prot_kinase_dom/Protein_kinase_ATP_BS/Ser/Thr_kinase_AS/	#	note=B._malayi_BMA-LIT-1_protein,_contains_similarity_toPfam_domain_PF00069_Protein_kinase_domain_containssimilarity_to_Interpro_domains_IPR002290(Serine/threonine/dual_specificity_protein_kinase,catalytic_domain),_IPR011009_(Protein_kinase-like_domain),IPR000719_(Protein_kinase_domain)	#	7209.EJD73804.1	1.2e-233	815.8	Chromadorea		GO:0000165,GO:0001704,GO:0001706,GO:0001708,GO:0001709,GO:0001711,GO:0001714,GO:0003002,GO:0003674,GO:0003824,GO:0004672,GO:0004674,GO:0004707,GO:0005488,GO:0005515,GO:0005575,GO:0005622,GO:0005623,GO:0005634,GO:0005737,GO:0005938,GO:0006464,GO:0006468,GO:0006793,GO:0006796,GO:0006807,GO:0007154,GO:0007165,GO:0007166,GO:0007267,GO:0007275,GO:0007369,GO:0007389,GO:0007492,GO:0008013,GO:0008104,GO:…	2.7.11.24	ko:K04468	ko04010,ko04068,ko04310,ko04520,map04010,map04068,map04310,map04520				ko00000,ko00001,ko01000,ko01001				Chromadorea	1KUZE@119089,38HQ5@33154,3BA2J@33208,3CSW6@33213,40AGZ@6231,KOG0664@1,KOG0664@2759	NA|NA|NA	T
Bm6236	WBGene00226497	1188.08	5019.22	-2.07838	2.31324e-25	#	1188.08	184.245	2.67956	1.78048e-37	#	5019.22	184.245	4.75794	3.55622e-117	#	Yes	#	GO:0003723/GO:0006397/GO:0035145/	RNA_binding/exon-exon_junction_complex/mRNA_processing/	A_multi-subunit_complex_deposited_by_the_spliceosome_upstream_of_messenger_RNA_exon-exon_junctions._The_exon-exon_junction_complex_provides_a_binding_platform_for_factors_involved_in_mRNA_export_and_nonsense-mediated_mRNA_decay._[PMID:11532962,_PMID:11743026]/"Any_process_involved_in_the_conversion_of_a_primary_mRNA_transcript_into_one_or_more_mature_mRNA(s)_prior_to_translation_into_polypeptide.…	biological_process/cellular_component/molecular_function/	#	IPR018545/IPR028544/	Btz_domain/Protein_CASC3/	Btz_dom/CASC3/	#	note=contains_similarity_to_Pfam_domain_PF09405_CASC3/Barentsz_eIF4AIII_binding_contains_similarity_to_Interpro_domains_IPR018545_(Btz_domain),_IPR028544_(Protein_CASC3)	#	7209.EFO28446.2	9.1e-92	343.6	Eukaryota													Chromadorea	KOG4264@1,KOG4264@2759	NA|NA|NA	S
Bm6373	WBGene00226634	110.104	1687.94	-3.93712	1.65153e-10	#	110.104	48.2614	1.19339	0.0745426	#	1687.94	48.2614	5.13051	4.23263e-17	#	Yes	#	/	/	/	/	#	IPR003609/	PAN/Apple_domain/	Pan_app/	#	no_NCBI	#	7209.EFO25423.1	2.9e-60	238.0	Chromadorea													Chromadorea	1KX1D@119089,2DZQ3@1,2S771@2759,3ABB5@33154,3BVCY@33208,3DBNB@33213,40EVW@6231	NA|NA|NA
Bm6428	WBGene00226689	346.456	2908.97	-3.06895	1.98874e-48	#	346.456	213.124	0.699408	0.00268078	#	2908.97	213.124	3.76836	1.77043e-69	#	Yes	#	/	/	/	/	#	IPR006671/IPR013763/IPR036915/IPR039361/	Cyclin/Cyclin,_N-terminal/Cyclin-like/Cyclin-like_superfamily/	Cyclin/Cyclin-like/Cyclin-like_sf/Cyclin_N/	#	note=B._malayi_BMA-CYD-1_protein,_contains_similarity_toPfam_domain_PF00134_Cyclin,_N-terminal_domain_containssimilarity_to_Interpro_domains_IPR013763_(Cyclin-like),IPR006671_(Cyclin,_N-terminal)	#	7209.EJD74551.1	8.5e-122	443.4	Chromadorea		GO:0000003,GO:0002119,GO:0002164,GO:0003006,GO:0003674,GO:0005488,GO:0005515,GO:0006275,GO:0007049,GO:0007275,GO:0007530,GO:0007548,GO:0008150,GO:0008356,GO:0008406,GO:0008584,GO:0009791,GO:0009889,GO:0009891,GO:0009893,GO:0009987,GO:0010453,GO:0010455,GO:0010468,GO:0010556,GO:0010557,GO:0010564,GO:0010604,GO:0010628,GO:0019219,GO:0019222,GO:0022402,GO:0022414,GO:0031323,GO:0031325,GO:0031326,GO:…		ko:K10151	ko04068,ko04110,ko04115,ko04151,ko04218,ko04310,ko04340,ko04390,ko04510,ko04630,ko04917,ko04934,ko05162,ko05165,ko05166,ko05200,ko05202,ko05203,ko05206,map04068,map04110,map04115,map04151,map04218,map04310,map04340,map04390,map04510,map04630,map04917,map04934,map05162,map05165,map05166,map05200,map05202,map05203,map05206	M00692			ko00000,ko00001,ko00002				Chromadorea	1KWU6@119089,39VHD@33154,3BD84@33208,3CXCC@33213,40EV4@6231,KOG0656@1,KOG0656@2759	NA|NA|NA	D
Bm6462	WBGene00226723	154.128	813.529	-2.40043	3.96054e-17	#	154.128	19.5212	2.92712	4.00245e-16	#	813.529	19.5212	5.32755	1.80936e-52	#	Yes	#	GO:0016788/	hydrolase_activity,_acting_on_ester_bonds/	Catalysis_of_the_hydrolysis_of_any_ester_bond._[GOC:jl]/	molecular_function/	#	IPR036514/IPR037460/	SGNH_hydrolase_superfamily/Streptomyces_scabies_esterase-like/	SEST_like/SGNH_hydro_sf/	#	note=contains_similarity_to_Pfam_domain_PF13472_GDSL-like_Lipase/Acylhydrolase_family_contains_similarity_to_Interpro_domain_IPR013830_(SGNH_hydrolase-type_esterase_domain)	#	7209.EFO28429.1	4.3e-151	541.2	Chromadorea													Chromadorea	1KWND@119089,2C6QK@1,2S4BP@2759,3A6WA@33154,3BTI5@33208,3DAHF@33213,40DZX@6231	NA|NA|NA
Bm6483	WBGene00226744	364.353	1488.35	-2.02972	7.58469e-17	#	364.353	178.851	1.03606	6.86086e-05	#	1488.35	178.851	3.06578	7.07692e-36	#	Yes	#	GO:0017137/	Rab_GTPase_binding/	Interacting_selectively_and_non-covalently_with_Rab_protein,_any_member_of_the_Rab_subfamily_of_the_Ras_superfamily_of_monomeric_GTPases._[GOC:mah]/	molecular_function/	#	IPR000008/IPR019018/IPR035892/IPR037245/IPR037789/	C2_domain/C2_domain_superfamily/FIP-RBD,_C-terminal_domain_superfamily/Rab-binding_domain_FIP-RBD/Rab11-family_interacting_protein_class_I/	C2_dom/C2_domain_sf/FIP-RBD_C_sf/FIP_classI/Rab-bd_FIP-RBD/	#	note=contains_similarity_to_Pfam_domain_PF09457_FIP_domain_contains_similarity_to_Interpro_domain_IPR019018_(Rab-binding_domain_FIP-RBD)	#	7209.EFO18185.2	4.9e-42	178.7	Chromadorea													Chromadorea	1KXDE@119089,2C8V2@1,2SG4V@2759,3ADK3@33154,3BWPN@33208,3DCIW@33213,40EYV@6231	NA|NA|NA	S
Bm6495	WBGene00226756	173.039	1846.74	-3.41501	6.27691e-11	#	173.039	82.5957	1.07616	0.0559439	#	1846.74	82.5957	4.49118	2.84015e-18	#	Yes	#	GO:0016020/GO:0016021/	integral_component_of_membrane/membrane/	A_lipid_bilayer_along_with_all_the_proteins_and_protein_complexes_embedded_in_it_an_attached_to_it._[GOC:dos,_GOC:mah,_ISBN:0815316194]/"The_component_of_a_membrane_consisting_of_the_gene_products_and_protein_complexes_having_at_least_some_part_of_their_peptide_sequence_embedded_in_the_hydrophobic_region_of_the_membrane."_[GOC:dos,_GOC:go_curators]/	cellular_component/	#	/	/	/	#	no_NCBI	#	7209.EFO21162.1	1.2e-208	733.4	Chromadorea													Chromadorea	1KUEB@119089,2C4S6@1,2QV23@2759,39UU1@33154,3BMRD@33208,3CW6J@33213,40BYH@6231	NA|NA|NA
Bm6561	WBGene00226822	46.4269	204.517	-2.13862	1.20438e-05	#	46.4269	39.3674	0.218733	0.704477	#	204.517	39.3674	2.35735	1.20298e-06	#	Yes	#	/	/	/	/	#	IPR003582/	ShKT_domain/	ShKT_dom/	#	note=contains_similarity_to_Pfam_domain_PF01549_ShK_domain-like_contains_similarity_to_Interpro_domain_IPR003582_(ShKT_domain)	#	noEgg
Bm6606	WBGene00226867	27.0766	128.713	-2.24554	0.000929524	#	27.0766	12.794	1.09588	0.147147	#	128.713	12.794	3.34141	1.17844e-06	#	Yes	#	/	/	/	/	#	IPR008166/	Glycosyltransferase_family_92/	Glyco_transf_92/	#	note=contains_similarity_to_Pfam_domain_PF01697_Glycosyltransferase_family_92_contains_similarity_to_Interpro_domain_IPR008166_(Domain_of_unknown_function_DUF23)	#	7209.EFO19925.1	3.1e-204	718.0	Chromadorea													Chromadorea	1KU83@119089,39V97@33154,3BNN1@33208,3D1SS@33213,40BIE@6231,KOG4735@1,KOG4735@2759	NA|NA|NA	S
Bm6608	WBGene00226869	63.5683	902.986	-3.82673	7.63933e-14	#	63.5683	58.4952	0.0992047	0.873654	#	902.986	58.4952	3.92593	1.24804e-14	#	Yes	#	/	/	/	/	#	IPR008166/	Glycosyltransferase_family_92/	Glyco_transf_92/	#	note=contains_similarity_to_Pfam_domain_PF01697_Glycosyltransferase_family_92_contains_similarity_to_Interpro_domain_IPR008166_(Domain_of_unknown_function_DUF23)	#	7209.EFO19398.2	1.9e-246	858.2	Chromadorea													Chromadorea	1KWCI@119089,39W9H@33154,3BKJ2@33208,3CZ1J@33213,40D27@6231,KOG4735@1,KOG4735@2759	NA|NA|NA	T
Bm6719	WBGene00226980	550.879	5783.13	-3.39186	2.87837e-22	#	550.879	1203.27	-1.12864	0.00201252	#	5783.13	1203.27	2.26322	7.04111e-11	#	Yes	#	GO:0005216/GO:0005244/GO:0005249/GO:0005267/GO:0006811/GO:0006813/GO:0008076/GO:0016020/GO:0016021/GO:0034765/GO:0055085/GO:0060072/GO:0071805/	integral_component_of_membrane/ion_channel_activity/ion_transport/large_conductance_calcium-activated_potassium_channel_activity/membrane/potassium_channel_activity/potassium_ion_transmembrane_transport/potassium_ion_transport/regulation_of_ion_transmembrane_transport/transmembrane_transport/voltage-gated_ion_channel_activity/voltage-gated_potassium_channel_activity/voltage-gated_potassium_channe…	A_lipid_bilayer_along_with_all_the_proteins_and_protein_complexes_embedded_in_it_an_attached_to_it._[GOC:dos,_GOC:mah,_ISBN:0815316194]/"A_process_in_which_a_potassium_ion_is_transported_from_one_side_of_a_membrane_to_the_other."_[GOC:mah]/"A_protein_complex_that_forms_a_transmembrane_channel_through_which_potassium_ions_may_cross_a_cell_membrane_in_response_to_changes_in_membrane_potential."_[GO…	biological_process/cellular_component/molecular_function/	#	IPR003929/IPR005821/IPR024939/IPR027359/IPR028325/IPR036291/	Calcium-activated_potassium_channel_Slo-1/Ion_transport_domain/NAD(P)-binding_domain_superfamily/Potassium_channel,_BK,_alpha_subunit/Voltage-dependent_channel_domain_superfamily/Voltage-gated_potassium_channel/	Ca-act_K_channel_Slo-1/Ion_trans_dom/K_chnl_BK_asu/NAD(P)-bd_dom_sf/VG_K_chnl/Volt_channel_dom_sf/	#	note=B._malayi_BMA-SLO-1_protein,_contains_similarity_toPfam_domains_PF03493_(Calcium-activated_BK_potassiumchannel_alpha_subunit),_PF07885_(Ion_channel)_containssimilarity_to_Interpro_domains_IPR024939(Calcium-activated_potassium_channel_Slo),_IPR016040(NAD(P)-binding_domain),_IPR003091_(Potassium_channel),IPR013099_(Two_pore_domain_potassium_channel_domain),IPR003929_(Potassium_channel,_calcium…	#	6326.BUX.s01145.33	3.6e-282	978.0	Chromadorea		GO:0001505,GO:0003674,GO:0005215,GO:0005216,GO:0005227,GO:0005244,GO:0005249,GO:0005261,GO:0005267,GO:0005488,GO:0005515,GO:0005575,GO:0005622,GO:0005623,GO:0005737,GO:0006810,GO:0006811,GO:0006812,GO:0006813,GO:0006996,GO:0007010,GO:0007610,GO:0007631,GO:0008150,GO:0008324,GO:0009636,GO:0009653,GO:0009987,GO:0010033,GO:0010646,GO:0010927,GO:0015075,GO:0015077,GO:0015079,GO:0015267,GO:0015269,GO:…		ko:K04936	ko04022,ko04270,ko04911,ko04924,ko04970,ko04972,map04022,map04270,map04911,map04924,map04970,map04972				ko00000,ko00001,ko04040	1.A.1.3.1,1.A.1.3.2,1.A.1.3.3			Chromadorea	1KVA0@119089,38CH0@33154,3BEHD@33208,3CTJ6@33213,40B23@6231,KOG1420@1,KOG1420@2759	NA|NA|NA	P
Bm674	WBGene00220935	11.8484	52.4394	-2.1356	0.00224173	#	11.8484	0.483834	4.56337	0.00153297	#	52.4394	0.483834	6.69896	1.18958e-06	#	Yes	#	/GO:0016020/GO:0016021/	/integral_component_of_membrane/membrane/	/"A_lipid_bilayer_along_with_all_the_proteins_and_protein_complexes_embedded_in_it_an_attached_to_it."_[GOC:dos,_GOC:mah,_ISBN:0815316194]/"The_component_of_a_membrane_consisting_of_the_gene_products_and_protein_complexes_having_at_least_some_part_of_their_peptide_sequence_embedded_in_the_hydrophobic_region_of_the_membrane."_[GOC:dos,_GOC:go_curators]/	/cellular_component/	#	/	/	/	#	no_NCBI	#	noEgg
Bm6770	WBGene00227031	1619.38	7515.26	-2.21441	6.55231e-21	#	1619.38	1723.68	0.0907163	0.744985	#	7515.26	1723.68	2.12369	6.87424e-20	#	Yes	#	GO:0005515/GO:0016567/GO:0061630/	protein_binding/protein_ubiquitination/ubiquitin_protein_ligase_activity/	Catalysis_of_the_transfer_of_ubiquitin_to_a_substrate_protein_via_the_reaction_X-ubiquitin_+_S_->_X_+_S-ubiquitin,_where_X_is_either_an_E2_or_E3_enzyme,_the_X-ubiquitin_linkage_is_a_thioester_bond,_and_the_S-ubiquitin_linkage_is_an_amide_bond:_an_isopeptide_bond_between_the_C-terminal_glycine_of_ubiquitin_and_the_epsilon-amino_group_of_lysine_residues_in_the_substrate_or,_in_the_linear_extension_…	biological_process/molecular_function/	#	IPR001841/IPR006575/IPR013083/IPR016135/IPR039133/	E3_ubiquitin-protein_ligase_RNF25/RWD_domain/Ubiquitin-conjugating_enzyme/RWD-like/Zinc_finger,_RING-type/Zinc_finger,_RING/FYVE/PHD-type/	RNF25/RWD-domain/UBQ-conjugating_enzyme/RWD/Znf_RING/Znf_RING/FYVE/PHD/	#	note=contains_similarity_to_Pfam_domains_PF05773_(RWD_domain),_PF13639_(Ring_finger_domain)_contains_similarity_to_Interpro_domains_IPR001841_(Zinc_finger,_RING-type),_IPR013083_(Zinc_finger,_RING/FYVE/PHD-type),_IPR006575_(RWD_domain),_IPR016135_(Ubiquitin-conjugating_enzyme/RWD-like)	#	7209.EFO22202.1	3.5e-138	498.0	Chromadorea			2.3.2.27	ko:K10640					ko00000,ko01000,ko04121				Chromadorea	1KZNX@119089,39TF9@33154,3BI9K@33208,3CTMM@33213,40GRV@6231,KOG4445@1,KOG4445@2759	NA|NA|NA	O
Bm6844	WBGene00227105	260.833	3825.52	-3.87376	1.67469e-19	#	260.833	638.782	-1.29198	0.0040365	#	3825.52	638.782	2.58178	1.29545e-09	#	Yes	#	/	/	/	/	#	/	/	/	#	no_NCBI	#	7209.EFO18907.2	1.2e-96	359.4	Chromadorea													Chromadorea	1KW61@119089,2BRAK@1,2S1W6@2759,3A4A1@33154,3BSDG@33208,3D8BC@33213,40DV7@6231	NA|NA|NA
Bm6857	WBGene00227118	3885.9	23263.2	-2.5817	6.04363e-43	#	3885.9	1899.45	1.03263	9.09201e-08	#	23263.2	1899.45	3.61433	1.22039e-84	#	Yes	#	GO:0000290/GO:0008047/GO:0043085/	deadenylation-dependent_decapping_of_nuclear-transcribed_mRNA/enzyme_activator_activity/positive_regulation_of_catalytic_activity/	Any_process_that_activates_or_increases_the_activity_of_an_enzyme._[GOC:ebc,_GOC:jl,_GOC:tb,_GOC:vw]/"Binds_to_and_increases_the_activity_of_an_enzyme."_[GOC:dph,_GOC:mah,_GOC:tb]/"Cleavage_of_the_5'-cap_of_a_nuclear_mRNA_triggered_by_shortening_of_the_poly(A)_tail_to_below_a_minimum_functional_length."_[GOC:krc]/	biological_process/molecular_function/	#	IPR010334/IPR011993/	PH-like_domain_superfamily/mRNA-decapping_enzyme_subunit_1/	Dcp1/PH-like_dom_sf/	#	note=B._malayi_BMA-DCAP-1_protein,_contains_similarity_to_Pfam_domain_PF06058_Dcp1-like_decapping_family_contains_similarity_to_Interpro_domains_IPR011993_(Pleckstrin_homology-like_domain),_IPR010334_(Dcp1-like_decapping)	#	7209.EFO21105.2	2.8e-153	548.1	Chromadorea		GO:0000003,GO:0000932,GO:0002119,GO:0002164,GO:0005575,GO:0005622,GO:0005623,GO:0005737,GO:0006950,GO:0006979,GO:0007275,GO:0007568,GO:0008150,GO:0008340,GO:0009266,GO:0009314,GO:0009408,GO:0009411,GO:0009416,GO:0009628,GO:0009791,GO:0010259,GO:0032501,GO:0032502,GO:0032991,GO:0035770,GO:0036464,GO:0040012,GO:0043186,GO:0043226,GO:0043228,GO:0043229,GO:0043232,GO:0044424,GO:0044444,GO:0044464,GO:…		ko:K12611	ko03018,map03018	M00395			ko00000,ko00001,ko00002,ko01000,ko03019				Chromadorea	1KX37@119089,39W17@33154,3BKDU@33208,3CVZ5@33213,40EW8@6231,KOG2868@1,KOG2868@2759	NA|NA|NA	AK
Bm6913	WBGene00227174	176.275	3409.8	-4.27189	2.41533e-31	#	176.275	636.084	-1.84823	9.32733e-07	#	3409.8	636.084	2.42366	2.86219e-11	#	Yes	#	/GO:0016020/GO:0016021/	/integral_component_of_membrane/membrane/	/"A_lipid_bilayer_along_with_all_the_proteins_and_protein_complexes_embedded_in_it_an_attached_to_it."_[GOC:dos,_GOC:mah,_ISBN:0815316194]/"The_component_of_a_membrane_consisting_of_the_gene_products_and_protein_complexes_having_at_least_some_part_of_their_peptide_sequence_embedded_in_the_hydrophobic_region_of_the_membrane."_[GOC:dos,_GOC:go_curators]/	/cellular_component/	#	IPR005069/	Nucleotide-diphospho-sugar_transferase/	Nucl-diP-sugar_transferase/	#	note=contains_similarity_to_Pfam_domain_PF03407_Nucleotide-diphospho-sugar_transferase_contains_similarity_to_Interpro_domain_IPR005069_(Nucleotide-diphospho-sugar_transferase)	#	7209.EFO17716.1	5.7e-232	810.1	Chromadorea													Chromadorea	1KUBJ@119089,29G6G@1,2RPCK@2759,39WT6@33154,3BGSI@33208,3D3PJ@33213,40BAP@6231	NA|NA|NA	S
Bm6956	WBGene00227217	616.022	3262.09	-2.40419	8.99921e-18	#	616.022	768.69	0.320948	0.301248	#	3262.09	768.69	2.08324	4.69336e-14	#	Yes	#	/	/	/	/	#	/	/	/	#	no_NCBI	#	7209.EFO23557.2	9.9e-113	412.9	Chromadorea													Chromadorea	1KXBY@119089,2CI2J@1,2SDPP@2759,3ADVH@33154,3BVW9@33208,3DCMW@33213,40F9U@6231	NA|NA|NA
Bm6989	WBGene00227250	2562.38	29493.8	-3.52471	4.75857e-41	#	2562.38	2408.02	0.0894571	0.775798	#	29493.8	2408.02	3.61417	2.78217e-44	#	Yes	#	GO:0003779/GO:0005515/	actin_binding/protein_binding/	Interacting_selectively_and_non-covalently_with_any_protein_or_protein_complex_(a_complex_of_two_or_more_proteins_that_may_include_other_nonprotein_molecules)._[GOC:go_curators]/"Interacting_selectively_and_non-covalently_with_monomeric_or_multimeric_forms_of_actin,_including_actin_filaments."_[GOC:clt]/	molecular_function/	#	IPR001298/IPR001589/IPR001715/IPR013783/IPR014756/IPR017868/IPR036872/	Actinin-type_actin-binding_domain,_conserved_site/CH_domain_superfamily/Calponin_homology_domain/Filamin/ABP280_repeat/Filamin/ABP280_repeat-like/Immunoglobulin-like_fold/Immunoglobulin_E-set/	Actinin_actin-bd_CS/CH-domain/CH_dom_sf/Filamin/ABP280_repeat-like/Filamin/ABP280_rpt/Ig-like_fold/Ig_E-set/	#	note=B._malayi_BMA-FLN-1_protein,_contains_similarity_toPfam_domains_PF00630_(Filamin/ABP280_repeat),_PF00307(Calponin_homology_(CH)_domain)_contains_similarity_toInterpro_domains_IPR001298_(Filamin/ABP280_repeat),IPR014756_(Immunoglobulin_E-set),_IPR013783(Immunoglobulin-like_fold),_IPR001715_(Calponin_homologydomain),_IPR017868_(Filamin/ABP280_repeat-like),_IPR028559(Filamin_A/C)	#	7209.EJD75266.1	0.0	2793.1	Chromadorea				ko:K04437	ko04010,ko04510,ko05132,ko05205,map04010,map04510,map05132,map05205				ko00000,ko00001,ko04147,ko04812				Chromadorea	1KY6Y@119089,38DME@33154,3B9WI@33208,3CS2N@33213,40BJ7@6231,COG5069@1,KOG0518@2759	NA|NA|NA	Z
Bm7029	WBGene00227290	145.924	797.043	-2.44826	9.76876e-11	#	145.924	54.6866	1.39526	0.000674507	#	797.043	54.6866	3.84351	1.68994e-23	#	Yes	#	GO:0004888/GO:0005216/GO:0005230/GO:0005886/GO:0006811/GO:0016020/GO:0016021/GO:0034220/	extracellular_ligand-gated_ion_channel_activity/integral_component_of_membrane/ion_channel_activity/ion_transmembrane_transport/ion_transport/membrane/plasma_membrane/transmembrane_signaling_receptor_activity/	A_lipid_bilayer_along_with_all_the_proteins_and_protein_complexes_embedded_in_it_an_attached_to_it._[GOC:dos,_GOC:mah,_ISBN:0815316194]/"A_process_in_which_an_ion_is_transported_across_a_membrane."_[GOC:mah]/"Combining_with_an_extracellular_or_intracellular_signal_and_transmitting_the_signal_from_one_side_of_the_membrane_to_the_other_to_initiate_a_change_in_cell_activity_or_state_as_part_of_signa…	biological_process/cellular_component/molecular_function/	#	IPR006028/IPR006029/IPR006201/IPR006202/IPR018000/IPR036719/IPR036734/	Gamma-aminobutyric_acid_A_receptor/Glycine_receptor_alpha/Neurotransmitter-gated_ion-channel/Neurotransmitter-gated_ion-channel,_conserved_site/Neurotransmitter-gated_ion-channel_ligand-binding_domain/Neurotransmitter-gated_ion-channel_ligand-binding_domain_superfamily/Neurotransmitter-gated_ion-channel_transmembrane_domain/Neurotransmitter-gated_ion-channel_transmembrane_domain_superfamily/	GABAA/Glycine_rcpt/Neur_chan_lig-bd/Neur_chan_lig-bd_sf/Neur_channel/Neuro-gated_channel_TM_sf/Neurotrans-gated_channel_TM/Neurotransmitter_ion_chnl_CS/	#	note=B._malayi_BMA-LGC-46_protein,_contains_similarity_to_Pfam_domains_PF02931_(Neurotransmitter-gated_ion-channel_ligand_binding_domain),_PF02932_(Neurotransmitter-gated_ion-channel_transmembrane_region)_contains_similarity_to_Interpro_domains_IPR006028_(Gamma-aminobutyric_acid_A_receptor/Glycine_receptor_alpha),_IPR006201_(Neurotransmitter-gated_ion-channel),_IPR006202_(Neurotransmitter-gated_i…	#	135651.CBN30881	1.8e-183	649.0	Rhabditida													Chromadorea	1M3CN@119089,39XWV@33154,3BBDD@33208,3D5PI@33213,40BC6@6231,40ZZG@6236,KOG3644@1,KOG3644@2759	NA|NA|NA	T
Bm7147	WBGene00227408	99.0656	519.973	-2.39074	2.0326e-19	#	99.0656	117.666	0.26697	0.391815	#	519.973	117.666	2.12377	1.95605e-15	#	Yes	#	GO:0016020/GO:0016021/	integral_component_of_membrane/membrane/	A_lipid_bilayer_along_with_all_the_proteins_and_protein_complexes_embedded_in_it_an_attached_to_it._[GOC:dos,_GOC:mah,_ISBN:0815316194]/"The_component_of_a_membrane_consisting_of_the_gene_products_and_protein_complexes_having_at_least_some_part_of_their_peptide_sequence_embedded_in_the_hydrophobic_region_of_the_membrane."_[GOC:dos,_GOC:go_curators]/	cellular_component/	#	IPR002159/	CD36_family/	CD36_fam/	#	note=B._malayi_BMA-SCAV-2_protein,_contains_similarity_to_Pfam_domain_PF01130_CD36_family_contains_similarity_to_Interpro_domain_IPR002159_(CD36_antigen)	#	7209.EJD75031.1	9.8e-246	855.9	Chromadorea				ko:K12384	ko04142,map04142				ko00000,ko00001				Chromadorea	1KUW2@119089,38CP8@33154,3BAAR@33208,3CTH3@33213,40CIE@6231,KOG3776@1,KOG3776@2759	NA|NA|NA	T
Bm7168	WBGene00227429	2697.53	15880	-2.5575	1.62392e-22	#	2697.53	2561.65	0.075103	0.809877	#	15880	2561.65	2.6326	1.56598e-24	#	Yes	#	/	/	/	/	#	IPR008532/IPR021846/	NFACT,_RNA-binding_domain/NFACT_protein,_C-terminal/	NFACT-C/NFACT_RNA-bd/	#	note=contains_similarity_to_Pfam_domains_PF05833_(Fibronectin-binding_protein_A_N-terminus_(FbpA)),_PF11923_(Domain_of_unknown_function_(DUF3441)),_PF05670_(Domain_of_unknown_function_(DUF814))_contains_similarity_to_Interpro_domains_IPR008532_(Domain_of_unknown_function_DUF814),_IPR021846_(Protein_of_unknown_function_DUF3441)	#	7209.EJD74501.1	0.0	1568.9	Chromadorea													Chromadorea	1KV5X@119089,38HSA@33154,3BEMP@33208,3CWJJ@33213,40AZT@6231,COG1293@1,KOG1456@1,KOG1456@2759,KOG2030@2759	NA|NA|NA	K
Bm7299	WBGene00227560	1173.37	9698.78	-3.04672	7.42378e-32	#	1173.37	597.787	0.972456	0.000375585	#	9698.78	597.787	4.01917	2.52962e-55	#	Yes	#	GO:0000290/GO:0000340/GO:0004780/GO:0005634/GO:0005737/GO:0006401/GO:0006402/GO:0006790/GO:0009150/GO:0009408/GO:0016787/GO:0047627/GO:0050072/	RNA_7-methylguanosine_cap_binding/RNA_catabolic_process/adenylylsulfatase_activity/cytoplasm/deadenylation-dependent_decapping_of_nuclear-transcribed_mRNA/hydrolase_activity/m7G(5')pppN_diphosphatase_activity/mRNA_catabolic_process/nucleus/purine_ribonucleotide_metabolic_process/response_to_heat/sulfate_adenylyltransferase_(ADP)_activity/sulfur_compound_metabolic_process/	A_membrane-bounded_organelle_of_eukaryotic_cells_in_which_chromosomes_are_housed_and_replicated._In_most_cells,_the_nucleus_contains_all_of_the_cell's_chromosomes_except_the_organellar_chromosomes,_and_is_the_site_of_RNA_synthesis_and_processing._In_some_species,_or_in_specialized_cell_types,_RNA_metabolism_or_DNA_replication_may_be_absent._[GOC:go_curators]/"All_of_the_contents_of_a_cell_excludi…	biological_process/cellular_component/molecular_function/	#	IPR008594/IPR011145/IPR036265/	HIT-like_superfamily/Scavenger_mRNA_decapping_enzyme,_N-terminal/Scavenger_mRNA_decapping_enzyme_DcpS/DCS2/	DcpS/DCS2/HIT-like_sf/Scavenger_mRNA_decap_enz_N/	#	note=B._malayi_BMA-DCS-1_protein,_contains_similarity_toInterpro_domain_IPR011146_(HIT-like_domain)	#	7209.EFO18618.1	4.2e-143	514.2	Chromadorea		GO:0000288,GO:0000339,GO:0000340,GO:0000956,GO:0003674,GO:0003676,GO:0003723,GO:0003824,GO:0004779,GO:0004780,GO:0005488,GO:0005575,GO:0005622,GO:0005623,GO:0005634,GO:0005737,GO:0006139,GO:0006163,GO:0006401,GO:0006402,GO:0006725,GO:0006753,GO:0006790,GO:0006793,GO:0006796,GO:0006807,GO:0006950,GO:0008150,GO:0008152,GO:0009056,GO:0009057,GO:0009117,GO:0009150,GO:0009259,GO:0009266,GO:0009408,GO:…	3.6.1.59	ko:K12584	ko03018,map03018		R04368	RC00002	ko00000,ko00001,ko01000,ko03019				Chromadorea	1KYIC@119089,38BBX@33154,3BJYT@33208,3D2TE@33213,40EIT@6231,COG5075@1,KOG3969@2759	NA|NA|NA	S
Bm7332	WBGene00227593	29.6726	238.83	-3.00014	6.76585e-10	#	29.6726	15.9694	0.847654	0.146373	#	238.83	15.9694	3.84779	8.9063e-14	#	Yes	#	GO:0003854/GO:0006694/GO:0016020/GO:0016021/GO:0016491/GO:0016616/GO:0055114/	3-beta-hydroxy-delta5-steroid_dehydrogenase_activity/integral_component_of_membrane/membrane/oxidation-reduction_process/oxidoreductase_activity/oxidoreductase_activity,_acting_on_the_CH-OH_group_of_donors,_NAD_or_NADP_as_acceptor/steroid_biosynthetic_process/	A_lipid_bilayer_along_with_all_the_proteins_and_protein_complexes_embedded_in_it_an_attached_to_it._[GOC:dos,_GOC:mah,_ISBN:0815316194]/"A_metabolic_process_that_results_in_the_removal_or_addition_of_one_or_more_electrons_to_or_from_a_substance,_with_or_without_the_concomitant_removal_or_addition_of_a_proton_or_protons."_[GOC:dhl,_GOC:ecd,_GOC:jh2,_GOC:jid,_GOC:mlg,_GOC:rph]/"Catalysis_of_an_oxid…	biological_process/cellular_component/molecular_function/	#	IPR002225/IPR036291/	3-beta_hydroxysteroid_dehydrogenase/isomerase/NAD(P)-binding_domain_superfamily/	3Beta_OHSteriod_DH/Estase/NAD(P)-bd_dom_sf/	#	note=contains_similarity_to_Pfam_domain_PF01073_3-beta_hydroxysteroid_dehydrogenase/isomerase_family_contains_similarity_to_Interpro_domains_IPR002225_(3-beta_hydroxysteroid_dehydrogenase/isomerase),_IPR016040_(NAD(P)-binding_domain)	#	7209.EFO19469.1	2e-187	661.8	Chromadorea													Chromadorea	1KYX6@119089,399BX@33154,3BHI3@33208,3CWIK@33213,40G5Z@6231,COG0451@1,KOG1430@2759	NA|NA|NA	EI
Bm7343	WBGene00227604	80.1074	369.96	-2.20659	0.00111011	#	80.1074	22.567	1.8476	0.00865636	#	369.96	22.567	4.05419	9.79311e-10	#	Yes	#	GO:0003031/GO:0005216/GO:0005222/GO:0005223/GO:0005249/GO:0006811/GO:0006813/GO:0006935/GO:0007199/GO:0007602/GO:0007635/GO:0009454/GO:0010628/GO:0010754/GO:0016020/GO:0016021/GO:0019722/GO:0030425/GO:0030516/GO:0034703/GO:0040010/GO:0040040/GO:0042048/GO:0043052/GO:0045664/GO:0045944/GO:0048609/GO:0048812/GO:0050907/GO:0055085/GO:0055093/GO:0070482/GO:0071805/GO:0097543/GO:0097730/GO:0098655/	G_protein-coupled_receptor_signaling_pathway_coupled_to_cGMP_nucleotide_second_messenger/aerotaxis/calcium-mediated_signaling/cation_channel_complex/cation_transmembrane_transport/chemosensory_behavior/chemotaxis/ciliary_inversin_compartment/dendrite/detection_of_carbon_dioxide/detection_of_chemical_stimulus_involved_in_sensory_perception/integral_component_of_membrane/intracellular_cAMP-activate…	A_cilium_which_may_have_a_variable_array_of_axonemal_microtubules_but_does_not_contain_molecular_motors._[GOC:cilia,_GOC:dgh,_GOC:kmv,_PMID:17009929,_PMID:20144998,_PMID:22118931]/"A_lipid_bilayer_along_with_all_the_proteins_and_protein_complexes_embedded_in_it_an_attached_to_it."_[GOC:dos,_GOC:mah,_ISBN:0815316194]/"A_neuron_projection_that_has_a_short,_tapering,_morphology._Dendrites_receive_an…	biological_process/cellular_component/molecular_function/	#	IPR000595/IPR003938/IPR005821/IPR014710/IPR018488/IPR018490/IPR032406/	Cyclic_nucleotide-binding,_conserved_site/Cyclic_nucleotide-binding-like/Cyclic_nucleotide-binding_domain/Cyclic_nucleotide-gated_channel,_C-terminal_leucine_zipper_domain/Ion_transport_domain/Potassium_channel,_voltage-dependent,_EAG/ELK/ERG/RmlC-like_jelly_roll_fold/	CLZ_dom/Ion_trans_dom/K_chnl_volt-dep_EAG/ELK/ERG/RmlC-like_jellyroll/cNMP-bd-like/cNMP-bd_CS/cNMP-bd_dom/	#	note=B._malayi_BMA-TAX-4_protein,_contains_similarity_toPfam_domains_PF00027_(Cyclic_nucleotide-binding_domain),PF00520_(Ion_transport_protein)_contains_similarity_toInterpro_domains_IPR018490_(Cyclicnucleotide-binding-like),_IPR005821_(Ion_transportdomain),_IPR000595_(Cyclic_nucleotide-binding_domain),IPR003938_(Potassium_channel,_voltage-dependent,EAG/ELK/ERG),_IPR014710_(RmlC-like_jelly_roll_f…	#	7209.EFO25532.1	7e-281	973.0	Chromadorea		GO:0000003,GO:0000166,GO:0000902,GO:0001558,GO:0003008,GO:0003031,GO:0003674,GO:0005215,GO:0005216,GO:0005217,GO:0005221,GO:0005222,GO:0005223,GO:0005261,GO:0005488,GO:0005575,GO:0005623,GO:0005929,GO:0006355,GO:0006357,GO:0006810,GO:0006811,GO:0006812,GO:0006935,GO:0006950,GO:0007154,GO:0007165,GO:0007186,GO:0007187,GO:0007199,GO:0007275,GO:0007399,GO:0007600,GO:0007602,GO:0007606,GO:0007610,GO:…		ko:K04950	ko04024,ko04740,map04024,map04740				ko00000,ko00001,ko04040	1.A.1.5.12,1.A.1.5.13,1.A.1.5.18,1.A.1.5.20			Chromadorea	1KU3N@119089,38CC1@33154,3BAEP@33208,3CUYQ@33213,40AZ1@6231,KOG0500@1,KOG0500@2759	NA|NA|NA	P
Bm7361	WBGene00227622	21.0122	121.737	-2.52867	8.44585e-05	#	21.0122	18.8865	0.185734	0.810662	#	121.737	18.8865	2.7144	2.43166e-05	#	No	#					#				#	note=contains_similarity_to_Pfam_domain_PF00046_Homeoboxdomain_contains_similarity_to_Interpro_domains_IPR001356(Homeobox_domain),_IPR009057_(Homeodomain-like)	#	7209.EJD74952.1	1e-53	216.1	Chromadorea				ko:K09372					ko00000,ko03000				Chromadorea	1KZH2@119089,39EEG@33154,3B9QY@33208,3CRVM@33213,40E08@6231,KOG0490@1,KOG0490@2759	NA|NA|NA	K
Bm7362	WBGene00227623	54.4929	413.643	-2.92388	8.27387e-09	#	54.4929	56.2703	0.0535474	0.92975	#	413.643	56.2703	2.87033	1.15596e-08	#	Yes	#	GO:0000413/GO:0003755/	peptidyl-prolyl_cis-trans_isomerase_activity/protein_peptidyl-prolyl_isomerization/	Catalysis_of_the_reaction:_peptidyl-proline_(omega=180)_=_peptidyl-proline_(omega=0)._[EC:5.2.1.8]/"The_modification_of_a_protein_by_cis-trans_isomerization_of_a_proline_residue."_[GOC:krc,_PMID:16959570]/	biological_process/molecular_function/	#	IPR024936/	Cyclophilin-type_peptidyl-prolyl_cis-trans_isomerase/	Cyclophilin-type_PPIase/	#	note=B._malayi_BMA-CYN-17_protein	#	31234.CRE30817	5.9e-50	204.9	Rhabditida													Chromadorea	1KZSY@119089,3ARA3@33154,3C20J@33208,3DIFC@33213,40GPX@6231,40Z46@6236,COG0652@1,KOG0865@2759	NA|NA|NA	O
Bm7386	WBGene00227647	120.85	563.411	-2.22071	4.12871e-07	#	120.85	90.1571	0.420012	0.389961	#	563.411	90.1571	2.64073	8.91647e-10	#	Yes	#	GO:0002119/GO:0005277/GO:0006836/GO:0006855/GO:0006937/GO:0007271/GO:0008021/GO:0015238/GO:0015695/GO:0015893/GO:0016020/GO:0016021/GO:0031090/GO:0040012/GO:0043005/GO:0043051/GO:0045202/GO:0046928/GO:0055085/GO:0060076/GO:0072488/GO:1901374/	acetate_ester_transport/acetylcholine_transmembrane_transporter_activity/ammonium_transmembrane_transport/drug_transmembrane_transport/drug_transmembrane_transporter_activity/drug_transport/excitatory_synapse/integral_component_of_membrane/membrane/nematode_larval_development/neuron_projection/neurotransmitter_transport/organelle_membrane/organic_cation_transport/regulation_of_locomotion/regulati…	A_lipid_bilayer_along_with_all_the_proteins_and_protein_complexes_embedded_in_it_an_attached_to_it._[GOC:dos,_GOC:mah,_ISBN:0815316194]/"A_membrane_that_is_one_of_the_two_lipid_bilayers_of_an_organelle_envelope_or_the_outermost_membrane_of_single_membrane_bound_organelle."_[GOC:dos,_GOC:mah]/"A_prolongation_or_process_extending_from_a_nerve_cell,_e.g._an_axon_or_dendrite."_[GOC:jl,_http://www.cog…	biological_process/cellular_component/molecular_function/	#	IPR004734/IPR011701/IPR020846/IPR036259/	MFS_transporter_superfamily/Major_facilitator_superfamily/Major_facilitator_superfamily_domain/Multidrug_resistance_protein/	MFS/MFS_dom/MFS_trans_sf/Multidrug-R/	#	note=contains_similarity_to_Pfam_domain_PF07690_Major_Facilitator_Superfamily_contains_similarity_to_Interpro_domains_IPR004734_(Multidrug_resistance_protein),_IPR011701_(Major_facilitator_superfamily),_IPR020846_(Major_facilitator_superfamily_domain)	#	7209.EFO17829.1	7e-276	956.1	Chromadorea		GO:0001505,GO:0002119,GO:0002164,GO:0003674,GO:0005215,GO:0005277,GO:0005326,GO:0005575,GO:0005622,GO:0005623,GO:0005737,GO:0005886,GO:0005887,GO:0006810,GO:0006811,GO:0006812,GO:0006836,GO:0006855,GO:0006937,GO:0007154,GO:0007267,GO:0007268,GO:0007271,GO:0007275,GO:0008021,GO:0008150,GO:0008324,GO:0008519,GO:0009791,GO:0009914,GO:0009987,GO:0010646,GO:0010817,GO:0012505,GO:0012506,GO:0015075,GO:…		ko:K14636	ko04721,ko04725,map04721,map04725				ko00000,ko00001,ko02000	2.A.1.2.28			Chromadorea	1KUJ2@119089,39JDB@33154,3B9EU@33208,3CUEV@33213,40B7C@6231,KOG3764@1,KOG3764@2759	NA|NA|NA	U
Bm7403	WBGene00227664	390.986	1615.75	-2.04617	5.42507e-13	#	390.986	82.6175	2.22126	1.29e-13	#	1615.75	82.6175	4.26743	2.32439e-48	#	Yes	#	GO:0004930/GO:0005886/GO:0007165/GO:0007186/GO:0016020/GO:0016021/	G_protein-coupled_receptor_activity/G_protein-coupled_receptor_signaling_pathway/integral_component_of_membrane/membrane/plasma_membrane/signal_transduction/	A_lipid_bilayer_along_with_all_the_proteins_and_protein_complexes_embedded_in_it_an_attached_to_it._[GOC:dos,_GOC:mah,_ISBN:0815316194]/"A_series_of_molecular_signals_that_proceeds_with_an_activated_receptor_promoting_the_exchange_of_GDP_for_GTP_on_the_alpha-subunit_of_an_associated_heterotrimeric_G-protein_complex._The_GTP-bound_activated_alpha-G-protein_then_dissociates_from_the_beta-_and_gamma…	biological_process/cellular_component/molecular_function/	#	IPR000162/IPR000337/IPR001828/IPR017978/IPR028082/IPR038550/	GPCR,_family_3/GPCR,_family_3,_metabotropic_glutamate_receptor/GPCR,_family_3,_nine_cysteines_domain_superfamily/GPCR_family_3,_C-terminal/Periplasmic_binding_protein-like_I/Receptor,_ligand_binding_region/	ANF_lig-bd_rcpt/GPCR_3/GPCR_3_9-Cys_sf/GPCR_3_C/GPCR_3_mtglu_rcpt/Peripla_BP_I/	#	note=B._malayi_BMA-MGL-1_protein,_contains_similarity_toPfam_domains_PF01094_(Receptor_family_ligand_bindingregion),_PF00003_(7_transmembrane_sweet-taste_receptor_of3_GCPR)_contains_similarity_to_Interpro_domains_IPR028082(Periplasmic_binding_protein-like_I),_IPR000337_(GPCR,family_3),_IPR017978_(GPCR,_family_3,_C-terminal),IPR001828_(Extracellular_ligand-binding_receptor),IPR000162_(GPCR,_family…	#	281687.CJA01076a	0.0	1205.3	Rhabditida		GO:0008150,GO:0010883,GO:0010884,GO:0032879,GO:0048518,GO:0050789,GO:0065007,GO:0065008,GO:1905952,GO:1905954		ko:K04605	ko04072,ko04080,ko04724,ko05030,map04072,map04080,map04724,map05030				ko00000,ko00001,ko04030				Chromadorea	1KYQ1@119089,38C5P@33154,3B9DN@33208,3CU4N@33213,40FHY@6231,40YNP@6236,KOG1056@1,KOG1056@2759	NA|NA|NA	PT
Bm7407	WBGene00227668	531.303	9547.04	-4.16696	3.87773e-30	#	531.303	877.02	0.721342	0.0685986	#	9547.04	877.02	3.44562	1.47421e-21	#	Yes	#	GO:0046872/	metal_ion_binding/	Interacting_selectively_and_non-covalently_with_any_metal_ion._[GOC:ai]/	molecular_function/	#	IPR000571/IPR036855/	Zinc_finger,_CCCH-type/Zinc_finger,_CCCH-type_superfamily/	Znf_CCCH/Znf_CCCH_sf/	#	note=contains_similarity_to_Pfam_domain_PF00642_Zinc_finger_C-x8-C-x5-C-x3-H_type_(and_similar)_contains_similarity_to_Interpro_domain_IPR000571_(Zinc_finger,_CCCH-type)	#	7209.EJD75831.1	9e-141	506.9	Chromadorea		GO:0000003,GO:0000900,GO:0000902,GO:0000904,GO:0001555,GO:0001556,GO:0001709,GO:0001932,GO:0001934,GO:0003006,GO:0003674,GO:0003676,GO:0003723,GO:0003729,GO:0003730,GO:0005488,GO:0005515,GO:0005575,GO:0005622,GO:0005623,GO:0005737,GO:0005813,GO:0005815,GO:0005856,GO:0006417,GO:0006996,GO:0006997,GO:0006998,GO:0007049,GO:0007275,GO:0007276,GO:0007281,GO:0007292,GO:0007517,GO:0008104,GO:0008150,GO:…											Chromadorea	1KWI1@119089,3A9K1@33154,3BTKF@33208,3D9YI@33213,40E56@6231,COG5063@1,KOG1677@2759	NA|NA|NA	S
Bm7447	WBGene00227708	57.1495	433.309	-2.92216	3.1121e-09	#	57.1495	23.6542	1.26534	0.0230412	#	433.309	23.6542	4.18749	2.34966e-16	#	Yes	#	/	/	/	/	#	IPR015313/IPR036341/	Her-1_superfamily/Protein_Her-1/	Her-1/Her-1_sf/	#	note=B._malayi_BMA-HER-1_protein,_contains_similarity_toPfam_domain_PF09232_Caenorhabditis_elegans_Her-1_containssimilarity_to_Interpro_domain_IPR015313_(Uncharacterisedprotein_family_Her-1)	#	6238.CBG19345	1.1e-15	90.1	Rhabditida		GO:0000003,GO:0003006,GO:0003674,GO:0005102,GO:0005488,GO:0005515,GO:0005575,GO:0005576,GO:0007275,GO:0007530,GO:0008150,GO:0022414,GO:0030238,GO:0032501,GO:0032502,GO:0048856											Chromadorea	1M0F3@119089,2CJI7@1,2SXJG@2759,3ATKJ@33154,3C45J@33208,3DJF3@33213,40H54@6231,412RS@6236	NA|NA|NA	S
Bm7479	WBGene00227740	2116.91	14524.5	-2.77841	4.42628e-55	#	2116.91	791.477	1.41777	7.67222e-15	#	14524.5	791.477	4.19618	1.37506e-123	#	Yes	#	GO:0005634/	nucleus/	A_membrane-bounded_organelle_of_eukaryotic_cells_in_which_chromosomes_are_housed_and_replicated._In_most_cells,_the_nucleus_contains_all_of_the_cell's_chromosomes_except_the_organellar_chromosomes,_and_is_the_site_of_RNA_synthesis_and_processing._In_some_species,_or_in_specialized_cell_types,_RNA_metabolism_or_DNA_replication_may_be_absent._[GOC:go_curators]/	cellular_component/	#	IPR004367/IPR006671/IPR013763/IPR036915/IPR039361/	Cyclin/Cyclin,_C-terminal_domain/Cyclin,_N-terminal/Cyclin-like/Cyclin-like_superfamily/	Cyclin/Cyclin-like/Cyclin-like_sf/Cyclin_C-dom/Cyclin_N/	#	note=B._malayi_BMA-CYA-1_protein,_contains_similarity_toPfam_domains_PF00134_(Cyclin,_N-terminal_domain),_PF02984(Cyclin,_C-terminal_domain)_contains_similarity_toInterpro_domains_IPR013763_(Cyclin-like),_IPR006671(Cyclin,_N-terminal),_IPR004367_(Cyclin,_C-terminaldomain)	#	7209.EFO20352.1	5.6e-225	786.9	Chromadorea		GO:0000003,GO:0003674,GO:0005488,GO:0005515,GO:0007049,GO:0008150,GO:0009987,GO:0022414,GO:0051321		ko:K06627	ko04110,ko04152,ko04218,ko04914,ko05161,ko05165,ko05169,ko05203,map04110,map04152,map04218,map04914,map05161,map05165,map05169,map05203	M00693			ko00000,ko00001,ko00002,ko03032,ko03036				Chromadorea	1KZC9@119089,38E7Y@33154,3BCMY@33208,3CXZH@33213,40GJT@6231,COG5024@1,KOG0654@2759	NA|NA|NA	D
Bm7483	WBGene00227744	94.8409	401.728	-2.08141	1.9295e-06	#	94.8409	31.1993	1.603	0.000745725	#	401.728	31.1993	3.68441	1.80674e-16	#	Yes	#	GO:0006972/GO:0008344/GO:0009612/GO:0010035/GO:0016020/GO:0016021/GO:0035249/GO:0043051/GO:0055085/GO:0061096/GO:1905852/	adult_locomotory_behavior/hyperosmotic_response/integral_component_of_membrane/membrane/negative_regulation_of_turning_behavior_involved_in_mating/positive_regulation_of_backward_locomotion/regulation_of_pharyngeal_pumping/response_to_inorganic_substance/response_to_mechanical_stimulus/synaptic_transmission,_glutamatergic/transmembrane_transport/	A_lipid_bilayer_along_with_all_the_proteins_and_protein_complexes_embedded_in_it_an_attached_to_it._[GOC:dos,_GOC:mah,_ISBN:0815316194]/"Any_process_that_activates_or_increases_the_frequency,_rate_or_extent_of_backward_locomotion."_[GO_REF:0000058,_GOC:TermGenie,_PMID:11717360]/"Any_process_that_decreases_the_rate,_frequency_or_extent_of_turning_behavior_involved_in_mating._Turning_behavior_is_th…	biological_process/cellular_component/	#	IPR011701/IPR020846/IPR036259/	MFS_transporter_superfamily/Major_facilitator_superfamily/Major_facilitator_superfamily_domain/	MFS/MFS_dom/MFS_trans_sf/	#	note=B._malayi_BMA-EAT-4_protein,_contains_similarity_toPfam_domain_PF07690_Major_Facilitator_Superfamily_containssimilarity_to_Interpro_domains_IPR011701_(Majorfacilitator_superfamily),_IPR020846_(Major_facilitatorsuperfamily_domain)	#	34506.g3548	5.4e-213	747.3	Rhabditida													Chromadorea	1KY6F@119089,38CXA@33154,3BBSD@33208,3CRGY@33213,40DAM@6231,40S6Y@6236,KOG2532@1,KOG2532@2759	NA|NA|NA	G
Bm7528	WBGene00227789	100.913	441.476	-2.12962	0.000866221	#	100.913	70.6011	0.499383	0.469935	#	441.476	70.6011	2.629	1.88786e-05	#	Yes	#	/	/	/	/	#	/	/	/	#	no_NCBI	#	7209.EFO20285.2	4.5e-147	527.7	Chromadorea													Chromadorea	1KZP1@119089,2EAVQ@1,2SUAS@2759,3AQ4Q@33154,3C26U@33208,3DIKB@33213,40GWZ@6231	NA|NA|NA	S
Bm7634	WBGene00227895	625.36	3421.83	-2.45184	5.93097e-11	#	625.36	644.702	0.0405975	0.926599	#	3421.83	644.702	2.41124	4.80879e-11	#	Yes	#	GO:0000439/GO:0006289/GO:0006355/	nucleotide-excision_repair/regulation_of_transcription,_DNA-templated/transcription_factor_TFIIH_core_complex/	A_DNA_repair_process_in_which_a_small_region_of_the_strand_surrounding_the_damage_is_removed_from_the_DNA_helix_as_an_oligonucleotide._The_small_gap_left_in_the_DNA_helix_is_filled_in_by_the_sequential_action_of_DNA_polymerase_and_DNA_ligase._Nucleotide_excision_repair_recognizes_a_wide_range_of_substrates,_including_damage_caused_by_UV_irradiation_(pyrimidine_dimers_and_6-4_photoproducts)_and_ch…	biological_process/cellular_component/	#	IPR004600/IPR036465/	TFIIH_subunit_Tfb4/GTF2H3/von_Willebrand_factor_A-like_domain_superfamily/	TFIIH_Tfb4/GTF2H3/vWFA_dom_sf/	#	note=contains_similarity_to_Pfam_domain_PF03850_Transcription_factor_Tfb4_contains_similarity_to_Interpro_domain_IPR004600_(TFIIH_subunit_Tfb4/p34)	#	7209.EFO22116.2	8.8e-137	493.0	Chromadorea				ko:K03143	ko03022,ko03420,ko05203,map03022,map03420,map05203	M00290			ko00000,ko00001,ko00002,ko03021,ko03400				Chromadorea	1KWE8@119089,39Q69@33154,3BCGJ@33208,3CV6A@33213,40E4D@6231,COG5242@1,KOG2487@2759	NA|NA|NA	KL
Bm7675	WBGene00227936	52.1215	221.897	-2.09173	8.17211e-07	#	52.1215	3.89483	3.82765	1.38215e-08	#	221.897	3.89483	5.91939	1.27051e-19	#	Yes	#	GO:0006508/GO:0008233/GO:0008234/GO:0016787/	cysteine-type_peptidase_activity/hydrolase_activity/peptidase_activity/proteolysis/	Catalysis_of_the_hydrolysis_of_a_peptide_bond._A_peptide_bond_is_a_covalent_bond_formed_when_the_carbon_atom_from_the_carboxyl_group_of_one_amino_acid_shares_electrons_with_the_nitrogen_atom_from_the_amino_group_of_a_second_amino_acid._[GOC:jl,_ISBN:0815332181]/"Catalysis_of_the_hydrolysis_of_peptide_bonds_in_a_polypeptide_chain_by_a_mechanism_in_which_the_sulfhydryl_group_of_a_cysteine_residue_a…	biological_process/molecular_function/	#	IPR000169/IPR000668/IPR013128/IPR013201/IPR025660/IPR025661/IPR038765/IPR039417/	Cathepsin_propeptide_inhibitor_domain_(I29)/Cysteine_peptidase,_asparagine_active_site/Cysteine_peptidase,_cysteine_active_site/Cysteine_peptidase,_histidine_active_site/Papain-like_cysteine_endopeptidase/Papain-like_cysteine_peptidase_superfamily/Peptidase_C1A/Peptidase_C1A,_papain_C-terminal/	Papain_like_cys_pep_sf/Pept_asp_AS/Pept_cys_AS/Pept_his_AS/Peptidase_C1A/Peptidase_C1A_C/Peptidase_C1A_papain-like/Prot_inhib_I29/	#	note=contains_similarity_to_Pfam_domains_PF08246_(Cathepsin_propeptide_inhibitor_domain_(I29)),_PF00112_(Papain_family_cysteine_protease)_contains_similarity_to_Interpro_domains_IPR013128_(Peptidase_C1A),_IPR013201_(Proteinase_inhibitor_I29,_cathepsin_propeptide),_IPR000668_(Peptidase_C1A,_papain_C-terminal)	#	7209.EFO15907.1	3.5e-123	448.4	Chromadorea													Chromadorea	1M84K@119089,38HQX@33154,3BBDC@33208,3D0R8@33213,40R35@6231,COG4870@1,KOG1543@2759	NA|NA|NA	O
Bm7689	WBGene00227950	2640.56	11447.6	-2.11616	5.62764e-37	#	2640.56	386.459	2.77131	8.39354e-59	#	11447.6	386.459	4.88747	5.93836e-182	#	Yes	#	GO:0003779/GO:0016020/GO:0016021/GO:0016043/	actin_binding/cellular_component_organization/integral_component_of_membrane/membrane/	A_lipid_bilayer_along_with_all_the_proteins_and_protein_complexes_embedded_in_it_an_attached_to_it._[GOC:dos,_GOC:mah,_ISBN:0815316194]/"A_process_that_results_in_the_assembly,_arrangement_of_constituent_parts,_or_disassembly_of_a_cellular_component."_[GOC:ai,_GOC:jl,_GOC:mah]/"Interacting_selectively_and_non-covalently_with_monomeric_or_multimeric_forms_of_actin,_including_actin_filaments."_[GOC…	biological_process/cellular_component/molecular_function/	#	IPR010472/IPR011989/IPR015425/IPR016024/	Armadillo-like_helical/Armadillo-type_fold/Formin,_FH2_domain/Formin,_FH3_domain/	ARM-like/ARM-type_fold/FH2_Formin/FH3_dom/	#	note=B._malayi_BMA-INFT-2_protein,_contains_similarity_to_Pfam_domains_PF02181_(Formin_Homology_2_Domain),_PF06367_(Diaphanous_FH3_Domain)_contains_similarity_to_Interpro_domains_IPR010472_(Formin,_FH3_domain),_IPR015425_(Formin,_FH2_domain),_IPR016024_(Armadillo-type_fold)	#	7209.EFO27065.1	0.0	1276.5	Chromadorea	inft-2												Chromadorea	1KZ7B@119089,38C7D@33154,3BDNK@33208,3E56P@33213,40G9M@6231,KOG1922@1,KOG1922@2759	NA|NA|NA	TZ
Bm7786	WBGene00228047	46.0898	240.839	-2.38259	6.93789e-09	#	46.0898	11.7158	2.0121	9.39388e-05	#	240.839	11.7158	4.3947	9.57734e-20	#	Yes	#	GO:0005216/GO:0005244/GO:0005249/GO:0005267/GO:0006811/GO:0006813/GO:0008076/GO:0016020/GO:0016021/GO:0034765/GO:0055085/GO:0071805/	integral_component_of_membrane/ion_channel_activity/ion_transport/membrane/potassium_channel_activity/potassium_ion_transmembrane_transport/potassium_ion_transport/regulation_of_ion_transmembrane_transport/transmembrane_transport/voltage-gated_ion_channel_activity/voltage-gated_potassium_channel_activity/voltage-gated_potassium_channel_complex/	A_lipid_bilayer_along_with_all_the_proteins_and_protein_complexes_embedded_in_it_an_attached_to_it._[GOC:dos,_GOC:mah,_ISBN:0815316194]/"A_process_in_which_a_potassium_ion_is_transported_from_one_side_of_a_membrane_to_the_other."_[GOC:mah]/"A_protein_complex_that_forms_a_transmembrane_channel_through_which_potassium_ions_may_cross_a_cell_membrane_in_response_to_changes_in_membrane_potential."_[GO…	biological_process/cellular_component/molecular_function/	#	IPR003968/IPR005821/IPR027359/IPR028325/	Ion_transport_domain/Potassium_channel,_voltage_dependent,_Kv/Voltage-dependent_channel_domain_superfamily/Voltage-gated_potassium_channel/	Ion_trans_dom/K_chnl_volt-dep_Kv/VG_K_chnl/Volt_channel_dom_sf/	#	note=B._malayi_BMA-SHW-1_protein,_contains_similarity_toPfam_domain_PF00520_Ion_transport_protein_containssimilarity_to_Interpro_domains_IPR005821_(Ion_transportdomain),_IPR028325_(Voltage-gated_potassium_channel),IPR003968_(Potassium_channel,_voltage_dependent,_Kv),IPR003091_(Potassium_channel)	#	7209.EFO27391.1	3.8e-145	521.2	Chromadorea				ko:K04887					ko00000,ko04040	1.A.1.2.2			Chromadorea	1KYPA@119089,38D0S@33154,3BAS8@33208,3CR98@33213,40AVQ@6231,COG2126@1,KOG3713@2759	NA|NA|NA	P
Bm7849	WBGene00228110	67.0544	269.412	-2.00498	6.04851e-06	#	67.0544	14.9124	2.2094	1.65943e-05	#	269.412	14.9124	4.21438	6.09661e-18	#	Yes	#	GO:0005515/	protein_binding/	Interacting_selectively_and_non-covalently_with_any_protein_or_protein_complex_(a_complex_of_two_or_more_proteins_that_may_include_other_nonprotein_molecules)._[GOC:go_curators]/	molecular_function/	#	IPR002110/IPR020683/IPR036770/	Ankyrin_repeat/Ankyrin_repeat-containing_domain/Ankyrin_repeat-containing_domain_superfamily/	Ankyrin_rpt/Ankyrin_rpt-contain_dom/Ankyrin_rpt-contain_sf/	#	note=contains_similarity_to_Pfam_domain_PF12796_Ankyrin_repeats_(3_copies)_contains_similarity_to_Interpro_domains_IPR002110_(Ankyrin_repeat),_IPR020683_(Ankyrin_repeat-containing_domain)	#	7209.EJD73916.1	9e-172	610.9	Chromadorea	nphp-2	GO:0005575,GO:0005623,GO:0005929,GO:0008104,GO:0008150,GO:0033036,GO:0033365,GO:0034613,GO:0042995,GO:0043226,GO:0044422,GO:0044441,GO:0044463,GO:0044464,GO:0051179,GO:0051641,GO:0061512,GO:0070727,GO:0097543,GO:0120025,GO:0120038,GO:1904108											Chromadorea	1KVVK@119089,38FAN@33154,3BHF1@33208,3D2R1@33213,40D8Q@6231,COG0666@1,KOG0504@2759	NA|NA|NA	S
Bm7868	WBGene00228129	61.2612	547.152	-3.155	2.01531e-10	#	61.2612	51.9362	0.246586	0.676631	#	547.152	51.9362	3.40159	6.0545e-12	#	Yes	#	GO:0016020/GO:0016021/GO:0035461/GO:0051180/GO:0090482/	integral_component_of_membrane/membrane/vitamin_transmembrane_transport/vitamin_transmembrane_transporter_activity/vitamin_transport/	A_lipid_bilayer_along_with_all_the_proteins_and_protein_complexes_embedded_in_it_an_attached_to_it._[GOC:dos,_GOC:mah,_ISBN:0815316194]/"Enables_the_transfer_of_a_vitamin_from_one_side_of_a_membrane_to_the_other."_[GOC:tb]/"The_component_of_a_membrane_consisting_of_the_gene_products_and_protein_complexes_having_at_least_some_part_of_their_peptide_sequence_embedded_in_the_hydrophobic_region_of_the…	biological_process/cellular_component/molecular_function/	#	IPR002666/IPR036259/	MFS_transporter_superfamily/Reduced_folate_carrier/	Folate_carrier/MFS_trans_sf/	#	note=contains_similarity_to_Pfam_domain_PF01770_Reduced_folate_carrier_contains_similarity_to_Interpro_domains_IPR020846_(Major_facilitator_superfamily_domain),_IPR002666_(Reduced_folate_carrier)	#	7209.EJD76177.1	3.8e-86	325.5	Chromadorea	folt-1			ko:K14610	ko04977,map04977				ko00000,ko00001,ko02000	2.A.48.2			Chromadorea	1KVD3@119089,38IFE@33154,3BCQ4@33208,3CRXH@33213,40CUX@6231,KOG3810@1,KOG3810@2759	NA|NA|NA	H
Bm793	WBGene00221054	110.259	1613.13	-3.86985	8.70704e-15	#	110.259	79.7817	0.458433	0.420383	#	1613.13	79.7817	4.32828	2.27261e-18	#	Yes	#	/	/	/	/	#	IPR041637/	Caprin-1_dimerization_domain/	Caprin-1_dimer/	#	no_NCBI	#	noEgg
Bm7938	WBGene00228199	12.2814	85.6127	-2.79136	0.00014502	#	12.2814	1.6417	2.79953	0.00987086	#	85.6127	1.6417	5.59089	3.41788e-08	#	Yes	#	/	/	/	/	#	/	/	/	#	no_NCBI	#	noEgg
Bm7942	WBGene00228203	38.5272	674.142	-4.12742	1.11983e-22	#	38.5272	20.3935	0.954022	0.0636383	#	674.142	20.3935	5.08144	6.7596e-29	#	Yes	#	/	/	/	/	#	IPR003609/	PAN/Apple_domain/	Pan_app/	#	note=contains_similarity_to_Pfam_domain_PF00024_PAN_domain_contains_similarity_to_Interpro_domains_IPR003609_(Apple-like),_IPR003014_(PAN-1_domain)	#	noEgg
Bm7951	WBGene00228212	190.559	1088.43	-2.51317	2.167e-16	#	190.559	39.509	2.28416	3.53489e-11	#	1088.43	39.509	4.79733	4.36821e-47	#	Yes	#	GO:0003676/	nucleic_acid_binding/	Interacting_selectively_and_non-covalently_with_any_nucleic_acid._[GOC:jl]/	molecular_function/	#	IPR013087/IPR036236/	Zinc_finger_C2H2-type/Zinc_finger_C2H2_superfamily/	Znf_C2H2_sf/Znf_C2H2_type/	#	no_NCBI	#	31234.CRE00807	2.6e-17	95.5	Rhabditida		GO:0001709,GO:0003674,GO:0003700,GO:0005575,GO:0005622,GO:0005623,GO:0005634,GO:0006355,GO:0006928,GO:0007275,GO:0007399,GO:0008150,GO:0009889,GO:0009987,GO:0010468,GO:0010556,GO:0016477,GO:0019219,GO:0019222,GO:0022008,GO:0030154,GO:0031323,GO:0031326,GO:0032501,GO:0032502,GO:0040011,GO:0043226,GO:0043227,GO:0043229,GO:0043231,GO:0044424,GO:0044464,GO:0045165,GO:0045595,GO:0045664,GO:0048699,GO:…											Chromadorea	1KZSH@119089,3AQCW@33154,3C24U@33208,3DI06@33213,40GP8@6231,40TXR@6236,KOG1721@1,KOG1721@2759	NA|NA|NA	K
Bm7990	WBGene00228251	56.6913	1137.5	-4.3248	5.96575e-25	#	56.6913	46.6082	0.259877	0.614264	#	1137.5	46.6082	4.58468	6.00431e-27	#	Yes	#	/	/	/	/	#	/	/	/	#	no_NCBI	#	noEgg
Bm8002	WBGene00228263	62.5199	1036.77	-4.04884	3.55892e-10	#	62.5199	212.263	-1.75631	0.00862516	#	1036.77	212.263	2.29253	0.000365842	#	Yes	#	GO:0002009/GO:0005783/GO:0016020/GO:0016021/GO:0016746/GO:0046488/	endoplasmic_reticulum/integral_component_of_membrane/membrane/morphogenesis_of_an_epithelium/phosphatidylinositol_metabolic_process/transferase_activity,_transferring_acyl_groups/	A_lipid_bilayer_along_with_all_the_proteins_and_protein_complexes_embedded_in_it_an_attached_to_it._[GOC:dos,_GOC:mah,_ISBN:0815316194]/"Catalysis_of_the_transfer_of_an_acyl_group_from_one_compound_(donor)_to_another_(acceptor)."_[GOC:jl,_ISBN:0198506732]/"The_chemical_reactions_and_pathways_involving_phosphatidylinositol,_any_glycophospholipid_in_which_a_sn-glycerol_3-phosphate_residue_is_esteri…	biological_process/cellular_component/molecular_function/	#	IPR002123/IPR032098/	Acyltransferase,_C-terminal_domain/Phospholipid/glycerol_acyltransferase/	Acyltransf_C/Plipid/glycerol_acylTrfase/	#	note=B._malayi_BMA-BUS-18_protein	#	7209.EFO24315.1	5.1e-191	673.7	Chromadorea		GO:0002009,GO:0003674,GO:0003824,GO:0005575,GO:0005622,GO:0005623,GO:0005737,GO:0005783,GO:0006629,GO:0006644,GO:0006650,GO:0006793,GO:0006796,GO:0008150,GO:0008152,GO:0009653,GO:0009888,GO:0009987,GO:0012505,GO:0016740,GO:0016746,GO:0019637,GO:0032502,GO:0043226,GO:0043227,GO:0043229,GO:0043231,GO:0044237,GO:0044238,GO:0044255,GO:0044424,GO:0044444,GO:0044464,GO:0046486,GO:0046488,GO:0048729,GO:…	2.3.1.51	ko:K13513	ko00561,ko00564,ko01100,ko01110,map00561,map00564,map01100,map01110	M00089	R02241,R09034,R09036,R09037,R09381	RC00004,RC00037,RC00039	ko00000,ko00001,ko00002,ko01000,ko01004				Chromadorea	1KU2S@119089,38DTT@33154,3BAKZ@33208,3D19X@33213,40CND@6231,COG0204@1,KOG1505@2759	NA|NA|NA	I
Bm8049	WBGene00228310	55.3927	631.284	-3.51284	1.86044e-16	#	55.3927	35.6875	0.639642	0.201084	#	631.284	35.6875	4.15248	3.19715e-21	#	Yes	#	/	/	/	/	#	/	/	/	#	no_NCBI	#	noEgg
Bm8083	WBGene00228344	1974.91	8697.79	-2.13873	2.95267e-36	#	1974.91	1186.96	0.733502	3.89288e-05	#	8697.79	1186.96	2.87223	3.11747e-65	#	Yes	#	GO:0005515/	protein_binding/	Interacting_selectively_and_non-covalently_with_any_protein_or_protein_complex_(a_complex_of_two_or_more_proteins_that_may_include_other_nonprotein_molecules)._[GOC:go_curators]/	molecular_function/	#	IPR024145/IPR025718/IPR038291/	Histone_deacetylase_complex_subunit_SAP30,_Sin3_binding_domain/Histone_deacetylase_complex_subunit_SAP30/SAP30-like/SAP30,_C-terminal_domain_superfamily/	His_deAcase_SAP30/SAP30L/SAP30_C_sf/SAP30_Sin3-bd/	#	note=contains_similarity_to_Pfam_domains_PF13866_(SAP30_zinc-finger),_PF13867_(Sin3_binding_region_of_histone_deacetylase_complex_subunit_SAP30)_contains_similarity_to_Interpro_domains_IPR025717_(Histone_deacetylase_complex_subunit_SAP30_zinc-finger),_IPR025718_(Histone_deacetylase_complex_subunit_SAP30,_Sin3_binding_domain)	#	noEgg
Bm8086	WBGene00228347	35.1131	249.319	-2.82791	1.87634e-16	#	35.1131	14.7909	1.26065	0.00518576	#	249.319	14.7909	4.08856	9.87461e-24	#	Yes	#	/	/	/	/	#	/	/	/	#	no_NCBI	#	noEgg
Bm8100	WBGene00228361	46.6236	330.279	-2.81609	8.09469e-15	#	46.6236	50.853	0.115141	0.801566	#	330.279	50.853	2.70095	2.04715e-13	#	Yes	#	GO:0016020/GO:0016021/	integral_component_of_membrane/membrane/	A_lipid_bilayer_along_with_all_the_proteins_and_protein_complexes_embedded_in_it_an_attached_to_it._[GOC:dos,_GOC:mah,_ISBN:0815316194]/"The_component_of_a_membrane_consisting_of_the_gene_products_and_protein_complexes_having_at_least_some_part_of_their_peptide_sequence_embedded_in_the_hydrophobic_region_of_the_membrane."_[GOC:dos,_GOC:go_curators]/	cellular_component/	#	/	/	/	#	no_NCBI	#	1561998.Csp11.Scaffold630.g21179.t1	5.8e-30	138.3	Rhabditida													Chromadorea	1M37W@119089,29DTY@1,2TGZE@2759,39D1K@33154,3CH1E@33208,3DYI0@33213,40JVV@6231,40ZHT@6236	NA|NA|NA	S
Bm8152	WBGene00228413	341.014	4160.81	-3.60832	1.07798e-14	#	341.014	145.698	1.23134	0.0130079	#	4160.81	145.698	4.83966	6.159e-26	#	Yes	#	/	/	/	/	#	IPR027417/	P-loop_containing_nucleoside_triphosphate_hydrolase/	P-loop_NTPase/	#	note=contains_similarity_to_Interpro_domain_IPR027417_(P-loop_containing_nucleoside_triphosphate_hydrolase)	#	7159.AAEL013359-PB	1.3e-11	77.4	Nematocera													Chromadorea	38CTS@33154,3BC8P@33208,3CVNR@33213,3SFKF@50557,41V2N@6656,450KJ@7147,45FCX@7148,COG0513@1,KOG0327@2759	NA|NA|NA	J
Bm817	WBGene00221078	394.865	5959.72	-3.91566	1.75265e-05	#	394.865	198.114	0.996501	0.303373	#	5959.72	198.114	4.91216	1.84938e-08	#	Yes	#	/	/	/	/	#	IPR011989/	Armadillo-like_helical/	ARM-like/	#	no_NCBI	#	7209.EFO25742.2	3.4e-283	981.5	Chromadorea													Chromadorea	1KV32@119089,394Z0@33154,3BA16@33208,3CVJY@33213,40BUE@6231,KOG4541@1,KOG4541@2759	NA|NA|NA	UY
Bm818	WBGene00221079	307.603	5991.93	-4.28327	1.77325e-20	#	307.603	191.865	0.680984	0.18189	#	5991.93	191.865	4.96425	1.29236e-27	#	Yes	#	GO:0016567/GO:0061630/GO:0071596/	protein_ubiquitination/ubiquitin-dependent_protein_catabolic_process_via_the_N-end_rule_pathway/ubiquitin_protein_ligase_activity/	Catalysis_of_the_transfer_of_ubiquitin_to_a_substrate_protein_via_the_reaction_X-ubiquitin_+_S_->_X_+_S-ubiquitin,_where_X_is_either_an_E2_or_E3_enzyme,_the_X-ubiquitin_linkage_is_a_thioester_bond,_and_the_S-ubiquitin_linkage_is_an_amide_bond:_an_isopeptide_bond_between_the_C-terminal_glycine_of_ubiquitin_and_the_epsilon-amino_group_of_lysine_residues_in_the_substrate_or,_in_the_linear_extension_…	biological_process/molecular_function/	#	IPR039164/	E3_ubiquitin-protein_ligase_UBR1-like/	UBR1-like/	#	no_NCBI	#	7209.EFO23388.1	3e-99	369.8	Chromadorea			2.3.2.27	ko:K11978					ko00000,ko01000,ko04121				Chromadorea	1KUZR@119089,38I1K@33154,3BC0C@33208,3CUPK@33213,40AWR@6231,KOG1139@1,KOG1139@2759	NA|NA|NA	O
Bm819	WBGene00221080	59.8989	707.265	-3.56012	7.33982e-12	#	59.8989	111.94	0.899532	0.109803	#	707.265	111.94	2.66059	2.11776e-07	#	Yes	#	/	/	/	/	#	IPR041637/	Caprin-1_dimerization_domain/	Caprin-1_dimer/	#	no_NCBI	#	noEgg
Bm8269	WBGene00228530	352.28	3225.98	-3.19534	1.01318e-12	#	352.28	499.577	0.508314	0.301239	#	3225.98	499.577	2.68702	1.11568e-09	#	Yes	#	GO:0003777/GO:0005515/GO:0005871/	kinesin_complex/microtubule_motor_activity/protein_binding/	Any_complex_that_includes_a_dimer_of_molecules_from_the_kinesin_superfamily,_a_group_of_related_proteins_that_contain_an_extended_region_of_predicted_alpha-helical_coiled_coil_in_the_main_chain_that_likely_produces_dimerization._The_native_complexes_of_several_kinesin_family_members_have_also_been_shown_to_contain_additional_peptides,_often_designated_light_chains_as_all_of_the_noncatalytic_subun…	cellular_component/molecular_function/	#	IPR002151/IPR011990/IPR013026/IPR015792/IPR019734/	Kinesin_light_chain/Kinesin_light_chain_repeat/Tetratricopeptide-like_helical_domain_superfamily/Tetratricopeptide_repeat/Tetratricopeptide_repeat-containing_domain/	Kinesin_light/Kinesin_light_repeat/TPR-contain_dom/TPR-like_helical_dom_sf/TPR_repeat/	#	no_NCBI	#	7209.EFO28066.2	1.2e-119	436.4	Chromadorea		GO:0000003,GO:0000226,GO:0000280,GO:0000902,GO:0000904,GO:0000910,GO:0002119,GO:0002164,GO:0003674,GO:0005488,GO:0005515,GO:0005575,GO:0005622,GO:0005623,GO:0005634,GO:0005635,GO:0005737,GO:0005856,GO:0005871,GO:0005875,GO:0006810,GO:0006928,GO:0006996,GO:0007010,GO:0007017,GO:0007018,GO:0007049,GO:0007097,GO:0007143,GO:0007275,GO:0007276,GO:0007292,GO:0007399,GO:0007409,GO:0008092,GO:0008150,GO:…		ko:K10407	ko05132,map05132				ko00000,ko00001,ko03019,ko04812				Chromadorea	1KXJY@119089,38CFM@33154,3BC82@33208,3CWNT@33213,40CF3@6231,COG0457@1,KOG1840@2759	NA|NA|NA	Z
Bm8291	WBGene00228552	9.8565	117.941	-3.57318	2.15714e-10	#	9.8565	22.5817	-1.18746	0.0597203	#	117.941	22.5817	2.38573	1.37042e-05	#	Yes	#	/	/	/	/	#	IPR000536/IPR035500/	Nuclear_hormone_receptor,_ligand-binding_domain/Nuclear_hormone_receptor-like_domain_superfamily/	NHR_like_dom_sf/Nucl_hrmn_rcpt_lig-bd/	#	note=contains_similarity_to_Pfam_domain_PF00104_Ligand-binding_domain_of_nuclear_hormone_receptor_contains_similarity_to_Interpro_domains_IPR008946_(Nuclear_hormone_receptor,_ligand-binding),_IPR000536_(Nuclear_hormone_receptor,_ligand-binding,_core)	#	noEgg
Bm8306	WBGene00228567	205.571	4485.91	-4.44678	3.30928e-14	#	205.571	120.926	0.766473	0.235646	#	4485.91	120.926	5.21325	1.44967e-19	#	Yes	#	GO:0000166/GO:0003924/GO:0005200/GO:0005525/GO:0005737/GO:0005856/GO:0005874/GO:0007010/GO:0007017/	GTP_binding/GTPase_activity/cytoplasm/cytoskeleton/cytoskeleton_organization/microtubule/microtubule-based_process/nucleotide_binding/structural_constituent_of_cytoskeleton/	A_process_that_is_carried_out_at_the_cellular_level_which_results_in_the_assembly,_arrangement_of_constituent_parts,_or_disassembly_of_cytoskeletal_structures._[GOC:dph,_GOC:jl,_GOC:mah]/"All_of_the_contents_of_a_cell_excluding_the_plasma_membrane_and_nucleus,_but_including_other_subcellular_structures."_[ISBN:0198547684]/"Any_cellular_process_that_depends_upon_or_alters_the_microtubule_cytoskele…	biological_process/cellular_component/molecular_function/	#	IPR000217/IPR002452/IPR003008/IPR008280/IPR017975/IPR018316/IPR023123/IPR036525/IPR037103/	Alpha_tubulin/Tubulin/Tubulin,_C-terminal/Tubulin,_conserved_site/Tubulin/FtsZ,_2-layer_sandwich_domain/Tubulin/FtsZ,_C-terminal/Tubulin/FtsZ,_C-terminal_domain_superfamily/Tubulin/FtsZ,_GTPase_domain/Tubulin/FtsZ,_GTPase_domain_superfamily/	Alpha_tubulin/Tub_FtsZ_C/Tubulin/Tubulin/FtsZ_2-layer-sand-dom/Tubulin/FtsZ_C_sf/Tubulin/FtsZ_GTPase_sf/Tubulin_C/Tubulin_CS/Tubulin_FtsZ_GTPase/	#	note=contains_similarity_to_Pfam_domains_PF00091_(Tubulin/FtsZ_family,_GTPase_domain),_PF03953_(Tubulin_C-terminal_domain)_contains_similarity_to_Interpro_domains_IPR002452_(Alpha_tubulin),_IPR000217_(Tubulin),_IPR003008_(Tubulin/FtsZ,_GTPase_domain),_IPR023123_(Tubulin,_C-terminal),_IPR018316_(Tubulin/FtsZ,_2-layer_sandwich_domain),_IPR008280_(Tubulin/FtsZ,_C-terminal)	#	7209.EJD73593.1	3.8e-238	830.5	Chromadorea		GO:0000132,GO:0000226,GO:0000278,GO:0005575,GO:0005622,GO:0005623,GO:0005819,GO:0005856,GO:0006996,GO:0007010,GO:0007017,GO:0007049,GO:0007163,GO:0007275,GO:0008104,GO:0008150,GO:0009790,GO:0009792,GO:0009987,GO:0010564,GO:0015630,GO:0016043,GO:0022402,GO:0030010,GO:0030424,GO:0030425,GO:0032465,GO:0032501,GO:0032502,GO:0033036,GO:0036477,GO:0040001,GO:0042995,GO:0043005,GO:0043025,GO:0043226,GO:…		ko:K07374	ko04145,ko04210,ko04530,ko04540,ko05130,map04145,map04210,map04530,map04540,map05130				ko00000,ko00001,ko03019,ko03036,ko04147,ko04812				Chromadorea	1KVBP@119089,38E06@33154,3BAUV@33208,3CRFN@33213,40BBI@6231,COG5023@1,KOG1376@2759	NA|NA|NA	Z
Bm8378	WBGene00228639	775.813	16523.1	-4.41256	1.3445e-05	#	775.813	483.933	0.68143	0.538081	#	16523.1	483.933	5.09399	1.6089e-07	#	Yes	#	GO:0005634/GO:0006355/GO:0030015/	CCR4-NOT_core_complex/nucleus/regulation_of_transcription,_DNA-templated/	A_membrane-bounded_organelle_of_eukaryotic_cells_in_which_chromosomes_are_housed_and_replicated._In_most_cells,_the_nucleus_contains_all_of_the_cell's_chromosomes_except_the_organellar_chromosomes,_and_is_the_site_of_RNA_synthesis_and_processing._In_some_species,_or_in_specialized_cell_types,_RNA_metabolism_or_DNA_replication_may_be_absent._[GOC:go_curators]/"Any_process_that_modulates_the_freque…	biological_process/cellular_component/	#	IPR007282/IPR038635/IPR040168/	CCR4-NOT_complex_subunit_2/3/5,_N-terminal_domain_superfamily/NOT2/NOT3/NOT5,_C-terminal/Not2/Not3/Not5/	CCR4-NOT_su2/3/5_N_sf/NOT2/3/5_C/Not2/3/5/	#	no_NCBI	#	7209.EJD76047.1	1.6e-51	210.3	Chromadorea		GO:0003674,GO:0005488,GO:0005515		ko:K12605	ko03018,map03018				ko00000,ko00001,ko03019				Chromadorea	1KV94@119089,38FUX@33154,3BC74@33208,3CS2R@33213,40C8U@6231,COG5601@1,KOG2151@2759	NA|NA|NA	DK
Bm8394	WBGene00228655	95.7403	701.767	-2.87354	1.07601e-16	#	95.7403	84.6103	0.170435	0.685462	#	701.767	84.6103	3.04397	2.38204e-18	#	Yes	#	/	/	/	/	#	IPR000008/IPR010734/IPR035892/IPR037768/	C2_domain/C2_domain_superfamily/Copine/Copine,_C2B_domain/	C2B_Copine/C2_dom/C2_domain_sf/Copine/	#	note=B._malayi_BMA-CPNA-5_protein,_contains_similarity_to_Pfam_domain_PF07002_Copine_contains_similarity_to_Interpro_domain_IPR010734_(Copine)	#	7209.EFO19691.1	5.8e-251	873.6	Chromadorea	cpna-5												Chromadorea	1KY1S@119089,3AI40@33154,3BXXN@33208,3DE9K@33213,40FBX@6231,KOG1327@1,KOG1327@2759	NA|NA|NA	T
Bm8402	WBGene00228663	125.95	1511.61	-3.58458	0.000347447	#	125.95	174.643	0.469425	0.671671	#	1511.61	174.643	3.11515	0.00135329	#	Yes	#	GO:0004181/GO:0006508/GO:0006937/GO:0008270/	metallocarboxypeptidase_activity/proteolysis/regulation_of_muscle_contraction/zinc_ion_binding/	Any_process_that_modulates_the_frequency,_rate_or_extent_of_muscle_contraction._[GOC:go_curators]/"Catalysis_of_the_hydrolysis_of_C-terminal_amino_acid_residues_from_a_polypeptide_chain_by_a_mechanism_in_which_water_acts_as_a_nucleophile,_one_or_two_metal_ions_hold_the_water_molecule_in_place,_and_charged_amino_acid_side_chains_are_ligands_for_the_metal_ions."_[http://merops.sanger.ac.uk/about/gl…	biological_process/molecular_function/	#	IPR000834/IPR008969/	Carboxypeptidase-like,_regulatory_domain_superfamily/Peptidase_M14,_carboxypeptidase_A/	CarboxyPept-like_regulatory/Peptidase_M14/	#	note=B._malayi_BMA-CPD-2_protein,_contains_similarity_toPfam_domain_PF00246_Zinc_carboxypeptidase_containssimilarity_to_Interpro_domains_IPR000834_(Peptidase_M14,carboxypeptidase_A),_IPR015567_(Peptidase_M14B,caboxypeptidase_D)	#	7209.EFO23528.2	8.5e-191	672.9	Chromadorea		GO:0006937,GO:0008150,GO:0044057,GO:0050789,GO:0051239,GO:0065007,GO:0090257	3.4.17.22	ko:K07752					ko00000,ko01000,ko01002				Chromadorea	1KUWF@119089,38DE0@33154,3B9RU@33208,3CZBB@33213,40AHD@6231,KOG2649@1,KOG2649@2759	NA|NA|NA	S
Bm8431	WBGene00228692	130.306	1992.59	-3.93358	2.06439e-12	#	130.306	86.0206	0.606969	0.331223	#	1992.59	86.0206	4.54055	1.83563e-16	#	Yes	#	GO:0005515/	protein_binding/	Interacting_selectively_and_non-covalently_with_any_protein_or_protein_complex_(a_complex_of_two_or_more_proteins_that_may_include_other_nonprotein_molecules)._[GOC:go_curators]/	molecular_function/	#	IPR006652/IPR015915/	Kelch-type_beta_propeller/Kelch_repeat_type_1/	Kelch-typ_b-propeller/Kelch_1/	#	note=contains_similarity_to_Pfam_domain_PF13964_Kelch_motif_contains_similarity_to_Interpro_domain_IPR015915_(Kelch-type_beta_propeller)	#	7209.EFO22539.1	2e-128	465.7	Chromadorea													Chromadorea	1KV7C@119089,39MBY@33154,3BAEE@33208,3CX4Y@33213,40BVC@6231,KOG4693@1,KOG4693@2759	NA|NA|NA	S
Bm8446	WBGene00228707	44.1126	193.297	-2.12529	2.61103e-07	#	44.1126	9.48794	2.17579	3.61258e-05	#	193.297	9.48794	4.30108	4.95997e-18	#	Yes	#	GO:0005615/	extracellular_space/	That_part_of_a_multicellular_organism_outside_the_cells_proper,_usually_taken_to_be_outside_the_plasma_membranes,_and_occupied_by_fluid._[ISBN:0198547684]/	cellular_component/	#	IPR000215/IPR023795/IPR023796/IPR036186/	Serpin,_conserved_site/Serpin_domain/Serpin_family/Serpin_superfamily/	Serpin_CS/Serpin_dom/Serpin_fam/Serpin_sf/	#	note=contains_similarity_to_Pfam_domain_PF00079_Serpin_(serine_protease_inhibitor)_contains_similarity_to_Interpro_domains_IPR000215_(Serpin_family),_IPR023796_(Serpin_domain)	#	7209.EFO16571.1	5.7e-113	414.5	Chromadorea		GO:0003674,GO:0005488,GO:0005515		ko:K13963	ko05146,map05146				ko00000,ko00001				Chromadorea	1M7RM@119089,38VR6@33154,3BBFJ@33208,3CV81@33213,40QUY@6231,COG4826@1,KOG2392@2759	NA|NA|NA	V
Bm8560	WBGene00228821	173.16	1742.95	-3.32997	7.97854e-14	#	173.16	59.3896	1.5482	0.00121695	#	1742.95	59.3896	4.87817	1.38344e-27	#	Yes	#	/GO:0004672/GO:0005524/GO:0006468/	/ATP_binding/protein_kinase_activity/protein_phosphorylation/	/"Catalysis_of_the_phosphorylation_of_an_amino_acid_residue_in_a_protein,_usually_according_to_the_reaction:_a_protein_+_ATP_=_a_phosphoprotein_+_ADP."_[MetaCyc:PROTEIN-KINASE-RXN]/"Interacting_selectively_and_non-covalently_with_ATP,_adenosine_5'-triphosphate,_a_universally_important_coenzyme_and_enzyme_regulator."_[ISBN:0198506732]/"The_process_of_introducing_a_phosphate_group_on_to_a_protein."…	/biological_process/molecular_function/	#	/IPR000719/IPR011009/	/Protein_kinase-like_domain_superfamily/Protein_kinase_domain/	/Kinase-like_dom_sf/Prot_kinase_dom/	#	note=contains_similarity_to_Pfam_domain_PF00069_Protein_kinase_domain_contains_similarity_to_Interpro_domains_IPR011009_(Protein_kinase-like_domain),_IPR000719_(Protein_kinase_domain)	#	7209.EFO21206.1	9.1e-290	1002.3	Eukaryota													Chromadorea	KOG0589@1,KOG0589@2759	NA|NA|NA	T
Bm8636	WBGene00228897	1231.43	19702.3	-3.99989	7.87155e-17	#	1231.43	697.943	0.819487	0.11345	#	19702.3	697.943	4.81938	8.69874e-25	#	Yes	#	GO:0005515/	protein_binding/	Interacting_selectively_and_non-covalently_with_any_protein_or_protein_complex_(a_complex_of_two_or_more_proteins_that_may_include_other_nonprotein_molecules)._[GOC:go_curators]/	molecular_function/	#	IPR001810/	F-box_domain/	F-box_dom/	#	no_NCBI	#	noEgg
Bm8669	WBGene00228930	81.7663	1892.13	-4.53102	3.97049e-13	#	81.7663	59.2047	0.471755	0.511391	#	1892.13	59.2047	5.00277	5.57305e-16	#	Yes	#	/	/	/	/	#	/	/	/	#	no_NCBI	#	noEgg
Bm8670	WBGene00228931	178.173	1951.55	-3.45244	6.63469e-08	#	178.173	127.125	0.487791	0.493979	#	1951.55	127.125	3.94023	2.36446e-10	#	Yes	#	GO:0006811/GO:0015078/GO:0015991/GO:0033180/	ATP_hydrolysis_coupled_proton_transport/ion_transport/proton-transporting_V-type_ATPase,_V1_domain/proton_transmembrane_transporter_activity/	A_protein_complex_that_forms_part_of_a_proton-transporting_V-type_ATPase_and_catalyzes_ATP_hydrolysis._The_V1_complex_consists_of:_(1)_a_globular_headpiece_with_three_alternating_copies_of_subunits_A_and_B_that_form_a_ring,_(2)_a_central_rotational_stalk_composed_of_single_copies_of_subunits_D_and_F,_and_(3)_a_peripheral_stalk_made_of_subunits_C,_E,_G_and_H._Subunits_A_and_B_mediate_the_hydrolysi…	biological_process/cellular_component/molecular_function/	#	IPR004907/IPR036132/	ATPase,_V1_complex,_subunit_C/Vacuolar_ATP_synthase_subunit_C_superfamily/	ATPase_V1-cplx_csu/Vac_ATP_synth_c_sf/	#	note=contains_similarity_to_Pfam_domain_PF03223_V-ATPasesubunit_C_contains_similarity_to_Interpro_domain_IPR004907(ATPase,_V1_complex,_subunit_C)	#	7209.EFO23227.1	1.2e-152	546.2	Chromadorea													Chromadorea	1KUBX@119089,38C54@33154,3BBW4@33208,3CTY9@33213,40AZ3@6231,COG5127@1,KOG2909@2759	NA|NA|NA	C
Bm8703	WBGene00228964	176.034	3071.94	-4.12434	1.60238e-15	#	176.034	134.947	0.385895	0.514979	#	3071.94	134.947	4.51024	9.28715e-19	#	Yes	#	GO:0004672/GO:0005524/GO:0006468/	ATP_binding/protein_kinase_activity/protein_phosphorylation/	Catalysis_of_the_phosphorylation_of_an_amino_acid_residue_in_a_protein,_usually_according_to_the_reaction:_a_protein_+_ATP_=_a_phosphoprotein_+_ADP._[MetaCyc:PROTEIN-KINASE-RXN]/"Interacting_selectively_and_non-covalently_with_ATP,_adenosine_5'-triphosphate,_a_universally_important_coenzyme_and_enzyme_regulator."_[ISBN:0198506732]/"The_process_of_introducing_a_phosphate_group_on_to_a_protein."_[G…	biological_process/molecular_function/	#	IPR000719/IPR008271/IPR011009/	Protein_kinase-like_domain_superfamily/Protein_kinase_domain/Serine/threonine-protein_kinase,_active_site/	Kinase-like_dom_sf/Prot_kinase_dom/Ser/Thr_kinase_AS/	#	note=contains_similarity_to_Pfam_domain_PF00069_Protein_kinase_domain_contains_similarity_to_Interpro_domains_IPR002290_(Serine/threonine/dual_specificity_protein_kinase,_catalytic_domain),_IPR011009_(Protein_kinase-like_domain),_IPR000719_(Protein_kinase_domain)	#	7209.EFO16008.1	7.5e-75	287.7	Eukaryota													Chromadorea	KOG0590@1,KOG0590@2759	NA|NA|NA	T
Bm8746	WBGene00229007	494.401	2107.39	-2.09226	1.16701e-32	#	494.401	134.789	1.88363	3.59138e-22	#	2107.39	134.789	3.97589	1.02246e-97	#	Yes	#	/	/	/	/	#	IPR006578/	MADF_domain/	MADF-dom/	#	no_NCBI	#	noEgg
Bm8753	WBGene00229014	112.65	2190.18	-4.27958	2.80251e-11	#	112.65	39.1054	1.54943	0.0255101	#	2190.18	39.1054	5.82901	8.20539e-20	#	Yes	#	/	/	/	/	#	/	/	/	#	no_NCBI	#	noEgg
Bm8790	WBGene00229051	41.1244	362.407	-3.13604	3.36586e-25	#	41.1244	11.9999	1.68876	7.49335e-05	#	362.407	11.9999	4.82479	5.5966e-35	#	Yes	#	/	/	/	/	#	/	/	/	#	no_NCBI	#	noEgg
Bm8843	WBGene00229104	663.571	10647.4	-4.00391	4.57122e-13	#	663.571	409.403	0.698186	0.248022	#	10647.4	409.403	4.7021	3.01651e-18	#	Yes	#	GO:0016020/GO:0016021/	integral_component_of_membrane/membrane/	A_lipid_bilayer_along_with_all_the_proteins_and_protein_complexes_embedded_in_it_an_attached_to_it._[GOC:dos,_GOC:mah,_ISBN:0815316194]/"The_component_of_a_membrane_consisting_of_the_gene_products_and_protein_complexes_having_at_least_some_part_of_their_peptide_sequence_embedded_in_the_hydrophobic_region_of_the_membrane."_[GOC:dos,_GOC:go_curators]/	cellular_component/	#	/	/	/	#	no_NCBI	#	noEgg
Bm8863	WBGene00229124	28.5952	290.154	-3.34087	1.24022e-16	#	28.5952	14.5946	0.992421	0.0542018	#	290.154	14.5946	4.33329	1.65075e-21	#	Yes	#	GO:0016020/GO:0016021/	integral_component_of_membrane/membrane/	A_lipid_bilayer_along_with_all_the_proteins_and_protein_complexes_embedded_in_it_an_attached_to_it._[GOC:dos,_GOC:mah,_ISBN:0815316194]/"The_component_of_a_membrane_consisting_of_the_gene_products_and_protein_complexes_having_at_least_some_part_of_their_peptide_sequence_embedded_in_the_hydrophobic_region_of_the_membrane."_[GOC:dos,_GOC:go_curators]/	cellular_component/	#	IPR001507/	Zona_pellucida_domain/	ZP_dom/	#	note=B._malayi_BMA-CUTL-6_protein,_contains_similarity_to_Pfam_domain_PF00100_Zona_pellucida-like_domain_contains_similarity_to_Interpro_domain_IPR001507_(Zona_pellucida_domain)	#	7209.EFO15418.2	1.5e-168	599.0	Chromadorea													Chromadorea	1KYP8@119089,3AF8T@33154,3BX2Z@33208,3DE1H@33213,40G0B@6231,KOG3530@1,KOG3530@2759	NA|NA|NA	U
Bm8906	WBGene00229167	10.2243	53.9703	-2.38773	6.53017e-05	#	10.2243	0.674036	3.54176	0.00503564	#	53.9703	0.674036	5.92948	6.69777e-07	#	Yes	#	GO:0005544/GO:0006887/GO:0016020/GO:0046928/GO:0060291/	calcium-dependent_phospholipid_binding/exocytosis/long-term_synaptic_potentiation/membrane/regulation_of_neurotransmitter_secretion/	A_lipid_bilayer_along_with_all_the_proteins_and_protein_complexes_embedded_in_it_an_attached_to_it._[GOC:dos,_GOC:mah,_ISBN:0815316194]/"A_process_of_secretion_by_a_cell_that_results_in_the_release_of_intracellular_molecules_(e.g._hormones,_matrix_proteins)_contained_within_a_membrane-bounded_vesicle._Exocytosis_can_occur_either_by_full_fusion,_when_the_vesicle_collapses_into_the_plasma_membrane,…	biological_process/cellular_component/molecular_function/	#	IPR000008/IPR030537/IPR035892/	C2_domain/C2_domain_superfamily/Synaptotagmin-12/	C2_dom/C2_domain_sf/SYT12/	#	note=contains_similarity_to_Pfam_domain_PF00168_C2_domain_contains_similarity_to_Interpro_domains_IPR030537_(Synaptotagmin-12),_IPR000008_(C2_domain)	#	28377.ENSACAP00000013394	5.1e-11	75.1	Vertebrata													Chromadorea	38TEH@33154,3BB7Z@33208,3D1IA@33213,481F2@7711,48V66@7742,KOG1028@1,KOG1028@2759	NA|NA|NA	TU
Bm892	WBGene00221153	22.6564	121.591	-2.41937	0.00420279	#	22.6564	3.69255	2.71514	0.00686077	#	121.591	3.69255	5.13452	6.03023e-08	#	Yes	#	/	/	/	/	#	/	/	/	#	no_NCBI	#	noEgg
Bm8938	WBGene00229199	46.2554	437.029	-3.23884	2.3708e-09	#	46.2554	8.24934	2.52806	0.000132266	#	437.029	8.24934	5.7669	2.16747e-20	#	Yes	#	GO:0016020/GO:0016021/	integral_component_of_membrane/membrane/	A_lipid_bilayer_along_with_all_the_proteins_and_protein_complexes_embedded_in_it_an_attached_to_it._[GOC:dos,_GOC:mah,_ISBN:0815316194]/"The_component_of_a_membrane_consisting_of_the_gene_products_and_protein_complexes_having_at_least_some_part_of_their_peptide_sequence_embedded_in_the_hydrophobic_region_of_the_membrane."_[GOC:dos,_GOC:go_curators]/	cellular_component/	#	/	/	/	#	no_NCBI	#	noEgg
Bm8952	WBGene00229213	29.9569	234.333	-2.96659	8.52989e-05	#	29.9569	5.59915	2.33495	0.00744307	#	234.333	5.59915	5.30154	8.27158e-11	#	Yes	#	GO:0016020/GO:0016021/	integral_component_of_membrane/membrane/	A_lipid_bilayer_along_with_all_the_proteins_and_protein_complexes_embedded_in_it_an_attached_to_it._[GOC:dos,_GOC:mah,_ISBN:0815316194]/"The_component_of_a_membrane_consisting_of_the_gene_products_and_protein_complexes_having_at_least_some_part_of_their_peptide_sequence_embedded_in_the_hydrophobic_region_of_the_membrane."_[GOC:dos,_GOC:go_curators]/	cellular_component/	#	/	/	/	#	no_NCBI	#	noEgg
Bm8981	WBGene00229242	263.491	2694.6	-3.35399	2.55495e-31	#	263.491	161.763	0.711018	0.025903	#	2694.6	161.763	4.06501	1.47753e-44	#	Yes	#	GO:0016020/GO:0016021/	integral_component_of_membrane/membrane/	A_lipid_bilayer_along_with_all_the_proteins_and_protein_complexes_embedded_in_it_an_attached_to_it._[GOC:dos,_GOC:mah,_ISBN:0815316194]/"The_component_of_a_membrane_consisting_of_the_gene_products_and_protein_complexes_having_at_least_some_part_of_their_peptide_sequence_embedded_in_the_hydrophobic_region_of_the_membrane."_[GOC:dos,_GOC:go_curators]/	cellular_component/	#	/	/	/	#	no_NCBI	#	noEgg
Bm9013	WBGene00229274	70.3962	322.212	-2.19206	7.45722e-08	#	70.3962	36.8025	0.898693	0.0493158	#	322.212	36.8025	3.09076	1.12927e-13	#	Yes	#	/	/	/	/	#	/	/	/	#	no_NCBI	#	noEgg
Bm9032	WBGene00229293	993.936	4981.28	-2.32518	4.40621e-08	#	993.936	1166.97	0.23276	0.627826	#	4981.28	1166.97	2.09242	4.5741e-07	#	Yes	#	GO:0003777/GO:0005515/GO:0005871/	kinesin_complex/microtubule_motor_activity/protein_binding/	Any_complex_that_includes_a_dimer_of_molecules_from_the_kinesin_superfamily,_a_group_of_related_proteins_that_contain_an_extended_region_of_predicted_alpha-helical_coiled_coil_in_the_main_chain_that_likely_produces_dimerization._The_native_complexes_of_several_kinesin_family_members_have_also_been_shown_to_contain_additional_peptides,_often_designated_light_chains_as_all_of_the_noncatalytic_subun…	cellular_component/molecular_function/	#	IPR002151/IPR011990/IPR013026/IPR019734/	Kinesin_light_chain/Tetratricopeptide-like_helical_domain_superfamily/Tetratricopeptide_repeat/Tetratricopeptide_repeat-containing_domain/	Kinesin_light/TPR-contain_dom/TPR-like_helical_dom_sf/TPR_repeat/	#	note=contains_similarity_to_Pfam_domains_PF13424_(Tetratricopeptide_repeat),_PF09311_(Rabaptin-like_protein)_contains_similarity_to_Interpro_domains_IPR011990_(Tetratricopeptide-like_helical_domain),_IPR002151_(Kinesin_light_chain),_IPR015390_(Rabaptin,_GTPase-Rab5_binding_domain),_IPR019734_(Tetratricopeptide_repeat)	#	7209.EFO28066.2	5.4e-120	437.6	Chromadorea		GO:0000003,GO:0000226,GO:0000280,GO:0000902,GO:0000904,GO:0000910,GO:0002119,GO:0002164,GO:0003674,GO:0005488,GO:0005515,GO:0005575,GO:0005622,GO:0005623,GO:0005634,GO:0005635,GO:0005737,GO:0005856,GO:0005871,GO:0005875,GO:0006810,GO:0006928,GO:0006996,GO:0007010,GO:0007017,GO:0007018,GO:0007049,GO:0007097,GO:0007143,GO:0007275,GO:0007276,GO:0007292,GO:0007399,GO:0007409,GO:0008092,GO:0008150,GO:…		ko:K10407	ko05132,map05132				ko00000,ko00001,ko03019,ko04812				Chromadorea	1KXJY@119089,38CFM@33154,3BC82@33208,3CWNT@33213,40CF3@6231,COG0457@1,KOG1840@2759	NA|NA|NA	Z
Bm9050	WBGene00229311	18.9023	152.854	-3.01295	7.17482e-07	#	18.9023	12.0554	0.594957	0.416097	#	152.854	12.0554	3.60791	1.10662e-08	#	Yes	#	/	/	/	/	#	/	/	/	#	no_NCBI	#	noEgg
Bm9051	WBGene00229312	271.822	4723.72	-4.11894	5.69229e-06	#	271.822	156.733	0.796418	0.417033	#	4723.72	156.733	4.91536	1.79819e-08	#	Yes	#	/	/	/	/	#	/	/	/	#	no_NCBI	#	noEgg
Bm9055	WBGene00229316	83.8771	846.287	-3.33238	1.25691e-08	#	83.8771	20.4958	2.08025	0.00114962	#	846.287	20.4958	5.41263	2.25282e-19	#	Yes	#	/	/	/	/	#	/	/	/	#	no_NCBI	#	noEgg
Bm9073	WBGene00229334	91.2176	2259.95	-4.6305	7.8863e-07	#	91.2176	56.2925	0.706238	0.497654	#	2259.95	56.2925	5.33674	4.54948e-09	#	Yes	#	GO:0016020/GO:0016021/	integral_component_of_membrane/membrane/	A_lipid_bilayer_along_with_all_the_proteins_and_protein_complexes_embedded_in_it_an_attached_to_it._[GOC:dos,_GOC:mah,_ISBN:0815316194]/"The_component_of_a_membrane_consisting_of_the_gene_products_and_protein_complexes_having_at_least_some_part_of_their_peptide_sequence_embedded_in_the_hydrophobic_region_of_the_membrane."_[GOC:dos,_GOC:go_curators]/	cellular_component/	#	/	/	/	#	no_NCBI	#	7209.EJD74002.1	7.2e-42	177.2	Chromadorea													Chromadorea	1KX8U@119089,2CHZ7@1,2SGG9@2759,3ADZU@33154,3BWHC@33208,3DCJG@33213,40F1V@6231	NA|NA|NA
Bm9093	WBGene00229354	87.8958	1043.26	-3.56875	1.57729e-19	#	87.8958	45.434	0.979716	0.0290572	#	1043.26	45.434	4.54847	5.36217e-29	#	Yes	#	GO:0016020/GO:0016021/	integral_component_of_membrane/membrane/	A_lipid_bilayer_along_with_all_the_proteins_and_protein_complexes_embedded_in_it_an_attached_to_it._[GOC:dos,_GOC:mah,_ISBN:0815316194]/"The_component_of_a_membrane_consisting_of_the_gene_products_and_protein_complexes_having_at_least_some_part_of_their_peptide_sequence_embedded_in_the_hydrophobic_region_of_the_membrane."_[GOC:dos,_GOC:go_curators]/	cellular_component/	#	IPR029201/	Jiraiya/	Jiraiya/	#	note=contains_similarity_to_Pfam_domain_PF15038_Jiraiya_contains_similarity_to_Interpro_domain_IPR029201_(Jiraiya)	#	noEgg
Bm9099	WBGene00229360	1154.82	9259.83	-3.00296	5.84125e-46	#	1154.82	280.772	2.045	1.05989e-20	#	9259.83	280.772	5.04796	1.64372e-122	#	Yes	#	/	/	/	/	#	IPR011989/IPR016024/	Armadillo-like_helical/Armadillo-type_fold/	ARM-like/ARM-type_fold/	#	note=contains_similarity_to_Interpro_domains_IPR011989_(Armadillo-like_helical),_IPR016024_(Armadillo-type_fold)	#	noEgg
Bm9129	WBGene00229390	100.495	793.711	-2.98043	7.14261e-14	#	100.495	172.115	0.780633	0.0694255	#	793.711	172.115	2.1998	2.40035e-08	#	Yes	#	/	/	/	/	#	IPR039918/	Serine/threonine-protein_phosphatase_4_regulatory_subunit_4/	PPP4R4/	#	no_NCBI	#	7209.EFO23858.2	2.4e-56	225.7	Chromadorea				ko:K15426					ko00000,ko01009,ko03400				Chromadorea	1KV4Q@119089,38QVM@33154,3BGU3@33208,3CYMT@33213,40AM0@6231,KOG0211@1,KOG0211@2759	NA|NA|NA	T
Bm9148	WBGene00229409	1351.43	7149.4	-2.40318	8.76819e-11	#	1351.43	837.111	0.691133	0.0787418	#	7149.4	837.111	3.09431	7.91631e-18	#	Yes	#	/	/	/	/	#	IPR002999/	Tudor_domain/	Tudor/	#	note=contains_similarity_to_Pfam_domain_PF00567_Tudor_domain_contains_similarity_to_Interpro_domain_IPR002999_(Tudor_domain)	#	noEgg
Bm9168	WBGene00229429	49.041	709.512	-3.85236	1.23955e-20	#	49.041	30.3104	0.644611	0.192048	#	709.512	30.3104	4.49697	1.82011e-25	#	Yes	#	GO:0016020/GO:0016021/	integral_component_of_membrane/membrane/	A_lipid_bilayer_along_with_all_the_proteins_and_protein_complexes_embedded_in_it_an_attached_to_it._[GOC:dos,_GOC:mah,_ISBN:0815316194]/"The_component_of_a_membrane_consisting_of_the_gene_products_and_protein_complexes_having_at_least_some_part_of_their_peptide_sequence_embedded_in_the_hydrophobic_region_of_the_membrane."_[GOC:dos,_GOC:go_curators]/	cellular_component/	#	/	/	/	#	no_NCBI	#	noEgg
Bm9169	WBGene00229430	541.024	12529.7	-4.53317	7.37267e-16	#	541.024	732.9	0.438861	0.489471	#	12529.7	732.9	4.09431	1.21445e-13	#	Yes	#	/	/	/	/	#	IPR029153/	Chondroitin_proteoglycan_4/	CPG4/	#	note=contains_similarity_to_Pfam_domains_PF15481_(Chondroitin_proteoglycan_4),_PF13639_(Ring_finger_domain)_contains_similarity_to_Interpro_domains_IPR001841_(Zinc_finger,_RING-type),_IPR013083_(Zinc_finger,_RING/FYVE/PHD-type),_IPR015943_(WD40/YVTN_repeat-like-containing_domain),_IPR029153_(Chondroitin_proteoglycan_4)	#	noEgg
Bm9175	WBGene00229436	356.246	1671.77	-2.22999	1.01515e-09	#	356.246	277.376	0.3568	0.378294	#	1671.77	277.376	2.58679	4.39425e-13	#	Yes	#	GO:0005509/	calcium_ion_binding/	Interacting_selectively_and_non-covalently_with_calcium_ions_(Ca2+)._[GOC:ai]/	molecular_function/	#	IPR002048/IPR011992/IPR018247/IPR041534/	EF-Hand_1,_calcium-binding_site/EF-hand_domain/EF-hand_domain_pair/PP2A_regulatory_subunit_B'',_EF-hand_domain/	EF-hand-dom_pair/EF-hand_13/EF_Hand_1_Ca_BS/EF_hand_dom/	#	note=contains_similarity_to_Pfam_domain_PF13499_EF-hand_domain_pair_contains_similarity_to_Interpro_domain_IPR011992_(EF-hand_domain_pair)	#	7209.EFO18289.1	1.1e-171	610.5	Nematoda													Chromadorea	38EFV@33154,3BBE0@33208,3CUHV@33213,40B9P@6231,KOG2562@1,KOG2562@2759	NA|NA|NA	A
Bm9236	WBGene00229497	92.7032	991.538	-3.41489	2.26434e-39	#	92.7032	152.207	0.706656	0.0146499	#	991.538	152.207	2.70823	1.43796e-25	#	Yes	#	GO:0003676/	nucleic_acid_binding/	Interacting_selectively_and_non-covalently_with_any_nucleic_acid._[GOC:jl]/	molecular_function/	#	IPR013087/IPR036236/	Zinc_finger_C2H2-type/Zinc_finger_C2H2_superfamily/	Znf_C2H2_sf/Znf_C2H2_type/	#	note=B._malayi_BMA-ODD-2_protein,_contains_similarity_toPfam_domains_PF13465_(Zinc-finger_double_domain),_PF00096(Zinc_finger,_C2H2_type)_contains_similarity_to_Interprodomains_IPR015880_(Zinc_finger,_C2H2-like),_IPR013087(Zinc_finger_C2H2-type/integrase_DNA-binding_domain),IPR007087_(Zinc_finger,_C2H2)	#	7209.EFO27899.2	2.6e-106	392.1	Chromadorea				ko:K09215					ko00000,ko03000				Chromadorea	1KW19@119089,38FCJ@33154,3B9IA@33208,3CUGX@33213,40DGC@6231,KOG1721@1,KOG1721@2759	NA|NA|NA	K
Bm9243	WBGene00229504	351.417	3454.41	-3.29635	2.42459e-18	#	351.417	174.166	1.00339	0.0131208	#	3454.41	174.166	4.29974	1.18716e-30	#	Yes	#	/	/	/	/	#	IPR029021/	Protein-tyrosine_phosphatase-like/	Prot-tyrosine_phosphatase-like/	#	note=contains_similarity_to_Interpro_domain_IPR029021_(Protein-tyrosine_phosphatase-like)	#	noEgg
Bm9256	WBGene00229517	54.5623	560.135	-3.35858	1.66423e-06	#	54.5623	20.6366	1.43873	0.0597177	#	560.135	20.6366	4.79731	7.69594e-12	#	Yes	#	/	/	/	/	#	/	/	/	#	no_NCBI	#	noEgg
Bm9257	WBGene00229518	92.9802	1206.57	-3.69707	6.39575e-09	#	92.9802	46.822	0.993444	0.153171	#	1206.57	46.822	4.69051	8.34695e-14	#	Yes	#	/	/	/	/	#	/	/	/	#	no_NCBI	#	noEgg
Bm9276	WBGene00229537	394.412	5465.99	-3.79212	1.77369e-10	#	394.412	207.995	0.917089	0.151227	#	5465.99	207.995	4.70921	4.1401e-16	#	Yes	#	/	/	/	/	#	/	/	/	#	no_NCBI	#	noEgg
Bm9288	WBGene00229549	244.084	2684.36	-3.4591	1.08352e-16	#	244.084	182.781	0.421307	0.370135	#	2684.36	182.781	3.8804	3.99622e-21	#	Yes	#	/	/	/	/	#	/	/	/	#	no_NCBI	#	noEgg
Bm9317	WBGene00229578	39.839	473.934	-3.56759	9.31663e-20	#	39.839	63.2643	0.669971	0.132651	#	473.934	63.2643	2.89762	1.1648e-13	#	Yes	#	GO:0003677/GO:0004879/GO:0005496/GO:0005634/GO:0006355/GO:0016020/GO:0016021/GO:0030521/	DNA_binding/androgen_receptor_signaling_pathway/integral_component_of_membrane/membrane/nuclear_receptor_activity/nucleus/regulation_of_transcription,_DNA-templated/steroid_binding/	A_lipid_bilayer_along_with_all_the_proteins_and_protein_complexes_embedded_in_it_an_attached_to_it._[GOC:dos,_GOC:mah,_ISBN:0815316194]/"A_membrane-bounded_organelle_of_eukaryotic_cells_in_which_chromosomes_are_housed_and_replicated._In_most_cells,_the_nucleus_contains_all_of_the_cell's_chromosomes_except_the_organellar_chromosomes,_and_is_the_site_of_RNA_synthesis_and_processing._In_some_species…	biological_process/cellular_component/molecular_function/	#	IPR001103/	Androgen_receptor/	Andrgn_rcpt/	#	no_NCBI	#	noEgg
Bm9331	WBGene00229592	269.478	1330.36	-2.30183	5.11489e-32	#	269.478	107.374	1.32444	1.80155e-09	#	1330.36	107.374	3.62627	4.51787e-67	#	Yes	#	/	/	/	/	#	IPR000697/IPR011993/	PH-like_domain_superfamily/WH1/EVH1_domain/	PH-like_dom_sf/WH1/EVH1_dom/	#	no_NCBI	#	noEgg
Bm9370	WBGene00229631	338.282	2972.08	-3.13477	4.5553e-21	#	338.282	377.003	0.148993	0.705543	#	2972.08	377.003	2.98578	1.14054e-19	#	Yes	#	GO:0016020/GO:0016021/	integral_component_of_membrane/membrane/	A_lipid_bilayer_along_with_all_the_proteins_and_protein_complexes_embedded_in_it_an_attached_to_it._[GOC:dos,_GOC:mah,_ISBN:0815316194]/"The_component_of_a_membrane_consisting_of_the_gene_products_and_protein_complexes_having_at_least_some_part_of_their_peptide_sequence_embedded_in_the_hydrophobic_region_of_the_membrane."_[GOC:dos,_GOC:go_curators]/	cellular_component/	#	/	/	/	#	no_NCBI	#	noEgg
Bm9376	WBGene00229637	53.0961	222.912	-2.0705	0.00177901	#	53.0961	14.6404	1.93728	0.00631942	#	222.912	14.6404	4.00778	2.05688e-09	#	Yes	#	GO:0005515/	protein_binding/	Interacting_selectively_and_non-covalently_with_any_protein_or_protein_complex_(a_complex_of_two_or_more_proteins_that_may_include_other_nonprotein_molecules)._[GOC:go_curators]/	molecular_function/	#	IPR001478/IPR036034/IPR040264/IPR041489/	PDZ_domain/PDZ_domain_6/PDZ_superfamily/Uncharacterized_protein_T15H9.4-like/	PDZ/PDZ_6/PDZ_sf/T15H9.4-like/	#	note=contains_similarity_to_Interpro_domain_IPR001478_(PDZ_domain)	#	7209.EFO20293.2	9.1e-142	509.6	Chromadorea													Chromadorea	1KTJ5@119089,39VJ5@33154,3BP3W@33208,3D57M@33213,40BNK@6231,KOG3528@1,KOG3528@2759	NA|NA|NA	S
Bm938	WBGene00221199	12.0041	184.769	-3.9387	5.69175e-05	#	12.0041	15.8045	0.416546	0.712561	#	184.769	15.8045	3.52215	0.000245083	#	Yes	#	/	/	/	/	#	/	/	/	#	no_NCBI	#	noEgg
Bm9454	WBGene00229715	300.977	2122.69	-2.81821	9.91659e-20	#	300.977	82.9521	1.83009	3.43024e-08	#	2122.69	82.9521	4.6483	2.26398e-48	#	Yes	#	GO:0005515/GO:0016020/GO:0016021/	integral_component_of_membrane/membrane/protein_binding/	A_lipid_bilayer_along_with_all_the_proteins_and_protein_complexes_embedded_in_it_an_attached_to_it._[GOC:dos,_GOC:mah,_ISBN:0815316194]/"Interacting_selectively_and_non-covalently_with_any_protein_or_protein_complex_(a_complex_of_two_or_more_proteins_that_may_include_other_nonprotein_molecules)."_[GOC:go_curators]/"The_component_of_a_membrane_consisting_of_the_gene_products_and_protein_complexes_…	cellular_component/molecular_function/	#	IPR001611/IPR003591/IPR032675/	Leucine-rich_repeat/Leucine-rich_repeat,_typical_subtype/Leucine-rich_repeat_domain_superfamily/	LRR_dom_sf/Leu-rich_rpt/Leu-rich_rpt_typical-subtyp/	#	note=B._malayi_BMA-LRON-9_protein,_contains_similarity_to_Pfam_domains_PF13855_(Leucine_rich_repeat),_PF12799_(Leucine_Rich_repeats_(2_copies))_contains_similarity_to_Interpro_domains_IPR025875_(Leucine_rich_repeat_4),_IPR001611_(Leucine-rich_repeat),_IPR003591_(Leucine-rich_repeat,_typical_subtype)	#	1561998.Csp11.Scaffold630.g16891.t1	3.4e-33	150.2	Rhabditida													Chromadorea	1KZ6F@119089,3AMF7@33154,3C0YD@33208,3DGYP@33213,40GCS@6231,4100R@6236,COG4886@1,KOG0619@2759	NA|NA|NA	S
Bm9487	WBGene00229748	51.3176	935.614	-4.18713	1.50039e-25	#	51.3176	28.0113	0.838892	0.0799204	#	935.614	28.0113	5.02603	1.96248e-32	#	Yes	#	GO:0005515/	protein_binding/	Interacting_selectively_and_non-covalently_with_any_protein_or_protein_complex_(a_complex_of_two_or_more_proteins_that_may_include_other_nonprotein_molecules)._[GOC:go_curators]/	molecular_function/	#	IPR006652/IPR011498/IPR015915/	Kelch-type_beta_propeller/Kelch_repeat_type_1/Kelch_repeat_type_2/	Kelch-typ_b-propeller/Kelch_1/Kelch_2/	#	note=contains_similarity_to_Pfam_domains_PF01344_(Kelch_motif),_PF13418_(Galactose_oxidase,_central_domain)_contains_similarity_to_Interpro_domains_IPR006652_(Kelch_repeat_type_1),_IPR015915_(Kelch-type_beta_propeller)	#	7209.EFO15931.1	1.1e-55	224.2	Chromadorea													Chromadorea	1KV7C@119089,39MBY@33154,3BAEE@33208,3CX4Y@33213,40BVC@6231,KOG4693@1,KOG4693@2759	NA|NA|NA	S
Bm9525	WBGene00229786	162.602	1335.33	-3.03807	5.35901e-33	#	162.602	160.802	0.0251598	0.937095	#	1335.33	160.802	3.06323	5.48421e-33	#	Yes	#	GO:0003785/GO:0007015/	actin_filament_organization/actin_monomer_binding/	A_process_that_is_carried_out_at_the_cellular_level_which_results_in_the_assembly,_arrangement_of_constituent_parts,_or_disassembly_of_cytoskeletal_structures_comprising_actin_filaments._Includes_processes_that_control_the_spatial_distribution_of_actin_filaments,_such_as_organizing_filaments_into_meshworks,_bundles,_or_other_structures,_as_by_cross-linking._[GOC:mah]/"Interacting_selectively_and_…	biological_process/molecular_function/	#	IPR001152/IPR038386/	Beta-thymosin/Beta-thymosin_superfamily/	Beta-thymosin/Beta-thymosin_sf/	#	note=B._malayi_BMA-TTH-1_protein,_contains_similarity_toPfam_domain_PF01290_Thymosin_beta-4_family_containssimilarity_to_Interpro_domain_IPR001152_(Beta-thymosin)	#	7209.EFO19717.1	4.4e-15	87.8	Chromadorea													Chromadorea	1KZQG@119089,3A1B6@33154,3BPZJ@33208,3D6Y7@33213,40GRW@6231,KOG4794@1,KOG4794@2759	NA|NA|NA	N
Bm9617	WBGene00229878	959.167	5160.58	-2.42755	1.78659e-15	#	959.167	425.342	1.1675	0.000225853	#	5160.58	425.342	3.59504	2.61785e-33	#	Yes	#	GO:0005515/	protein_binding/	Interacting_selectively_and_non-covalently_with_any_protein_or_protein_complex_(a_complex_of_two_or_more_proteins_that_may_include_other_nonprotein_molecules)._[GOC:go_curators]/	molecular_function/	#	IPR002110/IPR020683/IPR036770/	Ankyrin_repeat/Ankyrin_repeat-containing_domain/Ankyrin_repeat-containing_domain_superfamily/	Ankyrin_rpt/Ankyrin_rpt-contain_dom/Ankyrin_rpt-contain_sf/	#	note=contains_similarity_to_Pfam_domain_PF12796_Ankyrin_repeats_(3_copies)_contains_similarity_to_Interpro_domains_IPR002110_(Ankyrin_repeat),_IPR020683_(Ankyrin_repeat-containing_domain)	#	7209.EFO16786.2	2e-195	689.5	Bilateria													Chromadorea	38UBD@33154,3BITN@33208,3CY73@33213,COG0666@1,KOG0504@2759	NA|NA|NA	S
Bm9622	WBGene00229883	117.426	1291.35	-3.45818	4.64643e-06	#	117.426	37.5182	1.65123	0.037419	#	1291.35	37.5182	5.1094	3.6897e-12	#	Yes	#	/	/	/	/	#	/	/	/	#	no_NCBI	#	7209.EJD73927.1	5.9e-173	613.6	Chromadorea				ko:K04511	ko04310,map04310				ko00000,ko00001				Chromadorea	1KYS5@119089,38HNJ@33154,3BAH0@33208,3CRZ2@33213,40C3N@6231,KOG1704@1,KOG1704@2759	NA|NA|NA	TZ
Bm9699	WBGene00229960	194.896	823.817	-2.0778	1.30065e-11	#	194.896	109.585	0.849342	0.0108516	#	823.817	109.585	2.92714	2.12698e-21	#	Yes	#	GO:0005515/	protein_binding/	Interacting_selectively_and_non-covalently_with_any_protein_or_protein_complex_(a_complex_of_two_or_more_proteins_that_may_include_other_nonprotein_molecules)._[GOC:go_curators]/	molecular_function/	#	IPR001680/IPR015943/IPR017986/IPR036322/	WD40-repeat-containing_domain/WD40-repeat-containing_domain_superfamily/WD40/YVTN_repeat-like-containing_domain_superfamily/WD40_repeat/	WD40/YVTN_repeat-like_dom_sf/WD40_repeat/WD40_repeat_dom/WD40_repeat_dom_sf/	#	note=contains_similarity_to_Pfam_domain_PF00400_WD_domain,_G-beta_repeat_contains_similarity_to_Interpro_domains_IPR001680_(WD40_repeat),_IPR017986_(WD40-repeat-containing_domain),_IPR015943_(WD40/YVTN_repeat-like-containing_domain)	#	7209.EJD75284.1	7.3e-74	284.6	Chromadorea		GO:0000122,GO:0003674,GO:0005488,GO:0005515,GO:0005575,GO:0005622,GO:0005623,GO:0005634,GO:0005737,GO:0005739,GO:0005740,GO:0005741,GO:0006355,GO:0006357,GO:0006508,GO:0006511,GO:0006807,GO:0007275,GO:0007568,GO:0008021,GO:0008134,GO:0008150,GO:0008152,GO:0008340,GO:0009056,GO:0009057,GO:0009889,GO:0009890,GO:0009892,GO:0009987,GO:0010259,GO:0010468,GO:0010498,GO:0010556,GO:0010558,GO:0010605,GO:…		ko:K11801					ko00000,ko04121				Chromadorea	1KU7K@119089,39TSB@33154,3BA1S@33208,3CS7K@33213,40ATC@6231,KOG0266@1,KOG0266@2759	NA|NA|NA	S
Bm9700	WBGene00229961	108.916	1299.55	-3.57487	1.2736e-13	#	108.916	56.9995	0.943917	0.0766736	#	1299.55	56.9995	4.51878	8.28078e-21	#	Yes	#	GO:0005515/	protein_binding/	Interacting_selectively_and_non-covalently_with_any_protein_or_protein_complex_(a_complex_of_two_or_more_proteins_that_may_include_other_nonprotein_molecules)._[GOC:go_curators]/	molecular_function/	#	IPR001680/IPR015943/IPR017986/IPR036322/	WD40-repeat-containing_domain/WD40-repeat-containing_domain_superfamily/WD40/YVTN_repeat-like-containing_domain_superfamily/WD40_repeat/	WD40/YVTN_repeat-like_dom_sf/WD40_repeat/WD40_repeat_dom/WD40_repeat_dom_sf/	#	note=contains_similarity_to_Pfam_domain_PF00400_WD_domain,_G-beta_repeat_contains_similarity_to_Interpro_domains_IPR001680_(WD40_repeat),_IPR017986_(WD40-repeat-containing_domain),_IPR015943_(WD40/YVTN_repeat-like-containing_domain)	#	7209.EJD75284.1	1.9e-61	243.4	Chromadorea		GO:0000122,GO:0003674,GO:0005488,GO:0005515,GO:0005575,GO:0005622,GO:0005623,GO:0005634,GO:0005737,GO:0005739,GO:0005740,GO:0005741,GO:0006355,GO:0006357,GO:0006508,GO:0006511,GO:0006807,GO:0007275,GO:0007568,GO:0008021,GO:0008134,GO:0008150,GO:0008152,GO:0008340,GO:0009056,GO:0009057,GO:0009889,GO:0009890,GO:0009892,GO:0009987,GO:0010259,GO:0010468,GO:0010498,GO:0010556,GO:0010558,GO:0010605,GO:…		ko:K11801					ko00000,ko04121				Chromadorea	1KU7K@119089,39TSB@33154,3BA1S@33208,3CS7K@33213,40ATC@6231,KOG0266@1,KOG0266@2759	NA|NA|NA	S
Bm9746	WBGene00230007	898.245	18659.2	-4.37657	1.3006e-05	#	898.245	424.1	1.08356	0.308855	#	18659.2	424.1	5.46013	1.28776e-08	#	Yes	#	/	/	/	/	#	/	/	/	#	no_NCBI	#	noEgg
Bm9755	WBGene00230016	134.011	1789.67	-3.73854	1.11304e-07	#	134.011	75.0078	0.839095	0.273326	#	1789.67	75.0078	4.57763	2.51998e-11	#	Yes	#	GO:0016020/GO:0016021/	integral_component_of_membrane/membrane/	A_lipid_bilayer_along_with_all_the_proteins_and_protein_complexes_embedded_in_it_an_attached_to_it._[GOC:dos,_GOC:mah,_ISBN:0815316194]/"The_component_of_a_membrane_consisting_of_the_gene_products_and_protein_complexes_having_at_least_some_part_of_their_peptide_sequence_embedded_in_the_hydrophobic_region_of_the_membrane."_[GOC:dos,_GOC:go_curators]/	cellular_component/	#	/	/	/	#	no_NCBI	#	135651.CBN06594	1.6e-10	73.9	Rhabditida													Chromadorea	1M0BE@119089,2EUFP@1,2SWMD@2759,3AUPY@33154,3C3GQ@33208,3DJV9@33213,40HEY@6231,40S73@6236	NA|NA|NA
Bm9773	WBGene00230034	81.5034	873.066	-3.42093	2.61206e-09	#	81.5034	16.2892	2.36948	0.000208487	#	873.066	16.2892	5.79041	8.11225e-22	#	Yes	#	/	/	/	/	#	/	/	/	#	no_NCBI	#	noEgg
Bm9841	WBGene00230102	81.6584	1094.73	-3.74308	1.25092e-27	#	81.6584	128.854	0.645608	0.0933988	#	1094.73	128.854	3.09747	1.30886e-19	#	Yes	#	GO:0003677/GO:0003700/GO:0004879/GO:0005634/GO:0006355/GO:0008270/GO:0030522/GO:0043565/GO:0046872/	DNA-binding_transcription_factor_activity/DNA_binding/intracellular_receptor_signaling_pathway/metal_ion_binding/nuclear_receptor_activity/nucleus/regulation_of_transcription,_DNA-templated/sequence-specific_DNA_binding/zinc_ion_binding/	A_membrane-bounded_organelle_of_eukaryotic_cells_in_which_chromosomes_are_housed_and_replicated._In_most_cells,_the_nucleus_contains_all_of_the_cell's_chromosomes_except_the_organellar_chromosomes,_and_is_the_site_of_RNA_synthesis_and_processing._In_some_species,_or_in_specialized_cell_types,_RNA_metabolism_or_DNA_replication_may_be_absent._[GOC:go_curators]/"A_protein_or_a_member_of_a_complex_th…	biological_process/cellular_component/molecular_function/	#	IPR000536/IPR001628/IPR001728/IPR013088/IPR035500/	Nuclear_hormone_receptor,_ligand-binding_domain/Nuclear_hormone_receptor-like_domain_superfamily/Thyroid_hormone_receptor/Zinc_finger,_NHR/GATA-type/Zinc_finger,_nuclear_hormone_receptor-type/	NHR_like_dom_sf/Nucl_hrmn_rcpt_lig-bd/ThyrH_rcpt/Znf_NHR/GATA/Znf_hrmn_rcpt/	#	note=contains_similarity_to_Pfam_domains_PF00104_(Ligand-binding_domain_of_nuclear_hormone_receptor),_PF00105_(Zinc_finger,_C4_type_(two_domains))_contains_similarity_to_Interpro_domains_IPR008946_(Nuclear_hormone_receptor,_ligand-binding),_IPR001728_(Thyroid_hormone_receptor),_IPR013088_(Zinc_finger,_NHR/GATA-type),_IPR001628_(Zinc_finger,_nuclear_hormone_receptor-type),_IPR000536_(Nuclear_hormo…	#	7668.SPU_018861-tr	2e-40	173.3	Bilateria													Chromadorea	38CU8@33154,3BAAH@33208,3CXHM@33213,KOG3575@1,KOG3575@2759	NA|NA|NA	K
Bm9878	WBGene00230139	48.1207	446.698	-3.21102	2.73251e-08	#	48.1207	26.3817	0.850058	0.192389	#	446.698	26.3817	4.06108	3.05639e-12	#	Yes	#	/	/	/	/	#	/	/	/	#	no_NCBI	#	noEgg
Bm9882	WBGene00230143	1901.92	10906.4	-2.51962	1.34045e-57	#	1901.92	1245.63	0.610052	0.000271304	#	10906.4	1245.63	3.12967	9.54504e-89	#	Yes	#	GO:0046872/	metal_ion_binding/	Interacting_selectively_and_non-covalently_with_any_metal_ion._[GOC:ai]/	molecular_function/	#	IPR001841/IPR013083/IPR017907/IPR018957/IPR039642/	E3_ubiquitin-protein_ligase/polycomb_group_RING_finger_protein/Zinc_finger,_C3HC4_RING-type/Zinc_finger,_RING-type/Zinc_finger,_RING-type,_conserved_site/Zinc_finger,_RING/FYVE/PHD-type/	E3_Ub_ligase/polycomb_RING/Znf_C3HC4_RING-type/Znf_RING/Znf_RING/FYVE/PHD/Znf_RING_CS/	#	note=contains_similarity_to_Pfam_domain_PF00097_Zinc_finger,_C3HC4_type_(RING_finger)_contains_similarity_to_Interpro_domains_IPR013083_(Zinc_finger,_RING/FYVE/PHD-type),_IPR018957_(Zinc_finger,_C3HC4_RING-type)	#	7209.EFO23590.1	6.2e-311	1073.2	Nematoda													Chromadorea	38D4I@33154,3BJ4N@33208,3DPU7@33213,40H9N@6231,KOG2660@1,KOG2660@2759	NA|NA|NA	O
Bm9980	WBGene00230241	102.701	780.541	-2.92542	4.96338e-07	#	102.701	13.633	2.92748	4.94793e-06	#	780.541	13.633	5.85289	1.55082e-21	#	Yes	#	GO:0003676/GO:0003723/	RNA_binding/nucleic_acid_binding/	Interacting_selectively_and_non-covalently_with_an_RNA_molecule_or_a_portion_thereof._[GOC:jl,_GOC:mah]/"Interacting_selectively_and_non-covalently_with_any_nucleic_acid."_[GOC:jl]/	molecular_function/	#	IPR000504/IPR012677/IPR035979/	Nucleotide-binding_alpha-beta_plait_domain_superfamily/RNA-binding_domain_superfamily/RNA_recognition_motif_domain/	Nucleotide-bd_a/b_plait_sf/RBD_domain_sf/RRM_dom/	#	no_NCBI	#	noEgg
Bm18561	WBGene00271428	31.1667	81.4161	-1.38639	0.00232516	#	31.1667	1.49489	4.12942	2.9606e-06	#	81.4161	1.49489	5.51581	1.22418e-10	#	Yes	#	GO:0016021/	integral_component_of_membrane/	The_component_of_a_membrane_consisting_of_the_gene_products_and_protein_complexes_having_at_least_some_part_of_their_peptide_sequence_embedded_in_the_hydrophobic_region_of_the_membrane._[GOC:dos,_GOC:go_curators]/	cellular_component/	#	IPR017452/	GPCR,_rhodopsin-like,_7TM/	GPCR_Rhodpsn_7TM/	#	no_NCBI	#	noEgg
Bm17618	WBGene00268760	147.372	503.084	-1.76952	4.2867e-11	#	147.372	12.8869	3.49198	3.78621e-20	#	503.084	12.8869	5.2615	2.01913e-45	#	Yes	#	/	/	/	/	#	IPR000573/IPR015928/	Aconitase/3-isopropylmalate_dehydratase,_swivel/Aconitase_A/isopropylmalate_dehydratase_small_subunit,_swivel_domain/	Aconitase/3IPM_dehydase_swvl/AconitaseA/IPMdHydase_ssu_swvl/	#	no_NCBI	#	7209.EJD76235.1	9.3e-79	300.1	Chromadorea			4.2.1.3	ko:K01681	ko00020,ko00630,ko00720,ko01100,ko01110,ko01120,ko01130,ko01200,ko01210,ko01230,map00020,map00630,map00720,map01100,map01110,map01120,map01130,map01200,map01210,map01230	M00009,M00010,M00012,M00173,M00740	R01324,R01325,R01900	RC00497,RC00498,RC00618	br01601,ko00000,ko00001,ko00002,ko01000				Chromadorea	1KV47@119089,38CNX@33154,3B95S@33208,3CSK2@33213,40BJU@6231,COG1048@1,KOG0453@2759	NA|NA|NA	CE
Bm1598	WBGene00221859	31.7851	102.471	-1.68745	0.0318958	#	31.7851	3.06794	3.48068	0.000331188	#	102.471	3.06794	5.16812	2.88722e-08	#	Yes	#	/	/	/	/	#	/	/	/	#	no_NCBI	#	noEgg
Bm12798	WBGene00233059	40.7892	151.387	-1.89319	4.84882e-05	#	40.7892	3.95744	3.2123	1.44428e-06	#	151.387	3.95744	5.10549	1.57106e-15	#	Yes	#	GO:0006508/GO:0008234/	cysteine-type_peptidase_activity/proteolysis/	Catalysis_of_the_hydrolysis_of_peptide_bonds_in_a_polypeptide_chain_by_a_mechanism_in_which_the_sulfhydryl_group_of_a_cysteine_residue_at_the_active_center_acts_as_a_nucleophile._[GOC:mah,_http://merops.sanger.ac.uk/about/glossary.htm#CATTYPE]/"The_hydrolysis_of_proteins_into_smaller_polypeptides_and/or_amino_acids_by_cleavage_of_their_peptide_bonds."_[GOC:bf,_GOC:mah]/	biological_process/molecular_function/	#	IPR000668/IPR013128/IPR013201/IPR025660/IPR038765/IPR039417/	Cathepsin_propeptide_inhibitor_domain_(I29)/Cysteine_peptidase,_histidine_active_site/Papain-like_cysteine_endopeptidase/Papain-like_cysteine_peptidase_superfamily/Peptidase_C1A/Peptidase_C1A,_papain_C-terminal/	Papain_like_cys_pep_sf/Pept_his_AS/Peptidase_C1A/Peptidase_C1A_C/Peptidase_C1A_papain-like/Prot_inhib_I29/	#	note=B._malayi_BMA-CPL-2_protein,_contains_similarity_toPfam_domains_PF08246_(Cathepsin_propeptide_inhibitordomain_(I29)),_PF00112_(Papain_family_cysteine_protease)contains_similarity_to_Interpro_domains_IPR013128(Peptidase_C1A),_IPR013201_(Proteinase_inhibitor_I29,cathepsin_propeptide),_IPR000668_(Peptidase_C1A,_papainC-terminal)	#	7209.EJD73933.1	2.3e-137	495.4	Bilateria													Chromadorea	38I5R@33154,3BF68@33208,3CWSV@33213,COG4870@1,KOG1543@2759	NA|NA|NA	O
Bm14333	WBGene00234594	2224.84	8467.75	-1.92825	9.19067e-09	#	2224.84	253.616	3.13169	1.85452e-21	#	8467.75	253.616	5.05995	9.95042e-55	#	Yes	#	GO:0005576/GO:0006030/GO:0008061/	chitin_binding/chitin_metabolic_process/extracellular_region/	Interacting_selectively_and_non-covalently_with_chitin,_a_linear_polysaccharide_consisting_of_beta-(1->4)-linked_N-acetyl-D-glucosamine_residues._[GOC:jl,_ISBN:0198506732]/"The_chemical_reactions_and_pathways_involving_chitin,_a_linear_polysaccharide_consisting_of_beta-(1->4)-linked_N-acetyl-D-glucosamine_residues."_[GOC:jl,_ISBN:0198506732]/"The_space_external_to_the_outermost_structure_of_a_cel…	biological_process/cellular_component/molecular_function/	#	IPR002557/IPR036508/	Chitin_binding_domain/Chitin_binding_domain_superfamily/	Chitin-bd_dom/Chitin-bd_dom_sf/	#	note=contains_similarity_to_Pfam_domain_PF01607_Chitin_binding_Peritrophin-A_domain_contains_similarity_to_Interpro_domain_IPR002557_(Chitin_binding_domain)	#	7209.EFO21829.2	6.7e-28	132.5	Nematoda													Chromadorea	29YBV@1,2RXTR@2759,3A4EX@33154,3BSTI@33208,3D9KX@33213,40E5I@6231	NA|NA|NA	S
Bm10880	WBGene00231141	75.8658	260.733	-1.78019	0.000103938	#	75.8658	7.69338	3.24762	1.09748e-08	#	260.733	7.69338	5.02781	7.3977e-20	#	Yes	#	GO:0008289/	lipid_binding/	Interacting_selectively_and_non-covalently_with_a_lipid._[GOC:ai]/	molecular_function/	#	IPR017942/IPR017943/IPR032942/	BPI/LBP/Plunc_family/Bactericidal_permeability-increasing_protein,_alpha/beta_domain_superfamily/Lipid-binding_serum_glycoprotein,_N-terminal/	BPI/LBP/Plunc/Bactericidal_perm-incr_a/b_dom/Lipid-bd_serum_glycop_N/	#	note=contains_similarity_to_Pfam_domains_PF02886_(LBP_/_BPI_/_CETP_family,_C-terminal_domain),_PF01273_(LBP_/_BPI_/_CETP_family,_N-terminal_domain)_contains_similarity_to_Interpro_domains_IPR017942_(Lipid-binding_serum_glycoprotein,_N-terminal),_IPR017943_(Bactericidal_permeability-increasing_protein,_alpha/beta_domain),_IPR001124_(Lipid-binding_serum_glycoprotein,_C-terminal)	#	7209.EJD74974.1	8.3e-32	144.8	Chromadorea													Chromadorea	1KWPS@119089,39BTY@33154,3CFV9@33208,3DX9W@33213,40EAA@6231,KOG4160@1,KOG4160@2759	NA|NA|NA	V
Bm1190	WBGene00221451	261.074	768.837	-1.55744	5.48775e-06	#	261.074	24.3222	3.40596	6.50044e-19	#	768.837	24.3222	4.96341	1.41483e-39	#	Yes	#	GO:0016020/GO:0016021/	integral_component_of_membrane/membrane/	A_lipid_bilayer_along_with_all_the_proteins_and_protein_complexes_embedded_in_it_an_attached_to_it._[GOC:dos,_GOC:mah,_ISBN:0815316194]/"The_component_of_a_membrane_consisting_of_the_gene_products_and_protein_complexes_having_at_least_some_part_of_their_peptide_sequence_embedded_in_the_hydrophobic_region_of_the_membrane."_[GOC:dos,_GOC:go_curators]/	cellular_component/	#	IPR005047/IPR017452/	7TM_GPCR,_serpentine_receptor_class_xa_(Srxa)/GPCR,_rhodopsin-like,_7TM/	7TM_GPCR_serpentine_rcpt_Srxa/GPCR_Rhodpsn_7TM/	#	note=contains_similarity_to_Pfam_domain_PF03383_Caenorhabditis_serpentine_receptor-like_protein,_class_xa_contains_similarity_to_Interpro_domain_IPR005047_(7TM_GPCR,_serpentine_receptor_class_xa_(Srxa))	#	7209.EFO27809.1	2.1e-94	352.4	Chromadorea													Chromadorea	1M0EZ@119089,2D50P@1,2SWXB@2759,3ATAJ@33154,3C3AA@33208,3DK8N@33213,40H6G@6231	NA|NA|NA
Bm10899	WBGene00231160	3325.12	9866.64	-1.56929	2.47086e-09	#	3325.12	315.466	3.394	1.69354e-39	#	9866.64	315.466	4.96329	1.0262e-83	#	Yes	#	/	/	/	/	#	/	/	/	#	no_NCBI	#	7209.EFO25729.2	2.9e-83	315.1	Chromadorea													Chromadorea	1KXCU@119089,2EA9E@1,2SGI1@2759,3ADBW@33154,3BWKZ@33208,3DC9E@33213,40F3B@6231	NA|NA|NA
Bm17471	WBGene00268614	39.6502	127.341	-1.6816	0.00292369	#	39.6502	4.36659	3.23882	1.13065e-05	#	127.341	4.36659	4.92041	4.07589e-12	#	Yes	#	GO:0003676/	nucleic_acid_binding/	Interacting_selectively_and_non-covalently_with_any_nucleic_acid._[GOC:jl]/	molecular_function/	#	IPR013087/IPR036236/	Zinc_finger_C2H2-type/Zinc_finger_C2H2_superfamily/	Znf_C2H2_sf/Znf_C2H2_type/	#	no_NCBI	#	7209.EFO15455.1	2.7e-11	77.0	Opisthokonta													Chromadorea	3AVDW@33154,KOG1721@1,KOG1721@2759	NA|NA|NA	S
Bm8721	WBGene00228982	330.158	836.954	-1.34255	2.08779e-12	#	330.158	27.2867	3.56579	5.72236e-42	#	836.954	27.2867	4.90834	7.19337e-80	#	Yes	#	GO:0000786/GO:0003677/GO:0005634/GO:0046982/	DNA_binding/nucleosome/nucleus/protein_heterodimerization_activity/	A_complex_comprised_of_DNA_wound_around_a_multisubunit_core_and_associated_proteins,_which_forms_the_primary_packing_unit_of_DNA_into_higher_order_structures._[GOC:elh]/"A_membrane-bounded_organelle_of_eukaryotic_cells_in_which_chromosomes_are_housed_and_replicated._In_most_cells,_the_nucleus_contains_all_of_the_cell's_chromosomes_except_the_organellar_chromosomes,_and_is_the_site_of_RNA_synthesi…	cellular_component/molecular_function/	#	IPR002119/IPR009072/IPR032454/	Histone-fold/Histone_H2A/Histone_H2A,_C-terminal_domain/	Histone-fold/Histone_H2A/Histone_H2A_C/	#	note=contains_similarity_to_Interpro_domains_IPR009072_(Histone-fold),_IPR002119_(Histone_H2A)	#	7209.EFO12840.1	4.2e-09	67.8	Chromadorea				ko:K11251	ko04217,ko05034,ko05322,map04217,map05034,map05322				ko00000,ko00001,ko03036,ko04147				Chromadorea	1KVRZ@119089,3A1K0@33154,3BQBZ@33208,3D75E@33213,40DFJ@6231,COG5262@1,KOG1756@2759	NA|NA|NA	B
Bm4585	WBGene00224846	25.0017	81.3272	-1.69959	0.00420253	#	25.0017	2.75619	3.18302	0.000169707	#	81.3272	2.75619	4.88261	1.5914e-09	#	Yes	#	/	/	/	/	#	/	/	/	#	no_NCBI	#	6326.BUX.s00116.26	1.4e-47	196.4	Chromadorea													Chromadorea	1KWWS@119089,28JXW@1,2QSC6@2759,39XMR@33154,3BNQV@33208,3CYGN@33213,40EX0@6231	NA|NA|NA
Bm10339	WBGene00230600	1496.96	4781.86	-1.67534	4.04145e-13	#	1496.96	166.93	3.17752	3.30873e-41	#	4781.86	166.93	4.85287	1.83899e-95	#	Yes	#	/	/	/	/	#	/	/	/	#	note=contains_similarity_to_Pfam_domain_PF02469_Fasciclin_domain_contains_similarity_to_Interpro_domain_IPR000782_(FAS1_domain)	#	noEgg
Bm5250	WBGene00225511	259.311	1847.55	-2.83271	0.0365143	#	259.311	73.7177	1.81457	0.180657	#	1847.55	73.7177	4.64728	0.000239642	#	Yes	#	/	/	/	/	#	IPR039260/	Chondroitin_proteoglycan_3/	Cpg-3/	#	no_NCBI	#	7209.EFO25531.1	7.1e-49	200.3	Chromadorea													Chromadorea	1KX1U@119089,29JZU@1,2S7WQ@2759,3AB9I@33154,3BVAH@33208,3DBI2@33213,40ETH@6231	NA|NA|NA
Bm9741	WBGene00230002	105.448	274.302	-1.38254	0.00012954	#	105.448	11.3486	3.24355	1.15803e-12	#	274.302	11.3486	4.6261	3.17174e-25	#	Yes	#	/	/	/	/	#	IPR005312/	Protein_of_unknown_function_DUF1759/	DUF1759/	#	no_NCBI	#	noEgg
Bm5727	WBGene00225988	157.19	569.117	-1.85546	3.09106e-11	#	157.19	23.7697	2.73151	1.39347e-15	#	569.117	23.7697	4.58696	3.42024e-43	#	Yes	#	GO:0016020/GO:0016021/GO:0030001/GO:0046873/GO:0055085/	integral_component_of_membrane/membrane/metal_ion_transmembrane_transporter_activity/metal_ion_transport/transmembrane_transport/	A_lipid_bilayer_along_with_all_the_proteins_and_protein_complexes_embedded_in_it_an_attached_to_it._[GOC:dos,_GOC:mah,_ISBN:0815316194]/"Enables_the_transfer_of_metal_ions_from_one_side_of_a_membrane_to_the_other."_[GOC:ai]/"The_component_of_a_membrane_consisting_of_the_gene_products_and_protein_complexes_having_at_least_some_part_of_their_peptide_sequence_embedded_in_the_hydrophobic_region_of_th…	biological_process/cellular_component/molecular_function/	#	IPR003689/	Zinc/iron_permease/	ZIP/	#	note=B._malayi_BMA-TAG-140_protein,_contains_similarity_to_Pfam_domain_PF02535_ZIP_Zinc_transporter_contains_similarity_to_Interpro_domain_IPR003689_(Zinc/iron_permease)	#	7209.EFO21805.2	9.5e-164	583.2	Chromadorea	tag-140												Chromadorea	1KUX6@119089,39X6F@33154,3BN1J@33208,3CY0Z@33213,40BXC@6231,COG0428@1,KOG2693@2759	NA|NA|NA	P
Bm9253	WBGene00229514	362.007	843.395	-1.21994	4.7971e-05	#	362.007	33.7647	3.35524	1.366e-24	#	843.395	33.7647	4.57518	2.36128e-45	#	Yes	#	GO:0000166/GO:0004672/GO:0004674/GO:0005524/GO:0006468/	ATP_binding/nucleotide_binding/protein_kinase_activity/protein_phosphorylation/protein_serine/threonine_kinase_activity/	Catalysis_of_the_phosphorylation_of_an_amino_acid_residue_in_a_protein,_usually_according_to_the_reaction:_a_protein_+_ATP_=_a_phosphoprotein_+_ADP._[MetaCyc:PROTEIN-KINASE-RXN]/"Catalysis_of_the_reactions:_ATP_+_protein_serine_=_ADP_+_protein_serine_phosphate,_and_ATP_+_protein_threonine_=_ADP_+_protein_threonine_phosphate."_[GOC:bf]/"Interacting_selectively_and_non-covalently_with_ATP,_adenosin…	biological_process/molecular_function/	#	IPR000719/IPR008271/IPR011009/IPR017441/	Protein_kinase,_ATP_binding_site/Protein_kinase-like_domain_superfamily/Protein_kinase_domain/Serine/threonine-protein_kinase,_active_site/	Kinase-like_dom_sf/Prot_kinase_dom/Protein_kinase_ATP_BS/Ser/Thr_kinase_AS/	#	note=B._malayi_BMA-CDK-2_protein,_contains_similarity_toPfam_domain_PF00069_Protein_kinase_domain_containssimilarity_to_Interpro_domains_IPR002290(Serine/threonine/dual_specificity_protein_kinase,catalytic_domain),_IPR011009_(Protein_kinase-like_domain),IPR000719_(Protein_kinase_domain)	#	7209.EFO23775.1	1.1e-173	615.9	Chromadorea		GO:0000003,GO:0000785,GO:0002119,GO:0002164,GO:0003006,GO:0003674,GO:0005488,GO:0005515,GO:0005575,GO:0005622,GO:0005623,GO:0005694,GO:0006464,GO:0006468,GO:0006793,GO:0006796,GO:0006807,GO:0006996,GO:0006997,GO:0006998,GO:0007049,GO:0007275,GO:0007346,GO:0007548,GO:0008104,GO:0008150,GO:0008152,GO:0008406,GO:0009653,GO:0009790,GO:0009791,GO:0009792,GO:0009887,GO:0009987,GO:0010256,GO:0010468,GO:…	2.7.11.22	ko:K02206	ko04068,ko04110,ko04114,ko04115,ko04151,ko04218,ko04914,ko04934,ko05161,ko05162,ko05165,ko05168,ko05169,ko05200,ko05203,ko05215,ko05222,ko05226,map04068,map04110,map04114,map04115,map04151,map04218,map04914,map04934,map05161,map05162,map05165,map05168,map05169,map05200,map05203,map05215,map05222,map05226	M00692,M00693			ko00000,ko00001,ko00002,ko01000,ko01001,ko03032,ko03036				Chromadorea	1KYR4@119089,3AF4D@33154,3BYSA@33208,3DFT2@33213,40FNH@6231,KOG0594@1,KOG0594@2759	NA|NA|NA	G
Bm8658	WBGene00228919	323.815	1187.13	-1.87416	6.30728e-07	#	323.815	49.9784	2.66266	8.77733e-12	#	1187.13	49.9784	4.53682	9.04371e-33	#	Yes	#	GO:0005515/	protein_binding/	Interacting_selectively_and_non-covalently_with_any_protein_or_protein_complex_(a_complex_of_two_or_more_proteins_that_may_include_other_nonprotein_molecules)._[GOC:go_curators]/	molecular_function/	#	IPR002110/IPR020683/IPR036770/	Ankyrin_repeat/Ankyrin_repeat-containing_domain/Ankyrin_repeat-containing_domain_superfamily/	Ankyrin_rpt/Ankyrin_rpt-contain_dom/Ankyrin_rpt-contain_sf/	#	no_NCBI	#	7209.EFO20919.1	2.4e-54	219.2	Bilateria													Chromadorea	3A1F0@33154,3BQ3F@33208,3D6U4@33213,COG0666@1,KOG0504@2759	NA|NA|NA	S
Bm2011	WBGene00222272	866.52	2334.82	-1.42971	2.97493e-10	#	866.52	100.247	3.09877	2.51435e-38	#	2334.82	100.247	4.52848	1.93212e-81	#	Yes	#	/	/	/	/	#	/	/	/	#	no_NCBI	#	7209.EFO24494.1	6.9e-199	700.3	Chromadorea													Chromadorea	1M09M@119089,3AQCW@33154,3C24U@33208,3DI06@33213,40GP8@6231,KOG1721@1,KOG1721@2759	NA|NA|NA	S
Bm9704	WBGene00229965	1177.56	2378.12	-1.01428	0.00512547	#	1177.56	107.837	3.44973	1.49169e-23	#	2378.12	107.837	4.46401	5.41787e-39	#	Yes	#	/	/	/	/	#	/	/	/	#	no_NCBI	#	noEgg
Bm939	WBGene00221200	25.9131	87.6905	-1.75541	0.001313	#	25.9131	3.77328	2.70318	0.000269534	#	87.6905	3.77328	4.45859	2.48141e-10	#	Yes	#	/	/	/	/	#	/	/	/	#	no_NCBI	#	7209.EJD74585.1	1.9e-75	288.9	Chromadorea	egg-3	GO:0000003,GO:0000280,GO:0000910,GO:0003006,GO:0003674,GO:0005488,GO:0005515,GO:0005575,GO:0005622,GO:0005623,GO:0005737,GO:0005938,GO:0006996,GO:0007010,GO:0007049,GO:0007143,GO:0007276,GO:0007281,GO:0007292,GO:0008150,GO:0009653,GO:0009987,GO:0016043,GO:0019899,GO:0019900,GO:0019901,GO:0019953,GO:0022402,GO:0022412,GO:0022414,GO:0030029,GO:0030036,GO:0030154,GO:0030703,GO:0030865,GO:0030866,GO:…											Chromadorea	1KU74@119089,39YSD@33154,3BKVY@33208,3D45S@33213,40CMY@6231,COG0724@1,COG5599@1,KOG0106@2759,KOG0789@2759	NA|NA|NA	AT
Bm14807	WBGene00234992	472.05	1231.09	-1.38199	1.1249e-08	#	472.05	57.4164	3.01583	8.26739e-30	#	1231.09	57.4164	4.39782	4.84284e-63	#	Yes	#	/	/	/	/	#	/	/	/	#	no_NCBI	#	noEgg
Bm14259	WBGene00234520	42.4515	91.7598	-1.10811	0.0202176	#	42.4515	3.95744	3.27404	6.58139e-07	#	91.7598	3.95744	4.38216	7.09851e-12	#	Yes	#	GO:0005272/GO:0006811/GO:0006814/GO:0016020/GO:0016021/GO:0035725/	integral_component_of_membrane/ion_transport/membrane/sodium_channel_activity/sodium_ion_transmembrane_transport/sodium_ion_transport/	A_lipid_bilayer_along_with_all_the_proteins_and_protein_complexes_embedded_in_it_an_attached_to_it._[GOC:dos,_GOC:mah,_ISBN:0815316194]/"A_process_in_which_a_sodium_ion_is_transported_from_one_side_of_a_membrane_to_the_other_by_means_of_some_agent_such_as_a_transporter_or_pore."_[GOC:vw]/"Enables_the_facilitated_diffusion_of_a_sodium_ion_(by_an_energy-independent_process)_involving_passage_throug…	biological_process/cellular_component/molecular_function/	#	IPR001873/	Epithelial_sodium_channel/	ENaC/	#	note=contains_similarity_to_Pfam_domain_PF00858_Amiloride-sensitive_sodium_channel_contains_similarity_to_Interpro_domain_IPR001873_(Na+_channel,_amiloride-sensitive)	#	7209.EFO16857.2	8e-94	349.7	Eukaryota													Chromadorea	KOG4294@1,KOG4294@2759	NA|NA|NA	C
Bm7761	WBGene00228022	1148.83	2499.18	-1.12097	3.01239e-07	#	1148.83	119.241	3.2548	4.9673e-47	#	2499.18	119.241	4.37577	8.2988e-85	#	Yes	#	GO:0046872/	metal_ion_binding/	Interacting_selectively_and_non-covalently_with_any_metal_ion._[GOC:ai]/	molecular_function/	#	IPR000571/IPR036855/	Zinc_finger,_CCCH-type/Zinc_finger,_CCCH-type_superfamily/	Znf_CCCH/Znf_CCCH_sf/	#	no_NCBI	#	7209.EFO23790.1	5.3e-111	407.9	Chromadorea		GO:0001704,GO:0001708,GO:0003674,GO:0003676,GO:0003723,GO:0005488,GO:0005575,GO:0005622,GO:0005623,GO:0005737,GO:0007163,GO:0007275,GO:0007369,GO:0007389,GO:0008150,GO:0009653,GO:0009790,GO:0009792,GO:0009880,GO:0009987,GO:0030010,GO:0030154,GO:0032501,GO:0032502,GO:0032991,GO:0035770,GO:0036464,GO:0043186,GO:0043226,GO:0043228,GO:0043229,GO:0043232,GO:0044424,GO:0044444,GO:0044464,GO:0045165,GO:…		ko:K15308,ko:K18753	ko04218,ko05166,ko05167,map04218,map05166,map05167				ko00000,ko00001,ko03019				Chromadorea	1KZSM@119089,3A02W@33154,3BQ7Q@33208,3E4V7@33213,40F1B@6231,COG5063@1,KOG1677@2759	NA|NA|NA	S
Bm16945	WBGene00255599	66.7809	185.284	-1.47352	0.000321831	#	66.7809	7.96431	2.90039	2.03988e-08	#	185.284	7.96431	4.37392	2.52352e-18	#	Yes	#	/	/	/	/	#	/	/	/	#	no_NCBI	#	noEgg
Bm5891	WBGene00226152	32.3976	109.26	-1.74768	0.00130688	#	32.3976	4.82168	2.56697	0.000190389	#	109.26	4.82168	4.31465	4.12555e-11	#	Yes	#	GO:0004222/GO:0006508/GO:0008233/GO:0008237/GO:0008270/GO:0016787/GO:0031012/GO:0046872/	extracellular_matrix/hydrolase_activity/metal_ion_binding/metalloendopeptidase_activity/metallopeptidase_activity/peptidase_activity/proteolysis/zinc_ion_binding/	A_structure_lying_external_to_one_or_more_cells,_which_provides_structural_support,_biochemical_or_biomechanical_cues_for_cells_or_tissues._[GOC:BHF,_GOC:mah,_GOC:rph,_NIF_Subcellular:nlx_subcell_20090513,_PMID:21123617,_PMID:28089324]/"Catalysis_of_the_hydrolysis_of_a_peptide_bond._A_peptide_bond_is_a_covalent_bond_formed_when_the_carbon_atom_from_the_carboxyl_group_of_one_amino_acid_shares_elec…	biological_process/cellular_component/molecular_function/	#	IPR001818/IPR006026/IPR021190/IPR024079/IPR033739/	Metallopeptidase,_catalytic_domain_superfamily/Peptidase,_metallopeptidase/Peptidase_M10,_metallopeptidase/Peptidase_M10A/Peptidase_M10A,_catalytic_domain/	M10A_MMP/MetalloPept_cat_dom_sf/Pept_M10A/Pept_M10_metallopeptidase/Peptidase_Metallo/	#	note=contains_similarity_to_Pfam_domain_PF00413_Matrixincontains_similarity_to_Interpro_domains_IPR024079(Metallopeptidase,_catalytic_domain),_IPR021190_(PeptidaseM10A),_IPR006026_(Peptidase,_metallopeptidase),_IPR001818(Peptidase_M10,_metallopeptidase)	#	7209.EFO27186.2	2.3e-55	222.6	Eukaryota													Chromadorea	KOG1565@1,KOG1565@2759	NA|NA|NA	M
Bm9171	WBGene00229432	204.789	671.625	-1.71336	1.0888e-05	#	204.789	34.3646	2.5836	3.7963e-10	#	671.625	34.3646	4.29696	9.63211e-27	#	Yes	#	/	/	/	/	#	/	/	/	#	note=B._malayi_BMA-TAP-1_protein,_contains_similarity_toInterpro_domain_IPR001932_(Protein_phosphatase_2C(PP2C)-like_domain)	#	noEgg
Bm1708	WBGene00221969	498.003	1352.64	-1.44085	1.89268e-14	#	498.003	67.6999	2.85376	3.33368e-39	#	1352.64	67.6999	4.29461	6.90485e-89	#	Yes	#	GO:0000166/GO:0000793/GO:0000794/GO:0004672/GO:0004674/GO:0005524/GO:0005819/GO:0006468/GO:0007059/GO:0018105/GO:0018107/GO:0019894/GO:0030261/GO:0031991/GO:0045184/GO:0046777/GO:0051117/GO:0051233/GO:0051256/GO:0051257/	ATP_binding/ATPase_binding/chromosome_condensation/chromosome_segregation/condensed_chromosome/condensed_nuclear_chromosome/establishment_of_protein_localization/kinesin_binding/meiotic_spindle_midzone_assembly/mitotic_spindle_midzone_assembly/nucleotide_binding/peptidyl-serine_phosphorylation/peptidyl-threonine_phosphorylation/protein_autophosphorylation/protein_kinase_activity/protein_phosphory…	A_highly_compacted_molecule_of_DNA_and_associated_proteins_resulting_in_a_cytologically_distinct_nuclear_chromosome._[GOC:elh]/"A_highly_compacted_molecule_of_DNA_and_associated_proteins_resulting_in_a_cytologically_distinct_structure."_[GOC:elh]/"Any_process_that_modulates_the_frequency,_rate_or_extent_of_contraction_of_the_actomyosin_ring_involved_in_cytokinesis_that_takes_place_as_part_of_a_ce…	biological_process/cellular_component/molecular_function/	#	IPR000719/IPR008271/IPR011009/IPR017441/IPR030616/	Aurora_kinase/Protein_kinase,_ATP_binding_site/Protein_kinase-like_domain_superfamily/Protein_kinase_domain/Serine/threonine-protein_kinase,_active_site/	Aur/Kinase-like_dom_sf/Prot_kinase_dom/Protein_kinase_ATP_BS/Ser/Thr_kinase_AS/	#	note=B._malayi_BMA-AIR-2_protein,_contains_similarity_toPfam_domain_PF00069_Protein_kinase_domain_containssimilarity_to_Interpro_domains_IPR030616_(Aurora_kinase),IPR016253_(Integrin-linked_protein_kinase),_IPR002290(Serine/threonine/dual_specificity_protein_kinase,catalytic_domain),_IPR011009_(Protein_kinase-like_domain),IPR000719_(Protein_kinase_domain)	#	7209.EFO26867.1	3.5e-163	580.9	Chromadorea			2.7.11.1	ko:K11479,ko:K11481	ko04114,ko04914,map04114,map04914				ko00000,ko00001,ko01000,ko01001,ko01009,ko03036				Chromadorea	1KVAE@119089,38BIB@33154,3B9KX@33208,3CZ1M@33213,40BQ9@6231,KOG0580@1,KOG0580@2759	NA|NA|NA	D
Bm6693	WBGene00226954	3927.4	8472.3	-1.10915	8.4327e-10	#	3927.4	434.932	3.17135	2.23567e-70	#	8472.3	434.932	4.2805	7.10416e-128	#	Yes	#	/	/	/	/	#	IPR001849/IPR011993/IPR012966/IPR037840/	Anillin,_PH_domain/Anillin_homology_domain/PH-like_domain_superfamily/Pleckstrin_homology_domain/	AHD/PH-like_dom_sf/PH_Anillin/PH_domain/	#	note=B._malayi_BMA-ANI-1_protein,_contains_similarity_toPfam_domains_PF00169_(PH_domain),_PF08174_(Cell_divisionprotein_anillin)_contains_similarity_to_Interpro_domainsIPR001849_(Pleckstrin_homology_domain),_IPR011993(Pleckstrin_homology-like_domain),_IPR012966_(Domain_ofunknown_function_DUF1709)	#	7209.EFO28163.1	0.0	1441.8	Nematoda													Chromadorea	38FZE@33154,3BIFS@33208,3CVII@33213,40DVI@6231,KOG3640@1,KOG3640@2759	NA|NA|NA	DZ
Bm6301	WBGene00226562	1880.86	3875.45	-1.04336	4.03904e-06	#	1880.86	200.386	3.23211	2.94287e-47	#	3875.45	200.386	4.27547	2.0628e-82	#	Yes	#	GO:0000166/GO:0000793/GO:0003677/GO:0004386/GO:0005524/GO:0005634/GO:0006260/GO:0006270/GO:0016787/GO:0042555/GO:0045120/GO:1905775/	ATP_binding/DNA_binding/DNA_replication/DNA_replication_initiation/MCM_complex/condensed_chromosome/helicase_activity/hydrolase_activity/negative_regulation_of_DNA_helicase_activity/nucleotide_binding/nucleus/pronucleus/	A_hexameric_protein_complex_required_for_the_initiation_and_regulation_of_DNA_replication._[GOC:jl,_PMID:11282021]/"A_highly_compacted_molecule_of_DNA_and_associated_proteins_resulting_in_a_cytologically_distinct_structure."_[GOC:elh]/"A_membrane-bounded_organelle_of_eukaryotic_cells_in_which_chromosomes_are_housed_and_replicated._In_most_cells,_the_nucleus_contains_all_of_the_cell's_chromosomes_…	biological_process/cellular_component/molecular_function/	#	IPR001208/IPR008045/IPR012340/IPR018525/IPR027417/IPR027925/IPR031327/IPR033762/IPR041562/	DNA_replication_licensing_factor_Mcm2/MCM,_AAA-lid_domain/MCM_N-terminal_domain/MCM_OB_domain/MCM_domain/Mini-chromosome_maintenance,_conserved_site/Mini-chromosome_maintenance_protein/Nucleic_acid-binding,_OB-fold/P-loop_containing_nucleoside_triphosphate_hydrolase/	MCM/MCM2/MCM_CS/MCM_N/MCM_OB/MCM_dom/MCM_lid/NA-bd_OB-fold/P-loop_NTPase/	#	note=contains_similarity_to_Pfam_domains_PF12619_(Mini-chromosome_maintenance_protein_2),_PF14551_(MCM_N-terminal_domain)_contains_similarity_to_Interpro_domains_IPR008045_(DNA_replication_licensing_factor_Mcm2),_IPR027925_(MCM_N-terminal_domain),_IPR012340_(Nucleic_acid-binding,_OB-fold)	#	7209.EFO18717.1	0.0	1655.6	Chromadorea		GO:0000793,GO:0005575,GO:0005622,GO:0005623,GO:0005634,GO:0005694,GO:0032991,GO:0042555,GO:0043226,GO:0043227,GO:0043228,GO:0043229,GO:0043231,GO:0043232,GO:0044424,GO:0044464,GO:0045120	3.6.4.12	ko:K02540	ko03030,ko04110,ko04111,ko04113,map03030,map04110,map04111,map04113	M00285			ko00000,ko00001,ko00002,ko01000,ko03032,ko03036				Chromadorea	1KTNF@119089,38B55@33154,3BE4J@33208,3CYCH@33213,40CDG@6231,COG1241@1,KOG0477@2759	NA|NA|NA	L
Bm17767	WBGene00268909	46.3035	172.675	-1.89647	0.000207789	#	46.3035	9.55402	2.30907	0.00012961	#	172.675	9.55402	4.20554	2.09188e-13	#	Yes	#	/	/	/	/	#	/	/	/	#	no_NCBI	#	noEgg
Bm17204	WBGene00268347	53.7266	172.645	-1.686	0.000247585	#	53.7266	8.88255	2.49173	7.16651e-06	#	172.645	8.88255	4.17773	3.68289e-15	#	Yes	#	GO:0003676/	nucleic_acid_binding/	Interacting_selectively_and_non-covalently_with_any_nucleic_acid._[GOC:jl]/	molecular_function/	#	IPR013087/	Zinc_finger_C2H2-type/	Znf_C2H2_type/	#	no_NCBI	#	7209.EFO17098.1	1.6e-14	87.0	Chromadorea		GO:0000003,GO:0003006,GO:0003674,GO:0005488,GO:0005515,GO:0007275,GO:0007276,GO:0007281,GO:0007530,GO:0008150,GO:0009653,GO:0009790,GO:0009987,GO:0010171,GO:0010172,GO:0018992,GO:0019953,GO:0022412,GO:0022414,GO:0030154,GO:0032501,GO:0032502,GO:0032504,GO:0040007,GO:0040021,GO:0040022,GO:0044703,GO:0048468,GO:0048589,GO:0048598,GO:0048609,GO:0048856,GO:0048869,GO:0051704	3.6.4.13	ko:K12813	ko03040,map03040				ko00000,ko00001,ko01000,ko03041				Chromadorea	1KTPD@119089,3AI4W@33154,3B97J@33208,3CW66@33213,40B2P@6231,COG1643@1,KOG0923@2759	NA|NA|NA	A
Bm11665	WBGene00231926	152.944	609.154	-1.99346	9.77109e-07	#	152.944	33.7713	2.18064	5.81453e-07	#	609.154	33.7713	4.1741	2.42915e-23	#	Yes	#	/	/	/	/	#	IPR003609/	PAN/Apple_domain/	Pan_app/	#	no_NCBI	#	6326.BUX.s01175.26	1e-65	259.2	Chromadorea													Chromadorea	1KWZS@119089,2CDG3@1,2S3EC@2759,3A5EZ@33154,3BSA4@33208,3D8M5@33213,40DPA@6231	NA|NA|NA	S
Bm9827	WBGene00230088	2720.72	6983.75	-1.36013	1.24633e-12	#	2720.72	385.498	2.81138	7.09303e-49	#	6983.75	385.498	4.17151	4.70896e-107	#	Yes	#	/	/	/	/	#	/	/	/	#	no_NCBI	#	noEgg
Bm17675	WBGene00268817	61.1057	138.146	-1.18301	0.00877624	#	61.1057	7.39975	2.95008	1.0952e-07	#	138.146	7.39975	4.13309	1.84666e-14	#	Yes	#	GO:0003676/	nucleic_acid_binding/	Interacting_selectively_and_non-covalently_with_any_nucleic_acid._[GOC:jl]/	molecular_function/	#	IPR013087/	Zinc_finger_C2H2-type/	Znf_C2H2_type/	#	no_NCBI	#	7209.EFO17098.1	1.6e-09	70.1	Chromadorea		GO:0000003,GO:0003006,GO:0003674,GO:0005488,GO:0005515,GO:0007275,GO:0007276,GO:0007281,GO:0007530,GO:0008150,GO:0009653,GO:0009790,GO:0009987,GO:0010171,GO:0010172,GO:0018992,GO:0019953,GO:0022412,GO:0022414,GO:0030154,GO:0032501,GO:0032502,GO:0032504,GO:0040007,GO:0040021,GO:0040022,GO:0044703,GO:0048468,GO:0048589,GO:0048598,GO:0048609,GO:0048856,GO:0048869,GO:0051704	3.6.4.13	ko:K12813	ko03040,map03040				ko00000,ko00001,ko01000,ko03041				Chromadorea	1KTPD@119089,3AI4W@33154,3B97J@33208,3CW66@33213,40B2P@6231,COG1643@1,KOG0923@2759	NA|NA|NA	A
Bm9410	WBGene00229671	602.616	1502.74	-1.31761	1.68258e-12	#	602.616	85.5946	2.80601	5.10347e-41	#	1502.74	85.5946	4.12362	1.28867e-88	#	Yes	#	/	/	/	/	#	/	/	/	#	no_NCBI	#	noEgg
Bm10326	WBGene00230587	288.208	944.561	-1.71087	1.7722e-10	#	288.208	53.0509	2.40913	2.80862e-16	#	944.561	53.0509	4.12	1.45897e-46	#	Yes	#	GO:0000166/GO:0004672/GO:0004674/GO:0005524/GO:0006468/	ATP_binding/nucleotide_binding/protein_kinase_activity/protein_phosphorylation/protein_serine/threonine_kinase_activity/	Catalysis_of_the_phosphorylation_of_an_amino_acid_residue_in_a_protein,_usually_according_to_the_reaction:_a_protein_+_ATP_=_a_phosphoprotein_+_ADP._[MetaCyc:PROTEIN-KINASE-RXN]/"Catalysis_of_the_reactions:_ATP_+_protein_serine_=_ADP_+_protein_serine_phosphate,_and_ATP_+_protein_threonine_=_ADP_+_protein_threonine_phosphate."_[GOC:bf]/"Interacting_selectively_and_non-covalently_with_ATP,_adenosin…	biological_process/molecular_function/	#	IPR000719/IPR008271/IPR011009/IPR017441/	Protein_kinase,_ATP_binding_site/Protein_kinase-like_domain_superfamily/Protein_kinase_domain/Serine/threonine-protein_kinase,_active_site/	Kinase-like_dom_sf/Prot_kinase_dom/Protein_kinase_ATP_BS/Ser/Thr_kinase_AS/	#	note=contains_similarity_to_Pfam_domain_PF00069_Protein_kinase_domain_contains_similarity_to_Interpro_domains_IPR002290_(Serine/threonine/dual_specificity_protein_kinase,_catalytic_domain),_IPR011009_(Protein_kinase-like_domain),_IPR000719_(Protein_kinase_domain)	#	7209.EFO27791.1	3.2e-173	614.4	Chromadorea													Chromadorea	1KV4X@119089,38B58@33154,3BH44@33208,3CYR4@33213,40BWV@6231,KOG0594@1,KOG0594@2759	NA|NA|NA	T
Bm11110	WBGene00231371	267.852	1044.59	-1.96266	3.5232e-09	#	267.852	61.0225	2.12707	1.41039e-09	#	1044.59	61.0225	4.08972	2.59428e-33	#	Yes	#	/	/	/	/	#	IPR000573/IPR015928/	Aconitase/3-isopropylmalate_dehydratase,_swivel/Aconitase_A/isopropylmalate_dehydratase_small_subunit,_swivel_domain/	Aconitase/3IPM_dehydase_swvl/AconitaseA/IPMdHydase_ssu_swvl/	#	note=contains_similarity_to_Pfam_domain_PF00694_Aconitase_C-terminal_domain_contains_similarity_to_Interpro_domains_IPR000573_(Aconitase_A/isopropylmalate_dehydratase_small_subunit,_swivel),_IPR015937_(Aconitase/isopropylmalate_dehydratase),_IPR015928_(Aconitase/3-isopropylmalate_dehydratase,_swivel)	#	7209.EJD76235.1	3.8e-81	307.8	Chromadorea			4.2.1.3	ko:K01681	ko00020,ko00630,ko00720,ko01100,ko01110,ko01120,ko01130,ko01200,ko01210,ko01230,map00020,map00630,map00720,map01100,map01110,map01120,map01130,map01200,map01210,map01230	M00009,M00010,M00012,M00173,M00740	R01324,R01325,R01900	RC00497,RC00498,RC00618	br01601,ko00000,ko00001,ko00002,ko01000				Chromadorea	1KV47@119089,38CNX@33154,3B95S@33208,3CSK2@33213,40BJU@6231,COG1048@1,KOG0453@2759	NA|NA|NA	CE
Bm17606	WBGene00268749	44.2899	104.804	-1.24238	0.00331749	#	44.2899	5.90486	2.83248	6.85159e-07	#	104.804	5.90486	4.07486	1.40019e-13	#	Yes	#	GO:0003676/	nucleic_acid_binding/	Interacting_selectively_and_non-covalently_with_any_nucleic_acid._[GOC:jl]/	molecular_function/	#	IPR013087/	Zinc_finger_C2H2-type/	Znf_C2H2_type/	#	no_NCBI	#	7209.EFO17098.1	5.4e-07	62.0	Chromadorea		GO:0000003,GO:0003006,GO:0003674,GO:0005488,GO:0005515,GO:0007275,GO:0007276,GO:0007281,GO:0007530,GO:0008150,GO:0009653,GO:0009790,GO:0009987,GO:0010171,GO:0010172,GO:0018992,GO:0019953,GO:0022412,GO:0022414,GO:0030154,GO:0032501,GO:0032502,GO:0032504,GO:0040007,GO:0040021,GO:0040022,GO:0044703,GO:0048468,GO:0048589,GO:0048598,GO:0048609,GO:0048856,GO:0048869,GO:0051704	3.6.4.13	ko:K12813	ko03040,map03040				ko00000,ko00001,ko01000,ko03041				Chromadorea	1KTPD@119089,3AI4W@33154,3B97J@33208,3CW66@33213,40B2P@6231,COG1643@1,KOG0923@2759	NA|NA|NA	A
Bm6388	WBGene00226649	571.215	2811.54	-2.29916	0.0151067	#	571.215	167.954	1.77076	0.0582526	#	2811.54	167.954	4.06992	3.64697e-06	#	Yes	#	/	/	/	/	#	/	/	/	#	no_NCBI	#	6238.CBG15758	3.8e-08	64.3	Rhabditida													Chromadorea	1M7TU@119089,2CAV6@1,2TK6Q@2759,39H6A@33154,3CM0E@33208,3E2KZ@33213,40QA8@6231,416FK@6236	NA|NA|NA
Bm14112	WBGene00234373	17.9852	64.304	-1.8257	0.0130857	#	17.9852	3.77328	2.19704	0.0137386	#	64.304	3.77328	4.02274	1.56786e-06	#	Yes	#	/	/	/	/	#	/	/	/	#	no_NCBI	#	noEgg
Bm6149	WBGene00226410	86.5061	333.531	-1.9472	2.14263e-07	#	86.5061	20.9147	2.07392	1.74714e-06	#	333.531	20.9147	4.02112	2.59379e-22	#	Yes	#	GO:0001764/GO:0003677/GO:0005634/GO:0006355/GO:0018991/GO:0030154/GO:0030334/GO:0040011/GO:0043565/GO:0048666/GO:1904081/	DNA_binding/cell_differentiation/locomotion/neuron_development/neuron_migration/nucleus/oviposition/positive_regulation_of_transcription_from_RNA_polymerase_II_promoter_involved_in_neuron_differentiation/regulation_of_cell_migration/regulation_of_transcription,_DNA-templated/sequence-specific_DNA_binding/	A_membrane-bounded_organelle_of_eukaryotic_cells_in_which_chromosomes_are_housed_and_replicated._In_most_cells,_the_nucleus_contains_all_of_the_cell's_chromosomes_except_the_organellar_chromosomes,_and_is_the_site_of_RNA_synthesis_and_processing._In_some_species,_or_in_specialized_cell_types,_RNA_metabolism_or_DNA_replication_may_be_absent._[GOC:go_curators]/"Any_molecular_function_by_which_a_gen…	biological_process/cellular_component/molecular_function/	#	IPR001356/IPR009057/IPR017970/IPR023339/	CVC_domain/Homeobox,_conserved_site/Homeobox-like_domain_superfamily/Homeobox_domain/	CVC/Homeobox-like_sf/Homeobox_CS/Homeobox_dom/	#	note=B._malayi_BMA-CEH-10_protein,_contains_similarity_to_Pfam_domain_PF00046_Homeobox_domain_contains_similarity_to_Interpro_domains_IPR001356_(Homeobox_domain),_IPR009057_(Homeodomain-like)	#	7209.EFO24872.1	6.5e-90	337.4	Chromadorea		GO:0000003,GO:0001764,GO:0003674,GO:0003700,GO:0005575,GO:0005622,GO:0005623,GO:0005634,GO:0006355,GO:0006357,GO:0006928,GO:0007275,GO:0007399,GO:0007610,GO:0008150,GO:0009889,GO:0009891,GO:0009893,GO:0009987,GO:0010468,GO:0010556,GO:0010557,GO:0010604,GO:0010628,GO:0016477,GO:0018991,GO:0019098,GO:0019219,GO:0019222,GO:0022008,GO:0022414,GO:0030154,GO:0030182,GO:0030334,GO:0031323,GO:0031325,GO:…		ko:K09336					ko00000,ko03000				Chromadorea	1KVQD@119089,39S4I@33154,3BEID@33208,3CRFE@33213,40DCA@6231,KOG0494@1,KOG0494@2759	NA|NA|NA	K
Bm6332	WBGene00226593	26.389	89.6138	-1.76095	0.00817557	#	26.389	6.08645	2.25482	0.00404011	#	89.6138	6.08645	4.01577	5.93165e-08	#	Yes	#	GO:0005344/GO:0015671/GO:0019825/GO:0020037/GO:0046872/	heme_binding/metal_ion_binding/oxygen_binding/oxygen_carrier_activity/oxygen_transport/	Enables_the_directed_movement_of_oxygen_into,_out_of_or_within_a_cell,_or_between_cells._[GOC:ai]/"Interacting_selectively_and_non-covalently_with_any_metal_ion."_[GOC:ai]/"Interacting_selectively_and_non-covalently_with_heme,_any_compound_of_iron_complexed_in_a_porphyrin_(tetrapyrrole)_ring."_[CHEBI:30413,_GOC:ai]/"Interacting_selectively_and_non-covalently_with_oxygen_(O2)."_[GOC:jl]/"The_direc…	biological_process/molecular_function/	#	IPR000971/IPR009050/IPR012292/	Globin/Globin-like_superfamily/Globin/Protoglobin/	Globin/Globin-like_sf/Globin/Proto/	#	note=B._malayi_BMA-GLB-30_protein,_contains_similarity_to_Pfam_domain_PF00042_Globin_contains_similarity_to_Interpro_domains_IPR012292_(Globin,_structural_domain),_IPR009050_(Globin-like),_IPR000971_(Globin)	#	7209.EFO17953.1	8.2e-94	350.1	Chromadorea													Chromadorea	1KZKF@119089,3907R@33154,3BMJY@33208,3D5YN@33213,40GN9@6231,KOG3378@1,KOG3378@2759	NA|NA|NA	C
Bm9375	WBGene00229636	1235.75	4190.56	-1.76176	0.00194153	#	1235.75	260.053	2.2417	4.4399e-05	#	4190.56	260.053	4.00346	3.60083e-14	#	Yes	#	/	/	/	/	#	IPR002999/	Tudor_domain/	Tudor/	#	note=contains_similarity_to_Pfam_domain_PF00567_Tudor_domain_contains_similarity_to_Interpro_domain_IPR002999_(Tudor_domain)	#	noEgg
Bm4540	WBGene00224801	37.3511	106.731	-1.51404	0.00370589	#	37.3511	6.38265	2.48723	0.000101643	#	106.731	6.38265	4.00127	5.66966e-11	#	Yes	#	GO:0003700/GO:0005634/GO:0006355/GO:0008270/GO:0043565/	DNA-binding_transcription_factor_activity/nucleus/regulation_of_transcription,_DNA-templated/sequence-specific_DNA_binding/zinc_ion_binding/	A_membrane-bounded_organelle_of_eukaryotic_cells_in_which_chromosomes_are_housed_and_replicated._In_most_cells,_the_nucleus_contains_all_of_the_cell's_chromosomes_except_the_organellar_chromosomes,_and_is_the_site_of_RNA_synthesis_and_processing._In_some_species,_or_in_specialized_cell_types,_RNA_metabolism_or_DNA_replication_may_be_absent._[GOC:go_curators]/"A_protein_or_a_member_of_a_complex_th…	biological_process/cellular_component/molecular_function/	#	IPR001628/IPR013088/	Zinc_finger,_NHR/GATA-type/Zinc_finger,_nuclear_hormone_receptor-type/	Znf_NHR/GATA/Znf_hrmn_rcpt/	#	note=B._malayi_BMA-UBC-7_protein,_contains_similarity_toPfam_domain_PF00179_Ubiquitin-conjugating_enzyme_containssimilarity_to_Interpro_domains_IPR000608(Ubiquitin-conjugating_enzyme_E2),_IPR016135(Ubiquitin-conjugating_enzyme/RWD-like)	#	7209.EFO26549.2	4.2e-111	407.5	Chromadorea	nhr-239			ko:K08709					ko00000				Chromadorea	1KZU7@119089,3A1ZX@33154,3BQKU@33208,3D7Y9@33213,40GU9@6231,KOG3575@1,KOG3575@2759	NA|NA|NA	K
Bm5643	WBGene00225904	197.572	420.788	-1.08868	0.000508603	#	197.572	26.0133	2.89377	1.51766e-16	#	420.788	26.0133	3.98246	6.48818e-31	#	Yes	#	GO:0016020/	membrane/	A_lipid_bilayer_along_with_all_the_proteins_and_protein_complexes_embedded_in_it_an_attached_to_it._[GOC:dos,_GOC:mah,_ISBN:0815316194]/	cellular_component/	#	IPR000998/IPR013320/	Concanavalin_A-like_lectin/glucanase_domain_superfamily/MAM_domain/	ConA-like_dom_sf/MAM_dom/	#	note=B._malayi_BMA-MAM-5_protein,_contains_similarity_toPfam_domain_PF00629_MAM_domain_contains_similarity_toInterpro_domains_IPR013320_(Concanavalin_A-likelectin/glucanase_domain),_IPR000998_(MAM_domain)	#	7209.EFO23305.1	5.6e-83	315.1	Chromadorea													Chromadorea	1KZKT@119089,2E9J5@1,2SFWT@2759,3ADAW@33154,3BVWW@33208,3DCST@33213,40EXF@6231	NA|NA|NA	S
Bm17719	WBGene00268861	66.9995	233.435	-1.8023	0.000188049	#	66.9995	15.2374	2.15893	6.53428e-05	#	233.435	15.2374	3.96122	1.41019e-14	#	Yes	#	/	/	/	/	#	/	/	/	#	no_NCBI	#	noEgg
Bm7838	WBGene00228099	547.122	1100.1	-1.0072	5.86423e-06	#	547.122	70.4848	2.9462	1.0476e-34	#	1100.1	70.4848	3.95339	2.48692e-62	#	Yes	#	GO:0016020/GO:0016021/	integral_component_of_membrane/membrane/	A_lipid_bilayer_along_with_all_the_proteins_and_protein_complexes_embedded_in_it_an_attached_to_it._[GOC:dos,_GOC:mah,_ISBN:0815316194]/"The_component_of_a_membrane_consisting_of_the_gene_products_and_protein_complexes_having_at_least_some_part_of_their_peptide_sequence_embedded_in_the_hydrophobic_region_of_the_membrane."_[GOC:dos,_GOC:go_curators]/	cellular_component/	#	/	/	/	#	no_NCBI	#	noEgg
Bm7046	WBGene00227307	2113.09	5024.92	-1.24978	0.0145927	#	2113.09	323.201	2.70301	1.47769e-08	#	5024.92	323.201	3.95279	2.54292e-17	#	Yes	#	GO:0000166/GO:0004672/GO:0004674/GO:0005515/GO:0005524/GO:0006468/GO:0016301/GO:0016310/GO:0016740/	ATP_binding/kinase_activity/nucleotide_binding/phosphorylation/protein_binding/protein_kinase_activity/protein_phosphorylation/protein_serine/threonine_kinase_activity/transferase_activity/	Catalysis_of_the_phosphorylation_of_an_amino_acid_residue_in_a_protein,_usually_according_to_the_reaction:_a_protein_+_ATP_=_a_phosphoprotein_+_ADP._[MetaCyc:PROTEIN-KINASE-RXN]/"Catalysis_of_the_reactions:_ATP_+_protein_serine_=_ADP_+_protein_serine_phosphate,_and_ATP_+_protein_threonine_=_ADP_+_protein_threonine_phosphate."_[GOC:bf]/"Catalysis_of_the_transfer_of_a_group,_e.g._a_methyl_group,_gl…	biological_process/molecular_function/	#	IPR000719/IPR000959/IPR008271/IPR011009/IPR017441/IPR033695/IPR033701/IPR036947/	First_polo-box_domain/POLO_box_domain/POLO_box_domain_superfamily/Protein_kinase,_ATP_binding_site/Protein_kinase-like_domain_superfamily/Protein_kinase_domain/Second_polo-box_domain/Serine/threonine-protein_kinase,_active_site/	Kinase-like_dom_sf/POLO_box_1/POLO_box_2/POLO_box_dom/POLO_box_dom_sf/Prot_kinase_dom/Protein_kinase_ATP_BS/Ser/Thr_kinase_AS/	#	note=contains_similarity_to_Pfam_domains_PF00659_(POLO_box_duplicated_region),_PF00069_(Protein_kinase_domain)_contains_similarity_to_Interpro_domains_IPR002290_(Serine/threonine/dual_specificity_protein_kinase,_catalytic_domain),_IPR011009_(Protein_kinase-like_domain),_IPR000719_(Protein_kinase_domain),_IPR000959_(POLO_box_duplicated_domain)	#	7209.EFO27896.1	0.0	1154.0	Chromadorea		GO:0000003,GO:0000226,GO:0000278,GO:0000280,GO:0000793,GO:0000910,GO:0003674,GO:0003824,GO:0004672,GO:0004674,GO:0005488,GO:0005515,GO:0005575,GO:0005622,GO:0005623,GO:0005634,GO:0005694,GO:0005737,GO:0005813,GO:0005815,GO:0005819,GO:0005856,GO:0006464,GO:0006468,GO:0006793,GO:0006796,GO:0006807,GO:0006996,GO:0006997,GO:0006998,GO:0007010,GO:0007017,GO:0007049,GO:0007051,GO:0007052,GO:0007059,GO:…	2.7.11.21	ko:K06631	ko04068,ko04110,ko04114,ko04914,map04068,map04110,map04114,map04914				ko00000,ko00001,ko01000,ko01001,ko03036				Chromadorea	1KV9X@119089,38G8G@33154,3BBT5@33208,3D04F@33213,40BTC@6231,KOG0575@1,KOG0575@2759	NA|NA|NA	D
Bm10275	WBGene00230536	3784.31	10696.7	-1.49909	2.29908e-10	#	3784.31	707.953	2.41944	1.29662e-25	#	10696.7	707.953	3.91853	6.07739e-66	#	Yes	#	GO:0005634/	nucleus/	A_membrane-bounded_organelle_of_eukaryotic_cells_in_which_chromosomes_are_housed_and_replicated._In_most_cells,_the_nucleus_contains_all_of_the_cell's_chromosomes_except_the_organellar_chromosomes,_and_is_the_site_of_RNA_synthesis_and_processing._In_some_species,_or_in_specialized_cell_types,_RNA_metabolism_or_DNA_replication_may_be_absent._[GOC:go_curators]/	cellular_component/	#	IPR004367/IPR006671/IPR013763/IPR036915/IPR039361/	Cyclin/Cyclin,_C-terminal_domain/Cyclin,_N-terminal/Cyclin-like/Cyclin-like_superfamily/	Cyclin/Cyclin-like/Cyclin-like_sf/Cyclin_C-dom/Cyclin_N/	#	note=contains_similarity_to_Pfam_domains_PF00134_(Cyclin,_N-terminal_domain),_PF02984_(Cyclin,_C-terminal_domain)_contains_similarity_to_Interpro_domains_IPR013763_(Cyclin-like),_IPR006671_(Cyclin,_N-terminal),_IPR004367_(Cyclin,_C-terminal_domain)	#	7209.EJD75428.1	2.4e-190	671.8	Chromadorea		GO:0000003,GO:0000278,GO:0000578,GO:0001556,GO:0001932,GO:0001934,GO:0003002,GO:0003006,GO:0003674,GO:0005488,GO:0005515,GO:0005575,GO:0005622,GO:0005623,GO:0005634,GO:0005737,GO:0007049,GO:0007275,GO:0007276,GO:0007281,GO:0007292,GO:0007350,GO:0007351,GO:0007389,GO:0008150,GO:0008595,GO:0009790,GO:0009798,GO:0009880,GO:0009893,GO:0009948,GO:0009952,GO:0009987,GO:0009994,GO:0010562,GO:0010604,GO:…		ko:K05868	ko04068,ko04110,ko04114,ko04115,ko04218,ko04914,map04068,map04110,map04114,map04115,map04218,map04914	M00693			ko00000,ko00001,ko00002,ko03032,ko03036	1.I.1.1.3			Chromadorea	1KZMC@119089,38F4R@33154,3BB78@33208,3CTCK@33213,40GQZ@6231,COG5024@1,KOG0653@2759	NA|NA|NA	D
Bm2190	WBGene00222451	323.868	796.658	-1.29762	1.27911e-05	#	323.868	53.1133	2.60923	8.96546e-17	#	796.658	53.1133	3.90685	6.96831e-37	#	Yes	#	GO:0000166/GO:0003924/GO:0005525/GO:0007165/GO:0016020/	GTP_binding/GTPase_activity/membrane/nucleotide_binding/signal_transduction/	A_lipid_bilayer_along_with_all_the_proteins_and_protein_complexes_embedded_in_it_an_attached_to_it._[GOC:dos,_GOC:mah,_ISBN:0815316194]/"Catalysis_of_the_reaction:_GTP_+_H2O_=_GDP_+_phosphate."_[ISBN:0198547684]/"Interacting_selectively_and_non-covalently_with_GTP,_guanosine_triphosphate."_[GOC:ai]/"Interacting_selectively_and_non-covalently_with_a_nucleotide,_any_compound_consisting_of_a_nucleos…	biological_process/cellular_component/molecular_function/	#	IPR001806/IPR005225/IPR020849/IPR027417/	P-loop_containing_nucleoside_triphosphate_hydrolase/Small_GTP-binding_protein_domain/Small_GTPase/Small_GTPase_superfamily,_Ras-type/	P-loop_NTPase/Small_GTP-bd_dom/Small_GTPase/Small_GTPase_Ras-type/	#	note=B._malayi_BMA-SSR-2_protein,_contains_similarity_toPfam_domain_PF00071_Ras_family_contains_similarity_toInterpro_domains_IPR002041_(Ran_GTPase),_IPR027417_(P-loopcontaining_nucleoside_triphosphate_hydrolase),_IPR003578(Small_GTPase_superfamily,_Rho_type),_IPR005225_(SmallGTP-binding_protein_domain),_IPR001806_(Small_GTPasesuperfamily),_IPR020849_(Small_GTPase_superfamily,_Rastype),_IPR003579…	#	7209.EFO21465.2	2.7e-113	414.8	Chromadorea													Chromadorea	1KVPW@119089,38EMN@33154,3BKFH@33208,3D5WF@33213,40D3X@6231,COG1100@1,KOG0395@2759	NA|NA|NA	S
Bm8515	WBGene00228776	48.993	144.201	-1.55638	0.004326	#	48.993	9.73819	2.33709	0.000161772	#	144.201	9.73819	3.89347	4.5117e-11	#	Yes	#	GO:0003677/GO:0003700/GO:0005634/GO:0006355/GO:0043565/	DNA-binding_transcription_factor_activity/DNA_binding/nucleus/regulation_of_transcription,_DNA-templated/sequence-specific_DNA_binding/	A_membrane-bounded_organelle_of_eukaryotic_cells_in_which_chromosomes_are_housed_and_replicated._In_most_cells,_the_nucleus_contains_all_of_the_cell's_chromosomes_except_the_organellar_chromosomes,_and_is_the_site_of_RNA_synthesis_and_processing._In_some_species,_or_in_specialized_cell_types,_RNA_metabolism_or_DNA_replication_may_be_absent._[GOC:go_curators]/"A_protein_or_a_member_of_a_complex_th…	biological_process/cellular_component/molecular_function/	#	IPR000327/IPR001356/IPR009057/IPR010982/IPR013847/IPR017970/	Homeobox,_conserved_site/Homeobox-like_domain_superfamily/Homeobox_domain/Lambda_repressor-like,_DNA-binding_domain_superfamily/POU-specific_domain/POU_domain/	Homeobox-like_sf/Homeobox_CS/Homeobox_dom/Lambda_DNA-bd_dom_sf/POU/POU_dom/	#	no_NCBI	#	7209.EJD75577.1	3.4e-153	548.1	Chromadorea		GO:0000976,GO:0000977,GO:0000981,GO:0001012,GO:0001067,GO:0001708,GO:0003674,GO:0003676,GO:0003677,GO:0003690,GO:0003700,GO:0005488,GO:0005515,GO:0005575,GO:0005622,GO:0005623,GO:0005634,GO:0005667,GO:0006355,GO:0006357,GO:0007275,GO:0007399,GO:0007610,GO:0007638,GO:0008134,GO:0008150,GO:0009605,GO:0009612,GO:0009628,GO:0009889,GO:0009891,GO:0009893,GO:0009987,GO:0010468,GO:0010556,GO:0010557,GO:…		ko:K09366					ko00000,ko03000				Chromadorea	1KV11@119089,38C19@33154,3BAU8@33208,3CW0S@33213,40AMU@6231,KOG1168@2759,KOG3802@1	NA|NA|NA	K
Bm8944	WBGene00229205	1520.98	4138.49	-1.44407	1.44477e-07	#	1520.98	282.721	2.42012	2.98458e-19	#	4138.49	282.721	3.8642	6.68734e-48	#	Yes	#	/	/	/	/	#	IPR003511/IPR036570/	HORMA_domain/HORMA_domain_superfamily/	HORMA_dom/HORMA_dom_sf/	#	note=contains_similarity_to_Pfam_domain_PF02301_HORMA_domain_contains_similarity_to_Interpro_domain_IPR003511_(DNA-binding_HORMA)	#	7209.EFO18104.2	1.6e-10	74.3	Chromadorea		GO:0000226,GO:0000228,GO:0000793,GO:0000794,GO:0000795,GO:0000800,GO:0005575,GO:0005622,GO:0005623,GO:0005634,GO:0005694,GO:0006996,GO:0007010,GO:0007017,GO:0007049,GO:0007098,GO:0008150,GO:0009987,GO:0010564,GO:0016043,GO:0022402,GO:0030997,GO:0031023,GO:0031974,GO:0031981,GO:0032886,GO:0033043,GO:0043226,GO:0043227,GO:0043228,GO:0043229,GO:0043231,GO:0043232,GO:0043233,GO:0044422,GO:0044424,GO:…											Chromadorea	1M0G3@119089,38CUJ@33154,3BKW8@33208,3D0PC@33213,40H5K@6231,KOG4652@1,KOG4652@2759	NA|NA|NA	B
Bm5163	WBGene00225424	202.235	546.061	-1.43246	0.0141316	#	202.235	37.7394	2.42478	2.52585e-05	#	546.061	37.7394	3.85724	3.85996e-12	#	Yes	#	GO:0000166/GO:0004383/GO:0004672/GO:0005524/GO:0006182/GO:0006468/GO:0009190/GO:0016020/GO:0016021/GO:0016829/GO:0016849/GO:0035556/	ATP_binding/cGMP_biosynthetic_process/cyclic_nucleotide_biosynthetic_process/guanylate_cyclase_activity/integral_component_of_membrane/intracellular_signal_transduction/lyase_activity/membrane/nucleotide_binding/phosphorus-oxygen_lyase_activity/protein_kinase_activity/protein_phosphorylation/	A_lipid_bilayer_along_with_all_the_proteins_and_protein_complexes_embedded_in_it_an_attached_to_it._[GOC:dos,_GOC:mah,_ISBN:0815316194]/"Catalysis_of_the_cleavage_of_C-C,_C-O,_C-N_and_other_bonds_by_other_means_than_by_hydrolysis_or_oxidation,_or_conversely_adding_a_group_to_a_double_bond._They_differ_from_other_enzymes_in_that_two_substrates_are_involved_in_one_reaction_direction,_but_only_one_i…	biological_process/cellular_component/molecular_function/	#	IPR000719/IPR001054/IPR001245/IPR001828/IPR011009/IPR028082/IPR029787/	Adenylyl_cyclase_class-3/4/guanylyl_cyclase/Nucleotide_cyclase/Periplasmic_binding_protein-like_I/Protein_kinase-like_domain_superfamily/Protein_kinase_domain/Receptor,_ligand_binding_region/Serine-threonine/tyrosine-protein_kinase,_catalytic_domain/	A/G_cyclase/ANF_lig-bd_rcpt/Kinase-like_dom_sf/Nucleotide_cyclase/Peripla_BP_I/Prot_kinase_dom/Ser-Thr/Tyr_kinase_cat_dom/	#	note=contains_similarity_to_Pfam_domains_PF07714_(Protein_tyrosine_kinase),_PF00211_(Adenylate_and_Guanylate_cyclase_catalytic_domain),_PF01094_(Receptor_family_ligand_binding_region)_contains_similarity_to_Interpro_domains_IPR028082_(Periplasmic_binding_protein-like_I),_IPR011009_(Protein_kinase-like_domain),_IPR001054_(Adenylyl_cyclase_class-3/4/guanylyl_cyclase),_IPR001245_(Serine-threonine/ty…	#	7209.EJD75213.1	4.6e-286	990.7	Chromadorea		GO:0003008,GO:0003674,GO:0003824,GO:0004383,GO:0005575,GO:0005623,GO:0005929,GO:0006139,GO:0006163,GO:0006164,GO:0006182,GO:0006725,GO:0006753,GO:0006793,GO:0006796,GO:0006807,GO:0006935,GO:0007154,GO:0007165,GO:0007600,GO:0007602,GO:0007606,GO:0007610,GO:0007611,GO:0007612,GO:0007635,GO:0008150,GO:0008152,GO:0008306,GO:0008355,GO:0009058,GO:0009117,GO:0009150,GO:0009152,GO:0009165,GO:0009187,GO:…											Chromadorea	1KUNM@119089,39ZKP@33154,3BNCV@33208,3D1XV@33213,40BW9@6231,COG2114@1,KOG1023@2759	NA|NA|NA	T
Bm13005	WBGene00233266	112.598	310.939	-1.46366	0.00500179	#	112.598	22.5503	2.33099	1.64362e-05	#	310.939	22.5503	3.79465	3.22801e-13	#	Yes	#	/GO:0016020/GO:0016021/	/integral_component_of_membrane/membrane/	/"A_lipid_bilayer_along_with_all_the_proteins_and_protein_complexes_embedded_in_it_an_attached_to_it."_[GOC:dos,_GOC:mah,_ISBN:0815316194]/"The_component_of_a_membrane_consisting_of_the_gene_products_and_protein_complexes_having_at_least_some_part_of_their_peptide_sequence_embedded_in_the_hydrophobic_region_of_the_membrane."_[GOC:dos,_GOC:go_curators]/	/cellular_component/	#	/	/	/	#	no_NCBI	#	noEgg
Bm12806	WBGene00233067	509.987	1041.54	-1.03017	0.0457699	#	509.987	75.2642	2.73725	1.99545e-08	#	1041.54	75.2642	3.76742	3.05674e-15	#	Yes	#	/	/	/	/	#	/	/	/	#	note=contains_similarity_to_Pfam_domain_PF00567_Tudor_domain_contains_similarity_to_Interpro_domain_IPR002999_(Tudor_domain)	#	noEgg
Bm4352	WBGene00224613	1889.16	3826.98	-1.0184	0.00349562	#	1889.16	285.62	2.71724	9.07451e-17	#	3826.98	285.62	3.73564	5.08792e-31	#	Yes	#	GO:0003723/	RNA_binding/	Interacting_selectively_and_non-covalently_with_an_RNA_molecule_or_a_portion_thereof._[GOC:jl,_GOC:mah]/	molecular_function/	#	IPR001313/IPR011989/IPR016024/IPR033133/	Armadillo-like_helical/Armadillo-type_fold/Pumilio_RNA-binding_repeat/Pumilio_homology_domain/	ARM-like/ARM-type_fold/PUM-HD/Pumilio_RNA-bd_rpt/	#	note=contains_similarity_to_Pfam_domain_PF00806_Pumilio-family_RNA_binding_repeat_contains_similarity_to_Interpro_domains_IPR011989_(Armadillo-like_helical),_IPR001313_(Pumilio_RNA-binding_repeat),_IPR016024_(Armadillo-type_fold)	#	7209.EFO27589.1	2e-261	907.9	Chromadorea	puf-5	GO:0000003,GO:0003006,GO:0003008,GO:0003674,GO:0003676,GO:0003723,GO:0003729,GO:0003730,GO:0005488,GO:0005515,GO:0005575,GO:0005622,GO:0005623,GO:0005634,GO:0005737,GO:0006139,GO:0006401,GO:0006402,GO:0006417,GO:0006725,GO:0006807,GO:0006810,GO:0006884,GO:0007049,GO:0007097,GO:0007276,GO:0007281,GO:0007338,GO:0007346,GO:0007610,GO:0007611,GO:0007612,GO:0007635,GO:0008150,GO:0008152,GO:0008285,GO:…											Chromadorea	1KWPY@119089,3A772@33154,3BT0G@33208,3D9VD@33213,40E4I@6231,COG5099@1,KOG1488@2759	NA|NA|NA	J
Bm8687	WBGene00228948	468.766	978.426	-1.06146	0.00291483	#	468.766	71.9708	2.67005	2.42932e-14	#	978.426	71.9708	3.73151	2.45297e-27	#	Yes	#	/	/	/	/	#	/	/	/	#	no_NCBI	#	noEgg
Bm9802	WBGene00230063	403.597	1146.51	-1.50665	0.000252295	#	403.597	88.2719	2.20745	6.20791e-08	#	1146.51	88.2719	3.7141	6.91174e-21	#	Yes	#	/	/	/	/	#	IPR024161/	Zinc_finger,_nanos-type/	Znf_nanos-typ/	#	no_NCBI	#	noEgg
Bm1938	WBGene00222199	54.4103	181.08	-1.73387	9.59964e-06	#	54.4103	14.1915	1.9175	4.64376e-05	#	181.08	14.1915	3.65137	2.42977e-16	#	Yes	#	GO:0005615/	extracellular_space/	That_part_of_a_multicellular_organism_outside_the_cells_proper,_usually_taken_to_be_outside_the_plasma_membranes,_and_occupied_by_fluid._[ISBN:0198547684]/	cellular_component/	#	IPR000215/IPR023795/IPR023796/IPR036186/	Serpin,_conserved_site/Serpin_domain/Serpin_family/Serpin_superfamily/	Serpin_CS/Serpin_dom/Serpin_fam/Serpin_sf/	#	note=contains_similarity_to_Pfam_domain_PF00079_Serpin_(serine_protease_inhibitor)_contains_similarity_to_Interpro_domains_IPR023796_(Serpin_domain),_IPR000215_(Serpin_family)	#	7209.EFO16571.1	4e-111	408.3	Chromadorea		GO:0003674,GO:0005488,GO:0005515		ko:K13963	ko05146,map05146				ko00000,ko00001				Chromadorea	1M7RM@119089,38VR6@33154,3BBFJ@33208,3CV81@33213,40QUY@6231,COG4826@1,KOG2392@2759	NA|NA|NA	V
Bm6404	WBGene00226665	20.4584	53.1512	-1.37308	0.0444803	#	20.4584	4.6723	2.2466	0.00641812	#	53.1512	4.6723	3.61968	3.74677e-06	#	Yes	#	GO:0016020/GO:0016021/	integral_component_of_membrane/membrane/	A_lipid_bilayer_along_with_all_the_proteins_and_protein_complexes_embedded_in_it_an_attached_to_it._[GOC:dos,_GOC:mah,_ISBN:0815316194]/"The_component_of_a_membrane_consisting_of_the_gene_products_and_protein_complexes_having_at_least_some_part_of_their_peptide_sequence_embedded_in_the_hydrophobic_region_of_the_membrane."_[GOC:dos,_GOC:go_curators]/	cellular_component/	#	IPR039311/	FAM187A/B/	FAM187A/B/	#	no_NCBI	#	7209.EFO15166.2	3.6e-102	379.0	Chromadorea													Chromadorea	1M0A9@119089,3AT2G@33154,3CHZY@33208,3DZHX@33213,40KZH@6231,KOG1192@1,KOG1192@2759	NA|NA|NA	G
Bm9918	WBGene00230179	95.6098	194.208	-1.02212	0.00437846	#	95.6098	15.7298	2.54933	8.84084e-10	#	194.208	15.7298	3.57145	1.29069e-18	#	Yes	#	/	/	/	/	#	/	/	/	#	no_NCBI	#	noEgg
Bm17486	WBGene00268629	31.955	74.3902	-1.21592	0.0198855	#	31.955	6.65706	2.3094	0.000304739	#	74.3902	6.65706	3.52533	7.82863e-09	#	Yes	#	/	/	/	/	#				#	no_NCBI	#	noEgg
Bm11397	WBGene00231658	615.959	2269.16	-1.88069	3.07215e-10	#	615.959	196.803	1.6374	7.75518e-08	#	2269.16	196.803	3.51809	5.37931e-33	#	Yes	#	GO:0006479/GO:0008168/GO:0016740/GO:0032259/	methylation/methyltransferase_activity/protein_methylation/transferase_activity/	Catalysis_of_the_transfer_of_a_group,_e.g._a_methyl_group,_glycosyl_group,_acyl_group,_phosphorus-containing,_or_other_groups,_from_one_compound_(generally_regarded_as_the_donor)_to_another_compound_(generally_regarded_as_the_acceptor)._Transferase_is_the_systematic_name_for_any_enzyme_of_EC_class_2._[ISBN:0198506732]/"Catalysis_of_the_transfer_of_a_methyl_group_to_an_acceptor_molecule."_[ISBN:01…	biological_process/molecular_function/	#	IPR014644/IPR025799/IPR029063/	Protein_arginine_N-methyltransferase/Protein_arginine_N-methyltransferase_PRMT7/S-adenosyl-L-methionine-dependent_methyltransferase/	Arg_MeTrfase/MeTrfase_PRMT7/SAM-dependent_MTases/	#	note=contains_similarity_to_Interpro_domain_IPR025799_(Protein_arginine_N-methyltransferase)	#	7209.EJD75486.1	0.0	1196.4	Chromadorea		GO:0003674,GO:0003824,GO:0005575,GO:0005622,GO:0005623,GO:0005737,GO:0005829,GO:0006325,GO:0006355,GO:0006464,GO:0006479,GO:0006807,GO:0006996,GO:0008150,GO:0008152,GO:0008168,GO:0008170,GO:0008213,GO:0008276,GO:0008469,GO:0008757,GO:0009889,GO:0009987,GO:0010468,GO:0010556,GO:0016043,GO:0016273,GO:0016274,GO:0016569,GO:0016570,GO:0016571,GO:0016740,GO:0016741,GO:0018193,GO:0018195,GO:0018216,GO:…	2.1.1.321	ko:K11438			R11216	RC00003,RC02120	ko00000,ko01000,ko03036				Chromadorea	1M7PP@119089,38GEB@33154,3BCVM@33208,3CUVZ@33213,40DFB@6231,COG0500@1,COG0666@1,KOG1501@2759,KOG1710@2759	NA|NA|NA	Q
Bm5043	WBGene00225304	200.617	556.771	-1.47252	0.0168791	#	200.617	48.8725	2.04267	0.000747703	#	556.771	48.8725	3.51519	1.39728e-09	#	Yes	#	/	/	/	/	#	IPR001507/IPR002035/IPR036465/	Zona_pellucida_domain/von_Willebrand_factor,_type_A/von_Willebrand_factor_A-like_domain_superfamily/	VWF_A/ZP_dom/vWFA_dom_sf/	#	note=B._malayi_BMA-DPY-1_protein,_contains_similarity_toPfam_domains_PF00100_(Zona_pellucida-like_domain),_PF00092(von_Willebrand_factor_type_A_domain)_contains_similarityto_Interpro_domains_IPR001507_(Zona_pellucida_domain),IPR002035_(von_Willebrand_factor,_type_A)	#	7209.EFO21351.2	0.0	1291.6	Chromadorea	dpy-1	GO:0008150,GO:0009653,GO:0010171,GO:0032502,GO:0040008,GO:0040014,GO:0040018,GO:0045927,GO:0048518,GO:0048638,GO:0048639,GO:0048856,GO:0050789,GO:0050793,GO:0051094,GO:0051239,GO:0051240,GO:0065007											Chromadorea	1KU7W@119089,39YDJ@33154,3BIMQ@33208,3CZ9N@33213,40BMF@6231,KOG3544@1,KOG3544@2759	NA|NA|NA	W
Bm9593	WBGene00229854	107.927	313.759	-1.53908	0.0130857	#	107.927	27.8317	1.94654	0.00190028	#	313.759	27.8317	3.48562	5.53928e-09	#	Yes	#	/	/	/	/	#	/	/	/	#	no_NCBI	#	7209.EFO16184.1	2.3e-161	575.9	Chromadorea													Chromadorea	1KZP7@119089,2DZJE@1,2S72Y@2759,3AAS6@33154,3BUXG@33208,3DB4P@33213,40EFB@6231	NA|NA|NA
Bm6150	WBGene00226411	858.6	1741.72	-1.0204	1.25626e-06	#	858.6	161.42	2.40615	2.29797e-29	#	1741.72	161.42	3.42655	4.41211e-59	#	Yes	#	GO:0003677/GO:0003887/GO:0006260/GO:0006261/GO:0071897/	DNA-dependent_DNA_replication/DNA-directed_DNA_polymerase_activity/DNA_binding/DNA_biosynthetic_process/DNA_replication/	A_DNA_replication_process_that_uses_parental_DNA_as_a_template_for_the_DNA-dependent_DNA_polymerases_that_synthesize_the_new_strands._[GOC:mah,_ISBN:0198506732]/"Any_molecular_function_by_which_a_gene_product_interacts_selectively_and_non-covalently_with_DNA_(deoxyribonucleic_acid)."_[GOC:dph,_GOC:jl,_GOC:tb,_GOC:vw]/"Catalysis_of_the_reaction:_deoxynucleoside_triphosphate_+_DNA(n)_=_diphosphate_…	biological_process/molecular_function/	#	IPR001098/IPR002298/IPR019760/	DNA-directed_DNA_polymerase,_family_A,_conserved_site/DNA-directed_DNA_polymerase,_family_A,_palm_domain/DNA_polymerase_A/	DNA-dir_DNA_pol_A_CS/DNA-dir_DNA_pol_A_palm_dom/DNA_polymerase_A/	#	note=contains_similarity_to_Pfam_domain_PF00476_DNA_polymerase_family_A_contains_similarity_to_Interpro_domains_IPR001098_(DNA-directed_DNA_polymerase,_family_A,_palm_domain),_IPR002298_(DNA_polymerase_A)	#	7209.EJD75272.1	2.6e-292	1011.9	Chromadorea													Chromadorea	1KZFR@119089,38BKB@33154,3BATG@33208,3CT13@33213,40KC7@6231,COG0749@1,KOG0950@2759	NA|NA|NA	A
Bm9016	WBGene00229277	75.4001	187.878	-1.31459	0.00476882	#	75.4001	18.2246	2.10781	3.16555e-05	#	187.878	18.2246	3.4224	1.84931e-12	#	Yes	#	GO:0004721/GO:0006470/GO:0016787/	hydrolase_activity/phosphoprotein_phosphatase_activity/protein_dephosphorylation/	Catalysis_of_the_hydrolysis_of_various_bonds,_e.g._C-O,_C-N,_C-C,_phosphoric_anhydride_bonds,_etc._Hydrolase_is_the_systematic_name_for_any_enzyme_of_EC_class_3._[ISBN:0198506732]/"Catalysis_of_the_reaction:_a_phosphoprotein_+_H2O_=_a_protein_+_phosphate._Together_with_protein_kinases,_these_enzymes_control_the_state_of_phosphorylation_of_cell_proteins_and_thereby_provide_an_important_mechanism_f…	biological_process/molecular_function/	#	IPR004843/IPR006186/IPR029052/	Calcineurin-like_phosphoesterase_domain,_ApaH_type/Metallo-dependent_phosphatase-like/Serine/threonine-specific_protein_phosphatase/bis(5-nucleosyl)-tetraphosphatase/	Calcineurin-like_PHP_ApaH/Metallo-depent_PP-like/Ser/Thr-sp_prot-phosphatase/	#	note=contains_similarity_to_Pfam_domain_PF00149_Calcineurin-like_phosphoesterase_contains_similarity_to_Interpro_domains_IPR029052_(Metallo-dependent_phosphatase-like),_IPR004843_(Calcineurin-like_phosphoesterase_domain,_apaH_type),_IPR006186_(Serine/threonine-specific_protein_phosphatase/bis(5-nucleosyl)-tetraphosphatase)	#	7209.EFO19643.1	1e-238	832.8	Eukaryota													Chromadorea	COG0639@1,KOG0374@2759	NA|NA|NA	T
Bm10613	WBGene00230874	4668.82	11291.2	-1.27398	4.92174e-25	#	4668.82	1065.02	2.13273	3.44395e-66	#	11291.2	1065.02	3.40672	2.96655e-168	#	Yes	#	/	/	/	/	#	/	/	/	#	no_NCBI	#	noEgg
Bm7108	WBGene00227369	983.9	3815.91	-1.95572	2.7462e-33	#	983.9	366.573	1.4222	6.90926e-17	#	3815.91	366.573	3.37792	2.90565e-92	#	Yes	#	GO:0005509/GO:0007154/GO:0007275/GO:0016020/GO:0016021/	calcium_ion_binding/cell_communication/integral_component_of_membrane/membrane/multicellular_organism_development/	A_lipid_bilayer_along_with_all_the_proteins_and_protein_complexes_embedded_in_it_an_attached_to_it._[GOC:dos,_GOC:mah,_ISBN:0815316194]/"Any_process_that_mediates_interactions_between_a_cell_and_its_surroundings._Encompasses_interactions_such_as_signaling_or_attachment_between_one_cell_and_another_cell,_between_a_cell_and_an_extracellular_matrix,_or_between_a_cell_and_any_other_aspect_of_its_envi…	biological_process/cellular_component/molecular_function/	#	IPR000152/IPR000742/IPR001774/IPR001881/IPR009030/IPR013032/IPR018097/	Delta/Serrate/lag-2_(DSL)_protein/EGF-like,_conserved_site/EGF-like_calcium-binding,_conserved_site/EGF-like_calcium-binding_domain/EGF-like_domain/EGF-type_aspartate/asparagine_hydroxylation_site/Growth_factor_receptor_cysteine-rich_domain_superfamily/	DSL/EGF-like_CS/EGF-like_Ca-bd_dom/EGF-like_dom/EGF-type_Asp/Asn_hydroxyl_site/EGF_Ca-bd_CS/Growth_fac_rcpt_cys_sf/	#	note=contains_similarity_to_Pfam_domain_PF07657_N_terminus_of_Notch_ligand_contains_similarity_to_Interpro_domain_IPR011651_(Notch_ligand,_N-terminal)	#	7209.EFO27466.1	2.8e-132	479.6	Nematoda													Chromadorea	38UWG@33154,3BEE5@33208,3CSRF@33213,40G1V@6231,KOG1217@1,KOG1217@2759	NA|NA|NA	T
Bm12807	WBGene00233068	311.62	683.592	-1.13273	2.77849e-05	#	311.62	66.2726	2.2174	5.22091e-15	#	683.592	66.2726	3.35013	1.69911e-33	#	Yes	#	GO:0042981/	regulation_of_apoptotic_process/	Any_process_that_modulates_the_occurrence_or_rate_of_cell_death_by_apoptotic_process._[GOC:jl,_GOC:mtg_apoptosis]/	biological_process/	#	IPR008477/IPR038355/	TNFAIP8_superfamily/Tumor_necrosis_factor_alpha-induced_protein_8-like/	TNFAIP8-like/TNFAIP8_sf/	#	note=contains_similarity_to_Pfam_domain_PF05527_Domain_of_unknown_function_(DUF758)_contains_similarity_to_Interpro_domain_IPR008477_(Protein_of_unknown_function_DUF758)	#	7209.EFO15564.1	2.3e-97	361.7	Chromadorea													Chromadorea	1M05X@119089,2BXV7@1,2S00N@2759,38J6E@33154,3BBGU@33208,3CRHV@33213,40HBH@6231	NA|NA|NA	S
Bm8041	WBGene00228302	913.254	1895.93	-1.05346	2.226e-07	#	913.254	184.408	2.29396	1.19221e-28	#	1895.93	184.408	3.34742	1.80998e-60	#	Yes	#	GO:0000166/GO:0004672/GO:0004674/GO:0005524/GO:0006468/	ATP_binding/nucleotide_binding/protein_kinase_activity/protein_phosphorylation/protein_serine/threonine_kinase_activity/	Catalysis_of_the_phosphorylation_of_an_amino_acid_residue_in_a_protein,_usually_according_to_the_reaction:_a_protein_+_ATP_=_a_phosphoprotein_+_ADP._[MetaCyc:PROTEIN-KINASE-RXN]/"Catalysis_of_the_reactions:_ATP_+_protein_serine_=_ADP_+_protein_serine_phosphate,_and_ATP_+_protein_threonine_=_ADP_+_protein_threonine_phosphate."_[GOC:bf]/"Interacting_selectively_and_non-covalently_with_ATP,_adenosin…	biological_process/molecular_function/	#	IPR000719/IPR008271/IPR011009/IPR017441/IPR030616/	Aurora_kinase/Protein_kinase,_ATP_binding_site/Protein_kinase-like_domain_superfamily/Protein_kinase_domain/Serine/threonine-protein_kinase,_active_site/	Aur/Kinase-like_dom_sf/Prot_kinase_dom/Protein_kinase_ATP_BS/Ser/Thr_kinase_AS/	#	note=contains_similarity_to_Pfam_domain_PF00069_Protein_kinase_domain_contains_similarity_to_Interpro_domains_IPR030616_(Aurora_kinase),_IPR016253_(Integrin-linked_protein_kinase),_IPR002290_(Serine/threonine/dual_specificity_protein_kinase,_catalytic_domain),_IPR011009_(Protein_kinase-like_domain),_IPR000719_(Protein_kinase_domain)	#	7209.EFO25582.2	1.5e-129	469.2	Chromadorea			2.7.11.1	ko:K11479,ko:K11481	ko04114,ko04914,map04114,map04914				ko00000,ko00001,ko01000,ko01001,ko01009,ko03036				Chromadorea	1KVAE@119089,38BIB@33154,3B9KX@33208,3CZ1M@33213,40BQ9@6231,KOG0580@1,KOG0580@2759	NA|NA|NA	D
Bm17543	WBGene00268686	109.314	220.797	-1.01606	0.00693259	#	109.314	21.2977	2.3145	1.77463e-08	#	220.797	21.2977	3.33056	8.02729e-17	#	Yes	#	/	/	/	/	#	/	/	/	#	no_NCBI	#	7209.EFO17098.1	5.5e-13	82.0	Chromadorea		GO:0000003,GO:0003006,GO:0003674,GO:0005488,GO:0005515,GO:0007275,GO:0007276,GO:0007281,GO:0007530,GO:0008150,GO:0009653,GO:0009790,GO:0009987,GO:0010171,GO:0010172,GO:0018992,GO:0019953,GO:0022412,GO:0022414,GO:0030154,GO:0032501,GO:0032502,GO:0032504,GO:0040007,GO:0040021,GO:0040022,GO:0044703,GO:0048468,GO:0048589,GO:0048598,GO:0048609,GO:0048856,GO:0048869,GO:0051704	3.6.4.13	ko:K12813	ko03040,map03040				ko00000,ko00001,ko01000,ko03041				Chromadorea	1KTPD@119089,3AI4W@33154,3B97J@33208,3CW66@33213,40B2P@6231,COG1643@1,KOG0923@2759	NA|NA|NA	A
Bm1113	WBGene00221374	35.6083	139.473	-1.97052	0.00462061	#	35.6083	13.8424	1.34931	0.0724486	#	139.473	13.8424	3.31983	1.80076e-06	#	Yes	#	/	/	/	/	#	IPR013078/IPR029033/	Histidine_phosphatase_superfamily/Histidine_phosphatase_superfamily,_clade-1/	His_PPase_superfam/His_Pase_superF_clade-1/	#	no_NCBI	#	7209.EFO27829.1	2.3e-77	295.8	Eukaryota													Chromadorea	COG0406@1,KOG3734@2759	NA|NA|NA	G
Bm8631	WBGene00228892	1819.89	3956.94	-1.12057	0.00498547	#	1819.89	397.33	2.18964	5.61035e-09	#	3956.94	397.33	3.31021	2.10102e-19	#	Yes	#	GO:0004672/GO:0005524/GO:0006468/	ATP_binding/protein_kinase_activity/protein_phosphorylation/	Catalysis_of_the_phosphorylation_of_an_amino_acid_residue_in_a_protein,_usually_according_to_the_reaction:_a_protein_+_ATP_=_a_phosphoprotein_+_ADP._[MetaCyc:PROTEIN-KINASE-RXN]/"Interacting_selectively_and_non-covalently_with_ATP,_adenosine_5'-triphosphate,_a_universally_important_coenzyme_and_enzyme_regulator."_[ISBN:0198506732]/"The_process_of_introducing_a_phosphate_group_on_to_a_protein."_[G…	biological_process/molecular_function/	#	IPR000719/IPR008271/IPR011009/IPR017441/	Protein_kinase,_ATP_binding_site/Protein_kinase-like_domain_superfamily/Protein_kinase_domain/Serine/threonine-protein_kinase,_active_site/	Kinase-like_dom_sf/Prot_kinase_dom/Protein_kinase_ATP_BS/Ser/Thr_kinase_AS/	#	note=contains_similarity_to_Pfam_domain_PF00069_Protein_kinase_domain_contains_similarity_to_Interpro_domains_IPR011009_(Protein_kinase-like_domain),_IPR000719_(Protein_kinase_domain),_IPR020636_(Calcium/calmodulin-dependent/calcium-dependent_protein_kinase)	#	7209.EFO16442.2	1.2e-57	231.1	Chromadorea		GO:0000075,GO:0000076,GO:0000278,GO:0003674,GO:0003824,GO:0004672,GO:0004674,GO:0005575,GO:0005622,GO:0005623,GO:0005634,GO:0005737,GO:0006464,GO:0006468,GO:0006793,GO:0006796,GO:0006807,GO:0007049,GO:0007093,GO:0007154,GO:0007165,GO:0007275,GO:0007346,GO:0008150,GO:0008152,GO:0009790,GO:0009792,GO:0009987,GO:0010389,GO:0010564,GO:0010948,GO:0010972,GO:0016301,GO:0016310,GO:0016740,GO:0016772,GO:…	2.7.11.1	ko:K02216	ko04110,ko04111,ko04113,ko04115,ko04218,ko05166,ko05203,map04110,map04111,map04113,map04115,map04218,map05166,map05203	M00691			ko00000,ko00001,ko00002,ko01000,ko01001,ko03400				Chromadorea	1KW1A@119089,38FJY@33154,3BDCN@33208,3CY84@33213,40DMX@6231,KOG0590@1,KOG0590@2759	NA|NA|NA	D
Bm8937	WBGene00229198	41.7891	126.289	-1.59712	0.000300345	#	41.7891	12.8495	1.70742	0.00103666	#	126.289	12.8495	3.30454	1.43682e-11	#	Yes	#	/	/	/	/	#	IPR008451/	Chromadorea_ALT/	Chromadorea_ALT/	#	note=B._malayi_BMA-ALT-2_protein,_contains_similarity_toPfam_domain_PF05535_Chromadorea_ALT_protein_containssimilarity_to_Interpro_domain_IPR008451_(Chromadorea_ALT)	#	7209.EFO15914.1	6.3e-37	160.2	Chromadorea													Chromadorea	1KXDW@119089,2EA6B@1,2SGFF@2759,3AD22@33154,3BWE2@33208,3DCAB@33213,40EZ5@6231	NA|NA|NA	S
Bm5771	WBGene00226032	291.954	854.989	-1.55014	4.43039e-10	#	291.954	86.1931	1.73811	6.6197e-11	#	854.989	86.1931	3.28826	2.97323e-37	#	Yes	#	GO:0000139/GO:0005794/GO:0005886/GO:0005901/GO:0016020/GO:0016021/GO:0070836/	Golgi_apparatus/Golgi_membrane/caveola/caveola_assembly/integral_component_of_membrane/membrane/plasma_membrane/	A_compound_membranous_cytoplasmic_organelle_of_eukaryotic_cells,_consisting_of_flattened,_ribosome-free_vesicles_arranged_in_a_more_or_less_regular_stack._The_Golgi_apparatus_differs_from_the_endoplasmic_reticulum_in_often_having_slightly_thicker_membranes,_appearing_in_sections_as_a_characteristic_shallow_semicircle_so_that_the_convex_side_(cis_or_entry_face)_abuts_the_endoplasmic_reticulum,_sec…	biological_process/cellular_component/	#	IPR001612/IPR031097/	Caveolin/Caveolin-1,_invertebrates/	Caveolin/Caveolin-1_inver/	#	note=B._malayi_BMA-CAV-1_protein,_contains_similarity_toPfam_domain_PF01146_Caveolin_contains_similarity_toInterpro_domain_IPR001612_(Caveolin)	#	7209.EFO25422.1	1.3e-54	219.9	Chromadorea		GO:0000003,GO:0003674,GO:0005198,GO:0005488,GO:0005515,GO:0005575,GO:0005622,GO:0005623,GO:0005737,GO:0005886,GO:0005887,GO:0005901,GO:0005938,GO:0007049,GO:0007154,GO:0007165,GO:0007264,GO:0007265,GO:0008150,GO:0009898,GO:0009987,GO:0012505,GO:0016020,GO:0016021,GO:0022414,GO:0023052,GO:0030133,GO:0030141,GO:0031224,GO:0031226,GO:0031410,GO:0031982,GO:0032947,GO:0035556,GO:0043226,GO:0043227,GO:…		ko:K06278	ko04144,ko04510,ko05100,ko05205,ko05416,ko05418,map04144,map04510,map05100,map05205,map05416,map05418				ko00000,ko00001,ko04131				Chromadorea	1KX1G@119089,28N17@1,2QUK5@2759,3AAHJ@33154,3BUS1@33208,3DB6Q@33213,40EG2@6231	NA|NA|NA	U
Bm14730	WBGene00235065	719.329	1500.22	-1.06081	1.39141e-07	#	719.329	154.357	2.22693	8.52094e-27	#	1500.22	154.357	3.28775	7.10774e-58	#	Yes	#	GO:0000166/GO:0031422/	RecQ_helicase-Topo_III_complex/nucleotide_binding/	A_complex_containing_a_RecQ_family_helicase_and_a_topoisomerase_III_homologue;_may_also_include_one_or_more_additional_proteins;_conserved_from_E._coli_to_human._[PMID:15889139]/"Interacting_selectively_and_non-covalently_with_a_nucleotide,_any_compound_consisting_of_a_nucleoside_that_is_esterified_with_(ortho)phosphate_or_an_oligophosphate_at_any_hydroxyl_group_on_the_ribose_or_deoxyribose."_[GO…	cellular_component/molecular_function/	#	IPR013894/IPR033472/IPR039215/	RecQ-mediated_genome_instability_protein_1/RecQ_mediated_genome_instability_protein,_DUF1767/RecQ_mediated_genome_instability_protein,_N-terminal/	DUF1767/RMI1/RMI1_N/	#	note=contains_similarity_to_Pfam_domain_PF08585_Domain_of_unknown_function_(DUF1767)_contains_similarity_to_Interpro_domain_IPR013894_(Domain_of_unknown_function_DUF1767)	#	7209.EJD73906.1	2.7e-219	768.1	Chromadorea				ko:K10990	ko03460,map03460	M00414			ko00000,ko00001,ko00002,ko03400				Chromadorea	1KWXI@119089,39SUU@33154,3BDYU@33208,3CUPH@33213,40EQ9@6231,KOG3683@1,KOG3683@2759	NA|NA|NA	S
Bm13873	WBGene00234134	1674.35	3633.38	-1.11795	1.32083e-12	#	1674.35	389.868	2.09937	2.46472e-39	#	3633.38	389.868	3.21732	8.32949e-92	#	Yes	#	GO:0009263/GO:0009792/GO:0016020/GO:0016021/GO:0016491/GO:0055114/	deoxyribonucleotide_biosynthetic_process/embryo_development_ending_in_birth_or_egg_hatching/integral_component_of_membrane/membrane/oxidation-reduction_process/oxidoreductase_activity/	A_lipid_bilayer_along_with_all_the_proteins_and_protein_complexes_embedded_in_it_an_attached_to_it._[GOC:dos,_GOC:mah,_ISBN:0815316194]/"A_metabolic_process_that_results_in_the_removal_or_addition_of_one_or_more_electrons_to_or_from_a_substance,_with_or_without_the_concomitant_removal_or_addition_of_a_proton_or_protons."_[GOC:dhl,_GOC:ecd,_GOC:jh2,_GOC:jid,_GOC:mlg,_GOC:rph]/"Catalysis_of_an_oxid…	biological_process/cellular_component/molecular_function/	#	IPR000358/IPR009078/IPR012348/IPR030475/IPR033909/	Ferritin-like_superfamily/Ribonucleotide_reductase-like/Ribonucleotide_reductase_small_subunit/Ribonucleotide_reductase_small_subunit,_acitve_site/Ribonucleotide_reductase_small_subunit_family/	Ferritin-like_SF/RNR-like/RNR_small/RNR_small_AS/RNR_small_fam/	#	note=B._malayi_BMA-RNR-2_protein,_contains_similarity_toPfam_domain_PF00268_Ribonucleotide_reductase,_small_chaincontains_similarity_to_Interpro_domains_IPR012348(Ribonucleotide_reductase-related),_IPR000358(Ribonucleotide_reductase_small_subunit),_IPR009078(Ferritin-like_superfamily)	#	7209.EFO23522.2	1.3e-199	702.2	Chromadorea		GO:0007275,GO:0008150,GO:0009790,GO:0009792,GO:0032501,GO:0032502,GO:0048856	1.17.4.1	ko:K10808	ko00230,ko00240,ko00480,ko00983,ko01100,ko04115,map00230,map00240,map00480,map00983,map01100,map04115	M00053	R02017,R02019,R02024,R08363,R08364,R11893	RC00613,RC01003	ko00000,ko00001,ko00002,ko01000,ko03400				Chromadorea	1KU1U@119089,38B80@33154,3B9U0@33208,3CT3A@33213,40BKM@6231,COG1678@1,KOG1567@2759	NA|NA|NA	F
Bm11083	WBGene00231344	1688.25	6510.27	-1.9471	9.01246e-17	#	1688.25	724.192	1.21863	3.24358e-07	#	6510.27	724.192	3.16573	2.19774e-43	#	Yes	#	/	/	/	/	#	IPR001841/IPR013083/	Zinc_finger,_RING-type/Zinc_finger,_RING/FYVE/PHD-type/	Znf_RING/Znf_RING/FYVE/PHD/	#	note=contains_similarity_to_Pfam_domain_PF13639_Ring_finger_domain_contains_similarity_to_Interpro_domains_IPR001841_(Zinc_finger,_RING-type),_IPR013083_(Zinc_finger,_RING/FYVE/PHD-type)	#	7209.EFO22820.2	2.3e-146	525.4	Chromadorea			2.3.2.27	ko:K11985					ko00000,ko01000,ko04121				Chromadorea	1M0EX@119089,39TEM@33154,3BIGW@33208,3CY4W@33213,40EYA@6231,KOG0827@1,KOG0827@2759	NA|NA|NA	O
Bm3659	WBGene00223920	44.8674	158.733	-1.82083	0.0163026	#	44.8674	18.6337	1.30971	0.0990416	#	158.733	18.6337	3.13054	2.18311e-05	#	Yes	#	/	/	/	/	#	IPR007284/	Ground-like_domain/	Ground-like_dom/	#	note=B._malayi_BMA-GRL-1_protein,_contains_similarity_toPfam_domain_PF04155_Ground-like_domain_contains_similarityto_Interpro_domain_IPR007284_(Ground-like_domain)	#	7209.EFO23060.1	5.4e-43	180.6	Chromadorea													Chromadorea	1M072@119089,2D5W5@1,2SZWU@2759,3AVVU@33154,3C4F9@33208,3DK19@33213,40H6K@6231	NA|NA|NA	S
[truncated: 1,194 more rows]
[truncated: 50 more columns]

## Sheet: up-PZ(213)
Genes_ID	WormBase_gene_ID	DESeq2_normalized_count_PZ	DESeq2_normalized_count_MZ	log2FoldChangePZvsMZ	padj_PZvsMZ	#	DESeq2_normalized_count_PZ	DESeq2_normalized_count_BW	log2FoldChange_PZvsBW	padj_PZvsBW	#	DESeq2_normalized_count_MZ	DESeq2_normalized_count_BW	log2FoldChange_MZvsBW	padj_MZvsBW	#	WormBase_Parasite	#	GO_term_accession	GO_term_name	GO_term_definition	GO_domain	#	InterPro_ID	InterPro_description	InterPro_short_description	#	NCBI_note	#	eggNOG_Seed_ortholog	eggNOG_e-value	eggNOG_score	eggNOG_best_tax_lvl	eggNOG_Preferred_name	eggNOG_GO_terms	eggNOG_EC_number	eggNOG_KEGG_KO	eggNOG_KEGG_pathway	eggNOG_KEGG_module	eggNOG_KEGG_reaction	eggNOG_KEGG_rclass	eggNOG_BRITE	eggNOG_KEGG_TC	eggNOG_CAZy	eggNOG_BiGG_reaction	eggNOG_annot_lvl	eggNOG_matching_OGs	eggNOG_Best_OG	eggNOG_COG_cat
[truncated: 213 more rows]
[truncated: 50 more columns]

[truncated: 1 more sheets: up-MZ(347)]
