# Supplementary material for: Dual RNAseq analyses at soma and germline levels reveal evolutionary innovations in the elephantiasis-agent Brugia malayi, and adaptation of its Wolbachia endosymbionts
Source: PLoS Negl Trop Dis. 2021 Jan 6;15(1):e0008935. doi: 10.1371/journal.pntd.0008935 (PMC7787461; doi:10.1371/journal.pntd.0008935)
Supplement: S4 Table — (XLSX) [file pntd.0008935.s005.xlsx]

## Sheet: Bmalayi_RNAseq
Genes_ID	WormBase_gene_ID	DESeq2_normalized_count_PZ	DESeq2_normalized_count_MZ	log2FoldChangePZvsMZ	padj_PZvsMZ	#	DESeq2_normalized_count_PZ	DESeq2_normalized_count_BW	log2FoldChange_PZvsBW	padj_PZvsBW	#	DESeq2_normalized_count_MZ	DESeq2_normalized_count_BW	log2FoldChange_MZvsBW	padj_MZvsBW	#	WormBase_Parasite	#	GO_term_accession	GO_term_name	GO_term_definition	GO_domain	#	InterPro_ID	InterPro_description	InterPro_short_description	#	NCBI_note	#	eggNOG_Seed_ortholog	eggNOG_e-value	eggNOG_score	eggNOG_best_tax_lvl	eggNOG_Preferred_name	eggNOG_GO_terms	eggNOG_EC_number	eggNOG_KEGG_KO	eggNOG_KEGG_pathway	eggNOG_KEGG_module	eggNOG_KEGG_reaction	eggNOG_KEGG_rclass	eggNOG_BRITE	eggNOG_KEGG_TC	eggNOG_CAZy	eggNOG_BiGG_reaction	eggNOG_annot_lvl	eggNOG_matching_OGs	eggNOG_Best_OG	eggNOG_COG_cat
Bm18084	no_WB-ID	5.62346	17.7911	-1.66189	0.15049	#	5.62346	0.63669	3.48197	0.0405617	#	17.7911	0.63669	5.14386	0.00148631	#	No	#	/	/	/	/	#	/	/	/	#	no_NCBI	#	7209.EFO25644.1	4.4e-82	311.2	Bilateria													Chromadorea	38BJU@33154,3BHTG@33208,3CVAI@33213,KOG3596@1,KOG3596@2759	NA|NA|NA	Z
Bm160	no_WB-ID	37.2614	11.888	1.65526	0.146375	#	37.2614	1.94138	4.30667	0.000850132	#	11.888	1.94138	2.65141	0.0488581	#	No	#	/	/	/	/	#	/	/	/	#	no_NCBI	#	noEgg
Bm8087	no_WB-ID	49.3666	100.666	-1.02756	0.120558	#	49.3666	8.38407	2.59219	0.0002832	#	100.666	8.38407	3.61975	1.47469e-07	#	No	#	/	/	/	/	#	/	/	/	#	note=contains_similarity_to_Pfam_domain_PF10479_Fragile_site-associated_protein_C-terminus_contains_similarity_to_Interpro_domain_IPR018863_(Fragile_site-associated_protein,_C-terminal)	#	7209.EFO25644.1	0.0	2002.3	Bilateria													Chromadorea	38BJU@33154,3BHTG@33208,3CVAI@33213,KOG3596@1,KOG3596@2759	NA|NA|NA	Z
Bm1756	no_WB-ID	22.0403	2.89213	2.93747	0.0263503	#	22.0403	0	6.40906	0.00016511	#	2.89213	0	3.47159	0.0587785	#	No	#	/	/	/	/	#	/	/	/	#	no_NCBI	#	noEgg
Bm13289	no_WB-ID	60.5253	15.2002	1.99326	0.0218016	#	60.5253	9.73104	2.66986	0.00220481	#	15.2002	9.73104	0.676601	0.504031	#	No	#	/	/	/	/	#	/	/	/	#	no_NCBI	#	noEgg
Bm17933	no_WB-ID	36.2636	5.69577	2.6726	0.000890342	#	36.2636	2.42521	3.9583	4.49424e-05	#	5.69577	2.42521	1.2857	0.252578	#	No	#	/	/	/	/	#	/	/	/	#	no_NCBI	#	noEgg
Bm411	no_WB-ID	28.7412	223.671	-2.95525	1.0274e-09	#	28.7412	21.4842	0.445599	0.447878	#	223.671	21.4842	3.40085	1.18179e-11	#	No	#	/	/	/	/	#	/	/	/	#	no_NCBI	#	noEgg
Bm11518	no_WB-ID	48.606	345.015	-2.82454	2.93729e-10	#	48.606	21.5382	1.21897	0.0192764	#	345.015	21.5382	4.04351	1.83866e-17	#	No	#	/	/	/	/	#	/	/	/	#	no_NCBI	#	7209.EJD74585.1	3.3e-40	171.0	Chromadorea	egg-3	GO:0000003,GO:0000280,GO:0000910,GO:0003006,GO:0003674,GO:0005488,GO:0005515,GO:0005575,GO:0005622,GO:0005623,GO:0005737,GO:0005938,GO:0006996,GO:0007010,GO:0007049,GO:0007143,GO:0007276,GO:0007281,GO:0007292,GO:0008150,GO:0009653,GO:0009987,GO:0016043,GO:0019899,GO:0019900,GO:0019901,GO:0019953,GO:0022402,GO:0022412,GO:0022414,GO:0030029,GO:0030036,GO:0030154,GO:0030703,GO:0030865,GO:0030866,GO:…											Chromadorea	1KU74@119089,39YSD@33154,3BKVY@33208,3D45S@33213,40CMY@6231,COG0724@1,COG5599@1,KOG0106@2759,KOG0789@2759	NA|NA|NA	AT
Bm10797	no_WB-ID	1592.71	12521	-2.97469	4.74552e-13	#	1592.71	2811.3	0.819092	0.0599979	#	12521	2811.3	2.1556	1.15261e-07	#	No	#	/	/	/	/	#	/	/	/	#	no_NCBI	#	noEgg
Bm18130	no_WB-ID	484.416	9383.09	-4.27537	7.61182e-15	#	484.416	215.308	1.17017	0.0461508	#	9383.09	215.308	5.44554	4.47065e-24	#	No	#	/	/	/	/	#	/	/	/	#	no_NCBI	#	135651.CBN03507	9.6e-42	177.2	Rhabditida		GO:0003008,GO:0003674,GO:0005215,GO:0005216,GO:0005230,GO:0005231,GO:0005261,GO:0005575,GO:0006810,GO:0006811,GO:0006812,GO:0006816,GO:0006873,GO:0006874,GO:0006875,GO:0006937,GO:0007154,GO:0007165,GO:0007166,GO:0007204,GO:0007267,GO:0007268,GO:0008150,GO:0008324,GO:0009987,GO:0015075,GO:0015267,GO:0015276,GO:0015318,GO:0019725,GO:0022803,GO:0022824,GO:0022834,GO:0022835,GO:0022836,GO:0022838,GO:…		ko:K05312					ko00000,ko04040	1.A.9.1			Chromadorea	1M0AJ@119089,39A5N@33154,3BNUJ@33208,3D5AB@33213,40BJ8@6231,40W5I@6236,KOG3645@1,KOG3645@2759	NA|NA|NA	T
Bm10048	no_WB-ID	10.9999	4.83964	1.20363	0.466432	#	10.9999	0.63669	4.44491	0.0226871	#	4.83964	0.63669	3.24128	0.110268	#	No	#	/	/	/	/	#	/	/	/	#	no_NCBI	#	noEgg
Bm669	no_WB-ID	11.4609	1.80029	2.65335	0.212723	#	11.4609	0	5.46493	0.0172062	#	1.80029	0	2.81158	0.266287	#	No	#	/	/	/	/	#	/	/	/	#	no_NCBI	#	noEgg
Bm107	no_WB-ID	30.716	9.89601	1.64072	0.191107	#	30.716	3.28341	3.16498	0.014197	#	9.89601	3.28341	1.52426	0.277275	#	No	#	/	/	/	/	#	/	/	/	#	no_NCBI	#	noEgg
Bm423	no_WB-ID	11.481	2.89213	1.99731	0.190853	#	11.481	0.674036	3.79768	0.0338218	#	2.89213	0.674036	1.80036	0.367761	#	No	#	/	/	/	/	#	/	/	/	#	no_NCBI	#	noEgg
Bm9247	no_WB-ID	533.8	722.254	0.435222	0.0946813	#	533.8	263.711	1.02031	3.87225e-05	#	722.254	263.711	1.45553	1.44807e-09	#	No	#	/	/	/	/	#	/	/	/	#	no_NCBI	#	noEgg
Bm10369	no_WB-ID	175.432	70.9613	1.30177	0.000106162	#	175.432	77.847	1.1837	0.000428059	#	70.9613	77.847	0.118069	0.783595	#	No	#	/	/	/	/	#	/	/	/	#	no_NCBI	#	noEgg
Bm383	no_WB-ID	83.4754	7.20421	3.52922	8.062e-08	#	83.4754	35.3625	1.24518	0.0454817	#	7.20421	35.3625	-2.28404	0.000689508	#	No	#	/	/	/	/	#	/	/	/	#	no_NCBI	#	noEgg
Bm17566	no_WB-ID	0.682437	0	1.99854	NA	#	0.682437	5.21874	-2.90851	NA	#	0	5.21874	-4.90705	0.0843477	#	No	#	/	/	/	/	#	/	/	/	#	no_NCBI	#	7209.EJD74441.1	1e-63	249.6	Chromadorea													Chromadorea	1KYS0@119089,38C9T@33154,3BEQJ@33208,3CRD4@33213,40BQP@6231,KOG2408@1,KOG2408@2759	NA|NA|NA	T
Bm1468	no_WB-ID	6.44704	1.62804	1.9899	NA	#	6.44704	0	4.63074	NA	#	1.62804	0	2.64084	0.31728	#	No	#	/	/	/	/	#	/	/	/	#	no_NCBI	#	noEgg
Bm17191	no_WB-ID	2.34463	0.300049	2.77434	NA	#	2.34463	1.60436	0.596187	NA	#	0.300049	1.60436	-2.17815	0.423366	#	No	#	/	/	/	/	#	/	/	/	#	no_NCBI	#	noEgg
Bm13347	no_WB-ID	4.02689	1.61984	1.31371	NA	#	4.02689	0.337018	2.98394	NA	#	1.61984	0.337018	1.67023	0.491706	#	No	#	/	/	/	/	#	/	/	/	#	no_NCBI	#	7209.EFO27809.1	1.1e-15	88.6	Chromadorea													Chromadorea	1M0EZ@119089,2D50P@1,2SWXB@2759,3ATAJ@33154,3C3AA@33208,3DK8N@33213,40H6G@6231	NA|NA|NA
Bm13053	no_WB-ID	6.66069	1.84779	1.84164	NA	#	6.66069	0.674036	3.02686	NA	#	1.84779	0.674036	1.18522	0.601709	#	No	#	/	/	/	/	#	/	/	/	#	no_NCBI	#	noEgg
Bm370	no_WB-ID	3.46764	2.82003	0.317345	NA	#	3.46764	4.85042	0.446519	NA	#	2.82003	4.85042	0.763864	0.649324	#	No	#	/	/	/	/	#	/	/	/	#	no_NCBI	#	noEgg
Bm17189	no_WB-ID	0	0	0	NA	#	0	0.63669	-1.8599	NA	#	0	0.63669	-1.52969	0.778345	#	No	#	/	/	/	/	#	/	/	/	#	no_NCBI	#	noEgg
Bm8168	no_WB-ID	1.55129	0.600098	1.35054	NA	#	1.55129	0	2.5772	NA	#	0.600098	0	1.22667	0.783595	#	No	#	/	/	/	/	#	/	/	/	#	no_NCBI	#	noEgg
Bm894	no_WB-ID	5.49212	1.81972	1.6191	NA	#	5.49212	0.967668	2.51213	NA	#	1.81972	0.967668	0.893028	0.805755	#	No	#	/	/	/	/	#	/	/	/	#	no_NCBI	#	noEgg
Bm157	no_WB-ID	1.52101	0.600098	1.33025	NA	#	1.52101	0	2.55172	NA	#	0.600098	0	1.22148	0.825017	#	No	#	/	/	/	/	#	/	/	/	#	no_NCBI	#	noEgg
Bm14242	no_WB-ID	5.92318	2.65598	1.17093	NA	#	5.92318	1.93534	1.62138	NA	#	2.65598	1.93534	0.450455	0.854889	#	No	#	/	/	/	/	#	/	/	/	#	no_NCBI	#	noEgg
Bm17107	no_WB-ID	0.876354	2.91851	-1.72001	NA	#	0.876354	1.68509	0.967391	NA	#	2.91851	1.68509	0.752624	0.869972	#	No	#	/	/	/	/	#	/	/	/	#	no_NCBI	#	noEgg
Bm1300	no_WB-ID	1.25669	0.363945	1.88136	NA	#	1.25669	0.337018	1.31343	NA	#	0.363945	0.337018	0.567933	0.909045	#	No	#	/	/	/	/	#	/	/	/	#	no_NCBI	#	noEgg
Bm10333	no_WB-ID	5.71154	1.84779	1.61429	NA	#	5.71154	1.93534	1.5659	NA	#	1.84779	1.93534	0.0483911	0.988576	#	No	#	/	/	/	/	#	/	/	/	#	no_NCBI	#	noEgg
Bm1406	no_WB-ID	1.9718	0	3.50183	NA	#	1.9718	0	2.93387	NA	#	0	0	0	1	#	No	#	/	/	/	/	#	/	/	/	#	no_NCBI	#	noEgg
Bm11771	no_WB-ID	0	0	NA	NA	#	0	0	NA	NA	#	0	0	NA	NA	#	No	#	/	/	/	/	#	/	/	/	#	no_NCBI	#	noEgg
Bm1320	no_WB-ID	0	0	NA	NA	#	0	0	NA	NA	#	0	0	NA	NA	#	No	#	/	/	/	/	#	/	/	/	#	no_NCBI	#	noEgg
Bm17188	no_WB-ID	0	0	NA	NA	#	0	0	NA	NA	#	0	0	NA	NA	#	No	#	/	/	/	/	#	/	/	/	#	no_NCBI	#	noEgg
Bm17190	no_WB-ID	0	0	NA	NA	#	0	0	NA	NA	#	0	0	NA	NA	#	No	#	/	/	/	/	#	/	/	/	#	no_NCBI	#	noEgg
Bm4038	no_WB-ID	0	0	NA	NA	#	0	0	NA	NA	#	0	0	NA	NA	#	No	#	/	/	/	/	#	/	/	/	#	no_NCBI	#	noEgg
Bm17509	no_WB-ID	23.0524	23.5861	0.0282984	0.975186	#	23.0524	8.18929	1.46788	0.0725363	#	23.5861	8.18929	1.49618	0.0684883	#	No	#	/	/	/	/	#	/	/	/	#	no_NCBI	#	noEgg
Bm519	no_WB-ID	47.8679	37.821	0.339047	0.747202	#	47.8679	50.7522	0.0753648	0.941084	#	37.821	50.7522	0.414411	0.698797	#	No	#	/	/	/	/	#	/	/	/	#	no_NCBI	#	noEgg
Bm13314	no_WB-ID	11.4408	14.4935	0.344889	0.732482	#	11.4408	6.17926	0.920648	0.359523	#	14.4935	6.17926	1.26554	0.206723	#	No	#	/	/	/	/	#	/	/	/	#	no_NCBI	#	noEgg
Bm1133	no_WB-ID	106.366	86.8688	0.294015	0.626595	#	106.366	82.0721	0.366564	0.527633	#	86.8688	82.0721	0.0725487	0.91854	#	No	#	/	/	/	/	#	/	/	/	#	no_NCBI	#	noEgg
Bm17678	no_WB-ID	30.8017	14.5828	1.08457	0.531286	#	30.8017	3.38684	3.18823	0.0576214	#	14.5828	3.38684	2.10365	0.233303	#	No	#	/	/	/	/	#	/	/	/	#	no_NCBI	#	noEgg
Bm17490	no_WB-ID	9.66259	5.42335	0.862351	0.455397	#	9.66259	22.1915	-1.17571	0.264637	#	5.42335	22.1915	-2.03806	0.0551923	#	No	#	/	/	/	/	#	/	/	/	#	no_NCBI	#	noEgg
Bm18152	no_WB-ID	110.252	82.3123	0.421673	0.426404	#	110.252	59.6818	0.861801	0.0889056	#	82.3123	59.6818	0.440128	0.423064	#	No	#	/	/	/	/	#	/	/	/	#	no_NCBI	#	7209.EFO23426.2	1.6e-55	222.6	Nematoda													Chromadorea	38FXE@33154,3BFH9@33208,3CX30@33213,40GUK@6231,COG5191@1,KOG2396@2759	NA|NA|NA	S
Bm9402	no_WB-ID	165.524	228.841	0.467258	0.373317	#	165.524	779.182	-2.23239	1.50704e-06	#	228.841	779.182	-1.76513	0.000143297	#	No	#	/	/	/	/	#	/	/	/	#	no_NCBI	#	noEgg
Bm10692	no_WB-ID	3.64656	1.02794	1.86873	0.340912	#	3.64656	11.2305	-1.61464	0.342024	#	1.02794	11.2305	-3.48337	0.0556626	#	No	#	/	/	/	/	#	/	/	/	#	no_NCBI	#	noEgg
Bm10955	no_WB-ID	465.221	386.829	0.26748	0.307403	#	465.221	502.391	0.113009	0.675418	#	386.829	502.391	0.38049	0.135012	#	No	#	/	/	/	/	#	/	/	/	#	no_NCBI	#	noEgg
Bm13423	no_WB-ID	191.486	244.343	0.352053	0.239602	#	191.486	212.561	0.144307	0.645241	#	244.343	212.561	0.207746	0.513896	#	No	#	/	/	/	/	#	/	/	/	#	no_NCBI	#	noEgg
Bm692	no_WB-ID	8.24231	2.68405	1.60032	0.23868	#	8.24231	13.2072	0.691358	0.594044	#	2.68405	13.2072	-2.29168	0.0786645	#	No	#	/	/	/	/	#	/	/	/	#	no_NCBI	#	noEgg
Bm17734	no_WB-ID	19.4065	6.63994	1.55908	0.187145	#	19.4065	5.5618	1.77148	0.135439	#	6.63994	5.5618	0.212399	0.88868	#	No	#	/	/	/	/	#	/	/	/	#	no_NCBI	#	noEgg
Bm10263	no_WB-ID	13.5885	3.83158	1.83529	0.133406	#	13.5885	3.20872	2.17006	0.085368	#	3.83158	3.20872	0.334777	0.836123	#	No	#	/	/	/	/	#	/	/	/	#	no_NCBI	#	noEgg
Bm13313	no_WB-ID	10.4685	1.69193	2.65871	0.133026	#	10.4685	0.674036	3.68075	0.0596465	#	1.69193	0.674036	1.02205	0.66599	#	No	#	/	/	/	/	#	/	/	/	#	no_NCBI	#	noEgg
Bm1247	no_WB-ID	14.4049	2.29203	2.66449	0.096345	#	14.4049	5.17536	1.47156	0.347892	#	2.29203	5.17536	-1.19293	0.500562	#	No	#	/	/	/	/	#	/	/	/	#	note=contains_similarity_to_Interpro_domain_IPR024079_(Metallopeptidase,_catalytic_domain)	#	noEgg
Bm4823	no_WB-ID	7.81669	1.09183	2.94797	0.06859	#	7.81669	4.7036	0.744214	0.62002	#	1.09183	4.7036	-2.20376	0.190861	#	No	#	/	/	/	/	#	/	/	/	#	note=contains_similarity_to_Pfam_domain_PF01581_FMRFamide_related_peptide_family_contains_similarity_to_Interpro_domain_IPR002544_(FMRFamide-related_peptide-like)	#	noEgg
Bm13151	no_WB-ID	418.416	312.384	0.422531	0.0531341	#	418.416	238.82	0.815287	0.000105623	#	312.384	238.82	0.392756	0.0772968	#	No	#	/	/	/	/	#	/	/	/	#	no_NCBI	#	noEgg
Bm947	no_WB-ID	13.4905	2.46429	2.44077	0.0525378	#	13.4905	13.3681	0.0372164	0.975963	#	2.46429	13.3681	-2.40355	0.0528898	#	No	#	/	/	/	/	#	/	/	/	#	no_NCBI	#	noEgg
Bm17787	no_WB-ID	45.1325	11.888	1.93558	0.0406693	#	45.1325	64.3427	0.508264	0.59805	#	11.888	64.3427	-2.44385	0.00647048	#	No	#	/	/	/	/	#	/	/	/	#	no_NCBI	#	noEgg
Bm5049	no_WB-ID	515.577	294.772	0.80529	0.0102226	#	515.577	6983	-3.7596	2.04855e-41	#	294.772	6983	-4.56489	7.47358e-60	#	No	#	/	/	/	/	#	/	/	/	#	note=B._malayi_BMA-TAG-163_protein	#	7209.EFO14729.2	1.2e-94	354.4	Eukaryota													Chromadorea	COG2453@1,KOG1930@2759	NA|NA|NA	T
Bm17406	no_WB-ID	1753.32	875.137	1.00266	0.00640168	#	1753.32	1070.81	0.712396	0.0504742	#	875.137	1070.81	0.290262	0.466521	#	No	#	/	/	/	/	#	/	/	/	#	no_NCBI	#	noEgg
Bm14158	no_WB-ID	48.0925	12.1945	1.99406	0.0051643	#	48.0925	29.5671	0.715812	0.315539	#	12.1945	29.5671	-1.27824	0.0812335	#	No	#	/	/	/	/	#	/	/	/	#	no_NCBI	#	noEgg
Bm17964	no_WB-ID	15.5681	4.47917	1.82418	0.00456088	#	15.5681	600.553	-5.25557	1.27267e-33	#	4.47917	600.553	-7.07974	2.13108e-37	#	No	#	/	/	/	/	#	/	/	/	#	no_NCBI	#	6326.BUX.s00116.951	9.7e-21	106.3	Chromadorea													Chromadorea	1KY2W@119089,3AG4Q@33154,3BXQ7@33208,3DEHY@33213,40FRV@6231,KOG3644@1,KOG3644@2759	NA|NA|NA	T
Bm17795	no_WB-ID	27.9662	5.47601	2.36396	0.00185601	#	27.9662	58.1462	-1.04445	0.123178	#	5.47601	58.1462	-3.40841	1.72728e-06	#	No	#	/	/	/	/	#	/	/	/	#	no_NCBI	#	noEgg
Bm4156	no_WB-ID	71.9904	19.6384	1.87874	0.000155898	#	71.9904	2711.66	-5.23269	2.35691e-35	#	19.6384	2711.66	-7.11143	3.61008e-56	#	No	#	/	/	/	/	#	/	/	/	#	note=B._malayi_BMA-TAG-83_protein,_contains_similarity_to_Pfam_domain_PF00782_Dual_specificity_phosphatase,_catalytic_domain_contains_similarity_to_Interpro_domains_IPR029021_(Protein-tyrosine_phosphatase-like),_IPR000340_(Dual_specificity_phosphatase,_catalytic_domain)	#	6326.BUX.s01198.148	2.6e-74	286.2	Chromadorea													Chromadorea	1KWVZ@119089,39M89@33154,3CNV9@33208,3DGJI@33213,40EFX@6231,COG2453@1,KOG2283@2759	NA|NA|NA	T
Bm10868	no_WB-ID	225.599	1106.5	-2.29282	8.52631e-23	#	225.599	1081.47	-2.25748	1.31738e-22	#	1106.5	1081.47	0.0353407	0.910596	#	No	#	/	/	/	/	#	/	/	/	#	note=contains_similarity_to_Pfam_domain_PF00041_Fibronectin_type_III_domain_contains_similarity_to_Interpro_domains_IPR003961_(Fibronectin_type_III),_IPR013783_(Immunoglobulin-like_fold)	#	7209.EFO17389.2	2.6e-117	428.7	Chromadorea													Chromadorea	1KZ3X@119089,3AKME@33154,3C0RF@33208,3DGJX@33213,40G8Q@6231,COG5599@1,KOG4228@2759	NA|NA|NA	T
Bm257	WBGene00220518	1.57646	0.727889	1.15167	NA	#	1.57646	2.41917	0.622794	NA	#	0.727889	2.41917	-1.77446	0.634771	#	No	#					#				#	no_NCBI	#	noEgg
Bm320	WBGene00220581	34.2789	132.228	-1.94108	0.000434939	#	34.2789	84.8243	-1.31693	0.018079	#	132.228	84.8243	0.624149	0.283648	#	No	#					#				#	no_NCBI	#	noEgg
Bm536	WBGene00220797	16.603	5.0758	1.72439	0.306691	#	16.603	2.41917	2.78784	0.103491	#	5.0758	2.41917	1.06344	0.586182	#	No	#					#				#	no_NCBI	#	noEgg
Bm1028	WBGene00221289	21.3885	17.6136	0.272067	0.708436	#	21.3885	11.7603	0.827692	0.237715	#	17.6136	11.7603	0.555625	0.462405	#	No	#					#				#	no_NCBI	#	noEgg
Bm1144	WBGene00221405	99.1204	65.0876	0.612194	0.127936	#	99.1204	364.487	-1.87103	1.23987e-07	#	65.0876	364.487	-2.48322	2.42874e-12	#	No	#					#				#	no_NCBI	#	noEgg
Bm1336	WBGene00221597	28.2027	13.8671	1.03712	0.104019	#	28.2027	52.3631	0.881561	0.138049	#	13.8671	52.3631	-1.91868	0.00117	#	No	#					#				#	no_NCBI	#	noEgg
Bm1631	WBGene00221892	115.625	101.515	0.185812	0.719024	#	115.625	73.6652	0.644652	0.172466	#	101.515	73.6652	0.45884	0.358247	#	No	#					#				#	no_NCBI	#	noEgg
Bm7361	WBGene00227622	21.0122	121.737	-2.52867	8.44585e-05	#	21.0122	18.8865	0.185734	0.810662	#	121.737	18.8865	2.7144	2.43166e-05	#	No	#					#				#	note=contains_similarity_to_Pfam_domain_PF00046_Homeoboxdomain_contains_similarity_to_Interpro_domains_IPR001356(Homeobox_domain),_IPR009057_(Homeodomain-like)	#	7209.EJD74952.1	1e-53	216.1	Chromadorea				ko:K09372					ko00000,ko03000				Chromadorea	1KZH2@119089,39EEG@33154,3B9QY@33208,3CRVM@33213,40E08@6231,KOG0490@1,KOG0490@2759	NA|NA|NA	K
Bm10057	WBGene00230318	100.324	62.7719	0.67132	0.147201	#	100.324	46.3598	1.13206	0.0124834	#	62.7719	46.3598	0.460743	0.357374	#	No	#					#				#	no_NCBI	#	noEgg
Bm11372	WBGene00231633	15.9885	11.4947	0.481754	0.642546	#	15.9885	5.1587	1.51799	0.13526	#	11.4947	5.1587	1.03624	0.339609	#	No	#					#				#	note=contains_similarity_to_Pfam_domain_PF00079_Serpin_(serine_protease_inhibitor)_contains_similarity_to_Interpro_domains_IPR000215_(Serpin_family),_IPR023796_(Serpin_domain)	#	7209.EFO16571.1	5.8e-34	151.0	Chromadorea		GO:0003674,GO:0005488,GO:0005515		ko:K13963	ko05146,map05146				ko00000,ko00001				Chromadorea	1M7RM@119089,38VR6@33154,3BBFJ@33208,3CV81@33213,40QUY@6231,COG4826@1,KOG2392@2759	NA|NA|NA	V
Bm13168	WBGene00233429	42.0033	10.1702	2.03116	0.00207736	#	42.0033	17.1187	1.28864	0.0480702	#	10.1702	17.1187	0.742515	0.318413	#	No	#					#				#	no_NCBI	#	noEgg
Bm13541	WBGene00233802	55.4557	20.9681	1.40425	0.0597161	#	55.4557	10.0933	2.46411	0.00114267	#	20.9681	10.0933	1.05986	0.20052	#	No	#					#				#	no_NCBI	#	noEgg
Bm14182	WBGene00234443	35.6642	8.37465	2.10808	0.0001551	#	35.6642	39.6837	0.161988	0.770228	#	8.37465	39.6837	-2.27007	3.10846e-05	#	No	#					#				#	no_NCBI	#	noEgg
Bm14775	WBGene00234960	94.2975	70.4834	0.420278	0.406704	#	94.2975	105.844	0.170369	0.742457	#	70.4834	105.844	0.590647	0.235788	#	No	#					#				#	no_NCBI	#	noEgg
Bm17673	WBGene00268815	29.2576	5.97594	2.30573	0.0584759	#	29.2576	0.337018	5.8565	0.000463069	#	5.97594	0.337018	3.55077	0.042715	#	No	#					#				#	no_NCBI	#	noEgg
Bm18139	WBGene00269279	15.9936	25.588	0.67772	0.419571	#	15.9936	6.05167	1.36739	0.125082	#	25.588	6.05167	2.04511	0.0170714	#	No	#					#				#	no_NCBI	#	7209.EJD74952.1	2.8e-43	181.4	Chromadorea				ko:K09372					ko00000,ko03000				Chromadorea	1KZH2@119089,39EEG@33154,3B9QY@33208,3CRVM@33213,40E08@6231,KOG0490@1,KOG0490@2759	NA|NA|NA	K
[truncated: 50 more columns]
