# Supplementary material for: Dual RNAseq analyses at soma and germline levels reveal evolutionary innovations in the elephantiasis-agent Brugia malayi, and adaptation of its Wolbachia endosymbionts
Source: PLoS Negl Trop Dis. 2021 Jan 6;15(1):e0008935. doi: 10.1371/journal.pntd.0008935 (PMC7787461; doi:10.1371/journal.pntd.0008935)
Supplement: S5 Table — (XLSX) [file pntd.0008935.s006.xlsx]

## Sheet: Primers
	B. malayi RT-PCR and qRTPCR primers
		Gene name	Gene accession	Primer sequences
	RT-PCR	Bm cdk-1.5	WBGene00230411	fwd 5' TGTCGATGAACGTGCAGGAA 3'
				rev 5 'ATTTCAGCAGCAATGCAGCC 3'
		Bm rps-4	WBGene00226794	fwd 5' TTGCAGCACCGAAACATTGG 3'
				rev 5' TCAAATGAGCCCGGATGCTT 3'
		wBm 16S	WBM_RS02885	fwd 5' CCCAGTCACTGATCCCACTT 3'
				rev 5 'CAGCTCGTGTCGTGAGATGT 3'
	qRT-PCR	Bm rps-4	WBGene00226794	fwd 5' GCAGCACCGAAACATTGGATG 3'
				rev 5' ATCAACGGGAGCGATTCACG 3'
		Bm rla-2	WBGene00227210	fwd 5' GCTTACATGTTGGCAGCGATGG 3'
				rev 5' TGTTCGCAATCGACACCTACTG 3'
			WBGene00222275	fwd 5' GTGACAAATGTGCAACCGGGTG 3'
				rev 5' AGAATTGGATGGCCTGCTTTCG 3'
		Bm rop-1	WBGene00222423	fwd 5' CGATGGCTTGTAGTCAAGCAGC 3'
				rev 5 'TCCAGGGGCATCAAAAAATCGG 3'
